# Supplementary material for: Landscape of adenosine-to-inosine RNA recoding across human tissues
Source: Nat Commun. 2022 Mar 4;13:1184. doi: 10.1038/s41467-022-28841-4 (PMC8897444; doi:10.1038/s41467-022-28841-4)
Supplement: Supplementary file 3 — Datasets 1-16 [file 41467_2022_28841_MOESM3_ESM.xlsx]

## Sheet: Supplementary Data 
Supplementary Data 1	List of 9,125 GTEx RNA-seq samples with donor ID and tissue of origin
Supplementary Data 2	Set of 1,517 CDS A-to-G site, including position, affected gene, classification, RNA-seq coverage and G calls across human tissues and in brain and non-brain in nonhuman mammals (all samples aggregated) and conservation\non-conservation status. Columns contents are explained in the table header. NA: consistent liftover conversion or conservation\non-conservation status not available. C, G or T: -…
Supplementary Data 3	Total coverage and number of edited reads in 4 different strand-specific RNA-seq datasets for A-to-G and T-to-C sites. All samples in each dataset (separately) were pooled for the sense and antisense strands.
Supplementary Data 4	List of mass spectrometry proteomic samples downloaded from the PRIDE database with number of AG, non-AG and random AG hits pre-sample
Supplementary Data 5	Per-site detection of edited and non edited peptides in proteomic data
Supplementary Data 6	Total RNA-seq coverage and G calls at A-to-G sites across 170 different cell populations from 20 mouse tissues. Per-population coverage values were obtain by summing up coverage information of RNA-seq data from 44,949 individual cells. The list include 415 sites that showed a minimum of 1% editing and 5 covering reads in at least one cell population.
Supplementary Data 7	Significant comparisons (either at the cell-population level or at the single-cell level) of differential RNA editing levels between cells or cells populations from the same tissues. Only sites with at least 10% editing in one population or more were considered. Editing levels for cell populations or for single cells were evaluated only for sites with coverage of at least 5 reads.
Supplementary Data 8	ADAR OE HEK293 strains classification analysis results, including per site A and G calls for each sample, per strain editing levels and ADARs classification
Supplementary Data 9	ADAR KO mice strains classification analysis results, including per site A and G calls for each sample, per strain editing levels and ADARs classification
Supplementary Data 10	Variability across samples and estimation of biological variance
Supplementary Data 11	Differential CDS editing between healthy and cancerous tissues in the TCGA dataset. For each site (row), the results are shown for each of the 9 cancer types for which paired (healthy-cancer) samples where present in the TCGA (columns). Eight A-to-G sites from our set show a significant and appreciable (>10%) change of their editing level in at least one of the nine cancer types studied. For each…
Supplementary Data 12	Pneumonia-infected individuals versus controls differentially-edited sites in the arteries
Supplementary Data 13	List of 5,673 nonhuman mammalian samples with tissue and body-parts grouping information, reference to publication and relevant accession numbers
Supplementary Data 14	List of 20 human-specific RNA editing sites. In most cases the reconstructed ancestral Hominini sequence was non-A or unavailable, so editing was not possible. In three cases the ancestral sequence is A but the editing itself was not conserved in non-human mammals.
Supplementary Data 15	List of organisms and reference genome assemblies used in this work, with grouping to 6 conservation groups
Supplementary Data 16	List of 609 GTEx WES samples with donor ID and tissue of origin

## Sheet: Supplementary Data 1
Donor ID	Tissue	Barcode	SRR
GTEX-1117F	AdiposeSubcutaneous	GTEX-1117F-0226-SM-5GZZ7	SRR1455038
GTEX-111CU	AdiposeSubcutaneous	GTEX-111CU-1826-SM-5GZYN	SRR1310275
GTEX-111FC	AdiposeSubcutaneous	GTEX-111FC-0226-SM-5N9B8	SRR1400202
GTEX-111FC	AdiposeSubcutaneous	GTEX-111FC-1426-SM-5N9C7	SRR1386689
GTEX-111VG	AdiposeSubcutaneous	GTEX-111VG-2326-SM-5N9BK	SRR1332424
GTEX-111YS	AdiposeSubcutaneous	GTEX-111YS-2426-SM-5GZZQ	SRR1309160
GTEX-1122O	AdiposeSubcutaneous	GTEX-1122O-2026-SM-5NQ91	SRR1468722
GTEX-1128S	AdiposeSubcutaneous	GTEX-1128S-2126-SM-5H12U	SRR1413602
GTEX-113IC	AdiposeSubcutaneous	GTEX-113IC-0226-SM-5HL5C	SRR1310584
GTEX-117YX	AdiposeSubcutaneous	GTEX-117YX-2226-SM-5EGJJ	SRR1334098
GTEX-11DXW	AdiposeSubcutaneous	GTEX-11DXW-0326-SM-5H11W	SRR1311018
GTEX-11DXX	AdiposeSubcutaneous	GTEX-11DXX-2326-SM-5Q5A2	SRR1310542
GTEX-11DXZ	AdiposeSubcutaneous	GTEX-11DXZ-2226-SM-5EGH2	SRR1473714
GTEX-11DZ1	AdiposeSubcutaneous	GTEX-11DZ1-0226-SM-5A5KF	SRR1452468
GTEX-11EI6	AdiposeSubcutaneous	GTEX-11EI6-0226-SM-5EQ64	SRR1410678
GTEX-11EM3	AdiposeSubcutaneous	GTEX-11EM3-2326-SM-5H12B	SRR1315081
GTEX-11EMC	AdiposeSubcutaneous	GTEX-11EMC-2826-SM-5PNY6	SRR1351347
GTEX-11EQ8	AdiposeSubcutaneous	GTEX-11EQ8-0226-SM-5EQ5G	SRR1341344
GTEX-11EQ9	AdiposeSubcutaneous	GTEX-11EQ9-2526-SM-5HL66	SRR1395575
GTEX-11GS4	AdiposeSubcutaneous	GTEX-11GS4-2626-SM-5A5LD	SRR1478228
GTEX-11GSO	AdiposeSubcutaneous	GTEX-11GSO-2326-SM-5A5LX	SRR1407250
GTEX-11H98	AdiposeSubcutaneous	GTEX-11H98-0226-SM-5NQ89	SRR1452935
GTEX-11I78	AdiposeSubcutaneous	GTEX-11I78-2626-SM-5Q5AI	SRR1330588
GTEX-11ILO	AdiposeSubcutaneous	GTEX-11ILO-0226-SM-5N9D3	SRR1311266
GTEX-11LCK	AdiposeSubcutaneous	GTEX-11LCK-1126-SM-5A5KC	SRR1408471
GTEX-11O72	AdiposeSubcutaneous	GTEX-11O72-0226-SM-59869	SRR1331708
GTEX-11OF3	AdiposeSubcutaneous	GTEX-11OF3-2426-SM-5Q5AS	SRR1485521
GTEX-11ONC	AdiposeSubcutaneous	GTEX-11ONC-2526-SM-5986W	SRR1315225
GTEX-11P7K	AdiposeSubcutaneous	GTEX-11P7K-2026-SM-5GU74	SRR1501020
GTEX-11P81	AdiposeSubcutaneous	GTEX-11P81-2426-SM-5GU65	SRR1349121
GTEX-11P82	AdiposeSubcutaneous	GTEX-11P82-1726-SM-5Q5AT	SRR1327834
GTEX-11PRG	AdiposeSubcutaneous	GTEX-11PRG-0626-SM-5BC56	SRR1456881
GTEX-11TT1	AdiposeSubcutaneous	GTEX-11TT1-2426-SM-5EQMK	SRR1359447
GTEX-11TTK	AdiposeSubcutaneous	GTEX-11TTK-0226-SM-5N9EC	SRR1415316
GTEX-11TUW	AdiposeSubcutaneous	GTEX-11TUW-2626-SM-5EQKZ	SRR1328620
GTEX-11UD1	AdiposeSubcutaneous	GTEX-11UD1-0226-SM-5EQKL	SRR1454739
GTEX-11UD2	AdiposeSubcutaneous	GTEX-11UD2-0126-SM-5EQL2	SRR1405525
GTEX-11WQC	AdiposeSubcutaneous	GTEX-11WQC-2426-SM-5EQKQ	SRR1500450
GTEX-11XUK	AdiposeSubcutaneous	GTEX-11XUK-2126-SM-5EQLR	SRR1317365
GTEX-11ZTS	AdiposeSubcutaneous	GTEX-11ZTS-0226-SM-5EQKD	SRR1468744
GTEX-11ZTT	AdiposeSubcutaneous	GTEX-11ZTT-2526-SM-5EQM9	SRR1431037
GTEX-11ZU8	AdiposeSubcutaneous	GTEX-11ZU8-2426-SM-5EQMV	SRR1488610
GTEX-11ZUS	AdiposeSubcutaneous	GTEX-11ZUS-0726-SM-59886	SRR1362310
GTEX-11ZVC	AdiposeSubcutaneous	GTEX-11ZVC-2626-SM-5FQTA	SRR1351303
GTEX-1211K	AdiposeSubcutaneous	GTEX-1211K-2226-SM-5FQU6	SRR1385501
GTEX-12126	AdiposeSubcutaneous	GTEX-12126-0426-SM-5Q5AP	SRR1468271
GTEX-1212Z	AdiposeSubcutaneous	GTEX-1212Z-2426-SM-5EQ5D	SRR1373746
GTEX-12584	AdiposeSubcutaneous	GTEX-12584-0226-SM-5EQL5	SRR1345146
GTEX-12696	AdiposeSubcutaneous	GTEX-12696-2526-SM-5EQLN	SRR1377423
GTEX-1269C	AdiposeSubcutaneous	GTEX-1269C-2726-SM-5EGJ4	SRR1363968
GTEX-12C56	AdiposeSubcutaneous	GTEX-12C56-1626-SM-5FQUO	SRR1347459
GTEX-12KS4	AdiposeSubcutaneous	GTEX-12KS4-0426-SM-5EQMC	SRR1432253
GTEX-12WS9	AdiposeSubcutaneous	GTEX-12WS9-0226-SM-5EQ4X	SRR1413501
GTEX-12WSA	AdiposeSubcutaneous	GTEX-12WSA-0326-SM-5BC6I	SRR1454995
GTEX-12WSB	AdiposeSubcutaneous	GTEX-12WSB-0226-SM-5GCOR	SRR1476102
GTEX-12WSC	AdiposeSubcutaneous	GTEX-12WSC-0226-SM-5EQ52	SRR1455017
GTEX-12WSD	AdiposeSubcutaneous	GTEX-12WSD-0226-SM-59HKO	SRR1319731
GTEX-12WSL	AdiposeSubcutaneous	GTEX-12WSL-2426-SM-5GCN7	SRR1398924
GTEX-12WSM	AdiposeSubcutaneous	GTEX-12WSM-0226-SM-5LZV6	SRR1445637
GTEX-12ZZX	AdiposeSubcutaneous	GTEX-12ZZX-0226-SM-5DUXU	SRR1380764
GTEX-12ZZY	AdiposeSubcutaneous	GTEX-12ZZY-0326-SM-5LZVQ	SRR1485613
GTEX-12ZZZ	AdiposeSubcutaneous	GTEX-12ZZZ-0526-SM-5DUX6	SRR1433950
GTEX-13111	AdiposeSubcutaneous	GTEX-13111-1726-SM-5EGJZ	SRR1433926
GTEX-13112	AdiposeSubcutaneous	GTEX-13112-2726-SM-5DUW5	SRR1380393
GTEX-13113	AdiposeSubcutaneous	GTEX-13113-1826-SM-5LZW4	SRR1416654
GTEX-1313W	AdiposeSubcutaneous	GTEX-1313W-0226-SM-5LZV7	SRR1500113
GTEX-1314G	AdiposeSubcutaneous	GTEX-1314G-1626-SM-5EQ67	SRR1452164
GTEX-131XE	AdiposeSubcutaneous	GTEX-131XE-2426-SM-5EQ5V	SRR1489199
GTEX-131XF	AdiposeSubcutaneous	GTEX-131XF-2226-SM-5EQKG	SRR1486973
GTEX-131XW	AdiposeSubcutaneous	GTEX-131XW-0526-SM-5PNXZ	SRR1430549
GTEX-131YS	AdiposeSubcutaneous	GTEX-131YS-0226-SM-5IJEH	SRR1465001
GTEX-132AR	AdiposeSubcutaneous	GTEX-132AR-0226-SM-5IJBE	SRR1458113
GTEX-133LE	AdiposeSubcutaneous	GTEX-133LE-1926-SM-5N9FV	SRR1312501
GTEX-1399R	AdiposeSubcutaneous	GTEX-1399R-2626-SM-5KLZ7	SRR1420067
GTEX-1399T	AdiposeSubcutaneous	GTEX-1399T-2726-SM-5K7XK	SRR1416248
GTEX-1399U	AdiposeSubcutaneous	GTEX-1399U-2426-SM-5K7XB	SRR1486762
GTEX-139D8	AdiposeSubcutaneous	GTEX-139D8-0326-SM-5IJCJ	SRR1314873
GTEX-139T4	AdiposeSubcutaneous	GTEX-139T4-0126-SM-5HL5G	SRR1476447
GTEX-139T6	AdiposeSubcutaneous	GTEX-139T6-2126-SM-5KM37	SRR1405660
GTEX-139T8	AdiposeSubcutaneous	GTEX-139T8-0226-SM-5L3EA	SRR1368597
GTEX-139TT	AdiposeSubcutaneous	GTEX-139TT-0226-SM-5K7YH	SRR1370329
GTEX-139TU	AdiposeSubcutaneous	GTEX-139TU-0226-SM-5J1NM	SRR1455195
GTEX-139YR	AdiposeSubcutaneous	GTEX-139YR-2426-SM-5J1OB	SRR1499174
GTEX-13CF2	AdiposeSubcutaneous	GTEX-13CF2-2626-SM-5LZZA	SRR1319882
GTEX-13CF3	AdiposeSubcutaneous	GTEX-13CF3-2326-SM-5IFGL	SRR1433555
GTEX-13D11	AdiposeSubcutaneous	GTEX-13D11-2326-SM-5IJCY	SRR1485312
GTEX-13FH7	AdiposeSubcutaneous	GTEX-13FH7-2226-SM-5IJD4	SRR1319903
GTEX-13FHO	AdiposeSubcutaneous	GTEX-13FHO-0326-SM-5IJBH	SRR1433410
GTEX-13FHP	AdiposeSubcutaneous	GTEX-13FHP-0226-SM-5K7WD	SRR1420873
GTEX-13FTW	AdiposeSubcutaneous	GTEX-13FTW-2526-SM-5IJC8	SRR1465459
GTEX-13FTY	AdiposeSubcutaneous	GTEX-13FTY-0626-SM-5L3F8	SRR1387856
GTEX-13G51	AdiposeSubcutaneous	GTEX-13G51-2626-SM-5LZYW	SRR1325906
GTEX-13IVO	AdiposeSubcutaneous	GTEX-13IVO-0226-SM-5LZXU	SRR1409854
GTEX-13JUV	AdiposeSubcutaneous	GTEX-13JUV-2826-SM-5LZWU	SRR1490740
GTEX-13JVG	AdiposeSubcutaneous	GTEX-13JVG-0226-SM-5J1MW	SRR1488899
GTEX-13N11	AdiposeSubcutaneous	GTEX-13N11-2626-SM-5K7UQ	SRR1315931
GTEX-13N1W	AdiposeSubcutaneous	GTEX-13N1W-0226-SM-5K7W6	SRR1444138
GTEX-13N2G	AdiposeSubcutaneous	GTEX-13N2G-2726-SM-5J1MG	SRR1317771
GTEX-13NYS	AdiposeSubcutaneous	GTEX-13NYS-0226-SM-5MR49	SRR1337606
GTEX-13NZ8	AdiposeSubcutaneous	GTEX-13NZ8-0926-SM-5MR3U	SRR1486889
GTEX-13NZ9	AdiposeSubcutaneous	GTEX-13NZ9-0526-SM-5J1OX	SRR1345609
GTEX-13NZA	AdiposeSubcutaneous	GTEX-13NZA-0126-SM-5K7UH	SRR1485722
GTEX-13NZB	AdiposeSubcutaneous	GTEX-13NZB-2426-SM-5K7UF	SRR1404209
GTEX-13O1R	AdiposeSubcutaneous	GTEX-13O1R-0226-SM-5K7U5	SRR1318354
GTEX-13O21	AdiposeSubcutaneous	GTEX-13O21-1526-SM-5K7W4	SRR1378885
GTEX-13O3P	AdiposeSubcutaneous	GTEX-13O3P-0226-SM-5KM3Z	SRR1318879
GTEX-13O3Q	AdiposeSubcutaneous	GTEX-13O3Q-2326-SM-5KM3G	SRR1490057
GTEX-13O61	AdiposeSubcutaneous	GTEX-13O61-2426-SM-5J1NV	SRR1318796
GTEX-13OVI	AdiposeSubcutaneous	GTEX-13OVI-1326-SM-5IJBO	SRR1456229
GTEX-13OVJ	AdiposeSubcutaneous	GTEX-13OVJ-0326-SM-5L3GL	SRR1435229
GTEX-13OVL	AdiposeSubcutaneous	GTEX-13OVL-0326-SM-5IJCS	SRR1475566
GTEX-13OW6	AdiposeSubcutaneous	GTEX-13OW6-0526-SM-5L3HY	SRR1399971
GTEX-13OW7	AdiposeSubcutaneous	GTEX-13OW7-0226-SM-5MR3N	SRR1317410
GTEX-13OW8	AdiposeSubcutaneous	GTEX-13OW8-1226-SM-5K7XD	SRR1457854
GTEX-13PDP	AdiposeSubcutaneous	GTEX-13PDP-0226-SM-5K7W9	SRR1413436
GTEX-13PLJ	AdiposeSubcutaneous	GTEX-13PLJ-0126-SM-5L3HU	SRR1441159
GTEX-13PVQ	AdiposeSubcutaneous	GTEX-13PVQ-0226-SM-5SIBG	SRR1458290
GTEX-13PVR	AdiposeSubcutaneous	GTEX-13PVR-2426-SM-5RQHN	SRR1453811
GTEX-13QBU	AdiposeSubcutaneous	GTEX-13QBU-2526-SM-5LU4X	SRR1359062
GTEX-13QJ3	AdiposeSubcutaneous	GTEX-13QJ3-0426-SM-5RQHP	SRR1317985
GTEX-13RTJ	AdiposeSubcutaneous	GTEX-13RTJ-2526-SM-5S2Q3	SRR1420109
GTEX-13S7M	AdiposeSubcutaneous	GTEX-13S7M-0226-SM-5S2UG	SRR1402962
GTEX-13SLW	AdiposeSubcutaneous	GTEX-13SLW-0226-SM-5S2NA	SRR1337342
GTEX-13SLX	AdiposeSubcutaneous	GTEX-13SLX-0426-SM-5QGRC	SRR1346773
GTEX-13U4I	AdiposeSubcutaneous	GTEX-13U4I-0226-SM-5SIB1	SRR1379495
GTEX-13VXT	AdiposeSubcutaneous	GTEX-13VXT-0226-SM-5LU9Q	SRR1405165
GTEX-13VXU	AdiposeSubcutaneous	GTEX-13VXU-0226-SM-5SI9R	SRR1388354
GTEX-13W3W	AdiposeSubcutaneous	GTEX-13W3W-2526-SM-5SI9P	SRR1397366
GTEX-13X6K	AdiposeSubcutaneous	GTEX-13X6K-0226-SM-5QGPB	SRR1361174
GTEX-13YAN	AdiposeSubcutaneous	GTEX-13YAN-0426-SM-5O9DR	SRR1414229
GTEX-144FL	AdiposeSubcutaneous	GTEX-144FL-0226-SM-5Q5D4	SRR1430333
GTEX-144GL	AdiposeSubcutaneous	GTEX-144GL-0226-SM-5QGOX	SRR1500240
GTEX-144GM	AdiposeSubcutaneous	GTEX-144GM-1926-SM-5LUAN	SRR1319204
GTEX-145LS	AdiposeSubcutaneous	GTEX-145LS-0226-SM-5O9A5	SRR1447564
GTEX-145LT	AdiposeSubcutaneous	GTEX-145LT-1826-SM-5QGP4	SRR1395554
GTEX-145ME	AdiposeSubcutaneous	GTEX-145ME-1926-SM-5SI9S	SRR1478547
GTEX-145MF	AdiposeSubcutaneous	GTEX-145MF-0526-SM-5LUA6	SRR1460320
GTEX-145MI	AdiposeSubcutaneous	GTEX-145MI-0426-SM-5O99V	SRR1316367
GTEX-145MN	AdiposeSubcutaneous	GTEX-145MN-2626-SM-5NQAH	SRR1338147
GTEX-145MO	AdiposeSubcutaneous	GTEX-145MO-0426-SM-5QGP6	SRR1459190
GTEX-146FH	AdiposeSubcutaneous	GTEX-146FH-0226-SM-5QGPQ	SRR1445259
GTEX-146FQ	AdiposeSubcutaneous	GTEX-146FQ-0226-SM-5NQAL	SRR1326579
GTEX-146FR	AdiposeSubcutaneous	GTEX-146FR-1826-SM-5QGPF	SRR1326270
GTEX-14753	AdiposeSubcutaneous	GTEX-14753-0326-SM-5QGQB	SRR1413541
GTEX-147F3	AdiposeSubcutaneous	GTEX-147F3-0626-SM-5NQ9I	SRR1367825
GTEX-147GR	AdiposeSubcutaneous	GTEX-147GR-0426-SM-5S2OL	SRR1415004
GTEX-148VI	AdiposeSubcutaneous	GTEX-148VI-1726-SM-5S2W9	SRR1338031
GTEX-1497J	AdiposeSubcutaneous	GTEX-1497J-2326-SM-5NQBK	SRR1396616
GTEX-14BIL	AdiposeSubcutaneous	GTEX-14BIL-0226-SM-5SI9E	SRR1383699
GTEX-14BMU	AdiposeSubcutaneous	GTEX-14BMU-2126-SM-5S2TS	SRR1366648
GTEX-14BMV	AdiposeSubcutaneous	GTEX-14BMV-0226-SM-5S2N2	SRR1464766
GTEX-14C39	AdiposeSubcutaneous	GTEX-14C39-2526-SM-5S2UH	SRR1432518
GTEX-14C5O	AdiposeSubcutaneous	GTEX-14C5O-0226-SM-5SI6O	SRR1419917
GTEX-14DAR	AdiposeSubcutaneous	GTEX-14DAR-1926-SM-5S2NQ	SRR1415398
GTEX-14E6C	AdiposeSubcutaneous	GTEX-14E6C-0226-SM-5S2N3	SRR1361652
GTEX-N7MS	AdiposeSubcutaneous	GTEX-N7MS-0326-SM-4E3K2	SRR1102631
GTEX-NFK9	AdiposeSubcutaneous	GTEX-NFK9-0326-SM-3MJGV	SRR813137
GTEX-NL3G	AdiposeSubcutaneous	GTEX-NL3G-0226-SM-4RGLU	SRR1488960
GTEX-NPJ8	AdiposeSubcutaneous	GTEX-NPJ8-0226-SM-48TBN	SRR1078489
GTEX-O5YT	AdiposeSubcutaneous	GTEX-O5YT-0226-SM-32PK5	SRR812536
GTEX-O5YV	AdiposeSubcutaneous	GTEX-O5YV-0226-SM-48TBY	SRR1096712
GTEX-OHPK	AdiposeSubcutaneous	GTEX-OHPK-0226-SM-3MJH6	SRR821715
GTEX-OHPM	AdiposeSubcutaneous	GTEX-OHPM-0226-SM-3LK61	SRR820448
GTEX-OHPN	AdiposeSubcutaneous	GTEX-OHPN-0226-SM-48TBV	SRR1093148
GTEX-OIZH	AdiposeSubcutaneous	GTEX-OIZH-0226-SM-2YUMH	SRR613855
GTEX-OIZI	AdiposeSubcutaneous	GTEX-OIZI-0226-SM-2XCEE	SRR809161
GTEX-OOBJ	AdiposeSubcutaneous	GTEX-OOBJ-0226-SM-2YUMM	SRR615659
GTEX-OOBK	AdiposeSubcutaneous	GTEX-OOBK-0226-SM-2YUMF	SRR615069
GTEX-OXRK	AdiposeSubcutaneous	GTEX-OXRK-0326-SM-2YUMQ	SRR614395
GTEX-OXRK	AdiposeSubcutaneous	GTEX-OXRK-0326-SM-3NB3R	SRR809963
GTEX-OXRL	AdiposeSubcutaneous	GTEX-OXRL-0226-SM-3NB18	SRR818797
GTEX-OXRN	AdiposeSubcutaneous	GTEX-OXRN-0226-SM-2I5EJ	SRR608198
GTEX-OXRO	AdiposeSubcutaneous	GTEX-OXRO-0226-SM-3LK6F	SRR809853
GTEX-OXRP	AdiposeSubcutaneous	GTEX-OXRP-0226-SM-3NB14	SRR819820
GTEX-OXRP	AdiposeSubcutaneous	GTEX-OXRP-0226-SM-48TDH	SRR1091380
GTEX-P44G	AdiposeSubcutaneous	GTEX-P44G-2326-SM-2XCCZ	SRR665274
GTEX-P44H	AdiposeSubcutaneous	GTEX-P44H-0326-SM-2XCES	SRR654730
GTEX-P4PP	AdiposeSubcutaneous	GTEX-P4PP-0226-SM-2S1NN	SRR615946
GTEX-P4PP	AdiposeSubcutaneous	GTEX-P4PP-0226-SM-5S2VR	SRR1416313
GTEX-P4PQ	AdiposeSubcutaneous	GTEX-P4PQ-0226-SM-2S1NK	SRR613234
GTEX-P4QR	AdiposeSubcutaneous	GTEX-P4QR-0426-SM-2S1NV	SRR612263
GTEX-P4QS	AdiposeSubcutaneous	GTEX-P4QS-0226-SM-3NB1U	SRR813776
GTEX-P4QT	AdiposeSubcutaneous	GTEX-P4QT-0226-SM-3LK68	SRR816316
GTEX-P78B	AdiposeSubcutaneous	GTEX-P78B-0226-SM-3NB1Z	SRR813680
GTEX-PLZ4	AdiposeSubcutaneous	GTEX-PLZ4-0226-SM-2S1NW	SRR615778
GTEX-PLZ4	AdiposeSubcutaneous	GTEX-PLZ4-0226-SM-5SI7M	SRR1347166
GTEX-PLZ5	AdiposeSubcutaneous	GTEX-PLZ5-1826-SM-3NB22	SRR820755
GTEX-PLZ6	AdiposeSubcutaneous	GTEX-PLZ6-1326-SM-3NB24	SRR809018
GTEX-POMQ	AdiposeSubcutaneous	GTEX-POMQ-2326-SM-2S1O8	SRR613675
GTEX-POMQ	AdiposeSubcutaneous	GTEX-POMQ-2326-SM-5S2VS	SRR1322936
GTEX-POYW	AdiposeSubcutaneous	GTEX-POYW-0726-SM-2XCEO	SRR658953
GTEX-PWCY	AdiposeSubcutaneous	GTEX-PWCY-1926-SM-3NB25	SRR815869
GTEX-PWN1	AdiposeSubcutaneous	GTEX-PWN1-0226-SM-2S1OZ	SRR615237
GTEX-PWN1	AdiposeSubcutaneous	GTEX-PWN1-0226-SM-5SI7O	SRR1317446
GTEX-PWOO	AdiposeSubcutaneous	GTEX-PWOO-2226-SM-2S1P1	SRR612707
GTEX-PX3G	AdiposeSubcutaneous	GTEX-PX3G-0226-SM-2S1OU	SRR612863
GTEX-PX3G	AdiposeSubcutaneous	GTEX-PX3G-0226-SM-3NB2C	SRR808019
GTEX-Q2AG	AdiposeSubcutaneous	GTEX-Q2AG-0226-SM-2S1P4	SRR614119
GTEX-Q2AH	AdiposeSubcutaneous	GTEX-Q2AH-1726-SM-2S1OT	SRR613533
GTEX-Q2AH	AdiposeSubcutaneous	GTEX-Q2AH-1726-SM-3NB2B	SRR818821
GTEX-Q2AI	AdiposeSubcutaneous	GTEX-Q2AI-1426-SM-2S1P5	SRR613550
GTEX-Q734	AdiposeSubcutaneous	GTEX-Q734-1826-SM-2I3EL	SRR608150
GTEX-QCQG	AdiposeSubcutaneous	GTEX-QCQG-1826-SM-2S1P2	SRR614864
GTEX-QDT8	AdiposeSubcutaneous	GTEX-QDT8-0226-SM-32PL4	SRR654898
GTEX-QDVJ	AdiposeSubcutaneous	GTEX-QDVJ-1826-SM-2S1P3	SRR613342
GTEX-QDVN	AdiposeSubcutaneous	GTEX-QDVN-2126-SM-2I3FR	SRR599313
GTEX-QDVN	AdiposeSubcutaneous	GTEX-QDVN-2126-SM-33HBS	SRR661735
GTEX-QDVN	AdiposeSubcutaneous	GTEX-QDVN-2126-SM-5SI7X	SRR1500216
GTEX-QEG4	AdiposeSubcutaneous	GTEX-QEG4-0326-SM-5S2UQ	SRR1332069
GTEX-QEG5	AdiposeSubcutaneous	GTEX-QEG5-0326-SM-2S1PB	SRR613896
GTEX-QEL4	AdiposeSubcutaneous	GTEX-QEL4-0326-SM-3GAE5	SRR657949
GTEX-QESD	AdiposeSubcutaneous	GTEX-QESD-1526-SM-2S1QT	SRR614191
GTEX-QLQ7	AdiposeSubcutaneous	GTEX-QLQ7-1526-SM-2S1QA	SRR613927
GTEX-QLQW	AdiposeSubcutaneous	GTEX-QLQW-1226-SM-2S1Q9	SRR613150
GTEX-QMRM	AdiposeSubcutaneous	GTEX-QMRM-1726-SM-2S1QG	SRR613639
GTEX-QV31	AdiposeSubcutaneous	GTEX-QV31-1326-SM-2S1QE	SRR615431
GTEX-QV44	AdiposeSubcutaneous	GTEX-QV44-1825-SM-447CF	SRR1073581
GTEX-QVJO	AdiposeSubcutaneous	GTEX-QVJO-0226-SM-2S1R2	SRR612815
GTEX-R53T	AdiposeSubcutaneous	GTEX-R53T-1626-SM-3GAEW	SRR655637
GTEX-R55C	AdiposeSubcutaneous	GTEX-R55C-1626-SM-48FEG	SRR1090407
GTEX-R55D	AdiposeSubcutaneous	GTEX-R55D-0326-SM-48FES	SRR1099072
GTEX-R55F	AdiposeSubcutaneous	GTEX-R55F-1426-SM-2TF53	SRR614419
GTEX-R55G	AdiposeSubcutaneous	GTEX-R55G-2426-SM-2TC5I	SRR615874
GTEX-REY6	AdiposeSubcutaneous	GTEX-REY6-0326-SM-2TF5A	SRR612935
GTEX-RM2N	AdiposeSubcutaneous	GTEX-RM2N-1726-SM-2TF55	SRR613915
GTEX-RTLS	AdiposeSubcutaneous	GTEX-RTLS-0226-SM-2TF5E	SRR617841
GTEX-RU72	AdiposeSubcutaneous	GTEX-RU72-1026-SM-46MUG	SRR1070184
GTEX-RVPU	AdiposeSubcutaneous	GTEX-RVPU-2326-SM-2TF6R	SRR613390
GTEX-RWSA	AdiposeSubcutaneous	GTEX-RWSA-0226-SM-2XCBA	SRR655768
GTEX-S32W	AdiposeSubcutaneous	GTEX-S32W-2226-SM-2XCAY	SRR661167
GTEX-S33H	AdiposeSubcutaneous	GTEX-S33H-1126-SM-2XCB6	SRR665538
GTEX-S341	AdiposeSubcutaneous	GTEX-S341-1626-SM-3K2B8	SRR661108
GTEX-S3XE	AdiposeSubcutaneous	GTEX-S3XE-1626-SM-3K2AJ	SRR660510
GTEX-S4P3	AdiposeSubcutaneous	GTEX-S4P3-1526-SM-3K2AV	SRR656059
GTEX-S4Q7	AdiposeSubcutaneous	GTEX-S4Q7-1626-SM-3K2AE	SRR662114
GTEX-S4UY	AdiposeSubcutaneous	GTEX-S4UY-0226-SM-3K2AP	SRR661589
GTEX-S4Z8	AdiposeSubcutaneous	GTEX-S4Z8-1726-SM-3K2AX	SRR660847
GTEX-S7SE	AdiposeSubcutaneous	GTEX-S7SE-0226-SM-2XCD4	SRR659212
GTEX-S7SF	AdiposeSubcutaneous	GTEX-S7SF-1826-SM-3K2AD	SRR663783
GTEX-S95S	AdiposeSubcutaneous	GTEX-S95S-1326-SM-2XCDK	SRR661313
GTEX-SIU8	AdiposeSubcutaneous	GTEX-SIU8-0226-SM-2XCDS	SRR658081
GTEX-SJXC	AdiposeSubcutaneous	GTEX-SJXC-0226-SM-2XCDU	SRR663076
GTEX-SN8G	AdiposeSubcutaneous	GTEX-SN8G-0226-SM-4DM6B	SRR1085996
GTEX-SNMC	AdiposeSubcutaneous	GTEX-SNMC-1326-SM-2XCFK	SRR655816
GTEX-SSA3	AdiposeSubcutaneous	GTEX-SSA3-0226-SM-32QPN	SRR665551
GTEX-SUCS	AdiposeSubcutaneous	GTEX-SUCS-1826-SM-32PM1	SRR658754
GTEX-T2IS	AdiposeSubcutaneous	GTEX-T2IS-0226-SM-32QPH	SRR657599
GTEX-T5JC	AdiposeSubcutaneous	GTEX-T5JC-0526-SM-32PM7	SRR656946
GTEX-T5JW	AdiposeSubcutaneous	GTEX-T5JW-1726-SM-3GADN	SRR665357
GTEX-T6MN	AdiposeSubcutaneous	GTEX-T6MN-0226-SM-32PMD	SRR659804
GTEX-T6MO	AdiposeSubcutaneous	GTEX-T6MO-1726-SM-33HB8	SRR663489
GTEX-T8EM	AdiposeSubcutaneous	GTEX-T8EM-1126-SM-3DB7D	SRR665310
GTEX-TKQ1	AdiposeSubcutaneous	GTEX-TKQ1-1126-SM-4GIAZ	SRR1083311
GTEX-TMKS	AdiposeSubcutaneous	GTEX-TMKS-0226-SM-3DB7X	SRR655531
GTEX-TML8	AdiposeSubcutaneous	GTEX-TML8-2026-SM-32QOP	SRR661267
GTEX-TMMY	AdiposeSubcutaneous	GTEX-TMMY-0326-SM-33HBF	SRR661651
GTEX-TMZS	AdiposeSubcutaneous	GTEX-TMZS-0226-SM-3DB9N	SRR658941
GTEX-TSE9	AdiposeSubcutaneous	GTEX-TSE9-0226-SM-3DB84	SRR665586
GTEX-U3ZN	AdiposeSubcutaneous	GTEX-U3ZN-2626-SM-3DB7T	SRR664795
GTEX-U412	AdiposeSubcutaneous	GTEX-U412-0526-SM-3DB9I	SRR655182
GTEX-U4B1	AdiposeSubcutaneous	GTEX-U4B1-1726-SM-3DB9F	SRR659109
GTEX-U8T8	AdiposeSubcutaneous	GTEX-U8T8-0226-SM-3DB97	SRR660764
GTEX-U8XE	AdiposeSubcutaneous	GTEX-U8XE-0426-SM-3DB91	SRR660614
GTEX-UJHI	AdiposeSubcutaneous	GTEX-UJHI-1626-SM-3DB9A	SRR654862
GTEX-UTHO	AdiposeSubcutaneous	GTEX-UTHO-0426-SM-3GAED	SRR662103
GTEX-UTHO	AdiposeSubcutaneous	GTEX-UTHO-0426-SM-5SI7N	SRR1361522
GTEX-VJYA	AdiposeSubcutaneous	GTEX-VJYA-1326-SM-3GIJC	SRR665634
GTEX-VUSG	AdiposeSubcutaneous	GTEX-VUSG-2426-SM-4KKZG	SRR1082173
GTEX-W5WG	AdiposeSubcutaneous	GTEX-W5WG-2526-SM-4SOJ2	SRR1354931
GTEX-W5X1	AdiposeSubcutaneous	GTEX-W5X1-2626-SM-4LMI8	SRR1099096
GTEX-WEY5	AdiposeSubcutaneous	GTEX-WEY5-1926-SM-3GIL8	SRR660462
GTEX-WFG8	AdiposeSubcutaneous	GTEX-WFG8-2326-SM-3GILF	SRR663197
GTEX-WFG8	AdiposeSubcutaneous	GTEX-WFG8-2326-SM-5S2UE	SRR1399797
GTEX-WFJO	AdiposeSubcutaneous	GTEX-WFJO-1926-SM-3GILA	SRR663440
GTEX-WFON	AdiposeSubcutaneous	GTEX-WFON-2226-SM-3TW8W	SRR818263
GTEX-WH7G	AdiposeSubcutaneous	GTEX-WH7G-2226-SM-3NMBN	SRR813824
GTEX-WHPG	AdiposeSubcutaneous	GTEX-WHPG-2126-SM-4M1ZM	SRR1351454
GTEX-WI4N	AdiposeSubcutaneous	GTEX-WI4N-1126-SM-3LK7Q	SRR812943
GTEX-WL46	AdiposeSubcutaneous	GTEX-WL46-0326-SM-3LK6Y	SRR814387
GTEX-WVJS	AdiposeSubcutaneous	GTEX-WVJS-0226-SM-4MVOU	SRR1332443
GTEX-WVLH	AdiposeSubcutaneous	GTEX-WVLH-0226-SM-3MJG6	SRR810643
GTEX-WY7C	AdiposeSubcutaneous	GTEX-WY7C-2426-SM-3NB2V	SRR819459
GTEX-X15G	AdiposeSubcutaneous	GTEX-X15G-2326-SM-4PQZS	SRR1373694
GTEX-X261	AdiposeSubcutaneous	GTEX-X261-0226-SM-3NMD2	SRR817329
GTEX-X4EO	AdiposeSubcutaneous	GTEX-X4EO-0426-SM-4QASA	SRR1485740
GTEX-X4LF	AdiposeSubcutaneous	GTEX-X4LF-1726-SM-3NMBZ	SRR807543
GTEX-X4XY	AdiposeSubcutaneous	GTEX-X4XY-0326-SM-46MVZ	SRR1095455
GTEX-X5EB	AdiposeSubcutaneous	GTEX-X5EB-2426-SM-4E3HX	SRR1082376
GTEX-X62O	AdiposeSubcutaneous	GTEX-X62O-0226-SM-4E3JB	SRR1101643
GTEX-X638	AdiposeSubcutaneous	GTEX-X638-0226-SM-47JZ9	SRR1072247
GTEX-X88G	AdiposeSubcutaneous	GTEX-X88G-0226-SM-4GIE4	SRR1082883
GTEX-X8HC	AdiposeSubcutaneous	GTEX-X8HC-0226-SM-4E3K1	SRR1080459
GTEX-XAJ8	AdiposeSubcutaneous	GTEX-XAJ8-0926-SM-47JXZ	SRR1070503
GTEX-XBEC	AdiposeSubcutaneous	GTEX-XBEC-0326-SM-4AT4M	SRR1075971
GTEX-XBED	AdiposeSubcutaneous	GTEX-XBED-2326-SM-47JYR	SRR1081567
GTEX-XBEW	AdiposeSubcutaneous	GTEX-XBEW-0726-SM-4QARX	SRR1332969
GTEX-XGQ4	AdiposeSubcutaneous	GTEX-XGQ4-2226-SM-4AT4Y	SRR1100419
GTEX-XK95	AdiposeSubcutaneous	GTEX-XK95-0426-SM-4AT4R	SRR1079522
GTEX-XLM4	AdiposeSubcutaneous	GTEX-XLM4-0226-SM-4AT4N	SRR1097013
GTEX-XMD2	AdiposeSubcutaneous	GTEX-XMD2-0226-SM-4WWEE	SRR1337192
GTEX-XMK1	AdiposeSubcutaneous	GTEX-XMK1-2226-SM-4B673	SRR1096383
GTEX-XOTO	AdiposeSubcutaneous	GTEX-XOTO-0226-SM-4B66H	SRR1085134
GTEX-XPVG	AdiposeSubcutaneous	GTEX-XPVG-2726-SM-4B66W	SRR1085285
GTEX-XQ3S	AdiposeSubcutaneous	GTEX-XQ3S-1626-SM-4WAYN	SRR1498931
GTEX-XQ8I	AdiposeSubcutaneous	GTEX-XQ8I-0526-SM-4BOPS	SRR1077038
GTEX-XUJ4	AdiposeSubcutaneous	GTEX-XUJ4-2526-SM-4BOO4	SRR1105198
GTEX-XUW1	AdiposeSubcutaneous	GTEX-XUW1-0526-SM-4BOP3	SRR1100677
GTEX-XUYS	AdiposeSubcutaneous	GTEX-XUYS-0226-SM-47JX1	SRR1071453
GTEX-XUZC	AdiposeSubcutaneous	GTEX-XUZC-1826-SM-4BRVO	SRR1080270
GTEX-XV7Q	AdiposeSubcutaneous	GTEX-XV7Q-2626-SM-4BRVA	SRR1069097
GTEX-XXEK	AdiposeSubcutaneous	GTEX-XXEK-2426-SM-4BRUS	SRR1095575
GTEX-XYKS	AdiposeSubcutaneous	GTEX-XYKS-2726-SM-4E3IC	SRR1091572
GTEX-Y111	AdiposeSubcutaneous	GTEX-Y111-0226-SM-4SOIW	SRR1387921
GTEX-Y114	AdiposeSubcutaneous	GTEX-Y114-2326-SM-4TT7X	SRR1376939
GTEX-Y3I4	AdiposeSubcutaneous	GTEX-Y3I4-2226-SM-4TT7O	SRR1431757
GTEX-Y3IK	AdiposeSubcutaneous	GTEX-Y3IK-2526-SM-4WWDM	SRR1500472
GTEX-Y5V5	AdiposeSubcutaneous	GTEX-Y5V5-2426-SM-5IFJA	SRR1486520
GTEX-Y5V6	AdiposeSubcutaneous	GTEX-Y5V6-2526-SM-5IFJV	SRR1475192
GTEX-Y8E4	AdiposeSubcutaneous	GTEX-Y8E4-0726-SM-4WWFN	SRR1429678
GTEX-Y8E5	AdiposeSubcutaneous	GTEX-Y8E5-0226-SM-57WCM	SRR1401468
GTEX-Y8LW	AdiposeSubcutaneous	GTEX-Y8LW-1926-SM-4WWFZ	SRR1403005
GTEX-YB5E	AdiposeSubcutaneous	GTEX-YB5E-2126-SM-5IFI7	SRR1384395
GTEX-YB5K	AdiposeSubcutaneous	GTEX-YB5K-2226-SM-4WWG1	SRR1498838
GTEX-YEC3	AdiposeSubcutaneous	GTEX-YEC3-1226-SM-5IFI8	SRR1433392
GTEX-YEC4	AdiposeSubcutaneous	GTEX-YEC4-2426-SM-57WFO	SRR1429846
GTEX-YECK	AdiposeSubcutaneous	GTEX-YECK-0226-SM-4W215	SRR1437119
GTEX-YF7O	AdiposeSubcutaneous	GTEX-YF7O-2426-SM-5IFJL	SRR1324025
GTEX-YFC4	AdiposeSubcutaneous	GTEX-YFC4-0226-SM-57WD2	SRR1409374
GTEX-YFCO	AdiposeSubcutaneous	GTEX-YFCO-2026-SM-4W21Q	SRR1330920
GTEX-YJ89	AdiposeSubcutaneous	GTEX-YJ89-0226-SM-4TT3Y	SRR1465893
GTEX-YJ8A	AdiposeSubcutaneous	GTEX-YJ8A-0526-SM-5IFHT	SRR1446375
GTEX-YJ8O	AdiposeSubcutaneous	GTEX-YJ8O-2426-SM-5HL7S	SRR1499521
GTEX-Z93S	AdiposeSubcutaneous	GTEX-Z93S-0226-SM-5HL7R	SRR1437390
GTEX-Z93T	AdiposeSubcutaneous	GTEX-Z93T-0226-SM-5HL5Z	SRR1474533
GTEX-Z9EW	AdiposeSubcutaneous	GTEX-Z9EW-1826-SM-5CVMA	SRR1464258
GTEX-ZAJG	AdiposeSubcutaneous	GTEX-ZAJG-0226-SM-5HL81	SRR1375329
GTEX-ZAK1	AdiposeSubcutaneous	GTEX-ZAK1-0226-SM-5CVMX	SRR1471477
GTEX-ZC5H	AdiposeSubcutaneous	GTEX-ZC5H-0126-SM-4WAYL	SRR1413329
GTEX-ZDTS	AdiposeSubcutaneous	GTEX-ZDTS-0226-SM-5HL7Q	SRR1400847
GTEX-ZDTT	AdiposeSubcutaneous	GTEX-ZDTT-2626-SM-5S2OP	SRR1467080
GTEX-ZDXO	AdiposeSubcutaneous	GTEX-ZDXO-2426-SM-5S2NJ	SRR1446028
GTEX-ZDYS	AdiposeSubcutaneous	GTEX-ZDYS-2126-SM-5S2OD	SRR1353199
GTEX-ZE7O	AdiposeSubcutaneous	GTEX-ZE7O-0226-SM-5S2N1	SRR1382890
GTEX-ZE9C	AdiposeSubcutaneous	GTEX-ZE9C-2826-SM-5S2MO	SRR1417342
GTEX-ZEX8	AdiposeSubcutaneous	GTEX-ZEX8-2326-SM-5S2MN	SRR1348402
GTEX-ZF28	AdiposeSubcutaneous	GTEX-ZF28-0226-SM-5S2OE	SRR1408393
GTEX-ZF29	AdiposeSubcutaneous	GTEX-ZF29-2226-SM-4WWB9	SRR1447303
GTEX-ZF3C	AdiposeSubcutaneous	GTEX-ZF3C-0226-SM-4WWB3	SRR1362866
GTEX-ZLV1	AdiposeSubcutaneous	GTEX-ZLV1-1826-SM-5FQU5	SRR1452270
GTEX-ZLWG	AdiposeSubcutaneous	GTEX-ZLWG-2226-SM-5DUWO	SRR1454439
GTEX-ZP4G	AdiposeSubcutaneous	GTEX-ZP4G-2326-SM-57WEM	SRR1354315
GTEX-ZPCL	AdiposeSubcutaneous	GTEX-ZPCL-2126-SM-57WFZ	SRR1369196
GTEX-ZPIC	AdiposeSubcutaneous	GTEX-ZPIC-1826-SM-57WFE	SRR1347819
GTEX-ZPU1	AdiposeSubcutaneous	GTEX-ZPU1-2426-SM-4WWFM	SRR1452033
GTEX-ZQG8	AdiposeSubcutaneous	GTEX-ZQG8-1526-SM-5HL65	SRR1420276
GTEX-ZT9X	AdiposeSubcutaneous	GTEX-ZT9X-1926-SM-57WE7	SRR1499894
GTEX-ZTPG	AdiposeSubcutaneous	GTEX-ZTPG-0226-SM-5O99I	SRR1338426
GTEX-ZTSS	AdiposeSubcutaneous	GTEX-ZTSS-2026-SM-5987K	SRR1479133
GTEX-ZTX8	AdiposeSubcutaneous	GTEX-ZTX8-1526-SM-5N9GI	SRR1488449
GTEX-ZUA1	AdiposeSubcutaneous	GTEX-ZUA1-0226-SM-5NQ9Q	SRR1401211
GTEX-ZV68	AdiposeSubcutaneous	GTEX-ZV68-0226-SM-59HJF	SRR1477949
GTEX-ZVE2	AdiposeSubcutaneous	GTEX-ZVE2-0326-SM-57WFC	SRR1380657
GTEX-ZVP2	AdiposeSubcutaneous	GTEX-ZVP2-1826-SM-5GU62	SRR1365291
GTEX-ZVT2	AdiposeSubcutaneous	GTEX-ZVT2-2226-SM-5NQ6P	SRR1430066
GTEX-ZVT4	AdiposeSubcutaneous	GTEX-ZVT4-0226-SM-51MSD	SRR1454201
GTEX-ZVTK	AdiposeSubcutaneous	GTEX-ZVTK-0526-SM-5GZWT	SRR1355172
GTEX-ZVZO	AdiposeSubcutaneous	GTEX-ZVZO-0226-SM-5A5LA	SRR1442464
GTEX-ZVZP	AdiposeSubcutaneous	GTEX-ZVZP-2326-SM-59HL4	SRR1405331
GTEX-ZVZQ	AdiposeSubcutaneous	GTEX-ZVZQ-0426-SM-59HLT	SRR1363858
GTEX-ZXES	AdiposeSubcutaneous	GTEX-ZXES-2026-SM-5NQ6R	SRR1405547
GTEX-ZXG5	AdiposeSubcutaneous	GTEX-ZXG5-0226-SM-59HJI	SRR1487340
GTEX-ZYFC	AdiposeSubcutaneous	GTEX-ZYFC-0326-SM-5NQ7H	SRR1360695
GTEX-ZYFD	AdiposeSubcutaneous	GTEX-ZYFD-0226-SM-5NQ86	SRR1473632
GTEX-ZYVF	AdiposeSubcutaneous	GTEX-ZYVF-0226-SM-5GIEG	SRR1400910
GTEX-ZYW4	AdiposeSubcutaneous	GTEX-ZYW4-0226-SM-5E44M	SRR1433004
GTEX-ZYWO	AdiposeSubcutaneous	GTEX-ZYWO-2526-SM-5GIDM	SRR1347060
GTEX-ZYY3	AdiposeSubcutaneous	GTEX-ZYY3-0226-SM-5E45M	SRR1353309
GTEX-ZZ64	AdiposeSubcutaneous	GTEX-ZZ64-1626-SM-5E43W	SRR1400974
GTEX-ZZPU	AdiposeSubcutaneous	GTEX-ZZPU-2726-SM-5NQ8O	SRR1454909
GTEX-1117F	AdiposeVisceral	GTEX-1117F-1326-SM-5EGHH	SRR1309248
GTEX-111CU	AdiposeVisceral	GTEX-111CU-1026-SM-5EGIL	SRR1309032
GTEX-111YS	AdiposeVisceral	GTEX-111YS-1326-SM-5EGGK	SRR1329027
GTEX-1122O	AdiposeVisceral	GTEX-1122O-0926-SM-5N9C9	SRR1316982
GTEX-1128S	AdiposeVisceral	GTEX-1128S-0926-SM-5GZZU	SRR1316320
GTEX-113JC	AdiposeVisceral	GTEX-113JC-0726-SM-5GZZR	SRR1486538
GTEX-117YW	AdiposeVisceral	GTEX-117YW-0826-SM-5H11O	SRR1308882
GTEX-117YX	AdiposeVisceral	GTEX-117YX-0726-SM-5GIET	SRR1432629
GTEX-1192X	AdiposeVisceral	GTEX-1192X-1526-SM-5H11I	SRR1489648
GTEX-11DXX	AdiposeVisceral	GTEX-11DXX-2026-SM-5EGJL	SRR1308650
GTEX-11DXY	AdiposeVisceral	GTEX-11DXY-0326-SM-5H12F	SRR1385389
GTEX-11DXZ	AdiposeVisceral	GTEX-11DXZ-1426-SM-5H12A	SRR1433193
GTEX-11DYG	AdiposeVisceral	GTEX-11DYG-2026-SM-5EGGX	SRR1369129
GTEX-11EM3	AdiposeVisceral	GTEX-11EM3-1126-SM-5A5KM	SRR1377777
GTEX-11EQ9	AdiposeVisceral	GTEX-11EQ9-1126-SM-5987I	SRR1470459
GTEX-11GS4	AdiposeVisceral	GTEX-11GS4-1026-SM-5N9DE	SRR1356468
GTEX-11GSO	AdiposeVisceral	GTEX-11GSO-0226-SM-5A5LV	SRR1499935
GTEX-11I78	AdiposeVisceral	GTEX-11I78-0226-SM-5HL6R	SRR1466792
GTEX-11LCK	AdiposeVisceral	GTEX-11LCK-0326-SM-5A5M7	SRR1311486
GTEX-11NUK	AdiposeVisceral	GTEX-11NUK-2026-SM-5PNVZ	SRR1379198
GTEX-11NV4	AdiposeVisceral	GTEX-11NV4-1426-SM-5BC4W	SRR1470534
GTEX-11OF3	AdiposeVisceral	GTEX-11OF3-0826-SM-5BC51	SRR1309963
GTEX-11P7K	AdiposeVisceral	GTEX-11P7K-0826-SM-5BC5F	SRR1309680
GTEX-11P81	AdiposeVisceral	GTEX-11P81-0726-SM-5PNYH	SRR1429408
GTEX-11P82	AdiposeVisceral	GTEX-11P82-0326-SM-5HL51	SRR1375351
GTEX-11PRG	AdiposeVisceral	GTEX-11PRG-1526-SM-5HL6Z	SRR1340221
GTEX-11TT1	AdiposeVisceral	GTEX-11TT1-1926-SM-5PNYN	SRR1354117
GTEX-11VI4	AdiposeVisceral	GTEX-11VI4-1226-SM-5EQMP	SRR1375699
GTEX-11WQK	AdiposeVisceral	GTEX-11WQK-1526-SM-5EGKN	SRR1335140
GTEX-11XUK	AdiposeVisceral	GTEX-11XUK-1726-SM-5GU61	SRR1350153
GTEX-11ZTS	AdiposeVisceral	GTEX-11ZTS-1326-SM-5EQMA	SRR1490138
GTEX-11ZUS	AdiposeVisceral	GTEX-11ZUS-1826-SM-5FQTR	SRR1362755
GTEX-1211K	AdiposeVisceral	GTEX-1211K-1226-SM-5EQ4N	SRR1370551
GTEX-1212Z	AdiposeVisceral	GTEX-1212Z-0526-SM-5FQSQ	SRR1419692
GTEX-12584	AdiposeVisceral	GTEX-12584-2126-SM-5FQUM	SRR1485870
GTEX-12696	AdiposeVisceral	GTEX-12696-1826-SM-5EGJS	SRR1348378
GTEX-12BJ1	AdiposeVisceral	GTEX-12BJ1-0826-SM-5EQ5P	SRR1441679
GTEX-12C56	AdiposeVisceral	GTEX-12C56-0826-SM-5EGJ5	SRR1312310
GTEX-12KS4	AdiposeVisceral	GTEX-12KS4-1526-SM-5EQ6E	SRR1498595
GTEX-12WSA	AdiposeVisceral	GTEX-12WSA-1626-SM-5EGJV	SRR1353710
GTEX-12WSC	AdiposeVisceral	GTEX-12WSC-1726-SM-5GCN3	SRR1403154
GTEX-12WSG	AdiposeVisceral	GTEX-12WSG-0426-SM-5FQSE	SRR1392943
GTEX-12WSI	AdiposeVisceral	GTEX-12WSI-1526-SM-5GCNM	SRR1413284
GTEX-12WSK	AdiposeVisceral	GTEX-12WSK-1026-SM-5CVNR	SRR1456138
GTEX-12WSL	AdiposeVisceral	GTEX-12WSL-1126-SM-5CVNK	SRR1388145
GTEX-12WSM	AdiposeVisceral	GTEX-12WSM-0626-SM-5GCOK	SRR1431781
GTEX-12ZZW	AdiposeVisceral	GTEX-12ZZW-2326-SM-5DUW2	SRR1485631
GTEX-12ZZX	AdiposeVisceral	GTEX-12ZZX-1726-SM-5BC63	SRR1317631
GTEX-13111	AdiposeVisceral	GTEX-13111-0626-SM-5LZVR	SRR1470420
GTEX-13112	AdiposeVisceral	GTEX-13112-1126-SM-5GCMY	SRR1485357
GTEX-13113	AdiposeVisceral	GTEX-13113-1126-SM-5LZU9	SRR1344346
GTEX-1313W	AdiposeVisceral	GTEX-1313W-1626-SM-5J1OE	SRR1401990
GTEX-131XE	AdiposeVisceral	GTEX-131XE-2026-SM-5LZW1	SRR1368692
GTEX-131XF	AdiposeVisceral	GTEX-131XF-0726-SM-5GIE5	SRR1432186
GTEX-131XG	AdiposeVisceral	GTEX-131XG-0126-SM-5K7UJ	SRR1333953
GTEX-131XH	AdiposeVisceral	GTEX-131XH-0826-SM-5GCN8	SRR1315165
GTEX-131YS	AdiposeVisceral	GTEX-131YS-1726-SM-5HL7G	SRR1340486
GTEX-132AR	AdiposeVisceral	GTEX-132AR-0526-SM-5J2MJ	SRR1382851
GTEX-132NY	AdiposeVisceral	GTEX-132NY-1126-SM-5PNVE	SRR1343302
GTEX-132Q8	AdiposeVisceral	GTEX-132Q8-1726-SM-5EGK8	SRR1434712
GTEX-132QS	AdiposeVisceral	GTEX-132QS-0826-SM-5K7WV	SRR1394695
GTEX-1339X	AdiposeVisceral	GTEX-1339X-0726-SM-5L3FF	SRR1489246
GTEX-133LE	AdiposeVisceral	GTEX-133LE-0926-SM-5P9J1	SRR1343741
GTEX-1399S	AdiposeVisceral	GTEX-1399S-1426-SM-5PNYQ	SRR1337010
GTEX-1399T	AdiposeVisceral	GTEX-1399T-1326-SM-5PNVH	SRR1402285
GTEX-139D8	AdiposeVisceral	GTEX-139D8-1626-SM-5IJFZ	SRR1324085
GTEX-139T6	AdiposeVisceral	GTEX-139T6-0526-SM-5IJC9	SRR1361093
GTEX-139TU	AdiposeVisceral	GTEX-139TU-1426-SM-5LZY9	SRR1342067
GTEX-139YR	AdiposeVisceral	GTEX-139YR-0326-SM-5J1MC	SRR1394836
GTEX-13CF3	AdiposeVisceral	GTEX-13CF3-1126-SM-5LZXB	SRR1360478
GTEX-13D11	AdiposeVisceral	GTEX-13D11-0526-SM-5LZYM	SRR1394734
GTEX-13FH7	AdiposeVisceral	GTEX-13FH7-1926-SM-5J2OL	SRR1440161
GTEX-13FHO	AdiposeVisceral	GTEX-13FHO-2026-SM-5J1OA	SRR1490721
GTEX-13FTW	AdiposeVisceral	GTEX-13FTW-0426-SM-5K7X2	SRR1432611
GTEX-13FTX	AdiposeVisceral	GTEX-13FTX-0626-SM-5J2NS	SRR1480813
GTEX-13G51	AdiposeVisceral	GTEX-13G51-0526-SM-5IJCQ	SRR1398074
GTEX-13IVO	AdiposeVisceral	GTEX-13IVO-2426-SM-5K7V9	SRR1414916
GTEX-13JUV	AdiposeVisceral	GTEX-13JUV-0626-SM-5J1MQ	SRR1333395
GTEX-13N11	AdiposeVisceral	GTEX-13N11-1826-SM-5IJDS	SRR1392774
GTEX-13N1W	AdiposeVisceral	GTEX-13N1W-1226-SM-5K7UM	SRR1464642
GTEX-13N2G	AdiposeVisceral	GTEX-13N2G-1926-SM-5J1O3	SRR1470193
GTEX-13NYS	AdiposeVisceral	GTEX-13NYS-0726-SM-5J1OR	SRR1347259
GTEX-13NZ9	AdiposeVisceral	GTEX-13NZ9-2026-SM-5KM1U	SRR1486845
GTEX-13NZB	AdiposeVisceral	GTEX-13NZB-0826-SM-5K7X5	SRR1442422
GTEX-13O21	AdiposeVisceral	GTEX-13O21-3126-SM-5J1OI	SRR1469413
GTEX-13O3P	AdiposeVisceral	GTEX-13O3P-0926-SM-5IFFI	SRR1480854
GTEX-13O3Q	AdiposeVisceral	GTEX-13O3Q-1126-SM-5K7YK	SRR1465230
GTEX-13O61	AdiposeVisceral	GTEX-13O61-1926-SM-5KM1R	SRR1381288
GTEX-13OVG	AdiposeVisceral	GTEX-13OVG-1326-SM-5K7Y3	SRR1446481
GTEX-13OVH	AdiposeVisceral	GTEX-13OVH-1126-SM-5K7YP	SRR1377696
GTEX-13OVJ	AdiposeVisceral	GTEX-13OVJ-0926-SM-5K7U1	SRR1430910
GTEX-13OVL	AdiposeVisceral	GTEX-13OVL-0826-SM-5L3GV	SRR1444203
GTEX-13OW6	AdiposeVisceral	GTEX-13OW6-2426-SM-5K7WO	SRR1336415
GTEX-13OW7	AdiposeVisceral	GTEX-13OW7-1126-SM-5K7V6	SRR1313583
GTEX-13OW8	AdiposeVisceral	GTEX-13OW8-0326-SM-5L3FB	SRR1326205
GTEX-13PDP	AdiposeVisceral	GTEX-13PDP-1226-SM-5K7TW	SRR1429603
GTEX-13PL6	AdiposeVisceral	GTEX-13PL6-0926-SM-5KLYY	SRR1320517
GTEX-13PL7	AdiposeVisceral	GTEX-13PL7-1226-SM-5SIAR	SRR1392676
GTEX-13PVQ	AdiposeVisceral	GTEX-13PVQ-2226-SM-5L3G9	SRR1473529
GTEX-13PVR	AdiposeVisceral	GTEX-13PVR-0526-SM-5S2OB	SRR1471795
GTEX-13QBU	AdiposeVisceral	GTEX-13QBU-1326-SM-5LU4K	SRR1369070
GTEX-13RTK	AdiposeVisceral	GTEX-13RTK-0726-SM-5Q5EN	SRR1405617
GTEX-13S7M	AdiposeVisceral	GTEX-13S7M-0826-SM-5QGQX	SRR1469124
GTEX-13S86	AdiposeVisceral	GTEX-13S86-0926-SM-5SI6I	SRR1393596
GTEX-13U4I	AdiposeVisceral	GTEX-13U4I-1726-SM-5J1MF	SRR1341480
GTEX-13VXT	AdiposeVisceral	GTEX-13VXT-0926-SM-5LU5K	SRR1471755
GTEX-13VXU	AdiposeVisceral	GTEX-13VXU-1026-SM-5KLZE	SRR1416578
GTEX-13W3W	AdiposeVisceral	GTEX-13W3W-1126-SM-5L3DO	SRR1361326
GTEX-13W46	AdiposeVisceral	GTEX-13W46-1226-SM-5SIAS	SRR1322840
GTEX-13X6H	AdiposeVisceral	GTEX-13X6H-1726-SM-5Q5EH	SRR1452246
GTEX-13X6I	AdiposeVisceral	GTEX-13X6I-1526-SM-5SIAC	SRR1421327
GTEX-13X6K	AdiposeVisceral	GTEX-13X6K-0726-SM-5LU2Z	SRR1417809
GTEX-144GN	AdiposeVisceral	GTEX-144GN-0726-SM-5O98O	SRR1469145
GTEX-145LT	AdiposeVisceral	GTEX-145LT-1526-SM-5O98P	SRR1467656
GTEX-145LU	AdiposeVisceral	GTEX-145LU-1226-SM-5LU9B	SRR1326143
GTEX-145LV	AdiposeVisceral	GTEX-145LV-1026-SM-5O9AE	SRR1410866
GTEX-145ME	AdiposeVisceral	GTEX-145ME-0726-SM-5O9A3	SRR1383907
GTEX-145MF	AdiposeVisceral	GTEX-145MF-1026-SM-5Q5EQ	SRR1328845
GTEX-145MI	AdiposeVisceral	GTEX-145MI-0826-SM-5SI95	SRR1401252
GTEX-146FH	AdiposeVisceral	GTEX-146FH-2026-SM-5SI9I	SRR1446738
GTEX-146FR	AdiposeVisceral	GTEX-146FR-0226-SM-5Q5F6	SRR1370850
GTEX-14753	AdiposeVisceral	GTEX-14753-2526-SM-5LU97	SRR1500891
GTEX-147JS	AdiposeVisceral	GTEX-147JS-1026-SM-5S2MP	SRR1489394
GTEX-14A6H	AdiposeVisceral	GTEX-14A6H-1026-SM-5SIAZ	SRR1351212
GTEX-14AS3	AdiposeVisceral	GTEX-14AS3-0426-SM-5QGQK	SRR1350069
GTEX-14B4R	AdiposeVisceral	GTEX-14B4R-0526-SM-5QGQT	SRR1395533
GTEX-14BIL	AdiposeVisceral	GTEX-14BIL-2426-SM-5QGQR	SRR1346689
GTEX-14BIN	AdiposeVisceral	GTEX-14BIN-1226-SM-5S2OM	SRR1332648
GTEX-14DAQ	AdiposeVisceral	GTEX-14DAQ-2526-SM-5RQIO	SRR1418085
GTEX-14E1K	AdiposeVisceral	GTEX-14E1K-0426-SM-5S2PF	SRR1473058
GTEX-14ICL	AdiposeVisceral	GTEX-14ICL-0926-SM-5S2TU	SRR1349363
GTEX-U8XE	AdiposeVisceral	GTEX-U8XE-1926-SM-3DB98	SRR662186
GTEX-UPK5	AdiposeVisceral	GTEX-UPK5-1826-SM-3GAEB	SRR663729
GTEX-UTHO	AdiposeVisceral	GTEX-UTHO-1826-SM-3GAFE	SRR661699
GTEX-VUSG	AdiposeVisceral	GTEX-VUSG-1426-SM-3GIJN	SRR655206
GTEX-W5X1	AdiposeVisceral	GTEX-W5X1-1426-SM-3GIKH	SRR655265
GTEX-WEY5	AdiposeVisceral	GTEX-WEY5-1326-SM-3GILS	SRR661481
GTEX-WEY5	AdiposeVisceral	GTEX-WEY5-1326-SM-5CHRG_rep1	SRR2135413
GTEX-WFJO	AdiposeVisceral	GTEX-WFJO-1026-SM-3GIKL	SRR660224
GTEX-WFON	AdiposeVisceral	GTEX-WFON-1226-SM-3TW8F	SRR818002
GTEX-WH7G	AdiposeVisceral	GTEX-WH7G-1126-SM-3NMBK	SRR810295
GTEX-WHPG	AdiposeVisceral	GTEX-WHPG-0626-SM-3NMBD	SRR813584
GTEX-WHWD	AdiposeVisceral	GTEX-WHWD-0826-SM-3LK6R	SRR816475
GTEX-WK11	AdiposeVisceral	GTEX-WK11-2426-SM-3NMAA	SRR808196
GTEX-WL46	AdiposeVisceral	GTEX-WL46-2026-SM-3LK7U	SRR809987
GTEX-WOFM	AdiposeVisceral	GTEX-WOFM-0726-SM-3MJF8	SRR811748
GTEX-WRHK	AdiposeVisceral	GTEX-WRHK-0826-SM-3MJFG	SRR811697
GTEX-WWTW	AdiposeVisceral	GTEX-WWTW-1326-SM-4MVNT	SRR1365894
GTEX-WXYG	AdiposeVisceral	GTEX-WXYG-0926-SM-3NB2O	SRR819610
GTEX-WY7C	AdiposeVisceral	GTEX-WY7C-0926-SM-3NB34	SRR816177
GTEX-WYBS	AdiposeVisceral	GTEX-WYBS-1026-SM-4ONCY	SRR1379065
GTEX-WYJK	AdiposeVisceral	GTEX-WYJK-1426-SM-3NM8V	SRR810665
GTEX-WYVS	AdiposeVisceral	GTEX-WYVS-0626-SM-4SOJY	SRR1346909
GTEX-X3Y1	AdiposeVisceral	GTEX-X3Y1-0926-SM-3P5YT	SRR808566
GTEX-X585	AdiposeVisceral	GTEX-X585-2526-SM-4QAS1	SRR1477906
GTEX-X8HC	AdiposeVisceral	GTEX-X8HC-2326-SM-4QAS4	SRR1417632
GTEX-XAJ8	AdiposeVisceral	GTEX-XAJ8-0226-SM-4GIB2	SRR1099622
GTEX-XBEC	AdiposeVisceral	GTEX-XBEC-1826-SM-4QASN	SRR1430591
GTEX-XBED	AdiposeVisceral	GTEX-XBED-1326-SM-4AT4F	SRR1098567
GTEX-XBEW	AdiposeVisceral	GTEX-XBEW-1726-SM-4RGMA	SRR1338836
GTEX-XGQ4	AdiposeVisceral	GTEX-XGQ4-1026-SM-4AT4L	SRR1083918
GTEX-XLM4	AdiposeVisceral	GTEX-XLM4-1026-SM-4AT51	SRR1101085
GTEX-XMK1	AdiposeVisceral	GTEX-XMK1-0926-SM-4B66X	SRR1098712
GTEX-XOT4	AdiposeVisceral	GTEX-XOT4-0826-SM-4B66Y	SRR1094457
GTEX-XQ3S	AdiposeVisceral	GTEX-XQ3S-2426-SM-4WAYB	SRR1478251
GTEX-XQ8I	AdiposeVisceral	GTEX-XQ8I-1426-SM-4BOPW	SRR1091302
GTEX-XUJ4	AdiposeVisceral	GTEX-XUJ4-1726-SM-4BONW	SRR1081209
GTEX-XUZC	AdiposeVisceral	GTEX-XUZC-1126-SM-4BOPZ	SRR1069638
GTEX-XV7Q	AdiposeVisceral	GTEX-XV7Q-1726-SM-4BRUU	SRR1089619
GTEX-XXEK	AdiposeVisceral	GTEX-XXEK-1426-SM-4BRW1	SRR1083752
GTEX-XYKS	AdiposeVisceral	GTEX-XYKS-1826-SM-4E3JV	SRR1070713
GTEX-Y111	AdiposeVisceral	GTEX-Y111-0926-SM-4SOIU	SRR1377820
GTEX-Y114	AdiposeVisceral	GTEX-Y114-1326-SM-4TT9A	SRR1433232
GTEX-Y3I4	AdiposeVisceral	GTEX-Y3I4-0726-SM-4TT7M	SRR1323577
GTEX-Y5LM	AdiposeVisceral	GTEX-Y5LM-0826-SM-4VDSW	SRR1444324
GTEX-Y5V5	AdiposeVisceral	GTEX-Y5V5-0226-SM-5S2N8	SRR1374608
GTEX-Y5V6	AdiposeVisceral	GTEX-Y5V6-0626-SM-4WWFY	SRR1334814
GTEX-Y8E4	AdiposeVisceral	GTEX-Y8E4-1226-SM-5IFIM	SRR1500342
GTEX-Y8LW	AdiposeVisceral	GTEX-Y8LW-0926-SM-4VBQ8	SRR1447962
GTEX-Y9LG	AdiposeVisceral	GTEX-Y9LG-1226-SM-4VBQA	SRR1467316
GTEX-YEC3	AdiposeVisceral	GTEX-YEC3-0926-SM-5Q5AC	SRR1481419
GTEX-YEC4	AdiposeVisceral	GTEX-YEC4-0926-SM-5PNXY	SRR1440898
GTEX-YECK	AdiposeVisceral	GTEX-YECK-1426-SM-5IFHE	SRR1430270
GTEX-YFCO	AdiposeVisceral	GTEX-YFCO-1126-SM-5S2N9	SRR1466534
GTEX-YJ89	AdiposeVisceral	GTEX-YJ89-1926-SM-5IFJ6	SRR1485830
GTEX-Z9EW	AdiposeVisceral	GTEX-Z9EW-0826-SM-5HL9T	SRR1337449
GTEX-ZA64	AdiposeVisceral	GTEX-ZA64-0926-SM-5HL7H	SRR1368874
GTEX-ZAB4	AdiposeVisceral	GTEX-ZAB4-1426-SM-5CVN6	SRR1367920
GTEX-ZAB5	AdiposeVisceral	GTEX-ZAB5-1126-SM-5Q5AD	SRR1447238
GTEX-ZAJG	AdiposeVisceral	GTEX-ZAJG-1626-SM-5HL7I	SRR1404909
GTEX-ZC5H	AdiposeVisceral	GTEX-ZC5H-1626-SM-5HL7L	SRR1333308
GTEX-ZDTS	AdiposeVisceral	GTEX-ZDTS-1826-SM-5S2N6	SRR1378109
GTEX-ZDTT	AdiposeVisceral	GTEX-ZDTT-0526-SM-5HL4M	SRR1486195
GTEX-ZDXO	AdiposeVisceral	GTEX-ZDXO-2326-SM-5LU9W	SRR1355085
GTEX-ZDYS	AdiposeVisceral	GTEX-ZDYS-2226-SM-5S2MI	SRR1345914
GTEX-ZE7O	AdiposeVisceral	GTEX-ZE7O-1526-SM-5J1NH	SRR1415379
GTEX-ZE9C	AdiposeVisceral	GTEX-ZE9C-1326-SM-5S2OW	SRR1333485
GTEX-ZEX8	AdiposeVisceral	GTEX-ZEX8-1226-SM-5S2OK	SRR1407671
GTEX-ZF28	AdiposeVisceral	GTEX-ZF28-1426-SM-5S2OG	SRR1445655
GTEX-ZF29	AdiposeVisceral	GTEX-ZF29-0826-SM-5S2NP	SRR1414139
GTEX-ZF2S	AdiposeVisceral	GTEX-ZF2S-1526-SM-5S2OO	SRR1419539
GTEX-ZF3C	AdiposeVisceral	GTEX-ZF3C-1026-SM-5S2OC	SRR1499303
GTEX-ZG7Y	AdiposeVisceral	GTEX-ZG7Y-1626-SM-5S2NO	SRR1437622
GTEX-ZGAY	AdiposeVisceral	GTEX-ZGAY-1326-SM-5S2NS	SRR1472576
GTEX-ZLV1	AdiposeVisceral	GTEX-ZLV1-0926-SM-5S2MR	SRR1409465
GTEX-ZLWG	AdiposeVisceral	GTEX-ZLWG-0726-SM-5S2NG	SRR1362081
GTEX-ZP4G	AdiposeVisceral	GTEX-ZP4G-1326-SM-5EGIW	SRR1356101
GTEX-ZPCL	AdiposeVisceral	GTEX-ZPCL-1026-SM-5GCOX	SRR1467102
GTEX-ZPIC	AdiposeVisceral	GTEX-ZPIC-0726-SM-57WFM	SRR1467745
GTEX-ZPU1	AdiposeVisceral	GTEX-ZPU1-1226-SM-5HL71	SRR1406437
GTEX-ZQG8	AdiposeVisceral	GTEX-ZQG8-1026-SM-51MR9	SRR1479616
GTEX-ZQUD	AdiposeVisceral	GTEX-ZQUD-0526-SM-57WG4	SRR1419385
GTEX-ZT9W	AdiposeVisceral	GTEX-ZT9W-1026-SM-57WG5	SRR1375248
GTEX-ZT9X	AdiposeVisceral	GTEX-ZT9X-0926-SM-5O9C4	SRR1485416
GTEX-ZTPG	AdiposeVisceral	GTEX-ZTPG-2326-SM-57WFL	SRR1380208
GTEX-ZTSS	AdiposeVisceral	GTEX-ZTSS-1026-SM-5985N	SRR1446627
GTEX-ZTX8	AdiposeVisceral	GTEX-ZTX8-0726-SM-59HL9	SRR1479955
GTEX-ZUA1	AdiposeVisceral	GTEX-ZUA1-2126-SM-57YRB	SRR1384776
GTEX-ZV6S	AdiposeVisceral	GTEX-ZV6S-1626-SM-5NQ81	SRR1476525
GTEX-ZV7C	AdiposeVisceral	GTEX-ZV7C-0826-SM-59HK8	SRR1415637
GTEX-ZVE2	AdiposeVisceral	GTEX-ZVE2-1826-SM-51MRZ	SRR1349911
GTEX-ZVP2	AdiposeVisceral	GTEX-ZVP2-0226-SM-57WBD	SRR1456185
GTEX-ZVT2	AdiposeVisceral	GTEX-ZVT2-0226-SM-5GIE3	SRR1432085
GTEX-ZVZP	AdiposeVisceral	GTEX-ZVZP-1126-SM-5GICU	SRR1488939
GTEX-ZXES	AdiposeVisceral	GTEX-ZXES-0926-SM-5E43O	SRR1347772
GTEX-ZXG5	AdiposeVisceral	GTEX-ZXG5-1626-SM-59HJK	SRR1458552
GTEX-ZYFC	AdiposeVisceral	GTEX-ZYFC-1826-SM-5GZZA	SRR1396294
GTEX-ZYFD	AdiposeVisceral	GTEX-ZYFD-1026-SM-5E43Z	SRR1485931
GTEX-ZYFG	AdiposeVisceral	GTEX-ZYFG-1426-SM-5GICS	SRR1455586
GTEX-ZYT6	AdiposeVisceral	GTEX-ZYT6-2126-SM-5GZZ4	SRR1407112
GTEX-ZYVF	AdiposeVisceral	GTEX-ZYVF-1026-SM-5E44V	SRR1344143
GTEX-ZYW4	AdiposeVisceral	GTEX-ZYW4-2226-SM-5GZYG	SRR1377599
GTEX-ZYWO	AdiposeVisceral	GTEX-ZYWO-1726-SM-5E44T	SRR1391856
GTEX-ZZ64	AdiposeVisceral	GTEX-ZZ64-0626-SM-5GZWR	SRR1418628
GTEX-ZZPU	AdiposeVisceral	GTEX-ZZPU-0326-SM-5N9BJ	SRR1387013
GTEX-111CU	AdrenalGland	GTEX-111CU-0126-SM-5GZWZ	SRR1311531
GTEX-111YS	AdrenalGland	GTEX-111YS-0126-SM-5987T	SRR1308778
GTEX-1122O	AdrenalGland	GTEX-1122O-0326-SM-5H124	SRR1323360
GTEX-117YX	AdrenalGland	GTEX-117YX-0126-SM-5EGH5	SRR1313872
GTEX-11DXX	AdrenalGland	GTEX-11DXX-0126-SM-5EGH7	SRR1308035
GTEX-11DXY	AdrenalGland	GTEX-11DXY-1626-SM-5H12L	SRR1329811
GTEX-11DXZ	AdrenalGland	GTEX-11DXZ-0226-SM-5EGGZ	SRR1309141
GTEX-11EM3	AdrenalGland	GTEX-11EM3-0326-SM-5A5KJ	SRR1341854
GTEX-11EMC	AdrenalGland	GTEX-11EMC-0526-SM-5EGJN	SRR1500282
GTEX-11EQ9	AdrenalGland	GTEX-11EQ9-0126-SM-5986I	SRR1310231
GTEX-11GSP	AdrenalGland	GTEX-11GSP-0326-SM-5A5KW	SRR1349585
GTEX-11I78	AdrenalGland	GTEX-11I78-1826-SM-5A5M4	SRR1417364
GTEX-11NSD	AdrenalGland	GTEX-11NSD-0226-SM-5A5LR	SRR1452099
GTEX-11P7K	AdrenalGland	GTEX-11P7K-0126-SM-5986E	SRR1331198
GTEX-11TT1	AdrenalGland	GTEX-11TT1-0126-SM-5LUAA	SRR1453093
GTEX-11XUK	AdrenalGland	GTEX-11XUK-0126-SM-5CVLK	SRR1480831
GTEX-1211K	AdrenalGland	GTEX-1211K-0126-SM-59HJE	SRR1392525
GTEX-12696	AdrenalGland	GTEX-12696-0626-SM-5EGGD	SRR1398905
GTEX-12BJ1	AdrenalGland	GTEX-12BJ1-0526-SM-5FQUD	SRR1393046
GTEX-12WSD	AdrenalGland	GTEX-12WSD-2126-SM-5LZWK	SRR1491257
GTEX-12WSG	AdrenalGland	GTEX-12WSG-0726-SM-5EGIG	SRR1351390
GTEX-12WSJ	AdrenalGland	GTEX-12WSJ-0126-SM-5GCOM	SRR1400507
GTEX-12WSK	AdrenalGland	GTEX-12WSK-0326-SM-5GCOJ	SRR1500382
GTEX-12WSL	AdrenalGland	GTEX-12WSL-0326-SM-5CVMK	SRR1472529
GTEX-12WSN	AdrenalGland	GTEX-12WSN-0926-SM-5GCN1	SRR1352346
GTEX-12ZZZ	AdrenalGland	GTEX-12ZZZ-0926-SM-5N9EQ	SRR1465653
GTEX-13111	AdrenalGland	GTEX-13111-0326-SM-5DUXF	SRR1357276
GTEX-131XF	AdrenalGland	GTEX-131XF-0126-SM-5DUVF	SRR1452803
GTEX-131XG	AdrenalGland	GTEX-131XG-1326-SM-5DUX4	SRR1448008
GTEX-131YS	AdrenalGland	GTEX-131YS-2026-SM-5P9J8	SRR1464660
GTEX-132AR	AdrenalGland	GTEX-132AR-1726-SM-5EGHQ	SRR1322536
GTEX-132NY	AdrenalGland	GTEX-132NY-2226-SM-5J2LZ	SRR1316420
GTEX-132QS	AdrenalGland	GTEX-132QS-0126-SM-5IFH9	SRR1353076
GTEX-1339X	AdrenalGland	GTEX-1339X-0826-SM-5J2O6	SRR1480329
GTEX-1399R	AdrenalGland	GTEX-1399R-0326-SM-5KM1X	SRR1433272
GTEX-1399S	AdrenalGland	GTEX-1399S-0426-SM-5IFG5	SRR1479977
GTEX-1399U	AdrenalGland	GTEX-1399U-0226-SM-5P9J2	SRR1322747
GTEX-139YR	AdrenalGland	GTEX-139YR-0126-SM-5IJEY	SRR1402051
GTEX-13CF3	AdrenalGland	GTEX-13CF3-0126-SM-5IFFM	SRR1469369
GTEX-13D11	AdrenalGland	GTEX-13D11-0426-SM-5LZYA	SRR1345806
GTEX-13FH7	AdrenalGland	GTEX-13FH7-0226-SM-5IFGG	SRR1451921
GTEX-13FTW	AdrenalGland	GTEX-13FTW-0126-SM-5IJED	SRR1455825
GTEX-13N11	AdrenalGland	GTEX-13N11-0826-SM-5IJFP	SRR1321029
GTEX-13O1R	AdrenalGland	GTEX-13O1R-2326-SM-5IJF9	SRR1475952
GTEX-13O21	AdrenalGland	GTEX-13O21-0126-SM-5IJE8	SRR1392055
GTEX-13O3O	AdrenalGland	GTEX-13O3O-1626-SM-5KM1O	SRR1384456
GTEX-13O61	AdrenalGland	GTEX-13O61-0126-SM-5KM4P	SRR1325752
GTEX-13OVI	AdrenalGland	GTEX-13OVI-1226-SM-5J2ME	SRR1337666
GTEX-13OW6	AdrenalGland	GTEX-13OW6-1726-SM-5IJGI	SRR1464209
GTEX-13OW7	AdrenalGland	GTEX-13OW7-2726-SM-5L3HN	SRR1357064
GTEX-13PL7	AdrenalGland	GTEX-13PL7-1026-SM-5MR5C	SRR1399335
GTEX-13PVR	AdrenalGland	GTEX-13PVR-0226-SM-5RQJI	SRR1378179
GTEX-13QBU	AdrenalGland	GTEX-13QBU-0526-SM-5IJFE	SRR1488734
GTEX-13W3W	AdrenalGland	GTEX-13W3W-1326-SM-5LU4T	SRR1364034
GTEX-145LT	AdrenalGland	GTEX-145LT-0126-SM-5S2QJ	SRR1320300
GTEX-145MN	AdrenalGland	GTEX-145MN-0226-SM-5QGPY	SRR1498374
GTEX-146FR	AdrenalGland	GTEX-146FR-1526-SM-5SIB8	SRR1432719
GTEX-14753	AdrenalGland	GTEX-14753-1726-SM-5NQ9X	SRR1486650
GTEX-147F4	AdrenalGland	GTEX-147F4-2526-SM-5NQBB	SRR1320536
GTEX-148VJ	AdrenalGland	GTEX-148VJ-1626-SM-5QGPH	SRR1445111
GTEX-14A5I	AdrenalGland	GTEX-14A5I-2126-SM-5NQA8	SRR1415567
GTEX-14BMU	AdrenalGland	GTEX-14BMU-0126-SM-5S2Q9	SRR1416979
GTEX-14C38	AdrenalGland	GTEX-14C38-1726-SM-5RQJC	SRR1470336
GTEX-14DAQ	AdrenalGland	GTEX-14DAQ-1826-SM-5S2VV	SRR1400730
GTEX-14E1K	AdrenalGland	GTEX-14E1K-0626-SM-5S2PG	SRR1341650
GTEX-14H4A	AdrenalGland	GTEX-14H4A-0226-SM-5SI6Q	SRR1322046
GTEX-NFK9	AdrenalGland	GTEX-NFK9-1726-SM-3TW8P	SRR817649
GTEX-O5YT	AdrenalGland	GTEX-O5YT-1326-SM-3MJGR	SRR818694
GTEX-O5YV	AdrenalGland	GTEX-O5YV-1126-SM-3LK73	SRR814407
GTEX-OHPK	AdrenalGland	GTEX-OHPK-1326-SM-3MJGN	SRR816495
GTEX-OHPL	AdrenalGland	GTEX-OHPL-1326-SM-3MJGG	SRR811631
GTEX-OIZH	AdrenalGland	GTEX-OIZH-1326-SM-3NB1H	SRR810129
GTEX-OOBK	AdrenalGland	GTEX-OOBK-3125-SM-3LK5R	SRR808862
GTEX-OXRK	AdrenalGland	GTEX-OXRK-0126-SM-3NB1E	SRR816865
GTEX-P4QS	AdrenalGland	GTEX-P4QS-1326-SM-3NMCD	SRR811237
GTEX-P4QT	AdrenalGland	GTEX-P4QT-1326-SM-3NMD3	SRR810713
GTEX-PLZ5	AdrenalGland	GTEX-PLZ5-0326-SM-3P614	SRR809873
GTEX-PLZ6	AdrenalGland	GTEX-PLZ6-0226-SM-3P61I	SRR812246
GTEX-PW2O	AdrenalGland	GTEX-PW2O-0226-SM-48TC7	SRR1100824
GTEX-PWCY	AdrenalGland	GTEX-PWCY-0226-SM-48TD8	SRR1099694
GTEX-PWOO	AdrenalGland	GTEX-PWOO-0326-SM-48TDB	SRR1087511
GTEX-PX3G	AdrenalGland	GTEX-PX3G-1326-SM-48U18	SRR1100752
GTEX-Q2AH	AdrenalGland	GTEX-Q2AH-0126-SM-48U2B	SRR1099598
GTEX-Q2AI	AdrenalGland	GTEX-Q2AI-0226-SM-48U1D	SRR1072626
GTEX-Q734	AdrenalGland	GTEX-Q734-0126-SM-48U1E	SRR1099378
GTEX-QCQG	AdrenalGland	GTEX-QCQG-0126-SM-48U27	SRR1073365
GTEX-QDVJ	AdrenalGland	GTEX-QDVJ-1126-SM-48U1U	SRR1101566
GTEX-QDVN	AdrenalGland	GTEX-QDVN-0426-SM-48TZ6	SRR1070913
GTEX-QEG5	AdrenalGland	GTEX-QEG5-1826-SM-4R1JP	SRR1500306
GTEX-QLQ7	AdrenalGland	GTEX-QLQ7-0126-SM-4R1JW	SRR1346755
GTEX-QLQW	AdrenalGland	GTEX-QLQW-0226-SM-447BJ	SRR1086046
GTEX-QMRM	AdrenalGland	GTEX-QMRM-0126-SM-4R1K9	SRR1391494
GTEX-QXCU	AdrenalGland	GTEX-QXCU-1326-SM-48FE2	SRR1093625
GTEX-R53T	AdrenalGland	GTEX-R53T-0226-SM-48FEH	SRR1085951
GTEX-R55C	AdrenalGland	GTEX-R55C-0226-SM-48FEO	SRR1091476
GTEX-R55G	AdrenalGland	GTEX-R55G-0126-SM-48FDS	SRR1085590
GTEX-REY6	AdrenalGland	GTEX-REY6-1726-SM-48FDL	SRR1089479
GTEX-RM2N	AdrenalGland	GTEX-RM2N-0126-SM-48FDD	SRR1102875
GTEX-RUSQ	AdrenalGland	GTEX-RUSQ-0226-SM-47JWT	SRR1075314
GTEX-RWSA	AdrenalGland	GTEX-RWSA-1726-SM-47JX7	SRR1074474
GTEX-S32W	AdrenalGland	GTEX-S32W-0126-SM-4AD61	SRR1082616
GTEX-S33H	AdrenalGland	GTEX-S33H-1326-SM-4AD6A	SRR1087606
GTEX-S341	AdrenalGland	GTEX-S341-0126-SM-4AD64	SRR1083824
GTEX-S3XE	AdrenalGland	GTEX-S3XE-0126-SM-4AD4R	SRR1100848
GTEX-S4Q7	AdrenalGland	GTEX-S4Q7-0226-SM-4AD5O	SRR1073775
GTEX-S4Z8	AdrenalGland	GTEX-S4Z8-0126-SM-4GICC	SRR1120913
GTEX-SUCS	AdrenalGland	GTEX-SUCS-0526-SM-4DM56	SRR1088365
GTEX-SUCS	AdrenalGland	GTEX-SUCS-0526-SM-5CHSV_rep1	SRR2135339
GTEX-T6MO	AdrenalGland	GTEX-T6MO-0126-SM-4DM6X	SRR1092160
GTEX-TKQ2	AdrenalGland	GTEX-TKQ2-0226-SM-4DM6V	SRR1093954
GTEX-TMMY	AdrenalGland	GTEX-TMMY-0126-SM-4DXTP	SRR1120869
GTEX-U3ZM	AdrenalGland	GTEX-U3ZM-0226-SM-4DXTA	SRR1092686
GTEX-U3ZN	AdrenalGland	GTEX-U3ZN-0826-SM-4DXSZ	SRR1100496
GTEX-U4B1	AdrenalGland	GTEX-U4B1-0126-SM-4DXSN	SRR1092329
GTEX-UJMC	AdrenalGland	GTEX-UJMC-0226-SM-4IHLH	SRR1087297
GTEX-V1D1	AdrenalGland	GTEX-V1D1-0226-SM-4JBHG	SRR1082035
GTEX-V955	AdrenalGland	GTEX-V955-0126-SM-4JBH5	SRR1069421
GTEX-VJYA	AdrenalGland	GTEX-VJYA-0526-SM-4KL1R	SRR1099427
GTEX-VUSG	AdrenalGland	GTEX-VUSG-1526-SM-4KKZH	SRR1089950
GTEX-W5WG	AdrenalGland	GTEX-W5WG-1126-SM-4LMK4	SRR1100728
GTEX-WFG8	AdrenalGland	GTEX-WFG8-0126-SM-4LVMH	SRR1093721
GTEX-WFG8	AdrenalGland	GTEX-WFG8-0126-SM-5CHTB_rep1	SRR2135287
GTEX-WHPG	AdrenalGland	GTEX-WHPG-1526-SM-4M1ZK	SRR1322683
GTEX-WQUQ	AdrenalGland	GTEX-WQUQ-0126-SM-4OOSS	SRR1319363
GTEX-WY7C	AdrenalGland	GTEX-WY7C-0326-SM-4OND5	SRR1445304
GTEX-WYVS	AdrenalGland	GTEX-WYVS-0226-SM-4ONDK	SRR1466663
GTEX-X4EO	AdrenalGland	GTEX-X4EO-1726-SM-4QARN	SRR1347412
GTEX-X4LF	AdrenalGland	GTEX-X4LF-0126-SM-4QAS7	SRR1319419
GTEX-XMK1	AdrenalGland	GTEX-XMK1-0226-SM-4B65D	SRR1076632
GTEX-XQ3S	AdrenalGland	GTEX-XQ3S-1726-SM-4BOOD	SRR1083892
GTEX-XUJ4	AdrenalGland	GTEX-XUJ4-0126-SM-4BOP7	SRR1088461
GTEX-XUZC	AdrenalGland	GTEX-XUZC-0226-SM-4BOO7	SRR1082733
GTEX-XV7Q	AdrenalGland	GTEX-XV7Q-0226-SM-4BRVL	SRR1076823
GTEX-XYKS	AdrenalGland	GTEX-XYKS-0926-SM-4BRVG	SRR1094144
GTEX-Y114	AdrenalGland	GTEX-Y114-0526-SM-4TT8V	SRR1327723
GTEX-Y3IK	AdrenalGland	GTEX-Y3IK-0226-SM-51MRJ	SRR1419015
GTEX-Y5LM	AdrenalGland	GTEX-Y5LM-0126-SM-4VBRL	SRR1466445
GTEX-Y5V5	AdrenalGland	GTEX-Y5V5-1326-SM-4V6G9	SRR1407226
GTEX-Y5V6	AdrenalGland	GTEX-Y5V6-1926-SM-5IFIL	SRR1400141
GTEX-Y9LG	AdrenalGland	GTEX-Y9LG-0126-SM-5Q59W	SRR1446007
GTEX-YB5E	AdrenalGland	GTEX-YB5E-0226-SM-5IFHI	SRR1446961
GTEX-YF7O	AdrenalGland	GTEX-YF7O-0126-SM-5IFIR	SRR1454785
GTEX-YFCO	AdrenalGland	GTEX-YFCO-0126-SM-4W1YT	SRR1380293
GTEX-ZA64	AdrenalGland	GTEX-ZA64-0226-SM-5HL9C	SRR1350503
GTEX-ZDTT	AdrenalGland	GTEX-ZDTT-0126-SM-4WKHA	SRR1398114
GTEX-ZF2S	AdrenalGland	GTEX-ZF2S-0126-SM-4WKFO	SRR1333263
GTEX-ZLFU	AdrenalGland	GTEX-ZLFU-0826-SM-4WWBP	SRR1366873
GTEX-ZLV1	AdrenalGland	GTEX-ZLV1-0226-SM-4WWC1	SRR1377905
GTEX-ZLWG	AdrenalGland	GTEX-ZLWG-0126-SM-4WWC5	SRR1437576
GTEX-ZP4G	AdrenalGland	GTEX-ZP4G-0126-SM-4YCE3	SRR1466376
GTEX-ZT9W	AdrenalGland	GTEX-ZT9W-0126-SM-4YCFD	SRR1389300
GTEX-ZT9X	AdrenalGland	GTEX-ZT9X-0126-SM-4YCFC	SRR1485563
GTEX-ZTSS	AdrenalGland	GTEX-ZTSS-0326-SM-5987M	SRR1389886
GTEX-ZUA1	AdrenalGland	GTEX-ZUA1-1926-SM-5E45E	SRR1470152
GTEX-ZVP2	AdrenalGland	GTEX-ZVP2-0126-SM-5NQ7D	SRR1331900
GTEX-ZVT2	AdrenalGland	GTEX-ZVT2-0826-SM-5GIEO	SRR1332403
GTEX-ZY6K	AdrenalGland	GTEX-ZY6K-0126-SM-5SIAM	SRR1465040
GTEX-ZYFG	AdrenalGland	GTEX-ZYFG-0926-SM-5BC5U	SRR1416713
GTEX-ZYVF	AdrenalGland	GTEX-ZYVF-1626-SM-5N9EH	SRR1407428
GTEX-ZYWO	AdrenalGland	GTEX-ZYWO-0126-SM-5GZWQ	SRR1403322
GTEX-ZZPU	AdrenalGland	GTEX-ZZPU-1226-SM-5N9CK	SRR1359080
GTEX-111YS	ArteryAorta	GTEX-111YS-0526-SM-5GZXJ	SRR1313831
GTEX-1122O	ArteryAorta	GTEX-1122O-1126-SM-5NQ8X	SRR1376334
GTEX-1128S	ArteryAorta	GTEX-1128S-0326-SM-5GZZF	SRR1488388
GTEX-117XS	ArteryAorta	GTEX-117XS-0426-SM-5GZZN	SRR1309898
GTEX-117YW	ArteryAorta	GTEX-117YW-0226-SM-5N9CM	SRR1322643
GTEX-11DXX	ArteryAorta	GTEX-11DXX-0426-SM-5EQ5F	SRR1309382
GTEX-11DXZ	ArteryAorta	GTEX-11DXZ-0426-SM-5987Y	SRR1345390
GTEX-11DYG	ArteryAorta	GTEX-11DYG-1226-SM-5N9DC	SRR1318541
GTEX-11EM3	ArteryAorta	GTEX-11EM3-0226-SM-5985Y	SRR1358539
GTEX-11EMC	ArteryAorta	GTEX-11EMC-0926-SM-59863	SRR1417787
GTEX-11GS4	ArteryAorta	GTEX-11GS4-0326-SM-5N9F7	SRR1354363
GTEX-11GSP	ArteryAorta	GTEX-11GSP-1126-SM-5A5LM	SRR1311441
GTEX-11I78	ArteryAorta	GTEX-11I78-0726-SM-5A5M1	SRR1387155
GTEX-11LCK	ArteryAorta	GTEX-11LCK-0726-SM-5PNYC	SRR1447715
GTEX-11NUK	ArteryAorta	GTEX-11NUK-0726-SM-5A5ME	SRR1311935
GTEX-11ONC	ArteryAorta	GTEX-11ONC-0926-SM-5BC5E	SRR1500846
GTEX-11P81	ArteryAorta	GTEX-11P81-0326-SM-5HL6B	SRR1311877
GTEX-11P82	ArteryAorta	GTEX-11P82-0126-SM-5HL72	SRR1332488
GTEX-11TT1	ArteryAorta	GTEX-11TT1-1226-SM-5Q5AV	SRR1315060
GTEX-11TUW	ArteryAorta	GTEX-11TUW-0926-SM-5EQMW	SRR1374198
GTEX-11UD2	ArteryAorta	GTEX-11UD2-0826-SM-5EQKS	SRR1399821
GTEX-11WQK	ArteryAorta	GTEX-11WQK-0326-SM-5EQL1	SRR1318920
GTEX-11ZTS	ArteryAorta	GTEX-11ZTS-0826-SM-5EQ49	SRR1334419
GTEX-11ZVC	ArteryAorta	GTEX-11ZVC-0326-SM-5CVLC	SRR1418581
GTEX-1211K	ArteryAorta	GTEX-1211K-0326-SM-5FQT1	SRR1475587
GTEX-1212Z	ArteryAorta	GTEX-1212Z-0826-SM-5EQ51	SRR1441868
GTEX-12696	ArteryAorta	GTEX-12696-0426-SM-5EGL5	SRR1356266
GTEX-12BJ1	ArteryAorta	GTEX-12BJ1-0126-SM-5LU9P	SRR1355415
GTEX-12C56	ArteryAorta	GTEX-12C56-0226-SM-5N9FB	SRR1360338
GTEX-12KS4	ArteryAorta	GTEX-12KS4-0626-SM-5PNY4	SRR1365270
GTEX-12WSD	ArteryAorta	GTEX-12WSD-1326-SM-5GCNU	SRR1337684
GTEX-12WSK	ArteryAorta	GTEX-12WSK-0426-SM-5GCNS	SRR1325771
GTEX-12WSN	ArteryAorta	GTEX-12WSN-0326-SM-5GCP6	SRR1390242
GTEX-12ZZX	ArteryAorta	GTEX-12ZZX-1026-SM-5LZUW	SRR1367807
GTEX-12ZZY	ArteryAorta	GTEX-12ZZY-1326-SM-5GCNW	SRR1474577
GTEX-13111	ArteryAorta	GTEX-13111-0526-SM-5LZVF	SRR1472998
GTEX-13113	ArteryAorta	GTEX-13113-0526-SM-5GCN2	SRR1488017
GTEX-1313W	ArteryAorta	GTEX-1313W-1026-SM-5EQ5I	SRR1458314
GTEX-131XF	ArteryAorta	GTEX-131XF-0626-SM-5GIDS	SRR1477711
GTEX-131XW	ArteryAorta	GTEX-131XW-2226-SM-5PNY1	SRR1351104
GTEX-131YS	ArteryAorta	GTEX-131YS-1126-SM-5N9FQ	SRR1367478
GTEX-132AR	ArteryAorta	GTEX-132AR-2126-SM-5K7XG	SRR1359803
GTEX-1339X	ArteryAorta	GTEX-1339X-0526-SM-5KLYW	SRR1319443
GTEX-133LE	ArteryAorta	GTEX-133LE-0226-SM-5PNY3	SRR1342002
GTEX-1399R	ArteryAorta	GTEX-1399R-0626-SM-5K7UZ	SRR1404105
GTEX-1399T	ArteryAorta	GTEX-1399T-0526-SM-5J1NC	SRR1325733
GTEX-1399U	ArteryAorta	GTEX-1399U-0426-SM-5K7UU	SRR1380375
GTEX-139D8	ArteryAorta	GTEX-139D8-1226-SM-5L3ED	SRR1332816
GTEX-139TS	ArteryAorta	GTEX-139TS-0226-SM-5K7W5	SRR1470075
GTEX-139TU	ArteryAorta	GTEX-139TU-1126-SM-5J1NY	SRR1439994
GTEX-139UW	ArteryAorta	GTEX-139UW-0426-SM-5K7V4	SRR1413223
GTEX-139YR	ArteryAorta	GTEX-139YR-0626-SM-5IJBT	SRR1399135
GTEX-13CF3	ArteryAorta	GTEX-13CF3-0526-SM-5IJBV	SRR1340553
GTEX-13D11	ArteryAorta	GTEX-13D11-1426-SM-5K7Y9	SRR1466752
GTEX-13FH7	ArteryAorta	GTEX-13FH7-0326-SM-5J1MR	SRR1454931
GTEX-13FHO	ArteryAorta	GTEX-13FHO-1626-SM-5IJGB	SRR1328780
GTEX-13FLV	ArteryAorta	GTEX-13FLV-1426-SM-5J1N4	SRR1431326
GTEX-13FTX	ArteryAorta	GTEX-13FTX-0226-SM-5K7TX	SRR1375756
GTEX-13FTZ	ArteryAorta	GTEX-13FTZ-0126-SM-5K7V3	SRR1384258
GTEX-13N2G	ArteryAorta	GTEX-13N2G-0526-SM-5MR5L	SRR1321165
GTEX-13NYB	ArteryAorta	GTEX-13NYB-0426-SM-5IJDD	SRR1345715
GTEX-13NZ9	ArteryAorta	GTEX-13NZ9-1226-SM-5MR3J	SRR1443268
GTEX-13O1R	ArteryAorta	GTEX-13O1R-1026-SM-5KM2L	SRR1396840
GTEX-13O21	ArteryAorta	GTEX-13O21-0426-SM-5K7VR	SRR1444541
GTEX-13O3O	ArteryAorta	GTEX-13O3O-1126-SM-5KM4Q	SRR1486780
GTEX-13O3P	ArteryAorta	GTEX-13O3P-1126-SM-5L3FG	SRR1379324
GTEX-13O61	ArteryAorta	GTEX-13O61-0326-SM-5KM2O	SRR1332694
GTEX-13OVG	ArteryAorta	GTEX-13OVG-0826-SM-5L3D8	SRR1317513
GTEX-13OVI	ArteryAorta	GTEX-13OVI-0626-SM-5IJCN	SRR1478341
GTEX-13OW5	ArteryAorta	GTEX-13OW5-0826-SM-5J1NE	SRR1398352
GTEX-13OW6	ArteryAorta	GTEX-13OW6-1526-SM-5L3HX	SRR1367005
GTEX-13OW8	ArteryAorta	GTEX-13OW8-1826-SM-5L3H1	SRR1319520
GTEX-13PVQ	ArteryAorta	GTEX-13PVQ-1426-SM-5J1O4	SRR1456862
GTEX-13PVR	ArteryAorta	GTEX-13PVR-0826-SM-5S2PV	SRR1334670
GTEX-13QBU	ArteryAorta	GTEX-13QBU-0326-SM-5LU3F	SRR1329624
GTEX-13RTK	ArteryAorta	GTEX-13RTK-0126-SM-5RQHQ	SRR1498354
GTEX-13U4I	ArteryAorta	GTEX-13U4I-1026-SM-5LU3G	SRR1476863
GTEX-13VXT	ArteryAorta	GTEX-13VXT-0826-SM-5SIAP	SRR1465847
GTEX-13W46	ArteryAorta	GTEX-13W46-1826-SM-5K7VA	SRR1471672
GTEX-13X6H	ArteryAorta	GTEX-13X6H-0126-SM-5QGOS	SRR1429387
GTEX-13X6I	ArteryAorta	GTEX-13X6I-0926-SM-5LUAB	SRR1445856
GTEX-13X6K	ArteryAorta	GTEX-13X6K-1926-SM-5LU4O	SRR1442630
GTEX-13YAN	ArteryAorta	GTEX-13YAN-1526-SM-5LU3E	SRR1420432
GTEX-144GN	ArteryAorta	GTEX-144GN-0326-SM-5O9AD	SRR1398947
GTEX-145MH	ArteryAorta	GTEX-145MH-1026-SM-5Q5CI	SRR1395914
GTEX-145MO	ArteryAorta	GTEX-145MO-1226-SM-5QGPC	SRR1465587
GTEX-146FH	ArteryAorta	GTEX-146FH-1326-SM-5NQBI	SRR1317040
GTEX-146FQ	ArteryAorta	GTEX-146FQ-0826-SM-5LUAJ	SRR1480635
GTEX-146FR	ArteryAorta	GTEX-146FR-1026-SM-5NQ9T	SRR1444412
GTEX-147F4	ArteryAorta	GTEX-147F4-1026-SM-5Q5F9	SRR1345454
GTEX-1497J	ArteryAorta	GTEX-1497J-1026-SM-5NQAV	SRR1407386
GTEX-14A5I	ArteryAorta	GTEX-14A5I-1326-SM-5SIAQ	SRR1369172
GTEX-14AS3	ArteryAorta	GTEX-14AS3-0526-SM-5QGQQ	SRR1453950
GTEX-14ASI	ArteryAorta	GTEX-14ASI-1126-SM-5QGPN	SRR1394474
GTEX-14BIM	ArteryAorta	GTEX-14BIM-2626-SM-5S2OF	SRR1457792
GTEX-14DAQ	ArteryAorta	GTEX-14DAQ-1326-SM-5RQIM	SRR1441335
GTEX-14ICL	ArteryAorta	GTEX-14ICL-0326-SM-5S2OS	SRR1399757
GTEX-N7MT	ArteryAorta	GTEX-N7MT-1426-SM-3LK5M	SRR808044
GTEX-NFK9	ArteryAorta	GTEX-NFK9-1326-SM-3LK5I	SRR811819
GTEX-NPJ8	ArteryAorta	GTEX-NPJ8-0526-SM-3MJHN	SRR808836
GTEX-O5YT	ArteryAorta	GTEX-O5YT-0426-SM-3MJHD	SRR809785
GTEX-O5YV	ArteryAorta	GTEX-O5YV-0626-SM-3LK64	SRR811471
GTEX-O5YW	ArteryAorta	GTEX-O5YW-0426-SM-3MJHJ	SRR809831
GTEX-OHPK	ArteryAorta	GTEX-OHPK-0426-SM-3MJH3	SRR808914
GTEX-OHPL	ArteryAorta	GTEX-OHPL-0426-SM-3TW8X	SRR818232
GTEX-OHPM	ArteryAorta	GTEX-OHPM-0426-SM-3TW8V	SRR817744
GTEX-OIZG	ArteryAorta	GTEX-OIZG-0426-SM-3LK5W	SRR808152
GTEX-OIZI	ArteryAorta	GTEX-OIZI-1126-SM-3NB1F	SRR809320
GTEX-OOBJ	ArteryAorta	GTEX-OOBJ-0426-SM-3NB1S	SRR808351
GTEX-OOBK	ArteryAorta	GTEX-OOBK-0425-SM-3LK5O	SRR809470
GTEX-OXRL	ArteryAorta	GTEX-OXRL-0426-SM-3NM97	SRR811333
GTEX-P44H	ArteryAorta	GTEX-P44H-1026-SM-3NM96	SRR812673
GTEX-P4PP	ArteryAorta	GTEX-P4PP-0426-SM-3NM9H	SRR819293
GTEX-P4PQ	ArteryAorta	GTEX-P4PQ-0426-SM-3NMCI	SRR815092
GTEX-P4QS	ArteryAorta	GTEX-P4QS-0426-SM-3NMCQ	SRR818999
GTEX-P78B	ArteryAorta	GTEX-P78B-0826-SM-3NMCA	SRR810367
GTEX-PLZ5	ArteryAorta	GTEX-PLZ5-0426-SM-3P612	SRR813632
GTEX-PLZ6	ArteryAorta	GTEX-PLZ6-0326-SM-3P61J	SRR816565
GTEX-POMQ	ArteryAorta	GTEX-POMQ-0426-SM-3P61G	SRR810201
GTEX-POYW	ArteryAorta	GTEX-POYW-1126-SM-48TCI	SRR1086820
GTEX-PSDG	ArteryAorta	GTEX-PSDG-1026-SM-48TCV	SRR1083076
GTEX-PW2O	ArteryAorta	GTEX-PW2O-0426-SM-48TCC	SRR1101957
GTEX-PWCY	ArteryAorta	GTEX-PWCY-0326-SM-43IRU	SRR1368668
GTEX-PX3G	ArteryAorta	GTEX-PX3G-0426-SM-48U1C	SRR1072749
GTEX-Q2AG	ArteryAorta	GTEX-Q2AG-0926-SM-48U1Q	SRR1089006
GTEX-Q2AH	ArteryAorta	GTEX-Q2AH-0326-SM-48U1K	SRR1088217
GTEX-QCQG	ArteryAorta	GTEX-QCQG-1526-SM-48U25	SRR1101128
GTEX-QDT8	ArteryAorta	GTEX-QDT8-1026-SM-43V6X	SRR1102443
GTEX-QDVJ	ArteryAorta	GTEX-QDVJ-0626-SM-48U1T	SRR1074478
GTEX-QDVN	ArteryAorta	GTEX-QDVN-0226-SM-48TZ9	SRR1101669
GTEX-QEG4	ArteryAorta	GTEX-QEG4-0926-SM-4R1JO	SRR1406582
GTEX-QEG5	ArteryAorta	GTEX-QEG5-1226-SM-447AR	SRR1087415
GTEX-QEL4	ArteryAorta	GTEX-QEL4-1126-SM-4R1JJ	SRR1408055
GTEX-QESD	ArteryAorta	GTEX-QESD-0426-SM-4R1JZ	SRR1389747
GTEX-QLQ7	ArteryAorta	GTEX-QLQ7-0426-SM-4R1JU	SRR1474600
GTEX-QMRM	ArteryAorta	GTEX-QMRM-0626-SM-447BQ	SRR1097501
GTEX-QV31	ArteryAorta	GTEX-QV31-0326-SM-447BM	SRR1095840
GTEX-QV44	ArteryAorta	GTEX-QV44-0626-SM-4R1KJ	SRR1380952
GTEX-QVJO	ArteryAorta	GTEX-QVJO-0526-SM-447CE	SRR1100370
GTEX-QVUS	ArteryAorta	GTEX-QVUS-0426-SM-48FE3	SRR1092112
GTEX-QXCU	ArteryAorta	GTEX-QXCU-0926-SM-48FEP	SRR1086393
GTEX-R53T	ArteryAorta	GTEX-R53T-0826-SM-48FCP	SRR1076343
GTEX-R55D	ArteryAorta	GTEX-R55D-1026-SM-3GAEQ	SRR654850
GTEX-R55E	ArteryAorta	GTEX-R55E-1126-SM-48FDZ	SRR1087875
GTEX-R55G	ArteryAorta	GTEX-R55G-0626-SM-48FDB	SRR1099809
GTEX-REY6	ArteryAorta	GTEX-REY6-1126-SM-48FDU	SRR1082283
GTEX-RUSQ	ArteryAorta	GTEX-RUSQ-0326-SM-47JWS	SRR1070111
GTEX-RWS6	ArteryAorta	GTEX-RWS6-0526-SM-4GIAJ	SRR1075028
GTEX-RWSA	ArteryAorta	GTEX-RWSA-0926-SM-47JXW	SRR1101373
GTEX-S32W	ArteryAorta	GTEX-S32W-0426-SM-4AD6H	SRR1075579
GTEX-S33H	ArteryAorta	GTEX-S33H-0726-SM-4AD6M	SRR1101397
GTEX-S3XE	ArteryAorta	GTEX-S3XE-0326-SM-4AD6L	SRR1093673
GTEX-S4P3	ArteryAorta	GTEX-S4P3-0326-SM-4AD6P	SRR1094027
GTEX-S4Z8	ArteryAorta	GTEX-S4Z8-0626-SM-4AD6J	SRR1080148
GTEX-S95S	ArteryAorta	GTEX-S95S-0226-SM-4B656	SRR1083286
GTEX-SJXC	ArteryAorta	GTEX-SJXC-1126-SM-4DM6Y	SRR1077090
GTEX-SUCS	ArteryAorta	GTEX-SUCS-0426-SM-5CHT6_rep1	SRR2135328
GTEX-T5JC	ArteryAorta	GTEX-T5JC-0326-SM-4DM5C	SRR1088958
GTEX-T6MN	ArteryAorta	GTEX-T6MN-1126-SM-4DM71	SRR1070641
GTEX-T8EM	ArteryAorta	GTEX-T8EM-0426-SM-4DM7E	SRR1084460
GTEX-TMMY	ArteryAorta	GTEX-TMMY-1026-SM-4DXTI	SRR1090861
GTEX-U3ZH	ArteryAorta	GTEX-U3ZH-0626-SM-4DXT3	SRR1086349
GTEX-U3ZM	ArteryAorta	GTEX-U3ZM-0326-SM-4DXUJ	SRR1120318
GTEX-U3ZN	ArteryAorta	GTEX-U3ZN-0526-SM-4DXTH	SRR1101591
GTEX-U8XE	ArteryAorta	GTEX-U8XE-1226-SM-4E3HN	SRR1092372
GTEX-UJHI	ArteryAorta	GTEX-UJHI-0226-SM-4IHJL	SRR1079023
GTEX-UJMC	ArteryAorta	GTEX-UJMC-0626-SM-4IHJQ	SRR1084276
GTEX-UPIC	ArteryAorta	GTEX-UPIC-0526-SM-4WWCQ	SRR1399711
GTEX-UPJH	ArteryAorta	GTEX-UPJH-0926-SM-4IHKA	SRR1081137
GTEX-UPK5	ArteryAorta	GTEX-UPK5-1526-SM-4JBJA	SRR1074622
GTEX-V1D1	ArteryAorta	GTEX-V1D1-0326-SM-4JBIY	SRR1079998
GTEX-V955	ArteryAorta	GTEX-V955-0926-SM-4JBJ8	SRR1071644
GTEX-VJYA	ArteryAorta	GTEX-VJYA-0226-SM-4KL1Q	SRR1090580
GTEX-VUSG	ArteryAorta	GTEX-VUSG-0526-SM-4KL22	SRR1096638
GTEX-WFG7	ArteryAorta	GTEX-WFG7-0926-SM-4LMK7	SRR1087173
GTEX-WFG8	ArteryAorta	GTEX-WFG8-0826-SM-4LVN5	SRR1335113
GTEX-WFG8	ArteryAorta	GTEX-WFG8-0826-SM-5CHQY_rep1	SRR2135290
GTEX-WFG8	ArteryAorta	GTEX-WFG8-0826-SM-5CHQY_rep2	SRR2135291
GTEX-WFON	ArteryAorta	GTEX-WFON-0526-SM-4LVLY	SRR1078586
GTEX-WH7G	ArteryAorta	GTEX-WH7G-0626-SM-4LVMO	SRR1094430
GTEX-WHPG	ArteryAorta	GTEX-WHPG-0926-SM-4M1XY	SRR1456375
GTEX-WHSB	ArteryAorta	GTEX-WHSB-0226-SM-4M1XE	SRR1324269
GTEX-WHWD	ArteryAorta	GTEX-WHWD-0526-SM-4OORW	SRR1353028
GTEX-WQUQ	ArteryAorta	GTEX-WQUQ-1526-SM-4OOSM	SRR1397837
GTEX-WRHU	ArteryAorta	GTEX-WRHU-1326-SM-4E3K7	SRR1096149
GTEX-WY7C	ArteryAorta	GTEX-WY7C-0626-SM-4ONCT	SRR1499849
GTEX-WYJK	ArteryAorta	GTEX-WYJK-1226-SM-4ONCP	SRR1418856
GTEX-WYVS	ArteryAorta	GTEX-WYVS-0426-SM-4ONDL	SRR1480384
GTEX-WZTO	ArteryAorta	GTEX-WZTO-1626-SM-4PQYR	SRR1389108
GTEX-X3Y1	ArteryAorta	GTEX-X3Y1-0326-SM-4PQZ7	SRR1476231
GTEX-X4EO	ArteryAorta	GTEX-X4EO-1026-SM-4QARP	SRR1456114
GTEX-X4EP	ArteryAorta	GTEX-X4EP-1426-SM-4PQZP	SRR1329575
GTEX-X4XY	ArteryAorta	GTEX-X4XY-1526-SM-4QASE	SRR1458243
GTEX-XBED	ArteryAorta	GTEX-XBED-0726-SM-4GIAR	SRR1105463
GTEX-XBEW	ArteryAorta	GTEX-XBEW-0526-SM-4QASO	SRR1417936
GTEX-XPT6	ArteryAorta	GTEX-XPT6-0326-SM-4B66V	SRR1081910
GTEX-XQ3S	ArteryAorta	GTEX-XQ3S-0126-SM-4BOO9	SRR1073705
GTEX-XQ8I	ArteryAorta	GTEX-XQ8I-1326-SM-4BOPV	SRR1083604
GTEX-XUJ4	ArteryAorta	GTEX-XUJ4-0326-SM-4BOP9	SRR1085159
GTEX-XUW1	ArteryAorta	GTEX-XUW1-1126-SM-4BONZ	SRR1072078
GTEX-XUZC	ArteryAorta	GTEX-XUZC-0626-SM-4BOPG	SRR1103092
GTEX-XV7Q	ArteryAorta	GTEX-XV7Q-0526-SM-4BRWR	SRR1069376
GTEX-XXEK	ArteryAorta	GTEX-XXEK-0726-SM-4BRWF	SRR1091254
GTEX-XYKS	ArteryAorta	GTEX-XYKS-0426-SM-4BRW4	SRR1081519
GTEX-Y114	ArteryAorta	GTEX-Y114-0426-SM-4TT6V	SRR1385319
GTEX-Y3I4	ArteryAorta	GTEX-Y3I4-0326-SM-4TT28	SRR1396877
GTEX-Y3IK	ArteryAorta	GTEX-Y3IK-0726-SM-4WWE5	SRR1332993
GTEX-Y5LM	ArteryAorta	GTEX-Y5LM-0226-SM-4VBRM	SRR1320827
GTEX-Y5V5	ArteryAorta	GTEX-Y5V5-0426-SM-4VBPU	SRR1470727
GTEX-Y5V6	ArteryAorta	GTEX-Y5V6-0426-SM-4VBRZ	SRR1401909
GTEX-Y8E4	ArteryAorta	GTEX-Y8E4-1126-SM-5IFIA	SRR1383000
GTEX-Y8LW	ArteryAorta	GTEX-Y8LW-0426-SM-4VBQ6	SRR1381841
GTEX-Y9LG	ArteryAorta	GTEX-Y9LG-0226-SM-4VBS4	SRR1358755
GTEX-YB5K	ArteryAorta	GTEX-YB5K-0326-SM-5IFJQ	SRR1459679
GTEX-YEC3	ArteryAorta	GTEX-YEC3-0526-SM-4YCF2	SRR1332208
GTEX-YEC3	ArteryAorta	GTEX-YEC3-0526-SM-5IFHN	SRR1419279
GTEX-YEC4	ArteryAorta	GTEX-YEC4-0726-SM-5CVLV	SRR1474351
GTEX-YECK	ArteryAorta	GTEX-YECK-1326-SM-4W1ZF	SRR1441998
GTEX-YFC4	ArteryAorta	GTEX-YFC4-0326-SM-4TT3U	SRR1465608
GTEX-YJ8O	ArteryAorta	GTEX-YJ8O-0226-SM-5S2NL	SRR1378992
GTEX-Z9EW	ArteryAorta	GTEX-Z9EW-0126-SM-5CVM6	SRR1480240
GTEX-ZA64	ArteryAorta	GTEX-ZA64-0126-SM-5HL8Z	SRR1420728
GTEX-ZAB4	ArteryAorta	GTEX-ZAB4-0526-SM-5HL7Z	SRR1339597
GTEX-ZAJG	ArteryAorta	GTEX-ZAJG-1226-SM-5S2MH	SRR1467233
GTEX-ZAK1	ArteryAorta	GTEX-ZAK1-1226-SM-5Q5AA	SRR1418667
GTEX-ZC5H	ArteryAorta	GTEX-ZC5H-1026-SM-5CVN1	SRR1375462
GTEX-ZDTS	ArteryAorta	GTEX-ZDTS-1426-SM-5K7WC	SRR1436804
GTEX-ZDTT	ArteryAorta	GTEX-ZDTT-0226-SM-4WKHM	SRR1415439
GTEX-ZDXO	ArteryAorta	GTEX-ZDXO-2726-SM-4WKFA	SRR1365963
GTEX-ZDYS	ArteryAorta	GTEX-ZDYS-0526-SM-5L3EE	SRR1397971
GTEX-ZE9C	ArteryAorta	GTEX-ZE9C-0726-SM-4WKGA	SRR1456161
GTEX-ZF28	ArteryAorta	GTEX-ZF28-1026-SM-4WKGV	SRR1388935
GTEX-ZF29	ArteryAorta	GTEX-ZF29-0326-SM-4WKFB	SRR1391529
GTEX-ZF2S	ArteryAorta	GTEX-ZF2S-0926-SM-4WWBJ	SRR1469192
GTEX-ZF3C	ArteryAorta	GTEX-ZF3C-1426-SM-4WWCD	SRR1478700
GTEX-ZG7Y	ArteryAorta	GTEX-ZG7Y-0126-SM-4WWEX	SRR1398207
GTEX-ZLWG	ArteryAorta	GTEX-ZLWG-0226-SM-4WWC6	SRR1381733
GTEX-ZP4G	ArteryAorta	GTEX-ZP4G-0526-SM-4YCED	SRR1354620
GTEX-ZPIC	ArteryAorta	GTEX-ZPIC-1026-SM-59HKZ	SRR1435136
GTEX-ZQUD	ArteryAorta	GTEX-ZQUD-0226-SM-4YCEB	SRR1480176
GTEX-ZTPG	ArteryAorta	GTEX-ZTPG-0726-SM-5DUXP	SRR1332187
GTEX-ZVT2	ArteryAorta	GTEX-ZVT2-0726-SM-5GIER	SRR1478834
GTEX-ZVZP	ArteryAorta	GTEX-ZVZP-0126-SM-5NQ6Q	SRR1480131
GTEX-ZYFD	ArteryAorta	GTEX-ZYFD-2126-SM-5E43D	SRR1444763
GTEX-ZYFG	ArteryAorta	GTEX-ZYFG-0326-SM-5E45Z	SRR1403110
GTEX-ZYVF	ArteryAorta	GTEX-ZYVF-2126-SM-5E44N	SRR1338789
GTEX-ZYW4	ArteryAorta	GTEX-ZYW4-1226-SM-5E45B	SRR1386730
GTEX-ZYY3	ArteryAorta	GTEX-ZYY3-1226-SM-5EQKM	SRR1413160
GTEX-ZZPU	ArteryAorta	GTEX-ZZPU-0226-SM-5N9BV	SRR1342829
GTEX-1117F	ArteryCoronary	GTEX-1117F-0626-SM-5N9CS	SRR1317257
GTEX-1122O	ArteryCoronary	GTEX-1122O-0426-SM-5H12G	SRR1309403
GTEX-117YX	ArteryCoronary	GTEX-117YX-1726-SM-5GZZS	SRR1360420
GTEX-11DXX	ArteryCoronary	GTEX-11DXX-0826-SM-5GZZP	SRR1394125
GTEX-11DXY	ArteryCoronary	GTEX-11DXY-1126-SM-5987W	SRR1420169
GTEX-11DXZ	ArteryCoronary	GTEX-11DXZ-0526-SM-5GU7J	SRR1472057
GTEX-11DYG	ArteryCoronary	GTEX-11DYG-0926-SM-5EGGW	SRR1308086
GTEX-11EM3	ArteryCoronary	GTEX-11EM3-0526-SM-5H12N	SRR1435982
GTEX-11GS4	ArteryCoronary	GTEX-11GS4-0626-SM-5A5LC	SRR1435206
GTEX-11I78	ArteryCoronary	GTEX-11I78-1026-SM-5HL74	SRR1414079
GTEX-11ONC	ArteryCoronary	GTEX-11ONC-1126-SM-5GU6G	SRR1311622
GTEX-11TT1	ArteryCoronary	GTEX-11TT1-1526-SM-5EQKU	SRR1442800
GTEX-11UD2	ArteryCoronary	GTEX-11UD2-1126-SM-5EQM6	SRR1349099
GTEX-11ZTS	ArteryCoronary	GTEX-11ZTS-1026-SM-5LU8O	SRR1362848
GTEX-11ZTT	ArteryCoronary	GTEX-11ZTT-0426-SM-5EQLK	SRR1421262
GTEX-11ZUS	ArteryCoronary	GTEX-11ZUS-0526-SM-59884	SRR1500030
GTEX-12696	ArteryCoronary	GTEX-12696-0526-SM-5EQ3Z	SRR1437035
GTEX-12WSC	ArteryCoronary	GTEX-12WSC-0926-SM-5EQ63	SRR1320712
GTEX-12WSD	ArteryCoronary	GTEX-12WSD-1026-SM-5EQ42	SRR1350609
GTEX-12WSK	ArteryCoronary	GTEX-12WSK-0726-SM-5LZUV	SRR1413584
GTEX-12WSL	ArteryCoronary	GTEX-12WSL-0926-SM-5N9EK	SRR1435330
GTEX-12ZZX	ArteryCoronary	GTEX-12ZZX-0626-SM-5EQ46	SRR1357323
GTEX-131XF	ArteryCoronary	GTEX-131XF-0526-SM-5HL87	SRR1315739
GTEX-131XG	ArteryCoronary	GTEX-131XG-0826-SM-5LZVS	SRR1485380
GTEX-131YS	ArteryCoronary	GTEX-131YS-1226-SM-5K7VE	SRR1332928
GTEX-132AR	ArteryCoronary	GTEX-132AR-1326-SM-5K7YC	SRR1471312
GTEX-1399R	ArteryCoronary	GTEX-1399R-1826-SM-5J2M9	SRR1315434
GTEX-1399S	ArteryCoronary	GTEX-1399S-0926-SM-5PNVQ	SRR1348839
GTEX-1399U	ArteryCoronary	GTEX-1399U-0626-SM-5J1NZ	SRR1358060
GTEX-13CF3	ArteryCoronary	GTEX-13CF3-0626-SM-5J1NO	SRR1351147
GTEX-13FH7	ArteryCoronary	GTEX-13FH7-0426-SM-5KM4M	SRR1419476
GTEX-13FHP	ArteryCoronary	GTEX-13FHP-1126-SM-5IJDO	SRR1467792
GTEX-13FTW	ArteryCoronary	GTEX-13FTW-0926-SM-5J2NJ	SRR1380231
GTEX-13FXS	ArteryCoronary	GTEX-13FXS-1126-SM-5IJBB	SRR1446050
GTEX-13N11	ArteryCoronary	GTEX-13N11-0626-SM-5J1OL	SRR1440541
GTEX-13NZA	ArteryCoronary	GTEX-13NZA-1126-SM-5MR4K	SRR1464517
GTEX-13O21	ArteryCoronary	GTEX-13O21-2926-SM-5J1OU	SRR1376228
GTEX-13O61	ArteryCoronary	GTEX-13O61-0626-SM-5L3D1	SRR1416617
GTEX-13OVG	ArteryCoronary	GTEX-13OVG-0726-SM-5IJBY	SRR1500732
GTEX-13PL7	ArteryCoronary	GTEX-13PL7-1826-SM-5IJDV	SRR1468553
GTEX-13PVR	ArteryCoronary	GTEX-13PVR-1126-SM-5S2NX	SRR1354071
GTEX-13QBU	ArteryCoronary	GTEX-13QBU-0126-SM-5LU3V	SRR1453127
GTEX-13QJC	ArteryCoronary	GTEX-13QJC-0626-SM-5S2O9	SRR1387494
GTEX-13RTJ	ArteryCoronary	GTEX-13RTJ-0626-SM-5S2NB	SRR1479699
GTEX-13S7M	ArteryCoronary	GTEX-13S7M-2226-SM-5S2WB	SRR1475885
GTEX-13S86	ArteryCoronary	GTEX-13S86-0526-SM-5QGPZ	SRR1468469
GTEX-13U4I	ArteryCoronary	GTEX-13U4I-0926-SM-5LU5A	SRR1406936
GTEX-13VXT	ArteryCoronary	GTEX-13VXT-1026-SM-5LU37	SRR1421444
GTEX-13VXU	ArteryCoronary	GTEX-13VXU-1926-SM-5LU5J	SRR1456075
GTEX-13W3W	ArteryCoronary	GTEX-13W3W-0626-SM-5LU45	SRR1351521
GTEX-13X6J	ArteryCoronary	GTEX-13X6J-1326-SM-5QGOV	SRR1362906
GTEX-1445S	ArteryCoronary	GTEX-1445S-1126-SM-5QGOW	SRR1472749
GTEX-146FH	ArteryCoronary	GTEX-146FH-0926-SM-5SI96	SRR1396166
GTEX-147F4	ArteryCoronary	GTEX-147F4-1326-SM-5LU9V	SRR1338346
GTEX-14C38	ArteryCoronary	GTEX-14C38-1226-SM-5S2UK	SRR1354553
GTEX-14C5O	ArteryCoronary	GTEX-14C5O-1426-SM-5RQI8	SRR1456274
GTEX-14E1K	ArteryCoronary	GTEX-14E1K-0926-SM-5S2U4	SRR1338195
GTEX-NPJ7	ArteryCoronary	GTEX-NPJ7-1326-SM-3MJHO	SRR821388
GTEX-NPJ8	ArteryCoronary	GTEX-NPJ8-1326-SM-3LK6B	SRR820492
GTEX-O5YV	ArteryCoronary	GTEX-O5YV-0426-SM-3LK66	SRR808752
GTEX-O5YW	ArteryCoronary	GTEX-O5YW-3026-SM-3MJHI	SRR819583
GTEX-OHPL	ArteryCoronary	GTEX-OHPL-3026-SM-3MJGS	SRR813471
GTEX-OIZH	ArteryCoronary	GTEX-OIZH-3026-SM-3NB1G	SRR808172
GTEX-OOBJ	ArteryCoronary	GTEX-OOBJ-3026-SM-3NB1D	SRR812036
GTEX-P4PP	ArteryCoronary	GTEX-P4PP-3026-SM-3P61O	SRR821846
GTEX-PSDG	ArteryCoronary	GTEX-PSDG-0826-SM-48TCZ	SRR1098312
GTEX-PWCY	ArteryCoronary	GTEX-PWCY-0426-SM-48TCW	SRR1070308
GTEX-PWOO	ArteryCoronary	GTEX-PWOO-0426-SM-48TZF	SRR1086280
GTEX-PX3G	ArteryCoronary	GTEX-PX3G-3026-SM-48TZR	SRR1072948
GTEX-Q2AH	ArteryCoronary	GTEX-Q2AH-0626-SM-48TZJ	SRR1071856
GTEX-QDVN	ArteryCoronary	GTEX-QDVN-0126-SM-4GIC9	SRR1079330
GTEX-QEG5	ArteryCoronary	GTEX-QEG5-1026-SM-4R1KT	SRR1365791
GTEX-QEL4	ArteryCoronary	GTEX-QEL4-1026-SM-4R1JK	SRR1395857
GTEX-QESD	ArteryCoronary	GTEX-QESD-0326-SM-47J4F	SRR1489092
GTEX-QLQ7	ArteryCoronary	GTEX-QLQ7-0326-SM-4R1JV	SRR1327855
GTEX-QMRM	ArteryCoronary	GTEX-QMRM-0426-SM-4R1K2	SRR1319485
GTEX-QV44	ArteryCoronary	GTEX-QV44-0726-SM-4R1KP	SRR1340010
GTEX-R53T	ArteryCoronary	GTEX-R53T-0726-SM-48FCS	SRR1093218
GTEX-R55G	ArteryCoronary	GTEX-R55G-0426-SM-48FDH	SRR1079404
GTEX-REY6	ArteryCoronary	GTEX-REY6-0926-SM-48FDA	SRR1098450
GTEX-RN64	ArteryCoronary	GTEX-RN64-0726-SM-48FCV	SRR1096736
GTEX-RTLS	ArteryCoronary	GTEX-RTLS-0726-SM-46MV4	SRR1081543
GTEX-RU72	ArteryCoronary	GTEX-RU72-0226-SM-46MUD	SRR1076916
GTEX-RUSQ	ArteryCoronary	GTEX-RUSQ-0426-SM-47JWR	SRR1095985
GTEX-RWS6	ArteryCoronary	GTEX-RWS6-0426-SM-47JXH	SRR1090145
GTEX-S3XE	ArteryCoronary	GTEX-S3XE-0226-SM-4AD6I	SRR1089713
GTEX-S4Z8	ArteryCoronary	GTEX-S4Z8-0926-SM-4AD6Q	SRR1105320
GTEX-SE5C	ArteryCoronary	GTEX-SE5C-0426-SM-4BRUI	SRR1079189
GTEX-SIU7	ArteryCoronary	GTEX-SIU7-0226-SM-4BRX2	SRR1074116
GTEX-SNMC	ArteryCoronary	GTEX-SNMC-0226-SM-4DM6F	SRR1089375
GTEX-T6MN	ArteryCoronary	GTEX-T6MN-1026-SM-5CHRR_rep1	SRR2135348
GTEX-U3ZH	ArteryCoronary	GTEX-U3ZH-0426-SM-4DXSE	SRR1079502
GTEX-U3ZN	ArteryCoronary	GTEX-U3ZN-0426-SM-4DXSH	SRR1081473
GTEX-U4B1	ArteryCoronary	GTEX-U4B1-0226-SM-4DXU8	SRR1120384
GTEX-U8XE	ArteryCoronary	GTEX-U8XE-1026-SM-4E3HM	SRR1088606
GTEX-UJHI	ArteryCoronary	GTEX-UJHI-0326-SM-4IHJE	SRR1084626
GTEX-UJMC	ArteryCoronary	GTEX-UJMC-0426-SM-4IHJF	SRR1068832
GTEX-UPIC	ArteryCoronary	GTEX-UPIC-0326-SM-4IHJ9	SRR1091622
GTEX-UPK5	ArteryCoronary	GTEX-UPK5-0126-SM-3GADM	SRR661278
GTEX-VUSG	ArteryCoronary	GTEX-VUSG-0626-SM-4KL1Z	SRR1071313
GTEX-WEY5	ArteryCoronary	GTEX-WEY5-0326-SM-4LMI7	SRR1093906
GTEX-WFG7	ArteryCoronary	GTEX-WFG7-0626-SM-4LMK6	SRR1078465
GTEX-WHPG	ArteryCoronary	GTEX-WHPG-0726-SM-4M1XX	SRR1392835
GTEX-WHSE	ArteryCoronary	GTEX-WHSE-0726-SM-4RTXA	SRR1404555
GTEX-WHWD	ArteryCoronary	GTEX-WHWD-0226-SM-4OORT	SRR1327473
GTEX-WRHU	ArteryCoronary	GTEX-WRHU-1126-SM-4E3I1	SRR1091119
GTEX-WY7C	ArteryCoronary	GTEX-WY7C-1526-SM-4OND2	SRR1367761
GTEX-WYJK	ArteryCoronary	GTEX-WYJK-0926-SM-4ONCF	SRR1328073
GTEX-X5EB	ArteryCoronary	GTEX-X5EB-0326-SM-4QASF	SRR1476736
GTEX-XGQ4	ArteryCoronary	GTEX-XGQ4-0626-SM-4AT56	SRR1098405
GTEX-XPT6	ArteryCoronary	GTEX-XPT6-0426-SM-4B672	SRR1102680
GTEX-XPVG	ArteryCoronary	GTEX-XPVG-0926-SM-4B651	SRR1074790
GTEX-XQ8I	ArteryCoronary	GTEX-XQ8I-0326-SM-4BOPN	SRR1091890
GTEX-XV7Q	ArteryCoronary	GTEX-XV7Q-0626-SM-4BRV5	SRR1073923
GTEX-Y114	ArteryCoronary	GTEX-Y114-0326-SM-4TT99	SRR1336593
GTEX-Y3IK	ArteryCoronary	GTEX-Y3IK-0926-SM-51MQU	SRR1480501
GTEX-Y5V6	ArteryCoronary	GTEX-Y5V6-0326-SM-4VBRW	SRR1419062
GTEX-Y8E4	ArteryCoronary	GTEX-Y8E4-0226-SM-4VBQ3	SRR1421420
GTEX-YB5K	ArteryCoronary	GTEX-YB5K-0426-SM-5LUA4	SRR1403072
GTEX-YEC3	ArteryCoronary	GTEX-YEC3-0326-SM-5IFJJ	SRR1327933
GTEX-YEC4	ArteryCoronary	GTEX-YEC4-0426-SM-4W1ZH	SRR1382591
GTEX-YF7O	ArteryCoronary	GTEX-YF7O-0226-SM-5IFJ4	SRR1347042
GTEX-YJ8O	ArteryCoronary	GTEX-YJ8O-0126-SM-5QGRG	SRR1384754
GTEX-ZAB4	ArteryCoronary	GTEX-ZAB4-0726-SM-5HL8I	SRR1360299
GTEX-ZAB5	ArteryCoronary	GTEX-ZAB5-2726-SM-5J2NH	SRR1339722
GTEX-ZDYS	ArteryCoronary	GTEX-ZDYS-0126-SM-5HL6X	SRR1420006
GTEX-ZF29	ArteryCoronary	GTEX-ZF29-0126-SM-4WKGZ	SRR1401317
GTEX-ZF3C	ArteryCoronary	GTEX-ZF3C-1326-SM-5A5MF	SRR1415487
GTEX-ZGAY	ArteryCoronary	GTEX-ZGAY-0426-SM-4WWAM	SRR1367566
GTEX-ZLFU	ArteryCoronary	GTEX-ZLFU-0126-SM-5EQMN	SRR1500931
GTEX-ZPCL	ArteryCoronary	GTEX-ZPCL-0326-SM-5FQSG	SRR1414749
GTEX-ZPU1	ArteryCoronary	GTEX-ZPU1-0526-SM-4YCDA	SRR1472370
GTEX-ZQG8	ArteryCoronary	GTEX-ZQG8-0626-SM-57WF3	SRR1417588
GTEX-ZT9W	ArteryCoronary	GTEX-ZT9W-0426-SM-57WF4	SRR1403980
GTEX-ZUA1	ArteryCoronary	GTEX-ZUA1-0426-SM-5NQAF	SRR1487993
GTEX-ZV7C	ArteryCoronary	GTEX-ZV7C-0426-SM-51MQY	SRR1417154
GTEX-ZVT2	ArteryCoronary	GTEX-ZVT2-0526-SM-5E455	SRR1441355
GTEX-ZYFC	ArteryCoronary	GTEX-ZYFC-1226-SM-5GIE4	SRR1339880
GTEX-ZYFG	ArteryCoronary	GTEX-ZYFG-0126-SM-5GIDH	SRR1392593
GTEX-ZYT6	ArteryCoronary	GTEX-ZYT6-0826-SM-5E43I	SRR1472214
GTEX-ZYWO	ArteryCoronary	GTEX-ZYWO-0426-SM-5SI9A	SRR1471243
GTEX-1117F	ArteryTibial	GTEX-1117F-0526-SM-5EGHJ	SRR1500555
GTEX-111FC	ArteryTibial	GTEX-111FC-0426-SM-5N9CV	SRR1310094
GTEX-111YS	ArteryTibial	GTEX-111YS-2226-SM-5987P	SRR1307997
GTEX-1128S	ArteryTibial	GTEX-1128S-2526-SM-5H11N	SRR1400333
GTEX-113IC	ArteryTibial	GTEX-113IC-0426-SM-5HL5O	SRR1490427
GTEX-117YW	ArteryTibial	GTEX-117YW-2726-SM-5GZZT	SRR1374270
GTEX-117YX	ArteryTibial	GTEX-117YX-2626-SM-5EQ53	SRR1386889
GTEX-11DXW	ArteryTibial	GTEX-11DXW-0526-SM-5H127	SRR1343347
GTEX-11DXX	ArteryTibial	GTEX-11DXX-2626-SM-5Q5A3	SRR1331153
GTEX-11DXZ	ArteryTibial	GTEX-11DXZ-2626-SM-59882	SRR1334265
GTEX-11EI6	ArteryTibial	GTEX-11EI6-0526-SM-5985S	SRR1447871
GTEX-11EM3	ArteryTibial	GTEX-11EM3-2226-SM-5H11Y	SRR1311348
GTEX-11EMC	ArteryTibial	GTEX-11EMC-3026-SM-5EQ4R	SRR1364013
GTEX-11EQ8	ArteryTibial	GTEX-11EQ8-0426-SM-5N9DP	SRR1341983
GTEX-11EQ9	ArteryTibial	GTEX-11EQ9-2226-SM-5987H	SRR1311666
GTEX-11GS4	ArteryTibial	GTEX-11GS4-2926-SM-5A5LF	SRR1447215
GTEX-11GSP	ArteryTibial	GTEX-11GSP-2926-SM-5N9C2	SRR1315041
GTEX-11I78	ArteryTibial	GTEX-11I78-2326-SM-5Q5AH	SRR1499482
GTEX-11ILO	ArteryTibial	GTEX-11ILO-0526-SM-5N9DF	SRR1401491
GTEX-11LCK	ArteryTibial	GTEX-11LCK-1426-SM-5HL5R	SRR1311833
GTEX-11NUK	ArteryTibial	GTEX-11NUK-0526-SM-5A5L5	SRR1452356
GTEX-11NV4	ArteryTibial	GTEX-11NV4-0526-SM-5N9BF	SRR1500598
GTEX-11O72	ArteryTibial	GTEX-11O72-0426-SM-5BC5B	SRR1466619
GTEX-11OC5	ArteryTibial	GTEX-11OC5-0426-SM-5Q5AR	SRR1400530
GTEX-11ONC	ArteryTibial	GTEX-11ONC-2726-SM-5N9DZ	SRR1443161
GTEX-11P7K	ArteryTibial	GTEX-11P7K-2326-SM-5EGKZ	SRR1419318
GTEX-11P81	ArteryTibial	GTEX-11P81-2726-SM-59876	SRR1417703
GTEX-11TT1	ArteryTibial	GTEX-11TT1-2726-SM-5LU8L	SRR1487278
GTEX-11TUW	ArteryTibial	GTEX-11TUW-2926-SM-5BC59	SRR1339153
GTEX-11UD2	ArteryTibial	GTEX-11UD2-0526-SM-5GU69	SRR1316151
GTEX-11VI4	ArteryTibial	GTEX-11VI4-2026-SM-5CVLJ	SRR1445595
GTEX-11WQC	ArteryTibial	GTEX-11WQC-2726-SM-5CVLG	SRR1489438
GTEX-11XUK	ArteryTibial	GTEX-11XUK-2426-SM-5GU72	SRR1430111
GTEX-11ZTS	ArteryTibial	GTEX-11ZTS-0326-SM-5EQKP	SRR1394209
GTEX-11ZUS	ArteryTibial	GTEX-11ZUS-1326-SM-5FQUC	SRR1485499
GTEX-11ZVC	ArteryTibial	GTEX-11ZVC-2926-SM-5986H	SRR1429869
GTEX-1211K	ArteryTibial	GTEX-1211K-2426-SM-59HL8	SRR1345307
GTEX-12126	ArteryTibial	GTEX-12126-0726-SM-5FQTX	SRR1471548
GTEX-1212Z	ArteryTibial	GTEX-1212Z-2826-SM-59HJ5	SRR1336091
GTEX-12584	ArteryTibial	GTEX-12584-0426-SM-5FQTT	SRR1324349
GTEX-12696	ArteryTibial	GTEX-12696-2726-SM-5FQUL	SRR1325310
GTEX-1269C	ArteryTibial	GTEX-1269C-2826-SM-5EQ5O	SRR1417873
GTEX-12BJ1	ArteryTibial	GTEX-12BJ1-2726-SM-5HL9M	SRR1465092
GTEX-12C56	ArteryTibial	GTEX-12C56-2026-SM-5FQSI	SRR1448140
GTEX-12WS9	ArteryTibial	GTEX-12WS9-0526-SM-5FQT5	SRR1315247
GTEX-12WSC	ArteryTibial	GTEX-12WSC-0526-SM-5BC5X	SRR1363886
GTEX-12WSH	ArteryTibial	GTEX-12WSH-2826-SM-5GCP5	SRR1337886
GTEX-12WSK	ArteryTibial	GTEX-12WSK-2726-SM-5CVND	SRR1318582
GTEX-12WSL	ArteryTibial	GTEX-12WSL-2626-SM-5GCNV	SRR1376000
GTEX-12WSM	ArteryTibial	GTEX-12WSM-0526-SM-5GCO8	SRR1443026
GTEX-12WSN	ArteryTibial	GTEX-12WSN-2726-SM-5LZUK	SRR1481333
GTEX-12ZZW	ArteryTibial	GTEX-12ZZW-0426-SM-5GCO9	SRR1465983
GTEX-12ZZX	ArteryTibial	GTEX-12ZZX-0526-SM-5DUW6	SRR1384692
GTEX-12ZZY	ArteryTibial	GTEX-12ZZY-0526-SM-5EQ5H	SRR1414379
GTEX-13111	ArteryTibial	GTEX-13111-2126-SM-5LZU2	SRR1490447
GTEX-13113	ArteryTibial	GTEX-13113-2126-SM-5EQ4U	SRR1499873
GTEX-1314G	ArteryTibial	GTEX-1314G-1926-SM-5BC6F	SRR1389278
GTEX-131XE	ArteryTibial	GTEX-131XE-2626-SM-5PNYY	SRR1429825
GTEX-131XF	ArteryTibial	GTEX-131XF-2526-SM-5EQ68	SRR1436207
GTEX-131XG	ArteryTibial	GTEX-131XG-2226-SM-5DUXS	SRR1476881
GTEX-131XH	ArteryTibial	GTEX-131XH-2426-SM-5PNZ6	SRR1457354
GTEX-131XW	ArteryTibial	GTEX-131XW-0226-SM-5IJCA	SRR1444893
GTEX-131YS	ArteryTibial	GTEX-131YS-0426-SM-5EQ4J	SRR1421284
GTEX-132AR	ArteryTibial	GTEX-132AR-0726-SM-5EQ6J	SRR1466400
GTEX-132NY	ArteryTibial	GTEX-132NY-0626-SM-5L3D9	SRR1353480
GTEX-132Q8	ArteryTibial	GTEX-132Q8-0526-SM-5IJBQ	SRR1486698
GTEX-1339X	ArteryTibial	GTEX-1339X-2626-SM-5K7YX	SRR1435442
GTEX-133LE	ArteryTibial	GTEX-133LE-2226-SM-5IFGU	SRR1470603
GTEX-1399R	ArteryTibial	GTEX-1399R-2326-SM-5PNYT	SRR1363926
GTEX-1399S	ArteryTibial	GTEX-1399S-2626-SM-5L3DU	SRR1340183
GTEX-1399T	ArteryTibial	GTEX-1399T-2626-SM-5L3E4	SRR1358520
GTEX-139T6	ArteryTibial	GTEX-139T6-1826-SM-5KM2E	SRR1486931
GTEX-139T8	ArteryTibial	GTEX-139T8-0426-SM-5K7VC	SRR1387379
GTEX-139TT	ArteryTibial	GTEX-139TT-0526-SM-5J1NN	SRR1338988
GTEX-139YR	ArteryTibial	GTEX-139YR-2726-SM-5K7VV	SRR1336463
GTEX-13CF3	ArteryTibial	GTEX-13CF3-2226-SM-5J2MX	SRR1394366
GTEX-13D11	ArteryTibial	GTEX-13D11-2726-SM-5K7V7	SRR1474277
GTEX-13FH7	ArteryTibial	GTEX-13FH7-2326-SM-5KM1E	SRR1337155
GTEX-13FHP	ArteryTibial	GTEX-13FHP-0426-SM-5J1O5	SRR1459542
GTEX-13FTW	ArteryTibial	GTEX-13FTW-2226-SM-5J1OH	SRR1490270
GTEX-13FTX	ArteryTibial	GTEX-13FTX-2226-SM-5J1OP	SRR1323252
GTEX-13FTY	ArteryTibial	GTEX-13FTY-0426-SM-5IJC2	SRR1417611
GTEX-13G51	ArteryTibial	GTEX-13G51-2926-SM-5IJDL	SRR1457814
GTEX-13JUV	ArteryTibial	GTEX-13JUV-2426-SM-5J1NS	SRR1489570
GTEX-13JVG	ArteryTibial	GTEX-13JVG-0426-SM-5MR59	SRR1356787
GTEX-13N11	ArteryTibial	GTEX-13N11-2926-SM-5K7VD	SRR1454891
GTEX-13N1W	ArteryTibial	GTEX-13N1W-0326-SM-5IJDJ	SRR1406457
GTEX-13NYB	ArteryTibial	GTEX-13NYB-2926-SM-5K7VH	SRR1323271
GTEX-13NYC	ArteryTibial	GTEX-13NYC-0826-SM-5N9FP	SRR1401164
GTEX-13NYS	ArteryTibial	GTEX-13NYS-0526-SM-5J1OF	SRR1466709
GTEX-13NZ8	ArteryTibial	GTEX-13NZ8-1626-SM-5IJBC	SRR1500977
GTEX-13NZ9	ArteryTibial	GTEX-13NZ9-0826-SM-5J1NI	SRR1336911
GTEX-13NZB	ArteryTibial	GTEX-13NZB-2226-SM-5MR5B	SRR1321011
GTEX-13O21	ArteryTibial	GTEX-13O21-2526-SM-5J1OZ	SRR1364761
GTEX-13O3O	ArteryTibial	GTEX-13O3O-0426-SM-5KM2Y	SRR1337302
GTEX-13O3P	ArteryTibial	GTEX-13O3P-0526-SM-5K7UT	SRR1475044
GTEX-13O3Q	ArteryTibial	GTEX-13O3Q-2526-SM-5IJC4	SRR1466133
GTEX-13O61	ArteryTibial	GTEX-13O61-2526-SM-5J1O8	SRR1350813
GTEX-13OVG	ArteryTibial	GTEX-13OVG-2326-SM-5J1OV	SRR1389157
GTEX-13OVH	ArteryTibial	GTEX-13OVH-0426-SM-5K7UC	SRR1376640
GTEX-13OVL	ArteryTibial	GTEX-13OVL-1326-SM-5IJCZ	SRR1320424
GTEX-13OW6	ArteryTibial	GTEX-13OW6-0326-SM-5L3H9	SRR1399861
GTEX-13OW7	ArteryTibial	GTEX-13OW7-0626-SM-5K7UD	SRR1420832
GTEX-13OW8	ArteryTibial	GTEX-13OW8-1626-SM-5L3HW	SRR1380317
GTEX-13PL6	ArteryTibial	GTEX-13PL6-0526-SM-5L3G6	SRR1451838
GTEX-13PL7	ArteryTibial	GTEX-13PL7-2126-SM-5L3HZ	SRR1489461
GTEX-13PLJ	ArteryTibial	GTEX-13PLJ-0526-SM-5K7VW	SRR1316078
GTEX-13PVQ	ArteryTibial	GTEX-13PVQ-0526-SM-5LU8Q	SRR1350090
GTEX-13PVR	ArteryTibial	GTEX-13PVR-2726-SM-5SI6H	SRR1460187
GTEX-13QBU	ArteryTibial	GTEX-13QBU-2226-SM-5K7WI	SRR1396804
GTEX-13QIC	ArteryTibial	GTEX-13QIC-1626-SM-5K7TZ	SRR1399843
GTEX-13QJ3	ArteryTibial	GTEX-13QJ3-0626-SM-5SI6G	SRR1344010
GTEX-13RTK	ArteryTibial	GTEX-13RTK-1826-SM-5S2P3	SRR1351410
GTEX-13S86	ArteryTibial	GTEX-13S86-2526-SM-5S2V5	SRR1313536
GTEX-13U4I	ArteryTibial	GTEX-13U4I-0426-SM-5LU4W	SRR1436822
GTEX-13VXT	ArteryTibial	GTEX-13VXT-0526-SM-5SI9O	SRR1374671
GTEX-13VXU	ArteryTibial	GTEX-13VXU-0526-SM-5K7V1	SRR1475367
GTEX-13W46	ArteryTibial	GTEX-13W46-0626-SM-5LU3N	SRR1345523
GTEX-13X6H	ArteryTibial	GTEX-13X6H-2526-SM-5QGOT	SRR1418064
GTEX-13X6K	ArteryTibial	GTEX-13X6K-0526-SM-5LU51	SRR1355705
GTEX-144GL	ArteryTibial	GTEX-144GL-0526-SM-5LU41	SRR1327793
GTEX-144GM	ArteryTibial	GTEX-144GM-2226-SM-5O9B5	SRR1365598
GTEX-145LS	ArteryTibial	GTEX-145LS-0426-SM-5LU8M	SRR1472687
GTEX-145ME	ArteryTibial	GTEX-145ME-2226-SM-5S2VY	SRR1490204
GTEX-145MF	ArteryTibial	GTEX-145MF-0426-SM-5LU9T	SRR1432106
GTEX-145MH	ArteryTibial	GTEX-145MH-1526-SM-5LUAU	SRR1401235
GTEX-145MN	ArteryTibial	GTEX-145MN-2326-SM-5SIB7	SRR1407492
GTEX-145MO	ArteryTibial	GTEX-145MO-0626-SM-5NQAW	SRR1451796
GTEX-146FH	ArteryTibial	GTEX-146FH-0426-SM-5QGPS	SRR1433131
GTEX-146FQ	ArteryTibial	GTEX-146FQ-0526-SM-5LU9I	SRR1325871
GTEX-146FR	ArteryTibial	GTEX-146FR-1626-SM-5Q5DS	SRR1470878
GTEX-14753	ArteryTibial	GTEX-14753-0226-SM-5Q5CH	SRR1418001
GTEX-147F3	ArteryTibial	GTEX-147F3-0426-SM-5SI8V	SRR1420582
GTEX-147F4	ArteryTibial	GTEX-147F4-0126-SM-5QGPV	SRR1321570
GTEX-147JS	ArteryTibial	GTEX-147JS-0726-SM-5S2UL	SRR1479014
GTEX-148VJ	ArteryTibial	GTEX-148VJ-0426-SM-5S2V8	SRR1329353
GTEX-14A5H	ArteryTibial	GTEX-14A5H-0226-SM-5S2VK	SRR1420469
GTEX-14A6H	ArteryTibial	GTEX-14A6H-2726-SM-5QGPL	SRR1416596
GTEX-14AS3	ArteryTibial	GTEX-14AS3-2326-SM-5S2NZ	SRR1456401
GTEX-14B4R	ArteryTibial	GTEX-14B4R-2026-SM-5QGQL	SRR1469570
GTEX-14BIN	ArteryTibial	GTEX-14BIN-0926-SM-5S2OZ	SRR1475345
GTEX-14BMU	ArteryTibial	GTEX-14BMU-2426-SM-5RQIJ	SRR1415153
GTEX-14BMV	ArteryTibial	GTEX-14BMV-0526-SM-5S2NE	SRR1470947
GTEX-14C39	ArteryTibial	GTEX-14C39-2626-SM-5S2QD	SRR1358415
GTEX-14DAR	ArteryTibial	GTEX-14DAR-2126-SM-5RQID	SRR1442983
GTEX-14E7W	ArteryTibial	GTEX-14E7W-0526-SM-5S2W8	SRR1446649
GTEX-14ICL	ArteryTibial	GTEX-14ICL-1826-SM-5RQIY	SRR1400355
GTEX-N7MS	ArteryTibial	GTEX-N7MS-0626-SM-2YUN7	SRR615261
GTEX-NFK9	ArteryTibial	GTEX-NFK9-0526-SM-2YUNL	SRR615982
GTEX-NPJ8	ArteryTibial	GTEX-NPJ8-1826-SM-2YUNC	SRR614695
GTEX-O5YT	ArteryTibial	GTEX-O5YT-1826-SM-32PK9	SRR809755
GTEX-O5YV	ArteryTibial	GTEX-O5YV-1626-SM-2YUNJ	SRR612359
GTEX-O5YW	ArteryTibial	GTEX-O5YW-1826-SM-2YUN2	SRR612323
GTEX-OHPJ	ArteryTibial	GTEX-OHPJ-0626-SM-2YUMY	SRR614407
GTEX-OHPK	ArteryTibial	GTEX-OHPK-1826-SM-2YUMR	SRR612779
GTEX-OHPL	ArteryTibial	GTEX-OHPL-1826-SM-2YUN8	SRR614887
GTEX-OHPM	ArteryTibial	GTEX-OHPM-1826-SM-2YUNF	SRR614239
GTEX-OHPN	ArteryTibial	GTEX-OHPN-2826-SM-3LK67	SRR817587
GTEX-OIZG	ArteryTibial	GTEX-OIZG-1526-SM-2YUNG	SRR614095
GTEX-OIZH	ArteryTibial	GTEX-OIZH-1826-SM-2YUNP	SRR613568
GTEX-OIZI	ArteryTibial	GTEX-OIZI-0526-SM-2XCEG	SRR809089
GTEX-OOBJ	ArteryTibial	GTEX-OOBJ-1826-SM-3NB1C	SRR817118
GTEX-OXRK	ArteryTibial	GTEX-OXRK-0526-SM-2YUMW	SRR613522
GTEX-OXRK	ArteryTibial	GTEX-OXRK-0526-SM-3NB2F	SRR813608
GTEX-OXRL	ArteryTibial	GTEX-OXRL-1826-SM-2YUMV	SRR613198
GTEX-OXRN	ArteryTibial	GTEX-OXRN-1226-SM-2I5EL	SRR603365
GTEX-OXRO	ArteryTibial	GTEX-OXRO-1926-SM-2S1O3	SRR613939
GTEX-OXRP	ArteryTibial	GTEX-OXRP-2426-SM-2S1NR	SRR613214
GTEX-P44H	ArteryTibial	GTEX-P44H-0626-SM-2XCF2	SRR659533
GTEX-P4PP	ArteryTibial	GTEX-P4PP-1826-SM-2S1NT	SRR615742
GTEX-P4QS	ArteryTibial	GTEX-P4QS-1826-SM-2S1NI	SRR614984
GTEX-P4QT	ArteryTibial	GTEX-P4QT-1826-SM-2S1NJ	SRR612383
GTEX-P78B	ArteryTibial	GTEX-P78B-0726-SM-2S1O2	SRR614035
GTEX-PLZ4	ArteryTibial	GTEX-PLZ4-1326-SM-2S1O7	SRR614719
GTEX-PLZ6	ArteryTibial	GTEX-PLZ6-1626-SM-3NB23	SRR810921
GTEX-POMQ	ArteryTibial	GTEX-POMQ-2126-SM-2S1OJ	SRR615032
GTEX-PSDG	ArteryTibial	GTEX-PSDG-0526-SM-2S1OH	SRR612947
GTEX-PVOW	ArteryTibial	GTEX-PVOW-0726-SM-2XCF5	SRR660907
GTEX-PW2O	ArteryTibial	GTEX-PW2O-1926-SM-2S1OB	SRR612971
GTEX-PWCY	ArteryTibial	GTEX-PWCY-2226-SM-2S1OP	SRR615383
GTEX-PWN1	ArteryTibial	GTEX-PWN1-1826-SM-2S1PE	SRR615371
GTEX-PWOO	ArteryTibial	GTEX-PWOO-2426-SM-2S1OV	SRR613078
GTEX-PX3G	ArteryTibial	GTEX-PX3G-1826-SM-2S1PK	SRR613318
GTEX-Q2AG	ArteryTibial	GTEX-Q2AG-0526-SM-2S1PW	SRR615081
GTEX-Q2AH	ArteryTibial	GTEX-Q2AH-2026-SM-2S1PX	SRR612299
GTEX-Q2AI	ArteryTibial	GTEX-Q2AI-1726-SM-2S1PZ	SRR612431
GTEX-Q734	ArteryTibial	GTEX-Q734-2226-SM-3GAD9	SRR657313
GTEX-QCQG	ArteryTibial	GTEX-QCQG-1926-SM-2S1PI	SRR612851
GTEX-QCQG	ArteryTibial	GTEX-QCQG-1926-SM-5SI7Q	SRR1350323
GTEX-QDT8	ArteryTibial	GTEX-QDT8-0426-SM-32PKZ	SRR658362
GTEX-QDVJ	ArteryTibial	GTEX-QDVJ-2126-SM-5S2U2	SRR1474113
GTEX-QDVN	ArteryTibial	GTEX-QDVN-2326-SM-2S1PF	SRR614707
GTEX-QEG4	ArteryTibial	GTEX-QEG4-1226-SM-2S1P6	SRR612287
GTEX-QEG5	ArteryTibial	GTEX-QEG5-0626-SM-2S1PP	SRR613903
GTEX-QEL4	ArteryTibial	GTEX-QEL4-0526-SM-3GIJ4	SRR655720
GTEX-QLQ7	ArteryTibial	GTEX-QLQ7-1926-SM-2S1R6	SRR613557
GTEX-QLQW	ArteryTibial	GTEX-QLQW-1526-SM-2S1QV	SRR614491
GTEX-QV31	ArteryTibial	GTEX-QV31-1626-SM-2S1QC	SRR613006
GTEX-QV44	ArteryTibial	GTEX-QV44-2226-SM-447A3	SRR1088437
GTEX-QVJO	ArteryTibial	GTEX-QVJO-1726-SM-2S1R3	SRR612251
GTEX-QXCU	ArteryTibial	GTEX-QXCU-0226-SM-2TC5W	SRR613819
GTEX-R53T	ArteryTibial	GTEX-R53T-2026-SM-3GIJF	SRR662787
GTEX-R55C	ArteryTibial	GTEX-R55C-1826-SM-3GADI	SRR656095
GTEX-R55E	ArteryTibial	GTEX-R55E-0326-SM-48FD2	SRR1086959
GTEX-REY6	ArteryTibial	GTEX-REY6-0726-SM-2TF4M	SRR613843
GTEX-RM2N	ArteryTibial	GTEX-RM2N-1826-SM-2TF5B	SRR613378
GTEX-RN64	ArteryTibial	GTEX-RN64-0526-SM-2TC5P	SRR614335
GTEX-RNOR	ArteryTibial	GTEX-RNOR-0426-SM-2TF4U	SRR614467
GTEX-RTLS	ArteryTibial	GTEX-RTLS-0426-SM-2TF5K	SRR612551
GTEX-RU1J	ArteryTibial	GTEX-RU1J-1926-SM-2TF6S	SRR612515
GTEX-RU72	ArteryTibial	GTEX-RU72-1226-SM-2TF6N	SRR612983
GTEX-RUSQ	ArteryTibial	GTEX-RUSQ-1926-SM-2TF6K	SRR612604
GTEX-RVPU	ArteryTibial	GTEX-RVPU-1526-SM-47JXQ	SRR1077183
GTEX-RVPV	ArteryTibial	GTEX-RVPV-0226-SM-2TF6W	SRR615056
GTEX-RWS6	ArteryTibial	GTEX-RWS6-2326-SM-2XCB4	SRR658045
GTEX-RWSA	ArteryTibial	GTEX-RWSA-0526-SM-2XCBC	SRR658730
GTEX-S32W	ArteryTibial	GTEX-S32W-2426-SM-2XCAT	SRR655756
GTEX-S33H	ArteryTibial	GTEX-S33H-2426-SM-2XCB2	SRR663185
GTEX-S341	ArteryTibial	GTEX-S341-2026-SM-2XCAA	SRR662330
GTEX-S3XE	ArteryTibial	GTEX-S3XE-1826-SM-3K2B4	SRR660450
GTEX-S4P3	ArteryTibial	GTEX-S4P3-1826-SM-3K2AL	SRR659307
GTEX-S4Q7	ArteryTibial	GTEX-S4Q7-1326-SM-4AD74	SRR1086611
GTEX-S4UY	ArteryTibial	GTEX-S4UY-0426-SM-3K2AF	SRR658271
GTEX-S4Z8	ArteryTibial	GTEX-S4Z8-2026-SM-3K2A9	SRR657833
GTEX-S7PM	ArteryTibial	GTEX-S7PM-0426-SM-3NM91	SRR808496
GTEX-S7SE	ArteryTibial	GTEX-S7SE-0526-SM-2XCD8	SRR657623
GTEX-S7SF	ArteryTibial	GTEX-S7SF-2226-SM-3K2BG	SRR660534
GTEX-S95S	ArteryTibial	GTEX-S95S-1626-SM-2XCDJ	SRR655672
GTEX-SIU8	ArteryTibial	GTEX-SIU8-0426-SM-4BRUE	SRR1093100
GTEX-SJXC	ArteryTibial	GTEX-SJXC-0426-SM-2XCFH	SRR661877
GTEX-SN8G	ArteryTibial	GTEX-SN8G-0526-SM-32PLE	SRR659389
GTEX-SNMC	ArteryTibial	GTEX-SNMC-1526-SM-2XCFN	SRR664025
GTEX-SSA3	ArteryTibial	GTEX-SSA3-0426-SM-32QPI	SRR659427
GTEX-T2IS	ArteryTibial	GTEX-T2IS-1026-SM-32QP1	SRR663465
GTEX-T5JC	ArteryTibial	GTEX-T5JC-0226-SM-32PMA	SRR657444
GTEX-T6MN	ArteryTibial	GTEX-T6MN-0426-SM-32PMF	SRR658621
GTEX-T6MO	ArteryTibial	GTEX-T6MO-1926-SM-32QOJ	SRR659839
GTEX-T8EM	ArteryTibial	GTEX-T8EM-1626-SM-3DB7K	SRR656325
GTEX-TKQ1	ArteryTibial	GTEX-TKQ1-1226-SM-4GICJ	SRR1081961
GTEX-TKQ2	ArteryTibial	GTEX-TKQ2-1026-SM-33HB7	SRR662823
GTEX-TMMY	ArteryTibial	GTEX-TMMY-0626-SM-33HBD	SRR663124
GTEX-TSE9	ArteryTibial	GTEX-TSE9-0426-SM-3DB81	SRR658549
GTEX-U3ZH	ArteryTibial	GTEX-U3ZH-1726-SM-3DB79	SRR663052
GTEX-U3ZN	ArteryTibial	GTEX-U3ZN-2526-SM-3DB7V	SRR655301
GTEX-U412	ArteryTibial	GTEX-U412-0226-SM-3NMC8	SRR813315
GTEX-U4B1	ArteryTibial	GTEX-U4B1-1926-SM-3DB9E	SRR660272
GTEX-U8T8	ArteryTibial	GTEX-U8T8-0326-SM-3DB93	SRR655804
GTEX-U8XE	ArteryTibial	GTEX-U8XE-0626-SM-3DB8U	SRR658921
GTEX-UJHI	ArteryTibial	GTEX-UJHI-1926-SM-3DB8Z	SRR662677
GTEX-UJMC	ArteryTibial	GTEX-UJMC-2026-SM-3GADR	SRR661505
GTEX-UPJH	ArteryTibial	GTEX-UPJH-0726-SM-4IHJW	SRR1099189
GTEX-V1D1	ArteryTibial	GTEX-V1D1-2626-SM-4JBJH	SRR1090217
GTEX-V955	ArteryTibial	GTEX-V955-2626-SM-3NM9F	SRR811005
GTEX-VJWN	ArteryTibial	GTEX-VJWN-0626-SM-3NMAN	SRR820049
GTEX-VJYA	ArteryTibial	GTEX-VJYA-1826-SM-4KL1W	SRR1094241
GTEX-VUSG	ArteryTibial	GTEX-VUSG-2826-SM-4KKZM	SRR1078323
GTEX-VUSH	ArteryTibial	GTEX-VUSH-0526-SM-3NB2J	SRR807567
GTEX-W5WG	ArteryTibial	GTEX-W5WG-2226-SM-4LMI3	SRR1072031
GTEX-WCDI	ArteryTibial	GTEX-WCDI-0426-SM-4GIAL	SRR1078439
GTEX-WEY5	ArteryTibial	GTEX-WEY5-2126-SM-3GILK	SRR663537
GTEX-WFG7	ArteryTibial	GTEX-WFG7-2326-SM-3GIKV	SRR663416
GTEX-WFON	ArteryTibial	GTEX-WFON-2526-SM-3LK7P	SRR810031
GTEX-WHPG	ArteryTibial	GTEX-WHPG-2326-SM-3NMBP	SRR814165
GTEX-WHSE	ArteryTibial	GTEX-WHSE-1126-SM-3NMBU	SRR812366
GTEX-WHWD	ArteryTibial	GTEX-WHWD-2426-SM-3LK6S	SRR809698
GTEX-WL46	ArteryTibial	GTEX-WL46-0526-SM-3LK7W	SRR814747
GTEX-WOFM	ArteryTibial	GTEX-WOFM-1726-SM-3MJFA	SRR810273
GTEX-WRHK	ArteryTibial	GTEX-WRHK-1726-SM-3MJFK	SRR811357
GTEX-WRHU	ArteryTibial	GTEX-WRHU-0726-SM-3MJFL	SRR811653
GTEX-WWYW	ArteryTibial	GTEX-WWYW-0426-SM-3NB31	SRR812625
GTEX-WY7C	ArteryTibial	GTEX-WY7C-2826-SM-3NB3Q	SRR818670
GTEX-WYBS	ArteryTibial	GTEX-WYBS-0426-SM-3NM9M	SRR817094
GTEX-WYJK	ArteryTibial	GTEX-WYJK-0426-SM-3NM9G	SRR811964
GTEX-WYVS	ArteryTibial	GTEX-WYVS-2526-SM-3NMAT	SRR812837
GTEX-WZTO	ArteryTibial	GTEX-WZTO-1126-SM-3NM93	SRR810413
GTEX-X261	ArteryTibial	GTEX-X261-0526-SM-4PQYS	SRR1454842
GTEX-X4EP	ArteryTibial	GTEX-X4EP-0826-SM-3P5YK	SRR818725
GTEX-X4XY	ArteryTibial	GTEX-X4XY-0526-SM-46MW1	SRR1089974
GTEX-X5EB	ArteryTibial	GTEX-X5EB-2626-SM-4E3HZ	SRR1102418
GTEX-X62O	ArteryTibial	GTEX-X62O-1626-SM-46MW9	SRR1085712
GTEX-X88G	ArteryTibial	GTEX-X88G-0426-SM-47JZ5	SRR1093053
GTEX-XAJ8	ArteryTibial	GTEX-XAJ8-1226-SM-47JYS	SRR1092727
GTEX-XBEC	ArteryTibial	GTEX-XBEC-0526-SM-4QARU	SRR1480431
GTEX-XBED	ArteryTibial	GTEX-XBED-2426-SM-4AT4O	SRR1078834
GTEX-XBEW	ArteryTibial	GTEX-XBEW-0826-SM-4QASQ	SRR1403502
GTEX-XGQ4	ArteryTibial	GTEX-XGQ4-2426-SM-4AT55	SRR1078903
GTEX-XLM4	ArteryTibial	GTEX-XLM4-0426-SM-4AT54	SRR1094336
GTEX-XMK1	ArteryTibial	GTEX-XMK1-2526-SM-4B666	SRR1105344
GTEX-XOT4	ArteryTibial	GTEX-XOT4-0426-SM-4B66T	SRR1080484
GTEX-XOTO	ArteryTibial	GTEX-XOTO-0426-SM-4B66A	SRR1071543
GTEX-XPT6	ArteryTibial	GTEX-XPT6-2226-SM-4B66R	SRR1102393
GTEX-XPVG	ArteryTibial	GTEX-XPVG-2926-SM-4B66G	SRR1093458
GTEX-XQ8I	ArteryTibial	GTEX-XQ8I-0826-SM-4BOOE	SRR1084816
GTEX-XUJ4	ArteryTibial	GTEX-XUJ4-2826-SM-4BOQ2	SRR1090881
GTEX-XUW1	ArteryTibial	GTEX-XUW1-0726-SM-4BOP5	SRR1101808
GTEX-XUYS	ArteryTibial	GTEX-XUYS-0426-SM-47JX3	SRR1082401
GTEX-XUZC	ArteryTibial	GTEX-XUZC-2026-SM-4BRW9	SRR1098240
GTEX-XYKS	ArteryTibial	GTEX-XYKS-2626-SM-4BRUT	SRR1100346
GTEX-Y111	ArteryTibial	GTEX-Y111-0426-SM-4TT3K	SRR1454761
GTEX-Y114	ArteryTibial	GTEX-Y114-2726-SM-4TT9B	SRR1499371
GTEX-Y3IK	ArteryTibial	GTEX-Y3IK-2826-SM-4WWDW	SRR1408727
GTEX-Y5LM	ArteryTibial	GTEX-Y5LM-2326-SM-5S2NK	SRR1398793
GTEX-Y5V5	ArteryTibial	GTEX-Y5V5-2726-SM-4VDS2	SRR1327430
GTEX-Y5V6	ArteryTibial	GTEX-Y5V6-2826-SM-4VDSF	SRR1433452
GTEX-Y8DK	ArteryTibial	GTEX-Y8DK-0526-SM-4TT3R	SRR1359214
GTEX-Y9LG	ArteryTibial	GTEX-Y9LG-2326-SM-4VDS1	SRR1352870
GTEX-YB5E	ArteryTibial	GTEX-YB5E-2426-SM-5IFIV	SRR1375290
GTEX-YBZK	ArteryTibial	GTEX-YBZK-0226-SM-59HLO	SRR1475210
GTEX-YEC3	ArteryTibial	GTEX-YEC3-1126-SM-5IFIH	SRR1347002
GTEX-YEC4	ArteryTibial	GTEX-YEC4-2326-SM-5IFHV	SRR1377844
GTEX-YECK	ArteryTibial	GTEX-YECK-0526-SM-4W1ZD	SRR1401122
GTEX-YFC4	ArteryTibial	GTEX-YFC4-0926-SM-5S2U7	SRR1498885
GTEX-YJ8A	ArteryTibial	GTEX-YJ8A-0826-SM-5Q5A7	SRR1471222
GTEX-YJ8O	ArteryTibial	GTEX-YJ8O-2726-SM-5IFJ7	SRR1488133
GTEX-Z93S	ArteryTibial	GTEX-Z93S-0926-SM-5HL8B	SRR1474018
GTEX-Z93T	ArteryTibial	GTEX-Z93T-0426-SM-5HL6G	SRR1415547
GTEX-Z9EW	ArteryTibial	GTEX-Z9EW-1926-SM-5CVMP	SRR1443376
GTEX-ZA64	ArteryTibial	GTEX-ZA64-2226-SM-5Q5A9	SRR1498395
GTEX-ZAB4	ArteryTibial	GTEX-ZAB4-1926-SM-57WD8	SRR1360235
GTEX-ZAB5	ArteryTibial	GTEX-ZAB5-2026-SM-5L3EQ	SRR1465440
GTEX-ZAK1	ArteryTibial	GTEX-ZAK1-0426-SM-5J1MS	SRR1417547
GTEX-ZAKK	ArteryTibial	GTEX-ZAKK-0426-SM-5EGHB	SRR1476365
GTEX-ZC5H	ArteryTibial	GTEX-ZC5H-0426-SM-5HL9R	SRR1406372
GTEX-ZDTS	ArteryTibial	GTEX-ZDTS-0426-SM-4WAYH	SRR1368030
GTEX-ZDTT	ArteryTibial	GTEX-ZDTT-2426-SM-4WKFX	SRR1419760
GTEX-ZDYS	ArteryTibial	GTEX-ZDYS-1626-SM-4WKGB	SRR1452580
GTEX-ZF2S	ArteryTibial	GTEX-ZF2S-2426-SM-5DUXV	SRR1353136
GTEX-ZF3C	ArteryTibial	GTEX-ZF3C-0526-SM-4WWBG	SRR1415026
GTEX-ZGAY	ArteryTibial	GTEX-ZGAY-0926-SM-4WWBQ	SRR1403589
GTEX-ZLV1	ArteryTibial	GTEX-ZLV1-1926-SM-5FQSF	SRR1356597
GTEX-ZLWG	ArteryTibial	GTEX-ZLWG-2426-SM-57WG6	SRR1347436
GTEX-ZP4G	ArteryTibial	GTEX-ZP4G-2126-SM-57WEA	SRR1474816
GTEX-ZPIC	ArteryTibial	GTEX-ZPIC-2426-SM-5DUW1	SRR1439937
GTEX-ZPU1	ArteryTibial	GTEX-ZPU1-2726-SM-4WWFT	SRR1379175
GTEX-ZQUD	ArteryTibial	GTEX-ZQUD-1326-SM-57WEF	SRR1389474
GTEX-ZT9W	ArteryTibial	GTEX-ZT9W-2726-SM-57WG8	SRR1458267
GTEX-ZT9X	ArteryTibial	GTEX-ZT9X-2026-SM-57WEJ	SRR1454868
GTEX-ZTPG	ArteryTibial	GTEX-ZTPG-0426-SM-5O98K	SRR1368939
GTEX-ZTX8	ArteryTibial	GTEX-ZTX8-1826-SM-5N9E5	SRR1446436
GTEX-ZUA1	ArteryTibial	GTEX-ZUA1-0626-SM-4YCCW	SRR1478744
GTEX-ZV6S	ArteryTibial	GTEX-ZV6S-2026-SM-5NQ8P	SRR1379343
GTEX-ZVE2	ArteryTibial	GTEX-ZVE2-0526-SM-5GU7E	SRR1406026
GTEX-ZVP2	ArteryTibial	GTEX-ZVP2-2226-SM-5GU6Q	SRR1392571
GTEX-ZVT2	ArteryTibial	GTEX-ZVT2-2626-SM-51MTD	SRR1469321
GTEX-ZVT3	ArteryTibial	GTEX-ZVT3-0426-SM-5GIDW	SRR1361415
GTEX-ZVTK	ArteryTibial	GTEX-ZVTK-0726-SM-5GZX6	SRR1455127
GTEX-ZVZO	ArteryTibial	GTEX-ZVZO-0426-SM-5HL4Z	SRR1391619
GTEX-ZVZP	ArteryTibial	GTEX-ZVZP-2726-SM-5GZXZ	SRR1454629
GTEX-ZY6K	ArteryTibial	GTEX-ZY6K-1926-SM-5GZXW	SRR1337215
GTEX-ZYFC	ArteryTibial	GTEX-ZYFC-0726-SM-5E448	SRR1331818
GTEX-ZYFD	ArteryTibial	GTEX-ZYFD-0526-SM-5E442	SRR1353262
GTEX-ZYT6	ArteryTibial	GTEX-ZYT6-1526-SM-5E45F	SRR1469432
GTEX-ZYVF	ArteryTibial	GTEX-ZYVF-0826-SM-5E447	SRR1446180
GTEX-ZYW4	ArteryTibial	GTEX-ZYW4-0426-SM-5GZYS	SRR1455082
GTEX-ZYWO	ArteryTibial	GTEX-ZYWO-2826-SM-5GIDY	SRR1500149
GTEX-ZZ64	ArteryTibial	GTEX-ZZ64-1326-SM-5E444	SRR1334291
GTEX-ZZPU	ArteryTibial	GTEX-ZZPU-2426-SM-5E44I	SRR1389546
GTEX-11ZU8	BrainAmygdala	GTEX-11ZU8-0011-R4a-SM-5BC6Y	SRR1360150
GTEX-11ZVC	BrainAmygdala	GTEX-11ZVC-0011-R4a-SM-5BC6Z	SRR1417202
GTEX-1269C	BrainAmygdala	GTEX-1269C-0011-R4b-SM-5P9ES	SRR1341057
GTEX-12WS9	BrainAmygdala	GTEX-12WS9-0011-R4b-SM-5P9EU	SRR1395951
GTEX-12WSA	BrainAmygdala	GTEX-12WSA-0011-R4a-SM-57WB7	SRR1421093
GTEX-12WSD	BrainAmygdala	GTEX-12WSD-0011-R4b-SM-5LZUA	SRR1333352
GTEX-12WSF	BrainAmygdala	GTEX-12WSF-0011-R4b-SM-5HL88	SRR1415832
GTEX-12WSH	BrainAmygdala	GTEX-12WSH-0011-R4a-SM-5GU6K	SRR1315371
GTEX-12ZZW	BrainAmygdala	GTEX-12ZZW-0011-R4a-SM-5DUX9	SRR1446287
GTEX-12ZZZ	BrainAmygdala	GTEX-12ZZZ-0011-R4b-SM-5DUV7	SRR1321674
GTEX-13112	BrainAmygdala	GTEX-13112-0011-R4b-SM-5DUXL	SRR1487825
GTEX-1313W	BrainAmygdala	GTEX-1313W-0011-R4b-SM-5KLZV	SRR1474333
GTEX-131XH	BrainAmygdala	GTEX-131XH-0011-R4b-SM-5DUWB	SRR1430288
GTEX-131YS	BrainAmygdala	GTEX-131YS-0011-R4a-SM-5DUVL	SRR1498640
GTEX-1399T	BrainAmygdala	GTEX-1399T-0011-R4b-SM-5DUVX	SRR1397073
GTEX-139T8	BrainAmygdala	GTEX-139T8-0011-R4a-SM-5HL54	SRR1442666
GTEX-139UC	BrainAmygdala	GTEX-139UC-0011-R4a-SM-5K7XM	SRR1322419
GTEX-13CZV	BrainAmygdala	GTEX-13CZV-0011-R4b-SM-5J2NY	SRR1459423
GTEX-13FLV	BrainAmygdala	GTEX-13FLV-0011-R4a-SM-5LZYU	SRR1448162
GTEX-13JVG	BrainAmygdala	GTEX-13JVG-0011-R4a-SM-5MR4C	SRR1352706
GTEX-13N1W	BrainAmygdala	GTEX-13N1W-0011-R4a-SM-5MR52	SRR1489821
GTEX-13N2G	BrainAmygdala	GTEX-13N2G-0011-R4b-SM-5MR54	SRR1326366
GTEX-13NYS	BrainAmygdala	GTEX-13NYS-0011-R4b-SM-5MR3O	SRR1355595
GTEX-13O3O	BrainAmygdala	GTEX-13O3O-0011-R4b-SM-5KM3F	SRR1418818
GTEX-13O3Q	BrainAmygdala	GTEX-13O3Q-0011-R4a-SM-5P9H2	SRR1409282
GTEX-13OVH	BrainAmygdala	GTEX-13OVH-0011-R4a-SM-5KM3W	SRR1448226
GTEX-13OVJ	BrainAmygdala	GTEX-13OVJ-0011-R4b-SM-5P9H5	SRR1473936
GTEX-13OVL	BrainAmygdala	GTEX-13OVL-0011-R4b-SM-5L3HV	SRR1390582
GTEX-13OW5	BrainAmygdala	GTEX-13OW5-0011-R4b-SM-5L3HS	SRR1360383
GTEX-13OW6	BrainAmygdala	GTEX-13OW6-0011-R4a-SM-5O9DX	SRR1489155
GTEX-13OW7	BrainAmygdala	GTEX-13OW7-0011-R4b-SM-5O9CX	SRR1330346
GTEX-13PVQ	BrainAmygdala	GTEX-13PVQ-0011-R4a-SM-5O9CT	SRR1467294
GTEX-13QIC	BrainAmygdala	GTEX-13QIC-0011-R4a-SM-5PNX8	SRR1352554
GTEX-13RTJ	BrainAmygdala	GTEX-13RTJ-0011-R4b-SM-5PNX1	SRR1500428
GTEX-13SLW	BrainAmygdala	GTEX-13SLW-0011-R4b-SM-5S2W2	SRR1394297
GTEX-13SLX	BrainAmygdala	GTEX-13SLX-0011-R4a-SM-5O9BJ	SRR1367128
GTEX-13VXU	BrainAmygdala	GTEX-13VXU-0011-R4b-SM-5O9CI	SRR1378004
GTEX-13X6I	BrainAmygdala	GTEX-13X6I-0011-R4b-SM-5PNU9	SRR1500639
GTEX-13X6J	BrainAmygdala	GTEX-13X6J-0011-R4b-SM-5P9K4	SRR1473422
GTEX-13X6K	BrainAmygdala	GTEX-13X6K-0011-R4b-SM-5P9HO	SRR1338627
GTEX-1445S	BrainAmygdala	GTEX-1445S-0011-R4a-SM-5PNWN	SRR1500800
GTEX-144GL	BrainAmygdala	GTEX-144GL-0011-R4a-SM-5PNUI	SRR1338301
GTEX-145LS	BrainAmygdala	GTEX-145LS-0011-R4b-SM-5S2UT	SRR1317853
GTEX-145MI	BrainAmygdala	GTEX-145MI-0011-R4b-SM-5PNZH	SRR1319816
GTEX-147GR	BrainAmygdala	GTEX-147GR-0011-R4a-SM-5S2V2	SRR1320892
GTEX-14ABY	BrainAmygdala	GTEX-14ABY-0011-R4b-SM-5S2VN	SRR1359123
GTEX-14BIM	BrainAmygdala	GTEX-14BIM-0011-R4b-SM-5S2RK	SRR1456294
GTEX-N7MS	BrainAmygdala	GTEX-N7MS-0011-R4a-SM-2HMKW	SRR603068
GTEX-N7MT	BrainAmygdala	GTEX-N7MT-0011-R4a-SM-2I3G9	SRR598671
GTEX-NL3H	BrainAmygdala	GTEX-NL3H-0011-R4a-SM-2I3GK	SRR599448
GTEX-NL4W	BrainAmygdala	GTEX-NL4W-0011-R4a-SM-2I5GZ	SRR603534
GTEX-NPJ7	BrainAmygdala	GTEX-NPJ7-0011-R4a-SM-2I3GJ	SRR607478
GTEX-NPJ8	BrainAmygdala	GTEX-NPJ8-0011-R4a-SM-2HML3	SRR598124
GTEX-OHPN	BrainAmygdala	GTEX-OHPN-0011-R4A-SM-2I5FD	SRR607445
GTEX-P44G	BrainAmygdala	GTEX-P44G-0011-R4A-SM-2I3FB	SRR604528
GTEX-P44H	BrainAmygdala	GTEX-P44H-0011-R4A-SM-2XCEW	SRR661818
GTEX-Q2AG	BrainAmygdala	GTEX-Q2AG-0011-R4A-SM-2HMKA	SRR600445
GTEX-QDT8	BrainAmygdala	GTEX-QDT8-0011-R4A-SM-32PKM	SRR661005
GTEX-QMR6	BrainAmygdala	GTEX-QMR6-0011-R4A-SM-32PKU	SRR656493
GTEX-QVJO	BrainAmygdala	GTEX-QVJO-0011-R4A-SM-2S1QL	SRR614563
GTEX-QVUS	BrainAmygdala	GTEX-QVUS-0011-R4A-SM-3GAE7	SRR657151
GTEX-R55E	BrainAmygdala	GTEX-R55E-0011-R4A-SM-2TC5H	SRR614647
GTEX-RNOR	BrainAmygdala	GTEX-RNOR-0011-R4A-SM-3GAD3	SRR655435
GTEX-RVPU	BrainAmygdala	GTEX-RVPU-0011-R4A-SM-2TF6X	SRR615515
GTEX-RVPU	BrainAmygdala	GTEX-RVPU-0011-R4A-SM-5SI8K	SRR1358689
GTEX-S7SE	BrainAmygdala	GTEX-S7SE-0011-R4A-SM-2XCDB	SRR657891
GTEX-T5JC	BrainAmygdala	GTEX-T5JC-0011-R4A-SM-32PLT	SRR662978
GTEX-T6MN	BrainAmygdala	GTEX-T6MN-0011-R4A-SM-32QPG	SRR656516
GTEX-T6MN	BrainAmygdala	GTEX-T6MN-0011-R4A-SM-5CHSD_rep1	SRR2135338
GTEX-TSE9	BrainAmygdala	GTEX-TSE9-0011-R4A-SM-3DB7H	SRR660330
GTEX-TSE9	BrainAmygdala	GTEX-TSE9-0011-R4A-SM-5CHRQ_rep1	SRR2135360
GTEX-UTHO	BrainAmygdala	GTEX-UTHO-0011-R4A-SM-3GIJP	SRR659625
GTEX-WHSE	BrainAmygdala	GTEX-WHSE-0011-R4A-SM-3P5ZN	SRR820883
GTEX-WVLH	BrainAmygdala	GTEX-WVLH-0011-R4A-SM-3MJFS	SRR818418
GTEX-WZTO	BrainAmygdala	GTEX-WZTO-0011-R4A-SM-3NMC7	SRR821549
GTEX-X4EP	BrainAmygdala	GTEX-X4EP-0011-R4B-SM-3P627	SRR819346
GTEX-X4XX	BrainAmygdala	GTEX-X4XX-0011-R4B-SM-46MWL	SRR1095865
GTEX-X585	BrainAmygdala	GTEX-X585-0011-R4B-SM-46MVH	SRR1085015
GTEX-XLM4	BrainAmygdala	GTEX-XLM4-0011-R4B-SM-4AT5C	SRR1077687
GTEX-YFC4	BrainAmygdala	GTEX-YFC4-0011-R4a-SM-4RGLQ	SRR1485652
GTEX-ZAB4	BrainAmygdala	GTEX-ZAB4-0011-R4a-SM-4SOKB	SRR1339740
GTEX-ZE9C	BrainAmygdala	GTEX-ZE9C-0011-R4a-SM-4WKH6	SRR1436966
GTEX-ZVZQ	BrainAmygdala	GTEX-ZVZQ-0011-R4b-SM-57WCZ	SRR1407134
GTEX-11GSO	BrainAnteriorcingulatecortex	GTEX-11GSO-0011-R3b-SM-57WB2	SRR1311086
GTEX-11UD1	BrainAnteriorcingulatecortex	GTEX-11UD1-0011-R3a-SM-5BC6S	SRR1447259
GTEX-11ZTS	BrainAnteriorcingulatecortex	GTEX-11ZTS-0011-R3a-SM-5BC78	SRR1353221
GTEX-11ZU8	BrainAnteriorcingulatecortex	GTEX-11ZU8-0011-R3a-SM-5BC6U	SRR1410912
GTEX-11ZVC	BrainAnteriorcingulatecortex	GTEX-11ZVC-0011-R3a-SM-5BC6V	SRR1370240
GTEX-12WS9	BrainAnteriorcingulatecortex	GTEX-12WS9-0011-R3a-SM-5CVNF	SRR1335707
GTEX-12WSC	BrainAnteriorcingulatecortex	GTEX-12WSC-0011-R3a-SM-5P9F1	SRR1387199
GTEX-12WSD	BrainAnteriorcingulatecortex	GTEX-12WSD-0011-R3b-SM-5LZWN	SRR1361674
GTEX-12WSF	BrainAnteriorcingulatecortex	GTEX-12WSF-0011-R3a-SM-5DUW7	SRR1473733
GTEX-12WSM	BrainAnteriorcingulatecortex	GTEX-12WSM-0011-R3b-SM-5LZWI	SRR1343841
GTEX-12ZZW	BrainAnteriorcingulatecortex	GTEX-12ZZW-0011-R3a-SM-5DUWW	SRR1316624
GTEX-12ZZX	BrainAnteriorcingulatecortex	GTEX-12ZZX-0011-R3b-SM-5EGLH	SRR1471350
GTEX-12ZZZ	BrainAnteriorcingulatecortex	GTEX-12ZZZ-0011-R3b-SM-5DUXK	SRR1405007
GTEX-13112	BrainAnteriorcingulatecortex	GTEX-13112-0011-R3b-SM-5HL9L	SRR1316297
GTEX-1313W	BrainAnteriorcingulatecortex	GTEX-1313W-0011-R3a-SM-5EGLI	SRR1474509
GTEX-131XH	BrainAnteriorcingulatecortex	GTEX-131XH-0011-R3b-SM-5DUWM	SRR1459718
GTEX-131YS	BrainAnteriorcingulatecortex	GTEX-131YS-0011-R3b-SM-5DUXB	SRR1355040
GTEX-139T8	BrainAnteriorcingulatecortex	GTEX-139T8-0011-R3b-SM-5HL4R	SRR1397906
GTEX-139TT	BrainAnteriorcingulatecortex	GTEX-139TT-0011-R3b-SM-5K7VL	SRR1437306
GTEX-139UC	BrainAnteriorcingulatecortex	GTEX-139UC-0011-R3b-SM-5K7VZ	SRR1318426
GTEX-13CF2	BrainAnteriorcingulatecortex	GTEX-13CF2-0011-R3b-SM-5LZZ6	SRR1485542
GTEX-13CIG	BrainAnteriorcingulatecortex	GTEX-13CIG-0011-R3b-SM-5K7XF	SRR1337648
GTEX-13CZV	BrainAnteriorcingulatecortex	GTEX-13CZV-0011-R3a-SM-5KM27	SRR1354910
GTEX-13FHO	BrainAnteriorcingulatecortex	GTEX-13FHO-0011-R3b-SM-5K7YA	SRR1434484
GTEX-13FLV	BrainAnteriorcingulatecortex	GTEX-13FLV-0011-R3b-SM-5LZYP	SRR1409305
GTEX-13IVO	BrainAnteriorcingulatecortex	GTEX-13IVO-0011-R3b-SM-5IJBJ	SRR1378841
GTEX-13JVG	BrainAnteriorcingulatecortex	GTEX-13JVG-0011-R3b-SM-5LZXF	SRR1359171
GTEX-13N1W	BrainAnteriorcingulatecortex	GTEX-13N1W-0011-R3a-SM-5MR5E	SRR1498272
GTEX-13N2G	BrainAnteriorcingulatecortex	GTEX-13N2G-0011-R3b-SM-5MR5G	SRR1466871
GTEX-13NYS	BrainAnteriorcingulatecortex	GTEX-13NYS-0011-R3b-SM-5MR41	SRR1399051
GTEX-13O3O	BrainAnteriorcingulatecortex	GTEX-13O3O-0011-R3b-SM-5KM3R	SRR1480365
GTEX-13O3Q	BrainAnteriorcingulatecortex	GTEX-13O3Q-0011-R3a-SM-5P9H3	SRR1350456
GTEX-13OVH	BrainAnteriorcingulatecortex	GTEX-13OVH-0011-R3a-SM-5KM49	SRR1487321
GTEX-13OVJ	BrainAnteriorcingulatecortex	GTEX-13OVJ-0011-R3b-SM-5P9H6	SRR1480652
GTEX-13OVL	BrainAnteriorcingulatecortex	GTEX-13OVL-0011-R3b-SM-5L3I8	SRR1431307
GTEX-13OW5	BrainAnteriorcingulatecortex	GTEX-13OW5-0011-R3a-SM-5L3I5	SRR1488715
GTEX-13OW7	BrainAnteriorcingulatecortex	GTEX-13OW7-0011-R3a-SM-5O9DA	SRR1323174
GTEX-13OW8	BrainAnteriorcingulatecortex	GTEX-13OW8-0011-R3a-SM-5L3I4	SRR1405485
GTEX-13PLJ	BrainAnteriorcingulatecortex	GTEX-13PLJ-0011-R3a-SM-5O9DT	SRR1382956
GTEX-13PVQ	BrainAnteriorcingulatecortex	GTEX-13PVQ-0011-R3b-SM-5O9D6	SRR1316392
GTEX-13QIC	BrainAnteriorcingulatecortex	GTEX-13QIC-0011-R3a-SM-5P9HT	SRR1433431
GTEX-13RTJ	BrainAnteriorcingulatecortex	GTEX-13RTJ-0011-R3a-SM-5PNX7	SRR1453145
GTEX-13RTL	BrainAnteriorcingulatecortex	GTEX-13RTL-0011-R3a-SM-5P9JP	SRR1322456
GTEX-13S7M	BrainAnteriorcingulatecortex	GTEX-13S7M-0011-R3a-SM-5PNX2	SRR1388378
GTEX-13SLW	BrainAnteriorcingulatecortex	GTEX-13SLW-0011-R3b-SM-5SI6Y	SRR1360104
GTEX-13VXU	BrainAnteriorcingulatecortex	GTEX-13VXU-0011-R3b-SM-5O9CU	SRR1481216
GTEX-13X6I	BrainAnteriorcingulatecortex	GTEX-13X6I-0011-R3b-SM-5P9HM	SRR1387178
GTEX-13X6J	BrainAnteriorcingulatecortex	GTEX-13X6J-0011-R3b-SM-5P9K5	SRR1317877
GTEX-13X6K	BrainAnteriorcingulatecortex	GTEX-13X6K-0011-R3b-SM-5PNUD	SRR1336660
GTEX-1445S	BrainAnteriorcingulatecortex	GTEX-1445S-0011-R3a-SM-5P9HY	SRR1472150
GTEX-144GL	BrainAnteriorcingulatecortex	GTEX-144GL-0011-R3a-SM-5P9HP	SRR1337909
GTEX-145LS	BrainAnteriorcingulatecortex	GTEX-145LS-0011-R3a-SM-5S2VJ	SRR1421351
GTEX-145LU	BrainAnteriorcingulatecortex	GTEX-145LU-0011-R3a-SM-5P9K2	SRR1352975
GTEX-145MG	BrainAnteriorcingulatecortex	GTEX-145MG-0011-R3b-SM-5SI67	SRR1477080
GTEX-145MH	BrainAnteriorcingulatecortex	GTEX-145MH-0011-R3b-SM-5P9JQ	SRR1500753
GTEX-145MI	BrainAnteriorcingulatecortex	GTEX-145MI-0011-R3b-SM-5PNWK	SRR1315019
GTEX-1477Z	BrainAnteriorcingulatecortex	GTEX-1477Z-0011-R3b-SM-5PNX9	SRR1486475
GTEX-14BIM	BrainAnteriorcingulatecortex	GTEX-14BIM-0011-R3b-SM-5S2RL	SRR1452379
GTEX-N7MS	BrainAnteriorcingulatecortex	GTEX-N7MS-0011-R3a-SM-2HMKD	SRR607775
GTEX-N7MS	BrainAnteriorcingulatecortex	GTEX-N7MS-0011-R3a-SM-33HC6	SRR820623
GTEX-N7MS	BrainAnteriorcingulatecortex	GTEX-N7MS-0011-R3a-SM-5SI8H	SRR1323106
GTEX-N7MT	BrainAnteriorcingulatecortex	GTEX-N7MT-0011-R3a-SM-2I3GC	SRR602365
GTEX-NL3H	BrainAnteriorcingulatecortex	GTEX-NL3H-0011-R3a-SM-2I3GL	SRR600608
GTEX-NPJ8	BrainAnteriorcingulatecortex	GTEX-NPJ8-0011-R3a-SM-2HMIW	SRR607091
GTEX-OHPN	BrainAnteriorcingulatecortex	GTEX-OHPN-0011-R3A-SM-2I5FC	SRR601755
GTEX-P44G	BrainAnteriorcingulatecortex	GTEX-P44G-0011-R3A-SM-2I3FC	SRR608002
GTEX-P44H	BrainAnteriorcingulatecortex	GTEX-P44H-0011-R3A-SM-2XCEQ	SRR661133
GTEX-P44H	BrainAnteriorcingulatecortex	GTEX-P44H-0011-R3A-SM-5SI8A	SRR1440058
GTEX-PVOW	BrainAnteriorcingulatecortex	GTEX-PVOW-0011-R3A-SM-32PKX	SRR658129
GTEX-PWO3	BrainAnteriorcingulatecortex	GTEX-PWO3-0011-R3A-SM-2I5EX	SRR600385
GTEX-Q2AG	BrainAnteriorcingulatecortex	GTEX-Q2AG-0011-R3A-SM-2HMJ9	SRR602728
GTEX-QDT8	BrainAnteriorcingulatecortex	GTEX-QDT8-0011-R3A-SM-32PKR	SRR659602
GTEX-QVUS	BrainAnteriorcingulatecortex	GTEX-QVUS-0011-R3A-SM-3GAFD	SRR657683
GTEX-RNOR	BrainAnteriorcingulatecortex	GTEX-RNOR-0011-R3A-SM-2TF5J	SRR614742
GTEX-RNOR	BrainAnteriorcingulatecortex	GTEX-RNOR-0011-R3A-SM-5SI8E	SRR1349056
GTEX-RVPU	BrainAnteriorcingulatecortex	GTEX-RVPU-0011-R3A-SM-2XCAE	SRR662091
GTEX-RVPV	BrainAnteriorcingulatecortex	GTEX-RVPV-0011-R3A-SM-2TF63	SRR614900
GTEX-T2IS	BrainAnteriorcingulatecortex	GTEX-T2IS-0011-R3A-SM-32QPB	SRR659235
GTEX-T6MN	BrainAnteriorcingulatecortex	GTEX-T6MN-0011-R3A-SM-5CHS4_rep1	SRR2135337
GTEX-UTHO	BrainAnteriorcingulatecortex	GTEX-UTHO-0011-R3A-SM-3GIK8	SRR660945
GTEX-WHSE	BrainAnteriorcingulatecortex	GTEX-WHSE-0011-R3A-SM-3P5ZM	SRR817832
GTEX-WL46	BrainAnteriorcingulatecortex	GTEX-WL46-0011-R3A-SM-3TW8E	SRR814989
GTEX-WZTO	BrainAnteriorcingulatecortex	GTEX-WZTO-0011-R3B-SM-3NMC6	SRR821626
GTEX-X4EP	BrainAnteriorcingulatecortex	GTEX-X4EP-0011-R3A-SM-3P626	SRR817658
GTEX-X4XX	BrainAnteriorcingulatecortex	GTEX-X4XX-0011-R3B-SM-46MWK	SRR1085850
GTEX-X585	BrainAnteriorcingulatecortex	GTEX-X585-0011-R3B-SM-46MVG	SRR1073143
GTEX-XLM4	BrainAnteriorcingulatecortex	GTEX-XLM4-0011-R3B-SM-4AT6E	SRR1101421
GTEX-XMD1	BrainAnteriorcingulatecortex	GTEX-XMD1-0011-R3B-SM-4AT5R	SRR1078347
GTEX-XOTO	BrainAnteriorcingulatecortex	GTEX-XOTO-0011-R3A-SM-4B64W	SRR1085825
GTEX-Y8DK	BrainAnteriorcingulatecortex	GTEX-Y8DK-0011-R3A-SM-4RTW5	SRR1395834
GTEX-YFC4	BrainAnteriorcingulatecortex	GTEX-YFC4-0011-R3a-SM-4RGLP	SRR1362219
GTEX-YJ89	BrainAnteriorcingulatecortex	GTEX-YJ89-0011-R3b-SM-4V6EF	SRR1470703
GTEX-Z93S	BrainAnteriorcingulatecortex	GTEX-Z93S-0011-R3b-SM-4RGNH	SRR1436394
GTEX-ZAB4	BrainAnteriorcingulatecortex	GTEX-ZAB4-0011-R3a-SM-4RGNQ	SRR1420984
GTEX-ZDXO	BrainAnteriorcingulatecortex	GTEX-ZDXO-0011-R3a-SM-4WKFS	SRR1416999
GTEX-ZE9C	BrainAnteriorcingulatecortex	GTEX-ZE9C-0011-R3a-SM-4WKGT	SRR1489779
GTEX-ZF28	BrainAnteriorcingulatecortex	GTEX-ZF28-0011-R3a-SM-4WWDA	SRR1336292
GTEX-ZUA1	BrainAnteriorcingulatecortex	GTEX-ZUA1-0011-R3a-SM-4YCEE	SRR1381889
GTEX-ZVT3	BrainAnteriorcingulatecortex	GTEX-ZVT3-0011-R3b-SM-51MTJ	SRR1440962
GTEX-ZVZQ	BrainAnteriorcingulatecortex	GTEX-ZVZQ-0011-R3a-SM-57WC7	SRR1336158
GTEX-11GSP	BrainCaudate	GTEX-11GSP-0011-R5a-SM-57WBE	SRR1443201
GTEX-11H98	BrainCaudate	GTEX-11H98-0011-R5b-SM-57WCF	SRR1447393
GTEX-11NV4	BrainCaudate	GTEX-11NV4-0011-R5a-SM-5NQ88	SRR1355262
GTEX-11OF3	BrainCaudate	GTEX-11OF3-0011-R5a-SM-57WB4	SRR1365987
GTEX-11TUW	BrainCaudate	GTEX-11TUW-0011-R5b-SM-5BC6Q	SRR1469495
GTEX-11UD1	BrainCaudate	GTEX-11UD1-0011-R5b-SM-5P9FP	SRR1332856
GTEX-11WQC	BrainCaudate	GTEX-11WQC-0011-R5a-SM-5BC74	SRR1444479
GTEX-12WS9	BrainCaudate	GTEX-12WS9-0011-R5b-SM-5P9EV	SRR1381543
GTEX-12WSA	BrainCaudate	GTEX-12WSA-0011-R5b-SM-5GU5I	SRR1453569
GTEX-12WSB	BrainCaudate	GTEX-12WSB-0011-R5b-SM-5GU67	SRR1365828
GTEX-12WSC	BrainCaudate	GTEX-12WSC-0011-R5b-SM-5CVNS	SRR1418923
GTEX-12WSD	BrainCaudate	GTEX-12WSD-0011-R5b-SM-5CVNG	SRR1434138
GTEX-12WSF	BrainCaudate	GTEX-12WSF-0011-R5a-SM-5HL8K	SRR1388168
GTEX-12WSH	BrainCaudate	GTEX-12WSH-0011-R5b-SM-5P9F3	SRR1331511
GTEX-12WSM	BrainCaudate	GTEX-12WSM-0011-R5a-SM-5EQ4Y	SRR1312103
GTEX-12ZZW	BrainCaudate	GTEX-12ZZW-0011-R5a-SM-5DUVN	SRR1360674
GTEX-12ZZX	BrainCaudate	GTEX-12ZZX-0011-R5a-SM-5HL89	SRR1329761
GTEX-12ZZY	BrainCaudate	GTEX-12ZZY-0011-R5a-SM-5EGL9	SRR1486560
GTEX-12ZZZ	BrainCaudate	GTEX-12ZZZ-0011-R5a-SM-5EQ4M	SRR1382570
GTEX-13112	BrainCaudate	GTEX-13112-0011-R5b-SM-5DUV8	SRR1330061
GTEX-1313W	BrainCaudate	GTEX-1313W-0011-R5b-SM-5L3EP	SRR1413625
GTEX-131YS	BrainCaudate	GTEX-131YS-0011-R5b-SM-5K7YB	SRR1339218
GTEX-132Q8	BrainCaudate	GTEX-132Q8-0011-R5a-SM-5IJDM	SRR1471922
GTEX-1399T	BrainCaudate	GTEX-1399T-0011-R5b-SM-5IJDK	SRR1357189
GTEX-139T8	BrainCaudate	GTEX-139T8-0011-R5b-SM-5J1MO	SRR1339968
GTEX-139TS	BrainCaudate	GTEX-139TS-0011-R5b-SM-5J2MZ	SRR1417070
GTEX-139TT	BrainCaudate	GTEX-139TT-0011-R5b-SM-5K7W8	SRR1415095
GTEX-139TU	BrainCaudate	GTEX-139TU-0011-R5b-SM-5L3E1	SRR1361795
GTEX-139UC	BrainCaudate	GTEX-139UC-0011-R5b-SM-5K7VY	SRR1474466
GTEX-13CF2	BrainCaudate	GTEX-13CF2-0011-R5a-SM-5LZWS	SRR1444559
GTEX-13CIG	BrainCaudate	GTEX-13CIG-0011-R5b-SM-5L3F2	SRR1319019
GTEX-13CZV	BrainCaudate	GTEX-13CZV-0011-R5a-SM-5K7XA	SRR1368222
GTEX-13FHO	BrainCaudate	GTEX-13FHO-0011-R5b-SM-5LZZ3	SRR1452447
GTEX-13FHP	BrainCaudate	GTEX-13FHP-0011-R5b-SM-5LZY2	SRR1456333
GTEX-13FLV	BrainCaudate	GTEX-13FLV-0011-R5a-SM-5LZWT	SRR1391639
GTEX-13FLW	BrainCaudate	GTEX-13FLW-0011-R5a-SM-5LZX6	SRR1379450
GTEX-13FXS	BrainCaudate	GTEX-13FXS-0011-R5b-SM-5LZYE	SRR1466850
GTEX-13G51	BrainCaudate	GTEX-13G51-0011-R5a-SM-5L3EB	SRR1478077
GTEX-13IVO	BrainCaudate	GTEX-13IVO-0011-R5a-SM-5L3CY	SRR1477615
GTEX-13JUV	BrainCaudate	GTEX-13JUV-0011-R5a-SM-5LZY5	SRR1472394
GTEX-13JVG	BrainCaudate	GTEX-13JVG-0011-R5a-SM-5MR4O	SRR1381757
GTEX-13N1W	BrainCaudate	GTEX-13N1W-0011-R5b-SM-5MR5Q	SRR1370405
GTEX-13N2G	BrainCaudate	GTEX-13N2G-0011-R5a-SM-5MR33	SRR1410783
GTEX-13NYB	BrainCaudate	GTEX-13NYB-0011-R5a-SM-5MR45	SRR1403222
GTEX-13NYS	BrainCaudate	GTEX-13NYS-0011-R5a-SM-5MR4D	SRR1320560
GTEX-13NZA	BrainCaudate	GTEX-13NZA-0011-R5b-SM-5KM4K	SRR1375616
GTEX-13O3O	BrainCaudate	GTEX-13O3O-0011-R5b-SM-5KM44	SRR1358183
GTEX-13O3Q	BrainCaudate	GTEX-13O3Q-0011-R5b-SM-5P9H4	SRR1329377
GTEX-13OVH	BrainCaudate	GTEX-13OVH-0011-R5b-SM-5KM4L	SRR1340202
GTEX-13OVJ	BrainCaudate	GTEX-13OVJ-0011-R5a-SM-5P9H7	SRR1331597
GTEX-13OVL	BrainCaudate	GTEX-13OVL-0011-R5b-SM-5L3FU	SRR1402454
GTEX-13OW5	BrainCaudate	GTEX-13OW5-0011-R5b-SM-5L3FR	SRR1418283
GTEX-13OW6	BrainCaudate	GTEX-13OW6-0011-R5a-SM-5O9BK	SRR1321786
GTEX-13OW7	BrainCaudate	GTEX-13OW7-0011-R5b-SM-5O9DM	SRR1391879
GTEX-13OW8	BrainCaudate	GTEX-13OW8-0011-R5b-SM-5L3FQ	SRR1315761
GTEX-13PL6	BrainCaudate	GTEX-13PL6-0011-R5b-SM-5O9BI	SRR1488285
GTEX-13PLJ	BrainCaudate	GTEX-13PLJ-0011-R5a-SM-5O9BG	SRR1429957
GTEX-13PVQ	BrainCaudate	GTEX-13PVQ-0011-R5b-SM-5O9DI	SRR1444932
GTEX-13RTJ	BrainCaudate	GTEX-13RTJ-0011-R5a-SM-5P9HR	SRR1314767
GTEX-13S7M	BrainCaudate	GTEX-13S7M-0011-R5b-SM-5P9HS	SRR1362417
GTEX-13SLW	BrainCaudate	GTEX-13SLW-0011-R5b-SM-5SI6Z	SRR1400245
GTEX-13SLX	BrainCaudate	GTEX-13SLX-0011-R5a-SM-5O9BV	SRR1383723
GTEX-13VXU	BrainCaudate	GTEX-13VXU-0011-R5a-SM-5O9D7	SRR1336357
GTEX-13X6I	BrainCaudate	GTEX-13X6I-0011-R5a-SM-5PNWW	SRR1385015
GTEX-13X6J	BrainCaudate	GTEX-13X6J-0011-R5b-SM-5PNWT	SRR1403050
GTEX-13X6K	BrainCaudate	GTEX-13X6K-0011-R5b-SM-5PNUE	SRR1410264
GTEX-1445S	BrainCaudate	GTEX-1445S-0011-R5a-SM-5PNUS	SRR1334033
GTEX-144GL	BrainCaudate	GTEX-144GL-0011-R5b-SM-5PNUJ	SRR1355613
GTEX-144GO	BrainCaudate	GTEX-144GO-0011-R5a-SM-5PNUR	SRR1319136
GTEX-145LS	BrainCaudate	GTEX-145LS-0011-R5a-SM-5SI65	SRR1373940
GTEX-145MG	BrainCaudate	GTEX-145MG-0011-R5b-SM-5S2VU	SRR1343197
GTEX-145MH	BrainCaudate	GTEX-145MH-0011-R5a-SM-5P9JT	SRR1487107
GTEX-145MI	BrainCaudate	GTEX-145MI-0011-R5a-SM-5Q5B4	SRR1445238
GTEX-14753	BrainCaudate	GTEX-14753-0011-R5a-SM-5S2VW	SRR1418604
GTEX-1477Z	BrainCaudate	GTEX-1477Z-0011-R5b-SM-5PNUO	SRR1331289
GTEX-14ABY	BrainCaudate	GTEX-14ABY-0011-R5b-SM-5SI7B	SRR1475257
GTEX-14BIM	BrainCaudate	GTEX-14BIM-0011-R5b-SM-5S2RM	SRR1361757
GTEX-14BIN	BrainCaudate	GTEX-14BIN-0011-R5b-SM-5SI78	SRR1339549
GTEX-N7MS	BrainCaudate	GTEX-N7MS-0011-R5a-SM-2HMK8	SRR608174
GTEX-N7MT	BrainCaudate	GTEX-N7MT-0011-R5a-SM-2I3G6	SRR599192
GTEX-NL3H	BrainCaudate	GTEX-NL3H-0011-R5a-SM-2I3GB	SRR598638
GTEX-NL4W	BrainCaudate	GTEX-NL4W-0011-R5a-SM-2I3GD	SRR602622
GTEX-NPJ7	BrainCaudate	GTEX-NPJ7-0011-R5a-SM-2I5GY	SRR607406
GTEX-NPJ7	BrainCaudate	GTEX-NPJ7-0011-R5a-SM-33HBK	SRR819946
GTEX-NPJ8	BrainCaudate	GTEX-NPJ8-0011-R5a-SM-2HMJY	SRR604366
GTEX-OHPN	BrainCaudate	GTEX-OHPN-0011-R5A-SM-2I5FF	SRR607611
GTEX-OXRN	BrainCaudate	GTEX-OXRN-0011-R5A-SM-2I5EF	SRR602839
GTEX-OXRO	BrainCaudate	GTEX-OXRO-0011-R5A-SM-2I5EG	SRR602271
GTEX-P44G	BrainCaudate	GTEX-P44G-0011-R5A-SM-2I3FA	SRR603752
GTEX-P44H	BrainCaudate	GTEX-P44H-0011-R5A-SM-2XCEX	SRR662689
GTEX-PVOW	BrainCaudate	GTEX-PVOW-0011-R5A-SM-32PL7	SRR655555
GTEX-PWO3	BrainCaudate	GTEX-PWO3-0011-R5A-SM-2I5EZ	SRR607647
GTEX-Q2AG	BrainCaudate	GTEX-Q2AG-0011-R5A-SM-2HMJH	SRR598428
GTEX-QDT8	BrainCaudate	GTEX-QDT8-0011-R5A-SM-32PKN	SRR657731
GTEX-QMR6	BrainCaudate	GTEX-QMR6-0011-R5A-SM-32PKT	SRR663261
GTEX-QVJO	BrainCaudate	GTEX-QVJO-0011-R5A-SM-2S1QM	SRR612380
GTEX-R55E	BrainCaudate	GTEX-R55E-0011-R5A-SM-2TC5N	SRR612899
GTEX-R55F	BrainCaudate	GTEX-R55F-0011-R5A-SM-2TF5L	SRR615141
GTEX-RNOR	BrainCaudate	GTEX-RNOR-0011-R5A-SM-2TF4J	SRR613090
GTEX-RU72	BrainCaudate	GTEX-RU72-0011-R5A-SM-2TF6U	SRR614479
GTEX-RVPU	BrainCaudate	GTEX-RVPU-0011-R5A-SM-2XCAD	SRR658645
GTEX-RVPV	BrainCaudate	GTEX-RVPV-0011-R5A-SM-2TF69	SRR615096
GTEX-S7PM	BrainCaudate	GTEX-S7PM-0011-R5A-SM-3NM8G	SRR820292
GTEX-S7SE	BrainCaudate	GTEX-S7SE-0011-R5A-SM-2XCDA	SRR665298
GTEX-T2IS	BrainCaudate	GTEX-T2IS-0011-R5A-SM-32QP4	SRR661325
GTEX-T5JC	BrainCaudate	GTEX-T5JC-0011-R5A-SM-32PLK	SRR665393
GTEX-T6MN	BrainCaudate	GTEX-T6MN-0011-R5A-SM-32QPD	SRR657587
GTEX-T6MN	BrainCaudate	GTEX-T6MN-0011-R5A-SM-5CHTA_rep1	SRR2135341
GTEX-TSE9	BrainCaudate	GTEX-TSE9-0011-R5A-SM-3DB7J	SRR662725
GTEX-UTHO	BrainCaudate	GTEX-UTHO-0011-R5A-SM-3GIJD	SRR656552
GTEX-WHSE	BrainCaudate	GTEX-WHSE-0011-R5A-SM-3P5ZO	SRR818110
GTEX-WL46	BrainCaudate	GTEX-WL46-0011-R5A-SM-3LK6V	SRR821434
GTEX-WVLH	BrainCaudate	GTEX-WVLH-0011-R5A-SM-3MJFW	SRR818396
GTEX-WWYW	BrainCaudate	GTEX-WWYW-0011-R5A-SM-3NB3E	SRR817927
GTEX-WZTO	BrainCaudate	GTEX-WZTO-0011-R5B-SM-3NMC5	SRR816721
GTEX-X261	BrainCaudate	GTEX-X261-0011-R5A-SM-3NMB4	SRR818057
GTEX-X4EP	BrainCaudate	GTEX-X4EP-0011-R5A-SM-3P628	SRR820133
GTEX-X4XX	BrainCaudate	GTEX-X4XX-0011-R5A-SM-46MWN	SRR1086561
GTEX-X585	BrainCaudate	GTEX-X585-0011-R5A-SM-46MVI	SRR1082328
GTEX-XMD1	BrainCaudate	GTEX-XMD1-0011-R5A-SM-4AT47	SRR1072178
GTEX-XOTO	BrainCaudate	GTEX-XOTO-0011-R5A-SM-4B657	SRR1075433
GTEX-Y8DK	BrainCaudate	GTEX-Y8DK-0011-R5B-SM-4RTW6	SRR1466641
GTEX-YFC4	BrainCaudate	GTEX-YFC4-0011-R5a-SM-4RGLR	SRR1486863
GTEX-YJ89	BrainCaudate	GTEX-YJ89-0011-R5a-SM-4V6GM	SRR1451964
GTEX-Z93S	BrainCaudate	GTEX-Z93S-0011-R5b-SM-4RGNI	SRR1398157
GTEX-ZAB4	BrainCaudate	GTEX-ZAB4-0011-R5a-SM-4SOKC	SRR1486626
GTEX-ZDXO	BrainCaudate	GTEX-ZDXO-0011-R5a-SM-4WKG5	SRR1457221
GTEX-ZE7O	BrainCaudate	GTEX-ZE7O-0011-R5a-SM-57WBO	SRR1375635
GTEX-ZE9C	BrainCaudate	GTEX-ZE9C-0011-R5a-SM-5EGLO	SRR1375927
GTEX-ZF28	BrainCaudate	GTEX-ZF28-0011-R5a-SM-4WWCZ	SRR1500998
GTEX-ZUA1	BrainCaudate	GTEX-ZUA1-0011-R5b-SM-51MTG	SRR1440308
GTEX-ZV68	BrainCaudate	GTEX-ZV68-0011-R5a-SM-4YCDW	SRR1392725
GTEX-ZVT3	BrainCaudate	GTEX-ZVT3-0011-R5a-SM-51MSI	SRR1330699
GTEX-ZVZQ	BrainCaudate	GTEX-ZVZQ-0011-R5b-SM-57WDC	SRR1472079
GTEX-ZXG5	BrainCaudate	GTEX-ZXG5-0011-R5b-SM-57WBN	SRR1336006
GTEX-11GSP	BrainCerebellarHemisphere	GTEX-11GSP-0011-R11b-SM-5NQ7V	SRR1356375
GTEX-11H98	BrainCerebellarHemisphere	GTEX-11H98-0011-R11b-SM-5NQ6U	SRR1348446
GTEX-11OF3	BrainCerebellarHemisphere	GTEX-11OF3-0011-R11a-SM-57WCR	SRR1321244
GTEX-11WQC	BrainCerebellarHemisphere	GTEX-11WQC-0011-R11b-SM-57WD6	SRR1439850
GTEX-11WQK	BrainCerebellarHemisphere	GTEX-11WQK-0011-R11a-SM-5BC6W	SRR1430817
GTEX-11ZUS	BrainCerebellarHemisphere	GTEX-11ZUS-0011-R11b-SM-5BC7B	SRR1432321
GTEX-12126	BrainCerebellarHemisphere	GTEX-12126-0011-R11a-SM-5BC6X	SRR1394147
GTEX-12WSB	BrainCerebellarHemisphere	GTEX-12WSB-0011-R11b-SM-57WBJ	SRR1485789
GTEX-12WSC	BrainCerebellarHemisphere	GTEX-12WSC-0011-R11a-SM-5GU5J	SRR1467364
GTEX-12WSE	BrainCerebellarHemisphere	GTEX-12WSE-0011-R11b-SM-5P9JW	SRR1343115
GTEX-12WSF	BrainCerebellarHemisphere	GTEX-12WSF-0011-R11a-SM-5LZVT	SRR1335029
GTEX-12WSH	BrainCerebellarHemisphere	GTEX-12WSH-0011-R11a-SM-5LZVM	SRR1394677
GTEX-12WSI	BrainCerebellarHemisphere	GTEX-12WSI-0011-R11b-SM-5P9EZ	SRR1407560
GTEX-12WSM	BrainCerebellarHemisphere	GTEX-12WSM-0011-R11a-SM-5DUX8	SRR1405224
GTEX-12ZZX	BrainCerebellarHemisphere	GTEX-12ZZX-0011-R11a-SM-5DUVJ	SRR1363810
GTEX-12ZZZ	BrainCerebellarHemisphere	GTEX-12ZZZ-0011-R11a-SM-5EGLC	SRR1315842
GTEX-1313W	BrainCerebellarHemisphere	GTEX-1313W-0011-R11a-SM-5DUXN	SRR1340420
GTEX-131XH	BrainCerebellarHemisphere	GTEX-131XH-0011-R11a-SM-5EGLN	SRR1477773
GTEX-131XW	BrainCerebellarHemisphere	GTEX-131XW-0011-R11a-SM-5DUV9	SRR1452056
GTEX-131YS	BrainCerebellarHemisphere	GTEX-131YS-0011-R11b-SM-5EGLM	SRR1451897
GTEX-132Q8	BrainCerebellarHemisphere	GTEX-132Q8-0011-R11b-SM-5DUW9	SRR1388323
GTEX-1399T	BrainCerebellarHemisphere	GTEX-1399T-0011-R11a-SM-5J2O1	SRR1500537
GTEX-139TT	BrainCerebellarHemisphere	GTEX-139TT-0011-R11b-SM-5LZV1	SRR1441141
GTEX-139UC	BrainCerebellarHemisphere	GTEX-139UC-0011-R11a-SM-5KM3J	SRR1350220
GTEX-139UW	BrainCerebellarHemisphere	GTEX-139UW-0011-R11a-SM-5IJGN	SRR1435884
GTEX-13CF2	BrainCerebellarHemisphere	GTEX-13CF2-0011-R11b-SM-5LZXO	SRR1456841
GTEX-13CZV	BrainCerebellarHemisphere	GTEX-13CZV-0011-R11b-SM-5N9FN	SRR1471374
GTEX-13FHO	BrainCerebellarHemisphere	GTEX-13FHO-0011-R11b-SM-5LZYQ	SRR1317323
GTEX-13FHP	BrainCerebellarHemisphere	GTEX-13FHP-0011-R11b-SM-5LZXP	SRR1486741
GTEX-13FLV	BrainCerebellarHemisphere	GTEX-13FLV-0011-R11a-SM-5LZZ7	SRR1364893
GTEX-13FTY	BrainCerebellarHemisphere	GTEX-13FTY-0011-R11a-SM-5IJEA	SRR1460170
GTEX-13FXS	BrainCerebellarHemisphere	GTEX-13FXS-0011-R11a-SM-5L3DM	SRR1327975
GTEX-13G51	BrainCerebellarHemisphere	GTEX-13G51-0011-R11b-SM-5J2NE	SRR1499442
GTEX-13IVO	BrainCerebellarHemisphere	GTEX-13IVO-0011-R11b-SM-5LZXQ	SRR1456903
GTEX-13JUV	BrainCerebellarHemisphere	GTEX-13JUV-0011-R11a-SM-5LZYH	SRR1362060
GTEX-13JVG	BrainCerebellarHemisphere	GTEX-13JVG-0011-R11a-SM-5KM53	SRR1393553
GTEX-13N1W	BrainCerebellarHemisphere	GTEX-13N1W-0011-R11a-SM-5MR3D	SRR1383633
GTEX-13N2G	BrainCerebellarHemisphere	GTEX-13N2G-0011-R11a-SM-5MR3F	SRR1402473
GTEX-13NYB	BrainCerebellarHemisphere	GTEX-13NYB-0011-R11a-SM-5KM3Q	SRR1445328
GTEX-13NYS	BrainCerebellarHemisphere	GTEX-13NYS-0011-R11b-SM-5MR4P	SRR1408285
GTEX-13NZA	BrainCerebellarHemisphere	GTEX-13NZA-0011-R11b-SM-5KM4W	SRR1457418
GTEX-13O3O	BrainCerebellarHemisphere	GTEX-13O3O-0011-R11b-SM-5KM4G	SRR1387072
GTEX-13O3Q	BrainCerebellarHemisphere	GTEX-13O3Q-0011-R11b-SM-5KM2W	SRR1406917
GTEX-13OVH	BrainCerebellarHemisphere	GTEX-13OVH-0011-R11b-SM-5KM4X	SRR1403915
GTEX-13OVJ	BrainCerebellarHemisphere	GTEX-13OVJ-0011-R11a-SM-5P9H8	SRR1478294
GTEX-13OVL	BrainCerebellarHemisphere	GTEX-13OVL-0011-R11b-SM-5L3G7	SRR1421140
GTEX-13OW5	BrainCerebellarHemisphere	GTEX-13OW5-0011-R11b-SM-5L3GG	SRR1401953
GTEX-13OW6	BrainCerebellarHemisphere	GTEX-13OW6-0011-R11a-SM-5L3H2	SRR1488751
GTEX-13OW7	BrainCerebellarHemisphere	GTEX-13OW7-0011-R11a-SM-5O9DY	SRR1351325
GTEX-13OW8	BrainCerebellarHemisphere	GTEX-13OW8-0011-R11a-SM-5L3GT	SRR1431366
GTEX-13PLJ	BrainCerebellarHemisphere	GTEX-13PLJ-0011-R11b-SM-5O9BS	SRR1455060
GTEX-13PVQ	BrainCerebellarHemisphere	GTEX-13PVQ-0011-R11a-SM-5O9DU	SRR1315799
GTEX-13QIC	BrainCerebellarHemisphere	GTEX-13QIC-0011-R11b-SM-5O9BU	SRR1429935
GTEX-13RTJ	BrainCerebellarHemisphere	GTEX-13RTJ-0011-R11a-SM-5O9CK	SRR1490382
GTEX-13S7M	BrainCerebellarHemisphere	GTEX-13S7M-0011-R11b-SM-5P9HU	SRR1322270
GTEX-13SLW	BrainCerebellarHemisphere	GTEX-13SLW-0011-R11a-SM-5SI8Q	SRR1355061
GTEX-13SLX	BrainCerebellarHemisphere	GTEX-13SLX-0011-R11b-SM-5O9C8	SRR1447986
GTEX-13VXU	BrainCerebellarHemisphere	GTEX-13VXU-0011-R11b-SM-5O9DJ	SRR1410934
GTEX-13X6I	BrainCerebellarHemisphere	GTEX-13X6I-0011-R11a-SM-5P9HN	SRR1368835
GTEX-13X6J	BrainCerebellarHemisphere	GTEX-13X6J-0011-R11a-SM-5P9HE	SRR1316874
GTEX-13X6K	BrainCerebellarHemisphere	GTEX-13X6K-0011-R11a-SM-5P9F5	SRR1377445
GTEX-144GL	BrainCerebellarHemisphere	GTEX-144GL-0011-R11b-SM-5P9F6	SRR1441118
GTEX-145LU	BrainCerebellarHemisphere	GTEX-145LU-0011-R11b-SM-5P9JX	SRR1434782
GTEX-145MH	BrainCerebellarHemisphere	GTEX-145MH-0011-R11a-SM-5P9HQ	SRR1429891
GTEX-145MI	BrainCerebellarHemisphere	GTEX-145MI-0011-R11a-SM-5P9JZ	SRR1479912
GTEX-14ABY	BrainCerebellarHemisphere	GTEX-14ABY-0011-R11a-SM-5SI7C	SRR1366057
GTEX-14BIM	BrainCerebellarHemisphere	GTEX-14BIM-0011-R11b-SM-5S2RN	SRR1476632
GTEX-14BIN	BrainCerebellarHemisphere	GTEX-14BIN-0011-R11a-SM-5SI79	SRR1317808
GTEX-N7MS	BrainCerebellarHemisphere	GTEX-N7MS-0011-R11A-SM-2HMJS	SRR604098
GTEX-N7MT	BrainCerebellarHemisphere	GTEX-N7MT-0011-R11A-SM-2I3DZ	SRR600754
GTEX-NL3H	BrainCerebellarHemisphere	GTEX-NL3H-0011-R11A-SM-2I3E6	SRR603596
GTEX-NL4W	BrainCerebellarHemisphere	GTEX-NL4W-0011-R11A-SM-2I3DW	SRR607887
GTEX-NPJ7	BrainCerebellarHemisphere	GTEX-NPJ7-0011-R11A-SM-2I3E8	SRR600957
GTEX-NPJ8	BrainCerebellarHemisphere	GTEX-NPJ8-0011-R11A-SM-2YUMS	SRR615599
GTEX-OHPN	BrainCerebellarHemisphere	GTEX-OHPN-0011-R11A-SM-2I5FM	SRR598533
GTEX-P44G	BrainCerebellarHemisphere	GTEX-P44G-0011-R11A-SM-2I3FD	SRR599225
GTEX-P44H	BrainCerebellarHemisphere	GTEX-P44H-0011-R11A-SM-2XCER	SRR662570
GTEX-Q2AG	BrainCerebellarHemisphere	GTEX-Q2AG-0011-R11A-SM-2HMKZ	SRR608718
GTEX-QDT8	BrainCerebellarHemisphere	GTEX-QDT8-0011-R11A-SM-32PKD	SRR661290
GTEX-QMR6	BrainCerebellarHemisphere	GTEX-QMR6-0011-R11A-SM-32PKK	SRR664819
GTEX-R55E	BrainCerebellarHemisphere	GTEX-R55E-0011-R11A-SM-2TC6I	SRR613498
GTEX-RU72	BrainCerebellarHemisphere	GTEX-RU72-0011-R11A-SM-2TF6J	SRR615766
GTEX-RU72	BrainCerebellarHemisphere	GTEX-RU72-0011-R11A-SM-5SI8G	SRR1475737
GTEX-RVPU	BrainCerebellarHemisphere	GTEX-RVPU-0011-R11A-SM-2XCAF	SRR662342
GTEX-RVPV	BrainCerebellarHemisphere	GTEX-RVPV-0011-R11A-SM-2TF6F	SRR614323
GTEX-S7SE	BrainCerebellarHemisphere	GTEX-S7SE-0011-R11A-SM-2XCDD	SRR660498
GTEX-T2IS	BrainCerebellarHemisphere	GTEX-T2IS-0011-R11A-SM-32QPC	SRR656179
GTEX-T5JC	BrainCerebellarHemisphere	GTEX-T5JC-0011-R11A-SM-32PMB	SRR655684
GTEX-T6MN	BrainCerebellarHemisphere	GTEX-T6MN-0011-R11A-SM-32QOX	SRR660812
GTEX-T6MN	BrainCerebellarHemisphere	GTEX-T6MN-0011-R11A-SM-5CHS1_rep1	SRR2135334
GTEX-T6MN	BrainCerebellarHemisphere	GTEX-T6MN-0011-R11A-SM-5S2TH	SRR2167642
GTEX-TSE9	BrainCerebellarHemisphere	GTEX-TSE9-0011-R11A-SM-3DB7N	SRR655375
GTEX-TSE9	BrainCerebellarHemisphere	GTEX-TSE9-0011-R11A-SM-5CHQP_rep1	SRR2135359
GTEX-UTHO	BrainCerebellarHemisphere	GTEX-UTHO-0011-R11A-SM-3GIJE	SRR662799
GTEX-WHSE	BrainCerebellarHemisphere	GTEX-WHSE-0011-R11A-SM-3P5YY	SRR820107
GTEX-WL46	BrainCerebellarHemisphere	GTEX-WL46-0011-R11A-SM-3MJFT	SRR818188
GTEX-WVLH	BrainCerebellarHemisphere	GTEX-WVLH-0011-R11A-SM-3MJFO	SRR819999
GTEX-WWYW	BrainCerebellarHemisphere	GTEX-WWYW-0011-R11A-SM-3NB38	SRR821468
GTEX-WZTO	BrainCerebellarHemisphere	GTEX-WZTO-0011-R11A-SM-4E3K9	SRR1097392
GTEX-X261	BrainCerebellarHemisphere	GTEX-X261-0011-R11A-SM-4E3JY	SRR1097752
GTEX-X4EP	BrainCerebellarHemisphere	GTEX-X4EP-0011-R11B-SM-4QASK	SRR1440763
GTEX-X4XX	BrainCerebellarHemisphere	GTEX-X4XX-0011-R11A-SM-46MWQ	SRR1080927
GTEX-X585	BrainCerebellarHemisphere	GTEX-X585-0011-R11B-SM-46MUZ	SRR1098519
GTEX-XLM4	BrainCerebellarHemisphere	GTEX-XLM4-0011-R11A-SM-4AT46	SRR1092797
GTEX-XMD1	BrainCerebellarHemisphere	GTEX-XMD1-0011-R11A-SM-4AT5J	SRR1100872
GTEX-XOTO	BrainCerebellarHemisphere	GTEX-XOTO-0011-R11B-SM-4B64O	SRR1074164
GTEX-Y8DK	BrainCerebellarHemisphere	GTEX-Y8DK-0011-R11A-SM-4SOK2	SRR1325665
GTEX-YFC4	BrainCerebellarHemisphere	GTEX-YFC4-0011-R11a-SM-4SOK6	SRR1387875
GTEX-YJ89	BrainCerebellarHemisphere	GTEX-YJ89-0011-R11a-SM-4SOKA	SRR1458422
GTEX-Z93S	BrainCerebellarHemisphere	GTEX-Z93S-0011-R11a-SM-4RGNN	SRR1397266
GTEX-ZAB4	BrainCerebellarHemisphere	GTEX-ZAB4-0011-R11a-SM-4SOKI	SRR1473185
GTEX-ZDXO	BrainCerebellarHemisphere	GTEX-ZDXO-0011-R11a-SM-4WWD9	SRR1429307
GTEX-ZE7O	BrainCerebellarHemisphere	GTEX-ZE7O-0011-R11a-SM-57WBC	SRR1338323
GTEX-ZE9C	BrainCerebellarHemisphere	GTEX-ZE9C-0011-R11a-SM-4WKGG	SRR1446937
GTEX-ZF28	BrainCerebellarHemisphere	GTEX-ZF28-0011-R11a-SM-4WWEI	SRR1439674
GTEX-ZUA1	BrainCerebellarHemisphere	GTEX-ZUA1-0011-R11b-SM-51MTI	SRR1376270
GTEX-ZVT3	BrainCerebellarHemisphere	GTEX-ZVT3-0011-R11b-SM-57WBI	SRR1402513
GTEX-ZVZQ	BrainCerebellarHemisphere	GTEX-ZVZQ-0011-R11a-SM-51MS6	SRR1498702
GTEX-111FC	BrainCerebellum	GTEX-111FC-3326-SM-5GZYV	SRR1434867
GTEX-1128S	BrainCerebellum	GTEX-1128S-2826-SM-5N9DI	SRR1434271
GTEX-117XS	BrainCerebellum	GTEX-117XS-3126-SM-5GIDP	SRR1361736
GTEX-1192X	BrainCerebellum	GTEX-1192X-3226-SM-5987D	SRR1307770
GTEX-11DXW	BrainCerebellum	GTEX-11DXW-1026-SM-5H11K	SRR1459033
GTEX-11DXY	BrainCerebellum	GTEX-11DXY-3126-SM-5N9BT	SRR1415215
GTEX-11DYG	BrainCerebellum	GTEX-11DYG-2926-SM-5H132	SRR1467255
GTEX-11DZ1	BrainCerebellum	GTEX-11DZ1-2926-SM-5A5KI	SRR1311771
GTEX-11EI6	BrainCerebellum	GTEX-11EI6-2926-SM-5985U	SRR1481462
GTEX-11EMC	BrainCerebellum	GTEX-11EMC-3326-SM-5P9JH	SRR1489054
GTEX-11EQ8	BrainCerebellum	GTEX-11EQ8-2826-SM-5N9C1	SRR1499785
GTEX-11GSO	BrainCerebellum	GTEX-11GSO-3026-SM-5Q5AL	SRR1490568
GTEX-11GSP	BrainCerebellum	GTEX-11GSP-3126-SM-5A5LL	SRR1335377
GTEX-11NUK	BrainCerebellum	GTEX-11NUK-3026-SM-5986K	SRR1464305
GTEX-11NV4	BrainCerebellum	GTEX-11NV4-2226-SM-5BC4T	SRR1340095
GTEX-11O72	BrainCerebellum	GTEX-11O72-2826-SM-5HL6W	SRR1417981
GTEX-11OC5	BrainCerebellum	GTEX-11OC5-0626-SM-5HL6M	SRR1330041
GTEX-11OF3	BrainCerebellum	GTEX-11OF3-3126-SM-5GU5E	SRR1320093
GTEX-11ONC	BrainCerebellum	GTEX-11ONC-3026-SM-5985W	SRR1413414
GTEX-11PRG	BrainCerebellum	GTEX-11PRG-2826-SM-5BC54	SRR1399904
GTEX-11TTK	BrainCerebellum	GTEX-11TTK-2826-SM-5GU5K	SRR1368178
GTEX-11WQK	BrainCerebellum	GTEX-11WQK-3126-SM-5EGI2	SRR1440013
GTEX-11ZTS	BrainCerebellum	GTEX-11ZTS-3226-SM-5EGID	SRR1379562
GTEX-11ZUS	BrainCerebellum	GTEX-11ZUS-2826-SM-5EQKW	SRR1348770
GTEX-11ZVC	BrainCerebellum	GTEX-11ZVC-3026-SM-59HJM	SRR1467813
GTEX-12126	BrainCerebellum	GTEX-12126-0926-SM-5FQTW	SRR1401062
GTEX-12696	BrainCerebellum	GTEX-12696-3026-SM-5FQTU	SRR1402239
GTEX-1269C	BrainCerebellum	GTEX-1269C-3126-SM-5EGI6	SRR1375271
GTEX-12WS9	BrainCerebellum	GTEX-12WS9-2826-SM-5FQU9	SRR1485290
GTEX-12WSB	BrainCerebellum	GTEX-12WSB-3026-SM-59HKM	SRR1350107
GTEX-12WSC	BrainCerebellum	GTEX-12WSC-2926-SM-5BC5Z	SRR1361714
GTEX-12WSD	BrainCerebellum	GTEX-12WSD-3026-SM-5LZU7	SRR1322010
GTEX-12WSE	BrainCerebellum	GTEX-12WSE-2926-SM-5RQJ9	SRR1375907
GTEX-12WSH	BrainCerebellum	GTEX-12WSH-3126-SM-5LZW8	SRR1337119
GTEX-12WSM	BrainCerebellum	GTEX-12WSM-2126-SM-5GCOC	SRR1474754
GTEX-12ZZX	BrainCerebellum	GTEX-12ZZX-2826-SM-5BC6K	SRR1322163
GTEX-12ZZY	BrainCerebellum	GTEX-12ZZY-2926-SM-5DUXO	SRR1357413
GTEX-12ZZZ	BrainCerebellum	GTEX-12ZZZ-3126-SM-5LZU6	SRR1440119
GTEX-13112	BrainCerebellum	GTEX-13112-2926-SM-5DUWT	SRR1479510
GTEX-1313W	BrainCerebellum	GTEX-1313W-3026-SM-5LZUZ	SRR1360038
GTEX-131XH	BrainCerebellum	GTEX-131XH-2926-SM-5LZU4	SRR1393068
[truncated: 7,126 more rows]

## Sheet: Supplementary Data 2
Chromosome	Postion	Strand	GeneName	RefseqAccession_1,ExonNum_1,NucleotideSubstitution_1,AminoAcidSubstitution_1;…;RefseqAccession_N,ExonNum_N,NucleotideSubstitution_N,AminoAcidSubstitution_N	Syn/NonSyn	Diversifying/Restorative/Syn	MaximalEditingLevel	MaximalEditingTissueNum	1_GETxAdiposeSubcutaneous_TotalCoverage;Gs	2_GETxAdiposeVisceral_TotalCoverage;Gs	3_GETxAdrenalGland_TotalCoverage;Gs	4_GETxArteryAorta_TotalCoverage;Gs	5_GETxArteryCoronary_TotalCoverage;Gs	6_GETxArteryTibial_TotalCoverage;Gs	7_GETxBrainAmygdala_TotalCoverage;Gs	8_GETxBrainAnteriorcingulatecortex_TotalCoverage;Gs	9_GETxBrainCaudate_TotalCoverage;Gs	10_GETxBrainCerebellarHemisphere_TotalCoverage;Gs	11 _GETxBrainCerebellum_TotalCoverage;Gs	12_GETxBrainCortex_TotalCoverage;Gs	13_GETxBrainFrontalCortex_TotalCoverage;Gs	14_GETxBrainHippocampus_TotalCoverage;Gs	15_GETxBrainHypothalamus_TotalCoverage;Gs	16_GETxBrainNucleusaccumbens_TotalCoverage;Gs	17_GETxBrainPutamen_TotalCoverage;Gs	18_GETxBrainSpinalcord_TotalCoverage;Gs	19_GETxBrainSubstantianigra_TotalCoverage;Gs	20_GETxBreastMammaryTissue_TotalCoverage;Gs	21_GETxColonSigmoid_TotalCoverage;Gs	22_GETxColonTransverse_TotalCoverage;Gs	23_GETxEsophagusGastroesophagealJunction_TotalCoverage;Gs	24_GETxEsophagusMucosa_TotalCoverage;Gs	25_GETxEsophagusMuscularis_TotalCoverage;Gs	26_GETxHeartAtrialAppendage_TotalCoverage;Gs	27_GETxHeartLeftVentricle_TotalCoverage;Gs	28_GETxKidneyCortex_TotalCoverage;Gs	29_GETxLiver_TotalCoverage;Gs	30_GETxLung_TotalCoverage;Gs	31_GETxMinorSalivaryGland_TotalCoverage;Gs	32_GETxMuscleSkeletal_TotalCoverage;Gs	33_GETxNerveTibial_TotalCoverage;Gs	34_GETxOvary_TotalCoverage;Gs	35_GETxPancreas_TotalCoverage;Gs	36_GETxPituitary_TotalCoverage;Gs	37_GETxProstate_TotalCoverage;Gs	38_GETxSkinNotSunExposed_TotalCoverage;Gs	39_GETxSkinSunExposed_TotalCoverage;Gs	40_GETxSmallIntestineTerminalIleum_TotalCoverage;Gs	41_GETxSpleen_TotalCoverage;Gs
chr1	999279	-	HES4	NM_001142467.1,exon3,c.A524G,p.Q175R;NM_021170.3,exon4,c.A446G,p.Q149R	nonsynonymous	NA	0.138864	47	15315;158	12898;292	1731;22	19118;628	14947;448	52940;1232	3108;74	4754;111	8698;205	1129;21	2064;20	6253;209	5150;170	2964;53	5867;156	8766;225	7923;273	1410;37	2494;82	12819;202	10654;97	8578;71	11674;142	13489;117	19681;183	18380;344	13907;122	1635;47	1740;44	16981;425	3685;36	6179;130	16947;282	3253;53	5092;26	9264;329	11618;211	11443;120	12338;78	2778;33	5051;26
chr1	1014084	+	ISG15	NM_005101.3,exon2,c.A104G,p.K35R	nonsynonymous	NA	0.0106507	9	40815;41	28497;123	10264;17	35391;115	20341;71	45159;317	17297;115	16273;95	21501;229	3380;10	4375;17	16687;79	20266;102	18509;98	21973;138	18041;168	19738;168	11869;63	18356;109	21190;32	20872;61	19063;29	16715;43	15131;20	28869;42	20303;82	19503;43	5635;40	23075;120	63132;284	3329;2	12452;31	32099;62	5490;10	8926;10	17141;105	9259;52	10269;19	15434;14	10847;14	19749;14
chr1	1281229	+	SCNN1D	NM_001130413.3,exon2,c.A9G,p.A3A	synonymous	NA	0.0568182	18	1994;9	1071;19	1027;7	671;25	476;10	636;12	414;8	617;34	989;38	3144;51	4243;94	1466;67	909;47	562;23	630;32	1112;42	638;33	440;25	364;16	1666;11	1337;25	1023;14	974;24	1026;8	1739;23	708;22	822;6	195;2	789;11	1451;36	424;2	860;9	4092;83	1560;26	707;4	2291;58	989;25	1360;15	1736;13	923;4	988;1
chr1	1281248	+	SCNN1D	NM_001130413.3,exon2,c.A28G,p.T10A	nonsynonymous	NA	0.0374449	18	1911;11	1052;10	1017;4	644;5	480;3	637;3	389;9	621;18	942;31	2991;17	4046;26	1386;38	888;21	546;10	629;17	1055;23	621;16	454;17	333;5	1678;13	1335;12	1031;6	960;10	1015;7	1680;9	688;5	777;3	183;1	798;13	1403;8	416;1	843;2	3945;29	1524;13	676;0	2225;53	962;10	1341;6	1714;6	903;3	950;1
chr1	1284003	+	SCNN1D	NM_001130413.3,exon5,c.A377G,p.Q126R	nonsynonymous	NA	0.0299213	18	3592;22	2850;37	2589;9	1600;24	1116;26	1634;24	1339;37	2139;30	2939;55	7815;46	9841;61	4345;55	2952;44	1665;36	2046;36	3043;48	1836;36	1270;38	982;15	3304;22	3422;31	2298;17	2297;27	2125;14	4286;27	1743;40	1818;9	402;4	1715;14	2820;47	754;3	2169;11	7658;147	3823;47	1289;5	5879;72	2232;23	2467;22	2935;15	1856;4	1875;6
chr1	1291373	+	SCNN1D	NM_001130413.3,exon18,c.A2172G,p.L724L	synonymous	NA	0.0458645	15	4914;30	4217;44	3269;18	2113;43	1607;37	2001;19	2734;87	3997;138	5200;135	11975;130	14276;158	7749;197	5210;151	3436;86	3881;178	5576;157	3714;122	2142;58	1877;65	4309;33	5187;54	3026;18	3503;50	3941;29	5870;67	2449;33	2580;10	728;9	3083;31	3853;66	1117;4	2502;7	10364;186	4792;56	1531;7	8449;103	3840;57	3752;35	4304;29	2540;18	2990;12
chr1	1495681	+	ATAD3B	NM_001317238.1,exon14,c.A1673G,p.Y558C;NM_031921.5,exon16,c.A1811G,p.Y604C	nonsynonymous	NA	0.016126	15	21192;20	15677;65	10575;22	11494;80	8356;70	14104;69	2895;35	4789;47	5148;53	10199;33	11784;40	8481;118	5628;86	4109;51	5395;87	5600;68	3743;46	2433;25	2599;33	16549;13	11660;34	14314;22	11047;49	27863;52	16617;46	8352;44	8203;24	3027;10	9024;29	26586;120	4554;5	11357;15	24583;40	8718;19	9611;7	15329;129	13217;59	23071;25	31962;18	7924;14	13157;12
chr1	1759110	-	NADK	NM_001198994.1,exon5,c.A566G,p.Q189R	nonsynonymous	diversifying	0.144068	6	1360;14	735;14	766;0	729;46	394;17	826;119	64;1	83;1	122;1	251;5	409;2	172;4	122;2	78;2	107;0	130;0	78;0	97;0	57;0	707;7	421;4	722;2	533;7	682;0	807;5	494;4	370;1	52;0	337;1	1622;51	256;1	550;5	1284;12	448;1	380;1	378;4	373;0	558;5	780;2	394;3	790;1
chr1	1759200	-	NADK	NM_001198994.1,exon5,c.A476G,p.Q159R	nonsynonymous	diversifying	0.3172	6	1897;126	1062;141	1075;11	1007;243	602;109	1157;367	93;6	126;18	190;27	410;23	516;34	265;51	158;31	142;21	156;22	178;36	126;27	107;18	94;9	1061;73	620;57	1028;30	685;67	966;34	1182;86	647;73	502;27	100;6	512;55	2348;470	338;16	875;56	1727;206	666;41	552;11	567;103	568;46	815;66	1072;75	563;18	1045;59
chr1	1759204	-	NADK	NM_001198994.1,exon5,c.A472G,p.T158A	nonsynonymous	diversifying	0.151899	6	1827;19	1026;34	1046;1	986;101	572;52	1106;168	95;2	123;2	181;5	397;12	497;13	250;9	152;8	137;5	150;7	177;5	124;4	102;5	93;1	1025;14	612;13	1009;4	671;15	947;10	1138;24	632;15	472;7	96;0	491;5	2249;121	319;4	845;15	1639;31	619;6	541;3	552;20	532;10	792;10	1010;8	535;1	1022;5
chr1	1787344	-	GNB1	NM_001282539.1,exon10,c.A1010G,p.K337R;NM_001282538.1,exon9,c.A710G,p.K237R;NM_002074.4,exon11,c.A1010G,p.K337R	nonsynonymous	diversifying	0.0126785	47	157420;933	95046;324	60558;42	112998;225	61861;123	165735;682	30393;90	66990;90	54981;169	65091;33	58822;57	79402;112	86132;110	37839;69	42596;118	54574;152	36905;121	27096;114	25943;85	80800;407	61596;136	71108;111	59888;111	97044;60	106783;205	49475;145	50609;102	11117;28	24365;64	161430;759	21808;53	46432;235	108021;771	34794;87	28324;28	38976;54	31553;61	82757;196	117304;351	40794;67	41842;42
chr1	2502701	+	PLCH2	NM_001303012.1,exon21,c.A3170G,p.K1057R	nonsynonymous	NA	0.02472	18	908;1	576;1	1652;6	290;1	191;0	180;1	1805;3	5417;17	2770;7	28473;47	35594;44	10104;27	5867;23	4602;15	2927;16	3232;14	1739;3	2589;64	1299;21	4292;18	515;1	909;0	429;1	16994;26	367;2	133;1	78;0	577;0	2107;13	2171;8	2920;8	143;1	496;1	115;1	3146;11	5885;18	6676;27	38282;86	41613;50	1453;2	2588;3
chr1	2504186	+	PLCH2	NM_014638.3,exon22,c.A3224G,p.Q1075R	nonsynonymous	NA	0.0117153	18	1535;2	892;3	2934;6	444;3	305;2	289;1	3025;13	8386;64	4621;47	41245;148	49367;153	14992;162	9350;84	7937;41	5387;37	5321;61	3167;22	7853;92	3582;31	6988;24	729;4	1423;3	760;0	32407;32	588;4	190;2	117;0	1344;2	3630;8	3369;12	4806;6	168;1	742;2	220;1	4088;10	9687;86	11565;26	66350;53	70651;32	2378;3	4355;3
chr1	2504641	+	PLCH2	NM_014638.3,exon22,c.A3679G,p.R1227G	nonsynonymous	NA	0.262004	15	1638;13	1036;48	3422;159	485;9	351;11	374;8	4358;804	10945;2320	6256;1363	49259;2240	58375;2602	18123;3856	11906;2403	10517;1732	7206;1888	6877;1620	4446;936	9533;1043	4887;621	7744;235	798;105	1625;41	880;18	36314;397	643;21	283;19	178;7	1626;88	4226;286	3999;113	5199;75	232;9	879;19	223;8	4355;467	10848;1527	12525;373	72784;656	80719;394	2489;46	4587;32
chr1	2561720	+	TNFRSF14	NM_003820.3,exon6,c.A599G,p.H200R	nonsynonymous	NA	0.0270392	10	69287;330	41216;302	42056;166	22216;248	19199;193	25488;369	2187;27	3583;41	3404;19	2219;60	3757;91	7024;99	4635;68	3655;40	2702;29	2748;29	2346;20	2684;20	2174;20	45518;288	37416;558	62495;345	28846;405	39970;196	40115;589	15485;162	12923;96	9650;41	20818;79	106786;517	13287;52	10032;74	47115;415	16985;416	11698;44	17262;94	32065;272	35728;173	45387;189	40213;174	60587;202
chr1	2561784	+	TNFRSF14	NM_003820.3,exon6,c.A663G,p.L221L	synonymous	NA	0.0127934	34	89817;203	51388;170	51285;106	27014;124	23777;94	33350;176	2892;15	4459;19	4377;16	3020;23	4915;42	8704;44	5579;29	4459;27	3410;12	3686;11	2971;10	3273;9	2738;4	58157;161	47987;308	76073;204	36192;218	49811;118	50367;296	18972;94	16877;48	12093;12	25577;29	137188;274	16642;26	12802;39	60437;226	21730;278	14078;28	22138;81	39506;140	45862;76	59613;91	50017;82	72456;118
chr1	2561785	+	TNFRSF14	NM_003820.3,exon6,c.A664G,p.I222V	nonsynonymous	NA	0.0138388	34	90433;230	51580;171	51525;113	27196;164	23961;147	33569;294	2893;18	4494;26	4392;19	3058;30	4925;62	8751;47	5657;32	4490;34	3455;13	3671;13	3001;9	3309;12	2747;10	58506;184	48327;391	76676;213	36421;340	50095;129	50606;486	19095;87	16990;66	12179;18	25686;38	137951;423	16765;35	12872;44	60895;259	21895;303	14174;23	22331;74	39815;166	46192;98	60015;110	50350;101	73006;135
chr1	2561799	+	TNFRSF14	NM_003820.3,exon6,c.A678G,p.K226K	synonymous	NA	0.011703	34	95699;135	55257;135	55121;94	29009;137	25583;112	35683;203	3066;15	4768;23	4730;17	3265;22	5230;35	9257;44	6048;26	4714;24	3679;18	4011;12	3241;9	3541;8	2986;6	62287;116	51320;272	81492;150	38829;218	53307;96	53741;304	20370;87	17992;49	13015;18	27509;29	146414;276	17881;21	13687;25	64395;182	23242;272	15012;20	23918;76	42464;130	49219;64	63954;69	53772;79	78007;95
chr1	2561800	+	TNFRSF14	NM_003820.3,exon6,c.A679G,p.R227G	nonsynonymous	NA	0.017372	34	96233;275	55575;257	55304;151	29224;294	25791;219	35838;430	3068;24	4769;33	4762;22	3267;36	5259;69	9298;77	6104;50	4733;36	3688;18	4033;20	3237;15	3577;15	2998;7	62510;195	51711;607	81919;333	39087;477	53461;164	53965;719	20392;142	18086;97	13070;24	27601;54	147225;522	17978;39	13761;49	64863;282	23371;406	15110;26	23985;108	42694;216	49417;118	64287;129	53992;138	78394;182
chr1	6424969	+	ESPN	NM_031475.2,exon1,c.A14G,p.Q5R	nonsynonymous	NA	0.041116	36	85;1	6;0	293;2	2;0	1;0	16;0	0;0	2;1	1;0	12;0	20;0	3;0	2;0	0;0	1;0	2;0	1;0	1;0	1;0	627;6	78;1	486;1	48;0	3524;8	31;0	6;1	3;0	405;7	2;0	323;5	231;1	10;1	32;0	15;0	10;1	681;28	306;5	5238;26	5884;18	47;0	24;0
chr1	8614653	-	RERE	NM_012102.3,exon5,c.A430G,p.T144A;NM_001042681.1,exon4,c.A430G,p.T144A	nonsynonymous	diversifying	0.190538	6	3436;100	1868;46	1742;23	2056;187	1226;92	3826;729	422;20	584;54	863;58	1928;169	2185;200	867;51	753;57	614;22	663;35	774;42	526;33	612;17	339;9	3535;54	2221;48	2360;31	2481;164	3650;28	4104;223	1442;21	1422;17	345;5	412;7	3967;217	1424;11	3388;23	3631;79	1596;17	2008;26	1167;21	1609;28	2469;28	3236;56	1213;19	876;19
chr1	10629986	+	PEX14	NM_004565.2,exon9,c.A1133G,p.X378W	stoploss	NA	0.0301291	15	17263;66	10339;56	6659;11	9672;85	5405;42	15202;167	2744;33	5426;84	6545;87	5988;38	6722;43	8708;160	8026;146	4037;41	5576;168	6705;111	4720;76	2279;31	2565;63	11177;44	9071;38	8768;16	8194;40	18768;31	16222;45	8273;35	9563;7	1618;9	7538;24	16319;95	2984;5	16481;22	13338;80	4592;23	3503;5	5914;69	11345;50	13452;37	19671;41	5175;7	4766;13
chr1	10947763	-	C1orf127	NM_001170754.1,exon12,c.A2372G,p.Q791R	nonsynonymous	NA	0.075	9	382;7	182;5	90;0	143;3	160;0	82;0	17;2	35;1	200;15	1001;42	1561;52	59;6	22;0	14;2	87;4	134;10	151;6	45;2	204;7	138;2	125;2	186;0	67;1	88;3	96;0	129;3	398;4	14;1	35;2	508;7	76;2	7786;6	304;11	29;1	1750;33	168;4	67;1	79;2	126;7	123;1	336;3
chr1	11658572	+	FBXO44	NM_033182.5,exon4,c.A432G,p.E144E;NM_001304791.1,exon4,c.A432G,p.E144E;NM_001014765.1,exon5,c.A432G,p.E144E	synonymous	NA	0.0101219	12	8166;4	6852;25	10357;13	10647;37	4944;24	7241;3	4270;19	9865;62	12075;61	36595;66	43408;72	18870;191	15507;93	6114;18	9490;50	13300;89	7887;37	3481;26	3908;21	10337;9	6366;15	5076;11	8308;19	10671;17	11765;25	7085;22	4638;4	2607;6	4226;12	11871;56	3606;8	4748;6	20041;42	4517;9	8190;12	16523;128	8884;17	15373;19	20777;7	4392;3	7123;9
chr1	12031801	+	MIIP	NM_021933.3,exon10,c.A1160G,p.K387R	nonsynonymous	diversifying	0.051619	16	25260;140	17858;324	8118;59	15690;183	10403;127	22237;120	5054;217	6612;258	10526;481	10666;273	12006;301	8689;320	7040;232	6243;184	7418;246	10500;542	8511;335	4813;153	4307;148	15366;146	13844;243	12639;87	13129;164	16020;137	21792;196	9909;138	12018;57	2395;59	7338;173	33828;528	3194;16	25082;60	44363;654	12767;215	9011;62	7422;351	10511;233	16607;112	23346;88	8326;48	18450;120
chr1	12401673	+	VPS13D	NM_015378.3,exon62,c.A11850G,p.L3950L;NM_018156.3,exon61,c.A11775G,p.L3925L	synonymous	synonymous	0.0101664	33	16131;73	9632;41	4713;5	9978;35	6337;20	23267;170	1601;7	3183;8	4162;24	4841;4	5667;2	4802;21	4622;15	2177;6	2629;9	3665;13	2599;22	1973;16	1742;7	9237;64	7258;26	8086;25	7850;22	18742;17	13784;47	7596;12	16198;14	1080;1	2260;3	15062;53	3275;15	22539;27	15443;157	3907;12	3725;5	3888;17	4224;12	20987;36	30257;49	4017;16	3312;2
chr1	15807585	-	UQCRHL	NM_001089591.1,exon1,c.A65G,p.E22G	nonsynonymous	NA	0.0501055	3	43547;1283	35183;867	18960;950	25699;625	15368;366	37861;1079	9687;155	15440;301	18270;483	21204;403	20993;406	18125;553	21118;498	12110;390	15312;223	21811;292	12811;317	7425;85	10995;247	26591;840	22791;591	35419;920	20960;858	53075;1040	35623;1045	53839;922	75839;1515	5460;94	13067;502	38256;1559	8551;215	81836;2185	30309;757	16304;388	17561;478	15404;539	12296;317	30695;677	39604;1213	13805;423	15000;527
chr1	15932779	+	SPEN	NM_015001.2,exon11,c.A6539G,p.K2180R	nonsynonymous	diversifying	0.0154265	18	11380;45	5536;41	2588;6	9250;37	4598;17	16212;89	1079;16	1280;13	2078;28	4405;16	5813;13	2165;29	1647;16	1356;12	1424;17	1903;20	1310;11	1102;17	930;12	6385;46	3812;27	4230;13	4740;9	7921;9	7892;22	3291;18	2959;7	628;2	1297;4	10183;86	1767;9	11167;24	10643;149	4323;22	2932;6	2565;18	2487;16	7611;22	10664;28	2762;4	2132;4
chr1	15934354	+	SPEN	NM_015001.2,exon11,c.A8114G,p.N2705S	nonsynonymous	diversifying	0.0415625	47	19141;376	9305;95	4432;14	15512;171	8034;74	26441;473	1771;21	2203;39	3550;57	7262;85	9997;106	3990;86	2731;51	2329;33	2370;41	3170;50	2323;30	1892;33	1463;18	10816;219	6538;60	7190;38	7814;69	13291;32	13002;90	5734;43	5096;33	1121;13	2379;25	17227;269	3037;26	17991;83	18296;379	7099;51	4870;18	4670;68	4138;28	13379;128	18473;175	4882;37	4132;20
chr1	16026189	+	CLCNKA	NM_001257139.1,exon4,c.A311G,p.K104R;NM_004070.3,exon5,c.A440G,p.K147R;NM_001042704.1,exon5,c.A440G,p.K147R	nonsynonymous	NA	0.0173913	37	157;0	118;1	1269;2	257;0	90;0	204;1	24;1	34;0	35;0	138;1	181;2	56;2	35;0	37;1	42;2	35;0	23;0	24;0	22;1	419;1	57;1	182;0	149;0	59;0	213;2	103;0	102;0	5142;6	44;0	266;2	323;0	422;0	134;2	232;1	1004;2	6244;72	230;4	503;1	742;3	22;0	43;0
chr1	16058555	-	FAM131C	NM_182623.2,exon7,c.A725G,p.Q242R	nonsynonymous	NA	0.0285714	2	331;0	105;3	2466;7	278;5	168;1	284;5	1442;14	2456;14	1674;24	19463;83	22784;84	2881;37	2178;19	1631;17	2671;44	1577;14	1274;15	4974;66	2517;33	176;0	128;0	185;0	168;0	1046;3	218;0	2056;4	2016;0	761;4	104;0	66;0	163;1	79;1	189;2	128;2	1032;5	2860;39	65;1	1238;4	2236;4	277;1	38;0
chr1	16971538	+	CROCC	NM_014675.4,exon36,c.A5858G,p.E1953G	nonsynonymous	diversifying	0.0315215	6	19859;118	12740;72	8001;11	12718;216	7969;127	13927;439	3469;3	4171;12	7416;12	24529;59	26290;74	7486;16	5603;6	4543;6	7399;15	6668;6	4412;4	3210;5	2321;6	13208;74	11859;56	8753;28	10648;63	19119;20	15722;86	6404;31	5570;7	1892;2	2049;4	19877;181	3730;7	8013;43	25501;103	9144;16	8791;3	11629;21	9288;17	22206;43	24752;45	5765;5	9298;8
chr1	17069158	-	PADI2	NM_007365.2,exon16,c.A1884G,p.E628E	synonymous	synonymous	0.017612	47	1331;9	1511;12	185;2	707;4	378;1	1336;4	8547;17	9078;16	15394;56	3091;4	3787;7	13966;37	10510;26	13880;42	12467;51	10169;28	12132;54	35336;158	16632;68	7074;24	3939;6	32314;7	620;0	1262;2	827;1	342;2	342;2	569;1	274;0	7134;76	3856;4	223113;21	7929;37	67;0	485;2	2009;6	701;3	6030;33	10078;36	3153;4	5114;7
chr1	20342515	+	VWA5B1	NM_001039500.2,exon15,c.A2217G,p.Q739Q	synonymous	synonymous	0.111732	9	30;0	32;0	91;0	5;0	0;0	4;0	237;8	59;2	537;60	6;0	10;0	52;1	40;0	305;10	1317;57	372;18	13;0	51;0	50;2	24;0	43;0	91;0	18;2	17;1	24;1	76;1	77;1	225;0	1;0	354;2	5;0	82;0	7;0	12;0	66;0	3477;153	37;2	47;0	51;0	14;0	10;0
chr1	20892711	-	EIF4G3	NM_001198801.1,exon16,c.A2101G,p.R701G	nonsynonymous	diversifying	0.0726257	8	3000;69	1751;38	1182;14	1384;62	930;30	1952;138	229;4	358;26	469;19	463;22	418;21	517;27	485;23	305;10	415;19	416;22	281;16	309;11	237;11	1749;45	1248;19	2276;13	1324;38	2808;17	2250;40	928;11	785;5	211;4	412;8	2600;65	383;5	2551;15	2194;65	499;7	592;7	950;34	702;6	2082;50	2719;78	901;5	804;8
chr1	26345126	-	AIM1L	NM_001039775.3,exon2,c.A1532G,p.Q511R	nonsynonymous	diversifying	0.0413223	34	181;2	8;0	4;0	8;0	4;0	27;0	3;0	1;0	4;0	4;0	4;1	1;0	2;0	5;0	5;0	2;0	1;0	2;0	2;1	19;0	103;1	831;21	473;6	35071;710	347;11	4;0	7;0	5;0	13;0	619;10	1204;32	21;0	55;1	121;5	25;0	24;0	84;2	10455;192	13462;270	861;10	9;0
chr1	26879729	-	GPN2	NM_018066.3,exon5,c.A881G,p.K294R	nonsynonymous	diversifying	0.0361502	36	17909;21	11051;54	12083;31	10793;16	6539;24	15508;16	1731;35	2852;39	3835;59	5833;90	6282;107	4444;56	4227;30	2222;28	3261;31	3945;67	2475;33	1861;26	1638;31	11241;9	7771;28	11441;16	8205;24	19324;70	13711;39	7668;32	9864;24	1814;13	5159;81	17785;89	3525;14	17799;12	15948;85	5063;37	6173;25	6390;231	7140;70	14995;14	23120;15	6103;11	7253;20
chr1	27012621	-	FAM46B	NM_052943.3,exon1,c.A50G,p.Q17R	nonsynonymous	diversifying	0.0312998	6	4578;27	1366;7	170;1	11015;125	7315;77	27604;864	35;0	43;0	56;0	94;0	107;0	97;0	43;0	37;0	43;1	48;0	22;0	28;0	41;1	4640;12	8689;15	4922;9	13633;53	37232;18	34445;115	4658;1	4597;4	207;0	40;2	5523;19	2761;0	719;2	2668;23	749;3	197;0	343;2	1632;5	28362;22	45546;43	1976;1	101;1
chr1	27382592	-	CD164L2	NM_207397.3,exon2,c.A164G,p.K55R	nonsynonymous	NA	0.0442478	7	222;0	21;0	111;0	16;0	6;0	38;0	113;5	49;4	178;7	112;0	109;1	74;6	79;8	162;1	222;8	158;5	13;2	50;0	7;0	1899;14	28;0	186;0	247;2	16008;142	169;0	17;0	10;0	53;4	10;0	5462;38	1972;9	24;0	70;0	78;1	271;1	1257;43	1047;11	7027;39	11468;22	47;0	9;0
chr1	27879972	+	THEMIS2	NM_001105556.2,exon3,c.A564G,p.K188K;NM_004848.3,exon3,c.A564G,p.K188K;NM_001286113.1,exon3,c.A564G,p.K188K	synonymous	synonymous	0.0277778	10	10498;24	7974;23	2637;3	5834;32	4116;7	3113;7	370;6	357;6	612;12	108;3	117;2	431;4	399;8	647;13	641;9	329;4	292;5	1328;32	616;13	4183;5	2270;16	4258;17	1890;3	3299;5	2685;9	1582;14	1475;6	568;4	870;5	30281;117	1483;6	1735;5	4865;43	688;1	801;4	758;16	920;4	1749;5	2304;4	5656;3	22752;30
chr1	27885309	+	THEMIS2	NM_004848.3,exon4,c.A661G,p.R221G;NM_001039477.2,exon3,c.A250G,p.R84G	nonsynonymous	synonymous	0.0127208	19	20592;33	16678;43	5740;7	10362;57	8285;12	5919;26	1475;12	1542;13	1793;15	397;4	535;2	2361;17	1914;12	2977;27	2350;15	1296;10	1205;12	5439;69	2830;36	8158;25	4828;7	7842;15	4317;4	6058;19	5436;5	3535;17	2999;7	1327;2	2067;9	53847;230	2749;8	2975;12	11263;42	1213;2	1758;2	2721;16	2602;6	3421;16	4527;18	9525;10	48487;51
chr1	32247504	+	FAM167B	NM_032648.2,exon1,c.A83G,p.K28R	nonsynonymous	diversifying	0.0263208	36	6525;12	12169;25	6871;10	3286;21	3324;17	3041;12	457;11	447;1	602;8	413;1	444;3	369;6	369;6	596;6	828;14	574;12	298;4	683;12	412;1	5768;17	2975;18	3435;17	3308;16	3154;14	5568;19	2155;8	3541;8	2608;5	1985;7	17716;44	846;5	2017;7	5463;35	1117;4	2533;12	5243;138	4706;36	1722;10	1970;3	1969;3	534;2
chr1	32247518	+	FAM167B	NM_032648.2,exon1,c.A97G,p.K33E	nonsynonymous	diversifying	0.0144092	12	6359;4	11724;19	6715;5	3236;16	3275;13	2981;9	433;5	429;1	611;6	372;0	440;3	347;5	378;4	570;4	803;8	539;3	278;3	646;6	410;5	5628;9	2888;8	3277;9	3214;11	3173;5	5437;11	2142;8	3335;10	2518;2	1956;2	17081;28	813;5	1939;6	5374;11	1055;2	2497;6	5030;62	4623;22	1689;4	1941;3	1963;3	520;2
chr1	32247603	+	FAM167B	NM_032648.2,exon1,c.A182G,p.K61R	nonsynonymous	diversifying	0.0177665	12	6548;7	12353;16	6992;3	3365;13	3431;20	3147;10	461;1	404;1	646;4	348;2	481;0	394;7	372;2	581;0	853;12	575;3	289;0	687;5	411;4	5778;10	2975;6	3439;4	3333;16	3140;8	5711;12	2258;8	3553;10	2809;3	2154;5	17605;35	842;2	2026;3	5700;15	1103;2	2628;3	5219;54	4999;17	1755;1	1922;0	2082;1	571;0
chr1	32787020	-	YARS	NM_003680.3,exon7,c.A740G,p.K247R	nonsynonymous	diversifying	0.0136572	36	37201;79	25527;85	36023;49	23256;105	12636;50	26436;79	5395;38	13707;63	18678;93	16864;57	17751;60	19692;108	19869;88	8263;35	12501;72	14589;69	12501;61	5952;48	5961;33	21788;66	15671;66	17576;32	15071;62	44277;100	27278;106	15605;97	15390;58	2354;10	11992;51	55924;210	7877;17	50683;49	26627;105	8147;48	16002;39	11569;158	8268;64	24285;67	36257;73	8571;12	9933;12
chr1	33270581	+	ZNF362	NM_152493.2,exon2,c.A7G,p.R3G	nonsynonymous	diversifying	0.170446	4	2456;89	1000;17	872;26	4013;684	1650;227	4761;683	355;17	727;57	838;57	2007;271	2661;352	1125;71	955;49	481;17	612;58	827;43	507;34	300;11	265;15	1507;58	995;26	799;11	879;79	1442;54	1524;123	1336;16	1501;19	210;8	216;8	2001;151	598;35	3774;14	2623;124	867;24	561;4	1222;94	969;48	1712;116	2653;138	516;13	589;12
chr1	35565623	+	NCDN	NM_001014841.1,exon7,c.A2099G,p.Y700C;NM_001014839.1,exon8,c.A2150G,p.Y717C;NM_014284.2,exon7,c.A2150G,p.Y717C	nonsynonymous	diversifying	0.0358839	36	6527;31	5511;93	8813;52	9669;159	5030;84	9626;94	21913;307	48676;659	118419;1716	43173;314	54261;358	95062;1299	77945;1101	44667;423	32202;1035	174430;2493	85798;1374	8802;222	11806;329	5298;42	6610;94	4972;43	6515;73	8459;72	11054;74	7843;93	7487;30	1086;16	2004;51	9757;143	1582;22	7364;29	16877;335	4546;56	2623;19	12847;461	5294;87	5777;22	7752;25	2451;23	3429;19
chr1	36098009	-	COL8A2	NM_001294347.1,exon4,c.A1477G,p.K493E;NM_005202.3,exon4,c.A1672G,p.K558E	nonsynonymous	diversifying	0.0606061	15	2950;16	1074;7	235;1	13022;117	4222;42	13915;160	90;1	45;0	144;3	866;17	1059;10	82;1	53;3	129;2	165;10	85;2	39;1	213;5	119;1	2106;25	1318;12	841;8	3665;23	2082;12	4888;18	1126;9	268;3	76;0	79;1	1850;18	742;6	245;7	7536;101	641;7	150;2	753;18	1006;15	1670;11	2989;26	332;2	1149;4
chr1	36098271	-	COL8A2	NM_001294347.1,exon4,c.A1215G,p.P405P;NM_005202.3,exon4,c.A1410G,p.P470P	synonymous	synonymous	0.0161619	6	3403;16	1258;7	245;0	15920;139	5153;46	17201;278	85;0	54;0	164;2	987;2	1182;8	103;0	45;0	172;1	208;1	112;0	59;1	237;1	116;0	2390;13	1547;6	1053;3	4562;23	2508;6	6189;17	1492;4	343;3	83;0	84;0	2175;17	964;1	332;2	9136;53	733;2	193;0	745;3	1206;9	2127;5	3473;14	401;4	1322;2
chr1	36098404	-	COL8A2	NM_001294347.1,exon4,c.A1082G,p.K361R;NM_005202.3,exon4,c.A1277G,p.K426R	nonsynonymous	diversifying	0.0738916	15	3160;40	1080;16	256;2	14005;195	4592;78	15832;259	80;5	51;1	152;9	981;31	1099;34	83;4	51;0	144;7	203;15	125;6	52;2	219;14	125;5	2209;27	1428;8	1000;6	3953;48	2307;15	5494;34	1365;15	336;2	84;1	88;1	2141;20	822;12	290;4	8022;166	681;12	146;4	730;21	1023;15	1760;22	3022;47	342;4	1230;5
chr1	36099111	-	COL8A2	NM_001294347.1,exon4,c.A375G,p.P125P;NM_005202.3,exon4,c.A570G,p.P190P	synonymous	synonymous	0.0109308	6	4018;6	1414;2	323;0	18056;83	6118;22	20767;227	110;0	73;0	197;1	1132;0	1256;5	90;0	59;0	218;0	259;1	112;0	71;0	293;0	148;0	2925;5	1730;1	1228;4	4981;4	2936;3	6979;10	1547;1	339;0	75;0	127;1	2557;8	1058;2	364;0	9989;18	860;0	185;0	820;0	1174;2	2333;2	3914;2	500;1	1485;1
chr1	37718471	-	EPHA10	NM_001099439.1,exon17,c.A2928G,p.L976L	synonymous	synonymous	0.0130719	26	58;1	27;0	242;0	19;0	13;0	29;0	817;4	1821;11	1798;22	494;2	584;2	3579;24	2586;11	969;7	1887;18	3096;34	1191;14	480;3	479;6	473;0	1892;2	14802;14	224;2	572;1	386;4	153;2	32;0	36;0	27;1	304;2	156;1	31;0	316;0	20;0	1179;3	3953;49	282;1	289;2	295;0	3852;4	59;0
chr1	43824883	+	ST3GAL3	NM_174963.3,exon5,c.A407G,p.K136R;NM_174971.3,exon4,c.A314G,p.K105R;NM_174968.3,exon5,c.A362G,p.K121R	nonsynonymous	NA	0.18705	12	1008;28	654;11	566;14	771;31	398;15	1134;74	45;4	94;11	98;14	82;7	113;15	139;26	120;17	68;3	72;15	101;11	77;12	21;1	45;6	504;21	429;12	328;6	526;18	292;5	870;19	308;9	493;8	43;1	251;17	677;40	87;5	2535;12	668;39	193;9	214;2	320;20	227;9	298;15	529;30	155;5	213;7
chr1	43971837	+	DPH2	NM_001319166.1,exon4,c.A662G,p.K221R;NM_001319167.1,exon4,c.A356G,p.K119R;NM_001319171.1,exon4,c.A491G,p.K164R;NM_001319168.1,exon4,c.A707G,p.K236R;NM_001319170.1,exon4,c.A356G,p.K119R;NM_001384.4,exon4,c.A935G,p.K312R;NM_001319169.1,exon3,c.A530G,p.K177R;NM_001319165.1,exon4,c.A707G,p.K236R	nonsynonymous	diversifying	0.0183855	12	9386;54	6193;46	5785;40	5653;43	3969;40	7134;62	1128;10	1903;18	2482;36	2207;18	3067;14	3481;64	2522;29	1538;15	1696;11	2487;40	1617;22	1169;14	994;9	6130;50	4939;40	6456;48	5016;33	10141;43	9094;56	4859;37	5826;37	1096;10	3171;19	9075;96	1961;11	22438;121	9518;80	2792;9	5774;24	4397;65	3822;20	7101;47	9950;58	3292;20	4674;22
chr1	43971842	+	DPH2	NM_001319166.1,exon4,c.A667G,p.S223G;NM_001319167.1,exon4,c.A361G,p.S121G;NM_001319171.1,exon4,c.A496G,p.S166G;NM_001319168.1,exon4,c.A712G,p.S238G;NM_001319170.1,exon4,c.A361G,p.S121G;NM_001384.4,exon4,c.A940G,p.S314G;NM_001319169.1,exon3,c.A535G,p.S179G;NM_001319165.1,exon4,c.A712G,p.S238G	nonsynonymous	diversifying	0.109113	6	8807;128	5812;124	5421;19	5347;248	3762;155	6727;734	1066;11	1813;57	2282;60	2068;62	2883;83	3255;148	2312;75	1443;34	1585;56	2344;69	1519;29	1090;30	931;13	5722;85	4676;72	6039;34	4696;103	9604;30	8474;162	4542;47	5432;23	1023;15	2980;26	8484;233	1849;16	21026;59	8906;188	2662;27	5376;15	4118;124	3610;45	6671;53	9413;55	3101;17	4425;10
chr1	43971879	+	DPH2	NM_001319166.1,exon4,c.A704G,p.K235R;NM_001319167.1,exon4,c.A398G,p.K133R;NM_001319171.1,exon4,c.A533G,p.K178R;NM_001319168.1,exon4,c.A749G,p.K250R;NM_001319170.1,exon4,c.A398G,p.K133R;NM_001384.4,exon4,c.A977G,p.K326R;NM_001319169.1,exon3,c.A572G,p.K191R;NM_001319165.1,exon4,c.A749G,p.K250R	nonsynonymous	diversifying	0.0605607	6	9398;67	6229;101	5823;8	5776;252	3946;127	7348;445	1148;7	1979;28	2352;34	2265;66	3066;59	3465;93	2523;49	1599;20	1730;40	2526;33	1775;26	1172;9	1064;22	6147;48	5005;45	6410;22	5063;61	10299;28	9065;81	4897;31	5877;17	1078;8	3169;7	9191;188	1905;6	22476;45	9597;87	2862;17	5654;7	4423;72	3909;31	6965;33	9970;33	3299;9	4709;3
chr1	43971919	+	DPH2	NM_001319166.1,exon4,c.A744G,p.L248L;NM_001319167.1,exon4,c.A438G,p.L146L;NM_001319171.1,exon4,c.A573G,p.L191L;NM_001319168.1,exon4,c.A789G,p.L263L;NM_001319170.1,exon4,c.A438G,p.L146L;NM_001384.4,exon4,c.A1017G,p.L339L;NM_001319169.1,exon3,c.A612G,p.L204L;NM_001319165.1,exon4,c.A789G,p.L263L	synonymous	synonymous	0.0206795	36	11140;35	7560;58	7000;9	6770;30	4788;34	8714;33	1434;11	2361;29	2934;39	2777;12	3765;19	4341;88	3028;57	1951;31	2059;38	3068;28	2109;21	1391;24	1257;22	7481;49	6010;26	7528;22	5923;15	12044;14	10745;19	5727;21	7195;9	1289;9	3679;19	11117;52	2286;10	26951;22	11344;109	3374;16	6861;11	5416;112	4517;23	8192;17	11928;23	3884;5	5505;9
chr1	43992354	+	CCDC24	NM_152499.2,exon3,c.A269G,p.Q90R	nonsynonymous	NA	0.0195157	15	3098;10	1885;11	4104;6	4126;23	2024;16	4289;9	1522;13	2485;16	2529;32	2247;10	2786;6	3772;35	3354;26	1508;8	2767;54	2944;31	1256;12	729;7	909;7	4971;5	2628;3	5086;9	2417;9	4174;4	4036;10	1026;3	575;1	1617;3	1206;5	6781;26	1862;9	1300;2	4691;39	1726;7	3679;9	9960;113	4129;20	2963;11	3975;6	1664;4	1534;7
chr1	45508804	+	MMACHC	NM_015506.2,exon4,c.A438G,p.S146S	synonymous	NA	0.072	33	1222;21	1008;27	1544;5	648;12	521;10	783;21	313;4	550;10	741;17	365;5	431;5	730;7	765;8	479;8	524;3	639;8	495;12	447;8	431;6	1009;31	610;11	1426;11	610;10	1279;9	1046;11	2520;18	2634;7	210;6	2378;29	1119;24	378;7	2608;10	1250;90	522;14	820;0	367;10	411;7	928;19	1307;26	467;3	439;2
chr1	46035392	+	MAST2	NM_015112.2,exon29,c.A4723G,p.S1575G;NM_001324320.1,exon30,c.A4744G,p.S1582G;NM_001324321.1,exon29,c.A4261G,p.S1421G;NM_001319245.1,exon29,c.A4720G,p.S1574G	nonsynonymous	restorative	0.0124936	6	21001;123	9653;62	5885;12	23715;133	11415;81	25213;315	2943;11	5207;22	4148;31	6694;14	7583;21	7416;33	5820;28	3765;25	6988;49	4376;33	2826;21	3100;22	3959;46	13604;64	19960;133	25942;92	26695;130	14108;28	43483;231	24232;60	32158;40	1364;7	4797;20	19061;111	3764;5	117390;122	31757;271	16197;48	3344;8	12260;61	16759;59	12386;44	17148;69	11153;34	2972;9
chr1	47439332	+	FOXD2	NM_004474.3,exon1,c.A1197G,p.A399A	synonymous	NA	0.092084	6	307;3	55;0	291;2	1832;95	388;12	1238;114	6;0	11;0	15;0	2;0	18;0	38;0	11;0	17;0	32;0	5;0	12;0	17;1	8;1	128;0	327;1	2474;2	91;1	43;0	122;3	27;1	25;0	140;0	73;0	170;1	50;0	99;4	5312;49	24;0	28;0	357;5	389;4	129;0	166;0	81;1	181;0
chr1	52905035	-	ECHDC2	NM_018281.3,exon5,c.A420G,p.A140A;NM_001319958.1,exon6,c.A282G,p.A94A;NM_001198961.1,exon6,c.A513G,p.A171A;NM_001198962.1,exon5,c.A420G,p.A140A	synonymous	NA	0.0148576	15	69996;37	51552;103	43028;36	40197;86	25222;110	48593;34	5361;59	5723;40	13145;142	23872;90	25461;94	7521;111	5842;71	4265;42	7269;108	12260;147	8214;94	2831;23	3752;34	58363;28	40345;99	39193;43	42747;110	74547;79	56458;105	32264;93	33663;43	9984;14	145933;367	48860;76	13476;9	47939;27	69368;121	53469;137	34389;23	40278;381	45252;201	42919;27	50595;21	21610;14	15442;12
chr1	53594418	-	GLIS1	NM_147193.2,exon3,c.A485G,p.Q162R	nonsynonymous	diversifying	0.0946746	4	704;3	418;0	31;0	338;32	217;3	649;51	50;4	152;13	95;6	445;34	603;33	292;15	263;21	77;6	105;6	174;10	67;4	46;4	25;4	633;3	66;0	114;1	202;3	358;5	137;3	160;0	54;0	182;1	9;0	130;11	126;0	51;1	427;9	104;2	16;0	21;0	1790;19	664;7	1155;14	115;1	37;0
chr1	93154859	-	TMED5	NM_001167830.1,exon5,c.A550G,p.K184E	nonsynonymous	synonymous	0.0219557	36	33834;66	25844;169	19687;34	16885;45	10906;59	21137;26	1750;14	2227;17	4094;30	2027;17	2582;25	2602;37	2806;36	2090;20	2917;33	3154;27	2220;22	3194;33	1920;22	16575;52	7920;71	12981;38	9391;64	16358;77	15870;67	14407;85	14505;38	2520;20	16196;188	33122;204	5426;7	44277;18	15370;74	6004;26	7320;19	5420;119	5143;64	9549;22	12087;22	6319;25	7358;27
chr1	101013728	-	DPH5	NM_015958.2,exon4,c.A351G,p.V117V;NM_001077395.1,exon4,c.A351G,p.V117V;NM_001077394.1,exon4,c.A351G,p.V117V	synonymous	synonymous	0.0185731	6	8283;23	5746;30	7524;4	3953;28	3030;18	6784;126	1096;1	1558;5	2408;13	1643;3	1733;4	1684;3	1822;8	1355;5	2157;3	2903;16	1563;6	1409;5	1119;7	5502;18	3756;15	4259;9	3422;16	7045;5	6093;28	5877;9	6443;2	650;3	2270;2	7012;60	1619;3	10901;7	7479;29	5634;26	5700;3	3584;9	2467;6	6211;8	7610;12	1910;2	2795;1
chr1	109713674	+	GSTM5	NM_000851.3,exon5,c.A273G,p.E91E	synonymous	NA	0.0471698	18	19722;423	16114;312	2301;46	10221;248	7303;164	14287;383	14346;441	16469;493	26766;882	7279;157	11717;258	17923;530	15496;423	10700;372	5894;231	20039;714	12422;447	4558;215	2696;99	12881;278	7755;119	5602;91	12883;252	6483;130	14404;239	8381;229	1977;52	645;25	850;8	20201;514	1727;43	3073;61	21188;506	45875;965	1524;30	3702;97	9329;197	11472;205	12159;302	3161;70	2345;25
chr1	109713682	+	GSTM5	NM_000851.3,exon5,c.A281G,p.K94R	nonsynonymous	NA	0.0806994	18	19415;828	15639;637	2287;105	10049;572	7125;331	13983;783	14007;765	16201;782	26245;1571	7157;272	11374;453	17500;855	15207;746	10474;594	5770;354	19663;1218	12276;793	4461;360	2685;205	12737;652	7601;275	5582;251	12682;524	6447;263	14176;495	8149;373	1955;101	627;48	884;49	19835;1038	1714;70	3080;137	20820;908	45290;1886	1492;75	3604;222	9076;379	11306;391	11924;549	3180;135	2332;100
chr1	109713684	+	GSTM5	NM_000851.3,exon5,c.A283G,p.I95V	nonsynonymous	NA	0.0146727	19	19272;118	15401;91	2254;13	9981;54	7026;40	13849;92	13915;116	16068;125	26053;266	7196;35	11252;67	17292;145	15076;128	10369;82	5734;52	19625;164	12181;137	4449;46	2658;39	12585;92	7507;18	5505;27	12531;63	6340;37	14043;68	7993;48	1948;18	618;8	862;6	19694;82	1685;17	3053;15	20578;141	44802;264	1459;8	3590;35	9017;36	11134;76	11763;79	3139;13	2296;15
chr1	109713738	+	GSTM5	NM_000851.3,exon5,c.A337G,p.R113G	nonsynonymous	NA	0.0152196	17	19715;96	15906;90	2195;13	10271;103	6996;49	13990;102	14239;171	16665;149	26727;306	7208;42	11320;80	17710;184	15457;162	10750;106	5934;67	20062;282	12681;193	4650;66	2644;31	12846;72	7703;48	5622;31	13130;83	6322;38	14193;81	8023;80	1949;9	656;5	726;4	20164;146	1692;10	3153;15	21573;133	45771;310	1457;11	3824;46	9309;70	11470;54	12251;77	3192;18	2406;14
chr1	120005342	-	NOTCH2	NM_024408.3,exon3,c.A402G,p.Q134Q;NM_001200001.1,exon3,c.A402G,p.Q134Q	synonymous	synonymous	0.0558659	10	6097;72	2836;62	2197;51	6479;32	3097;25	10042;75	510;19	623;17	1302;38	179;10	409;15	765;30	985;28	444;10	350;7	963;27	665;31	235;11	226;9	3050;49	2059;51	2007;57	2393;59	5743;60	4612;81	1992;45	1442;49	260;13	745;26	5733;96	993;20	2398;114	4994;52	2138;20	1426;39	499;18	935;17	4837;42	6926;51	1082;43	1146;39
chr1	148104587	-	NBPF11	NM_183372.5,exon23,c.A2693G,p.E898G;NM_001101663.4,exon21,c.A2531G,p.E844G	nonsynonymous	NA	0.0932755	16	6141;221	2746;102	2153;153	2570;119	1694;95	3808;198	517;32	673;59	931;83	1291;87	1547;143	1080;87	824;62	670;58	722;59	922;86	703;56	816;49	599;38	3829;120	2416;109	2924;184	2188;69	3527;161	3429;148	1837;99	1616;83	403;20	1928;62	4610;183	1030;35	2599;158	4156;142	2132;87	2131;84	1715;88	1866;58	5158;143	7189;169	1920;65	2293;43
chr1	148104591	-	NBPF11	NM_183372.5,exon23,c.A2689G,p.K897E;NM_001101663.4,exon21,c.A2527G,p.K843E	nonsynonymous	NA	0.0549242	11	6290;123	2786;66	2198;96	2650;70	1719;48	3871;105	533;17	681;31	941;49	1322;56	1584;87	1073;53	814;33	681;27	740;33	978;46	717;33	831;29	601;24	3932;68	2476;71	3013;110	2269;56	3626;92	3523;96	1902;49	1661;53	426;12	1979;35	4802;119	1072;24	2773;105	4256;75	2199;56	2218;51	1761;63	1908;35	5276;97	7460;97	1973;33	2373;28
chr1	149887325	+	HIST2H2AC	NM_003517.2,exon1,c.A351G,p.L117L	synonymous	synonymous	0.16	10	1516;156	1267;99	943;19	652;43	426;18	954;96	149;15	164;14	237;17	300;48	300;43	153;8	152;9	137;9	166;7	168;10	134;1	303;18	88;3	1264;146	611;38	1101;146	567;40	1054;55	764;57	682;18	441;16	156;0	344;19	2252;90	176;16	521;44	1317;81	736;13	426;22	690;17	572;19	2245;269	1891;301	443;38	753;38
chr1	149887329	+	HIST2H2AC	NM_003517.2,exon1,c.A355G,p.K119E	nonsynonymous	diversifying	0.110032	10	1562;37	1313;16	1006;9	689;17	450;5	995;38	158;14	178;8	237;4	309;34	332;28	156;1	159;5	148;5	174;6	177;6	143;0	306;2	90;2	1336;45	646;9	1145;30	590;10	1088;14	787;13	711;5	458;2	157;0	354;9	2354;32	187;4	566;3	1392;25	761;3	453;4	709;8	602;4	2392;40	1984;51	468;8	769;5
chr1	149887659	-	HIST2H2AB	NM_175065.2,exon1,c.A258G,p.L86L	synonymous	synonymous	0.296	6	191;15	135;24	19;0	62;11	32;7	125;37	15;3	21;4	41;6	88;17	86;12	22;1	30;4	25;7	22;4	30;5	25;4	54;10	13;1	161;14	51;7	119;13	42;7	85;10	53;14	40;9	19;4	23;5	36;8	196;35	19;0	79;12	168;12	81;24	28;1	30;3	48;10	300;38	252;19	66;5	74;6
chr1	149887662	-	HIST2H2AB	NM_175065.2,exon1,c.A255G,p.Q85Q	synonymous	synonymous	0.232558	6	201;11	143;16	24;0	67;11	34;7	129;30	17;4	21;4	43;5	92;18	89;11	20;1	30;4	25;6	21;3	31;5	25;3	56;9	16;2	168;11	57;6	120;10	41;5	85;11	51;8	41;11	19;2	24;5	37;6	195;28	19;1	78;5	168;9	85;20	31;2	31;3	47;10	309;24	258;14	66;3	80;6
chr1	150553844	+	ADAMTSL4	NM_019032.5,exon6,c.A853G,p.S285G;NM_001288608.1,exon6,c.A853G,p.S285G;NM_001288607.1,exon6,c.A853G,p.S285G;NM_025008.4,exon6,c.A853G,p.S285G	nonsynonymous	diversifying	0.0779221	9	43157;499	20101;342	3553;18	20665;320	10506;165	21900;232	371;19	322;12	693;54	223;2	275;1	405;13	270;10	382;18	388;9	508;18	289;10	385;13	301;9	20473;371	11310;239	9804;121	23451;285	36425;142	33966;271	12461;211	11860;29	513;5	4683;69	35921;661	3739;45	28465;111	37926;943	8066;143	1299;6	1523;75	4172;77	10849;171	15813;174	5268;29	2894;13
chr1	150579341	-	MCL1	NM_182763.2,exon1,c.A190G,p.S64G;NM_021960.4,exon1,c.A190G,p.S64G	nonsynonymous	NA	0.0380349	12	55531;397	77453;810	24665;95	60797;924	27244;407	49442;704	2340;56	3028;65	4771;113	3529;54	3911;70	3786;144	3299;87	2914;84	3710;130	3698;74	3096;77	3357;112	2562;38	39108;343	27936;261	36906;171	28747;342	74847;345	49027;421	21521;419	16657;209	3166;60	15906;327	83288;2103	13104;108	46470;197	41052;732	16502;146	23167;128	9560;351	10244;173	50466;206	56303;113	19135;67	19015;109
chr1	150579353	-	MCL1	NM_182763.2,exon1,c.A178G,p.S60G;NM_021960.4,exon1,c.A178G,p.S60G	nonsynonymous	NA	0.0304171	15	50641;245	70938;392	22596;49	55240;358	24883;156	45471;200	2149;39	2792;60	4489;76	3281;24	3573;43	3530;73	3025;62	2676;49	3452;105	3509;66	2874;45	3104;57	2384;31	35843;239	25404;126	33555;100	26209;124	68163;115	44668;193	19830;218	15583;114	2906;23	14528;157	76986;941	11906;51	43387;134	37749;380	15106;98	20850;48	8898;220	9294;82	46046;144	51384;92	17470;39	17192;47
chr1	150579458	-	MCL1	NM_001197320.1,exon1,c.A73G,p.S25G;NM_182763.2,exon1,c.A73G,p.S25G;NM_021960.4,exon1,c.A73G,p.S25G	nonsynonymous	NA	0.0348356	15	57631;458	78665;538	25366;69	60052;781	27379;311	52286;529	2695;51	3269;82	5892;111	4131;59	4307;63	4115;126	3630;73	3288;78	4105;143	4529;88	3563;71	3739;109	2887;70	39463;392	27927;212	36452;140	29055;224	74679;215	48591;249	22672;491	19596;195	3288;31	15865;125	88950;1697	13476;104	52363;235	42986;554	16976;157	22938;58	10234;275	10036;94	50234;231	58140;196	19502;48	18587;92
chr1	151133233	-	SEMA6C	NM_030913.4,exon19,c.A2044G,p.T682A;NM_001178062.1,exon19,c.A2020G,p.T674A;NM_001178061.1,exon20,c.A2140G,p.T714A	nonsynonymous	diversifying	0.0409639	18	3942;40	2853;43	684;1	1878;24	1275;14	1851;24	601;22	1315;23	1047;29	7330;44	8879;45	2270;50	1575;42	902;32	1631;52	1365;37	674;17	415;17	409;8	2630;25	1949;24	1494;11	2364;32	1996;18	3821;29	5749;50	7395;46	535;10	1311;18	2543;34	783;3	46901;46	9219;162	2553;17	626;2	3052;60	1547;16	3199;16	4739;16	1248;4	591;2
chr1	151133238	-	SEMA6C	NM_030913.4,exon19,c.A2039G,p.Y680C;NM_001178062.1,exon19,c.A2015G,p.Y672C;NM_001178061.1,exon20,c.A2135G,p.Y712C	nonsynonymous	diversifying	0.017017	29	6062;20	4313;41	1043;3	2824;15	1925;8	2780;6	923;9	1893;17	1601;22	11001;26	13039;39	3336;30	2431;18	1374;12	2395;38	2055;28	1044;17	611;10	625;7	4083;19	2972;9	2252;15	3638;30	2949;15	5616;33	8517;43	10878;43	795;1	1998;34	3815;24	1192;4	69375;53	14081;99	3755;9	940;2	4437;53	2447;15	4917;13	7249;14	1894;3	885;0
chr1	151838739	-	C2CD4D	NM_001136003.1,exon2,c.A251G,p.H84R	nonsynonymous	NA	0.379562	24	41;13	34;16	40;19	26;15	27;16	22;17	39;15	37;15	28;7	76;13	80;20	73;33	69;21	42;9	30;10	25;17	15;3	66;5	26;4	59;13	17;4	58;8	20;8	137;52	48;28	65;41	24;19	21;8	23;11	78;36	53;8	19;12	137;48	6;4	33;0	85;31	47;6	277;53	464;61	25;9	16;4
chr1	152911225	+	IVL	NM_005547.2,exon2,c.A1428G,p.Q476Q	synonymous	NA	0.0462963	2	2350;39	108;5	59;1	116;2	61;1	390;3	16;0	23;1	25;0	33;0	65;1	46;1	21;0	20;0	26;1	26;0	20;0	20;0	19;2	111;2	81;1	72;4	5907;70	372014;5828	3666;79	75;5	95;2	23;0	60;1	274;6	33618;559	418;9	852;15	3011;46	93;1	43;0	436;4	192706;3253	226267;3921	56;1	51;1
chr1	153933663	-	DENND4B	NM_014856.2,exon20,c.A3150G,p.A1050A	synonymous	synonymous	0.0196421	18	19141;108	11010;81	6537;16	8556;68	5970;42	10319;77	2466;37	5050;66	4107;70	8580;54	12102;86	8727;110	6327;105	3118;28	3530;57	4465;62	2649;35	2291;45	1949;33	10110;55	7567;33	8044;41	6983;39	9597;56	11477;69	7326;45	9101;30	1445;17	3022;16	24667;213	2384;8	28104;93	16751;156	6152;36	5235;25	5552;55	4912;34	7422;32	11122;65	6442;26	15088;66
chr1	153933688	-	DENND4B	NM_014856.2,exon20,c.A3125G,p.K1042R	nonsynonymous	diversifying	0.0143425	9	21837;102	12665;92	7142;6	9742;85	6771;54	11622;126	2751;32	5719;58	4532;65	9642;44	13407;72	10062;109	7054;80	3570;26	4066;50	4926;55	2957;32	2663;35	2191;23	11424;65	8521;36	9125;26	7866;34	10587;21	12737;44	8149;39	10097;20	1583;11	3415;14	28100;194	2607;10	31515;38	19573;161	6805;20	5867;11	6210;43	5535;22	8761;25	12627;36	7217;10	16945;31
chr1	155015317	+	ZBTB7B	NM_001256455.1,exon2,c.A657G,p.L219L;NM_001252406.2,exon4,c.A759G,p.L253L	synonymous	synonymous	0.0150659	15	26404;125	14829;74	14377;18	16005;96	9327;30	28166;191	1389;15	1619;19	2439;33	3019;9	4074;15	2424;25	1719;16	1689;15	1593;24	1697;21	1675;21	2297;33	1552;19	17942;67	11528;47	32536;35	12011;27	67538;63	19732;59	9038;39	11035;10	1629;7	7630;45	25070;196	7554;24	29840;20	17927;215	4113;26	8645;8	6450;87	8919;53	66316;113	94637;67	21159;24	8870;12
chr1	155181887	+	TRIM46	NM_001256601.1,exon9,c.A1585G,p.S529G;NM_001256599.1,exon9,c.A1555G,p.S519G;NM_001256600.1,exon10,c.A1498G,p.S500G;NM_001282378.1,exon8,c.A1246G,p.S416G;NM_025058.4,exon9,c.A1624G,p.S542G	nonsynonymous	diversifying	0.0827836	36	711;2	710;23	335;1	2111;60	1112;32	964;4	1074;35	2588;77	2900;93	10827;124	12582;142	4810;128	3436;104	2006;45	2745;110	4016;143	1859;59	1562;120	969;46	756;3	680;33	533;24	927;20	830;10	818;14	228;8	101;1	103;4	59;1	1052;23	196;3	100;2	4663;139	208;6	303;9	3032;251	657;17	411;12	827;9	344;3	498;2
chr1	155207809	-	THBS3	NM_001252607.1,exon1,c.A68G,p.Q23R;NM_007112.4,exon1,c.A68G,p.Q23R;NM_001252608.1,exon1,c.A68G,p.Q23R	nonsynonymous	diversifying	0.0319489	18	10248;37	5578;64	1969;8	11361;39	6352;18	13156;14	284;3	556;9	963;9	1249;4	1690;9	1055;14	746;13	411;7	838;10	1390;10	535;7	313;10	234;3	6344;48	5649;46	5007;15	6448;24	5858;50	10385;35	6522;20	1769;6	501;9	836;24	8808;74	1483;18	3164;16	16522;101	4321;34	3012;29	2599;66	2672;56	6000;51	8062;25	2341;8	1145;5
chr1	155309905	+	FDPS	NM_001135821.1,exon2,c.A116G,p.Y39C;NM_002004.3,exon2,c.A116G,p.Y39C	nonsynonymous	NA	0.168971	36	3584;82	2824;64	3973;98	1769;94	1202;37	1880;119	340;32	700;79	505;44	675;60	741;61	946;114	875;90	507;50	646;87	477;69	377;37	448;70	305;35	2265;81	1277;59	3186;59	1292;65	6472;187	2214;73	1439;68	1918;60	317;23	2719;433	6723;292	781;64	2836;42	2796;215	756;58	1344;50	651;110	787;110	2485;108	2704;63	1499;32	997;36
chr1	155324452	+	RUSC1	NM_001105205.1,exon1,c.A35G,p.Q12R	nonsynonymous	NA	0.0208514	13	5049;9	2315;25	2649;3	6819;66	3173;55	5855;73	388;4	815;11	879;14	5066;24	7310;23	2102;41	1151;24	469;5	1908;23	1222;16	514;6	343;5	379;5	2510;8	2269;16	1832;7	2231;11	2192;10	3248;17	2203;17	1565;7	494;5	246;2	3106;29	628;2	1209;6	7278;32	1636;4	740;3	6238;68	1469;10	3096;8	4378;2	883;3	935;0
chr1	155482258	-	ASH1L	NM_018489.2,exon3,c.A612G,p.L204L	synonymous	synonymous	0.0214894	33	4983;37	2535;18	1562;1	3358;41	1837;23	6919;90	529;2	797;4	1017;21	2349;6	2046;6	1041;11	1166;13	717;7	706;8	1132;12	539;3	598;7	407;3	3102;21	2320;15	2094;8	2224;15	3411;4	4045;25	2114;18	1739;5	211;0	414;1	4265;44	1050;4	7281;14	5398;116	1933;9	1120;0	1084;9	1163;4	3759;10	4988;15	1131;0	506;0
chr1	156138500	+	LMNA	NM_170707.3,exon11,c.A1711G,p.S571G;NM_001282626.1,exon11,c.A1711G,p.S571G;NM_001257374.2,exon11,c.A1375G,p.S459G;NM_170708.3,exon10,c.A1621G,p.S541G	nonsynonymous	diversifying	0.0166667	9	182264;295	123033;479	42303;49	164067;1481	69808;785	200373;2433	3318;44	3059;25	5340;89	6190;39	8147;68	5194;53	3319;25	4275;62	5102;67	3638;55	3376;12	3945;36	3078;25	100486;231	62448;205	71020;128	76172;441	147126;166	102256;397	46234;215	40265;77	6907;22	12085;46	128965;1063	26255;55	91608;95	159922;547	42301;74	18327;22	23308;236	33320;155	229269;296	303707;206	33022;28	19598;18
chr1	156479314	-	MEF2D	NM_001271629.1,exon6,c.A640G,p.N214D;NM_005920.3,exon6,c.A640G,p.N214D	nonsynonymous	diversifying	0.0390522	47	27290;228	14180;144	9638;13	23640;252	13683;97	66721;753	1797;20	3642;27	3549;54	9112;42	9683;27	5926;35	5313;30	2496;17	2696;17	4188;48	2258;34	1631;27	1366;19	13536;111	12949;76	13125;37	13260;55	12344;22	24131;98	16471;92	19049;31	1137;7	2585;10	27559;291	3570;10	114528;117	21760;193	9682;58	6239;13	5956;34	6514;36	15013;49	24137;90	6055;21	6050;11
chr1	156670561	-	NES	NM_006617.1,exon4,c.A3627G,p.E1209E	synonymous	synonymous	0.0214501	43	30104;56	23618;87	3984;8	13419;46	10857;35	15695;20	2772;10	3095;16	4806;21	4087;8	5353;10	3786;34	3162;16	3607;13	3741;16	3510;12	4296;13	5176;22	3404;17	18165;60	7869;29	6776;14	8068;30	6261;14	15997;45	56533;73	45529;57	2323;4	1417;7	46091;217	2363;7	38244;56	49161;129	3319;10	1819;2	5656;63	7907;33	5754;23	9665;16	3958;8	16201;14
chr1	156734112	+	RRNAD1	NM_015997.3,exon6,c.A740G,p.Q247R	nonsynonymous	diversifying	0.143987	36	9120;993	5367;527	4984;186	4912;185	3081;160	6997;296	883;96	1034;109	1926;211	2895;118	3468;151	1694;236	1235;158	1348;107	1419;161	1633;191	1166;124	1473;163	1080;103	7456;881	4622;267	6512;346	4566;190	9190;301	7338;244	3322;191	2743;104	966;68	3475;385	10054;815	2222;192	5722;199	11105;1096	5595;357	4248;309	4424;637	5457;212	8757;761	11929;815	4067;212	4552;227
chr1	156734117	+	RRNAD1	NM_015997.3,exon6,c.A745G,p.R249G	nonsynonymous	diversifying	0.0195677	36	8920;60	5345;46	4902;19	4872;20	3086;21	6868;21	890;7	1018;11	1869;35	2797;16	3404;17	1670;24	1222;20	1283;12	1387;24	1621;21	1160;11	1469;21	1047;14	7333;40	4514;27	6350;11	4498;14	9080;24	7248;29	3272;18	2677;9	950;4	3412;32	9900;57	2201;7	5570;20	10924;71	5515;22	4172;10	4395;86	5363;22	8601;47	11777;53	4010;17	4597;14
chr1	156910007	+	PEAR1	NM_001080471.1,exon13,c.A1577G,p.K526R	nonsynonymous	NA	0.0183824	18	20488;65	9611;92	2248;3	5897;24	8166;28	13372;40	352;2	455;3	652;1	190;0	314;1	703;7	434;4	337;1	454;3	405;1	474;2	272;5	347;3	9324;41	2344;17	2273;8	2986;14	2629;7	5030;33	3940;56	4635;16	634;4	676;8	13286;126	720;2	3978;56	17728;94	3283;14	1695;2	1391;22	1666;7	2500;15	4559;12	1357;2	2745;2
chr1	159206137	+	ACKR1	NM_002036.3,exon2,c.A698G,p.K233R;NM_001122951.2,exon1,c.A704G,p.K235R	nonsynonymous	diversifying	0.0257967	13	387196;1208	164759;469	7496;17	62662;173	72688;135	96852;276	4273;54	4541;106	6712;110	37344;260	47370;349	8446;176	5272;136	5075;47	6253;107	6917;125	4393;85	9578;60	3007;73	199622;651	46965;250	41713;184	80993;228	69912;283	113563;303	26161;65	17888;40	2453;14	860;8	168964;754	19740;77	54311;200	239673;687	9694;31	7759;16	5369;87	35393;160	87853;288	126563;395	25649;67	39596;61
chr1	160332454	-	COPA	NM_001098398.1,exon6,c.A490G,p.I164V;NM_004371.3,exon6,c.A490G,p.I164V	nonsynonymous	diversifying	0.624986	4	23420;10173	14135;6395	10395;1562	18090;11306	9365;5191	25596;13317	2087;523	4053;841	4926;1306	8273;622	6844;683	5090;983	6148;1017	2873;550	4362;682	5019;940	2883;667	3650;1047	2423;509	12130;4911	7986;3105	11267;2370	8614;3284	16349;1794	15244;5551	11395;3455	10408;2205	1308;303	3381;578	22522;8160	4933;704	26054;1760	16952;10385	7242;2704	7066;555	6893;814	4387;1161	10149;3658	16253;6216	6659;1061	4451;1016
chr1	160350197	+	NCSTN	NM_015331.2,exon5,c.A529G,p.S177G;NM_001290186.1,exon5,c.A529G,p.S177G;NM_001290184.1,exon6,c.A469G,p.S157G	nonsynonymous	diversifying	0.11612	47	28911;986	16648;622	11799;96	15842;807	9556;384	23240;1191	1816;144	2578;204	4257;391	3826;128	4264;128	3187;225	3127;265	2492;170	3373;283	3558;345	2538;218	3664;319	2161;237	16614;637	8633;348	14177;214	9105;286	20897;201	15728;481	12353;466	12448;191	1942;83	3641;60	27864;1463	5963;101	20239;319	20527;1230	8867;304	10049;67	5344;318	4639;145	15980;375	22633;512	8990;124	7041;100
chr1	161047800	-	ARHGAP30	NM_001287600.1,exon11,c.A2777G,p.Q926R;NM_001025598.1,exon12,c.A3221G,p.Q1074R;NM_181720.2,exon13,c.A2588G,p.Q863R;NM_001287602.1,exon8,c.A2690G,p.Q897R	nonsynonymous	diversifying	0.0743163	29	13010;235	8788;187	3422;28	5413;71	5065;63	3265;77	586;25	498;24	991;25	240;7	283;8	567;34	500;26	696;31	931;31	763;25	550;22	1176;58	934;37	5286;112	2550;53	5507;91	3061;49	19818;353	4412;75	2071;72	2210;58	794;18	1682;125	37260;1261	2407;101	1663;69	6498;236	875;17	1378;22	1308;63	2285;70	20267;520	35239;399	10580;117	45379;639
chr1	161048089	-	ARHGAP30	NM_001287600.1,exon11,c.A2488G,p.R830G;NM_001025598.1,exon12,c.A2932G,p.R978G;NM_181720.2,exon13,c.A2299G,p.R767G;NM_001287602.1,exon8,c.A2401G,p.R801G	nonsynonymous	diversifying	0.0185676	13	9777;27	6544;31	2568;3	4160;17	3828;8	2594;9	441;5	366;5	771;8	217;1	243;2	409;6	377;7	592;8	696;9	569;5	468;3	988;13	718;5	4202;16	1985;8	4375;11	2287;7	15137;44	3206;5	1570;5	1484;12	570;2	1264;21	28278;237	1930;8	1235;4	5072;33	749;2	1098;5	1020;9	1749;9	16096;58	28328;61	8374;25	34625;121
chr1	161048357	-	ARHGAP30	NM_001287600.1,exon11,c.A2220G,p.V740V;NM_001025598.1,exon12,c.A2664G,p.V888V;NM_001287602.1,exon8,c.A2133G,p.V711V	synonymous	synonymous	0.0160428	10	8192;9	5461;16	2158;4	3597;7	3145;2	2193;6	376;2	315;0	690;2	187;3	189;0	348;4	338;0	483;4	583;5	512;2	374;4	834;4	574;2	3619;14	1625;2	3674;5	1801;2	13098;21	2653;3	1338;7	1341;3	515;0	1029;11	24391;187	1593;8	1075;1	4217;12	621;1	914;0	850;1	1385;4	13932;32	24590;41	7130;10	28442;38
chr1	177230023	+	BRINP2	NM_021165.3,exon2,c.A147G,p.V49V	synonymous	synonymous	0.0259366	19	5;0	184;3	2083;2	10;0	11;0	4;0	895;9	1923;27	1184;16	110;0	186;3	2962;46	2749;29	783;8	890;14	1538;19	787;14	159;1	347;9	80;0	9;1	13;0	27;0	7;0	198;1	65;0	35;0	0;0	1;0	23;1	17;0	12;0	6;0	9;1	9;0	590;7	5;0	18;0	45;0	7;0	23;0
chr1	180190458	+	QSOX1	NM_001004128.2,exon10,c.A1166G,p.N389S;NM_002826.4,exon10,c.A1166G,p.N389S	nonsynonymous	diversifying	0.0106646	47	34014;75	33285;36	20918;11	56865;40	35137;15	43466;66	1715;3	2955;11	3673;6	3785;3	5370;6	4428;20	3899;11	2721;5	4335;20	3845;13	2530;3	6196;6	2641;3	22331;54	21640;22	33496;11	26251;25	84686;40	39248;18	63200;53	32939;16	3149;2	9411;8	133897;151	11248;15	49911;17	25152;32	40985;20	20361;10	10171;26	14628;13	21660;71	37310;97	14715;6	9915;7
chr1	183533298	+	SMG7	NM_201568.2,exon9,c.A978G,p.L326L;NM_173156.2,exon9,c.A978G,p.L326L;NM_001174061.1,exon8,c.A852G,p.L284L;NM_201569.2,exon9,c.A978G,p.L326L	synonymous	synonymous	0.0159382	47	10289;44	5963;16	4008;2	4540;9	3157;5	8301;25	1215;1	1926;0	2699;3	5707;7	4954;2	2531;6	2962;7	1542;4	1652;3	2822;4	1547;2	1164;8	914;4	6043;22	4554;6	5627;6	3933;8	9251;12	7162;18	4745;13	5012;5	720;2	1584;5	9553;13	2111;4	11077;13	9806;32	3804;6	3455;5	3258;2	2321;4	7745;7	11834;17	3048;5	2220;3
chr1	205659632	-	SLC45A3	NM_033102.2,exon5,c.A1264G,p.S422G	nonsynonymous	diversifying	0.0504988	2	2168;70	1604;81	3022;31	4397;91	1809;41	1930;37	1085;32	822;29	2038;62	489;18	791;19	2017;69	873;18	3396;84	2007;69	1313;41	1672;50	6736;236	3277;120	2157;46	1060;33	5105;46	1325;36	2522;40	1933;41	1186;30	1405;10	427;9	4408;177	5201;155	849;12	1806;8	1158;28	1531;34	436;3	2550;118	61372;1243	1582;44	2622;52	2264;21	8037;71
chr1	220058874	-	BPNT1	NM_001286150.1,exon8,c.A789G,p.P263P;NM_001286151.1,exon8,c.A732G,p.P244P;NM_001286149.1,exon8,c.A732G,p.P244P;NM_006085.5,exon9,c.A897G,p.P299P	synonymous	NA	0.0118406	33	10092;94	7667;53	10182;6	8362;39	4974;20	11623;59	1741;7	2585;15	3825;24	2601;7	2515;7	2548;10	3168;17	2172;11	2723;18	3976;19	2546;8	2645;22	1795;8	7757;81	5280;23	14064;27	4411;9	11417;5	7672;17	4960;23	5156;3	1561;1	3718;13	10576;37	2833;6	5022;9	8530;101	3583;17	2653;2	4562;33	2936;6	7628;66	10106;40	7702;13	4184;9
chr1	222991546	+	DISP1	NM_032890.3,exon7,c.A690G,p.I230M	nonsynonymous	diversifying	0.0542636	18	2030;48	2346;58	1758;8	1135;26	662;9	1685;46	158;4	194;6	390;5	270;3	333;4	211;5	176;1	145;1	278;8	363;10	171;5	129;7	138;3	1128;31	2065;16	1429;12	1579;16	986;3	2409;10	664;11	858;10	194;0	263;1	4908;101	226;7	1114;10	2934;97	502;4	453;1	506;12	296;2	1053;11	1421;19	654;5	323;1
chr1	228148428	+	GUK1	NM_001159391.1,exon7,c.A533G,p.Y178C;NM_000858.5,exon8,c.A533G,p.Y178C;NM_001242839.1,exon7,c.A533G,p.Y178C;NM_001159390.1,exon7,c.A596G,p.Y199C	nonsynonymous	NA	0.0103561	6	266135;80	169648;219	99281;83	238566;1370	128857;557	288525;2988	113442;45	147306;71	147361;75	66616;93	73293;93	168528;147	159344;105	141495;57	89452;51	152658;51	120350;49	62389;50	67043;45	152067;69	110654;91	107291;56	130130;187	293078;119	186060;230	117493;177	114945;60	25052;37	79781;47	282664;546	42994;17	123002;94	265346;304	64021;75	74447;20	84593;116	73451;85	256308;70	355876;71	56571;23	78763;18
chr1	230978637	-	TTC13	NM_001122835.2,exon1,c.A194G,p.Q65R;NM_024525.4,exon1,c.A194G,p.Q65R	nonsynonymous	diversifying	0.158333	16	1540;78	931;54	487;17	1088;52	684;35	1447;106	107;4	183;16	228;23	392;9	455;15	229;22	202;22	167;7	281;29	360;57	193;18	266;7	125;7	885;46	701;16	1126;26	618;19	1160;28	1097;30	553;29	536;18	83;2	208;22	1449;90	302;6	2354;20	1332;53	338;9	577;20	506;49	310;12	901;33	1231;45	581;25	610;27
chr1	230978658	-	TTC13	NM_001122835.2,exon1,c.A173G,p.E58G;NM_024525.4,exon1,c.A173G,p.E58G	nonsynonymous	diversifying	0.0519231	36	1564;40	893;19	490;13	1166;17	691;4	1465;33	113;3	198;5	222;8	414;6	501;9	224;4	208;9	142;3	281;14	342;12	198;6	278;2	128;2	854;23	698;7	1198;8	626;8	1222;4	1084;12	543;5	524;5	96;1	214;6	1450;20	322;4	2347;9	1306;20	323;2	594;4	520;27	312;1	859;7	1242;15	588;9	582;7
chr1	234608730	-	IRF2BP2	NM_001077397.1,exon1,c.A765G,p.A255A;NM_182972.2,exon1,c.A765G,p.A255A	synonymous	NA	0.0143149	7	20903;39	12094;65	6612;9	20784;83	8667;62	30036;84	978;14	1212;7	2072;26	2674;8	3270;13	1831;16	1420;11	1618;11	1669;17	1525;19	1346;8	1722;20	867;10	16684;47	11064;44	13136;25	12066;67	20341;36	18805;51	11186;64	6246;29	1363;6	6163;52	18238;86	5548;12	24182;26	17656;143	9537;35	7138;15	4532;64	5729;43	31052;45	36244;36	6875;5	4720;5
chr1	246842707	-	AHCTF1	NM_001323342.1,exon35,c.A6595G,p.K2199E;NM_001323343.1,exon35,c.A6595G,p.K2199E;NM_015446.4,exon35,c.A6622G,p.K2208E	nonsynonymous	diversifying	0.022293	18	51442;90	25190;138	14408;26	26154;258	15100;131	33808;114	3257;17	4914;25	7849;46	12462;46	14184;62	7274;27	6254;28	4111;41	5727;43	7374;38	4910;24	2826;63	2784;31	25106;77	18128;116	17406;57	18998;112	24394;104	29306;141	14641;120	14722;35	2120;16	7847;55	32881;282	5305;15	29567;38	38107;219	15055;134	8216;11	12965;164	10376;97	23193;50	34358;33	9582;25	13040;18
chr1	246842712	-	AHCTF1	NM_001323342.1,exon35,c.A6590G,p.K2197R;NM_001323343.1,exon35,c.A6590G,p.K2197R;NM_015446.4,exon35,c.A6617G,p.K2206R	nonsynonymous	diversifying	0.017254	18	48767;55	23968;112	13717;27	24854;201	14248;103	32110;63	3088;18	4665;28	7478;35	11865;27	13502;49	6891;29	5961;25	3903;29	5380;34	6995;40	4629;21	2724;47	2641;30	23734;53	17095;104	16543;44	18014;102	23267;94	27961;94	13954;117	13950;32	2009;16	7438;44	31331;250	5061;11	28077;27	36187;169	14344;110	7791;11	12286;163	9798;74	21965;47	32659;23	9098;17	12364;12
chr1	247424459	+	NLRP3	NM_004895.4,exon3,c.A1016G,p.K339R;NM_001079821.2,exon5,c.A1016G,p.K339R;NM_001127462.2,exon3,c.A1016G,p.K339R;NM_001243133.1,exon3,c.A1010G,p.K337R;NM_001127461.2,exon4,c.A1016G,p.K339R;NM_183395.2,exon3,c.A1016G,p.K339R	nonsynonymous	diversifying	0.0797452	47	1528;34	2436;14	230;0	909;14	629;3	752;29	123;5	225;8	247;8	93;3	99;3	485;10	369;8	190;7	229;8	358;12	140;5	348;11	156;9	535;14	331;2	444;2	256;1	310;3	296;3	362;7	181;2	42;1	97;4	4013;163	130;3	355;6	1146;26	107;3	116;1	179;3	138;0	310;2	309;6	325;5	966;9
chr1	248847930	+	ZNF672	NM_024836.2,exon4,c.A656G,p.Q219R	nonsynonymous	NA	0.0289993	6	9143;18	5809;21	4112;6	6817;112	3492;45	8414;244	1262;4	1690;2	2909;13	3749;18	4334;9	2619;7	2058;6	1708;5	1854;3	2464;2	1954;7	1328;8	1144;2	5958;13	5145;18	6245;13	5625;32	10453;19	9991;40	7679;13	8270;12	1134;3	3385;11	11901;87	2381;3	25326;23	8680;31	2364;4	3863;3	4316;11	5519;14	8207;12	12047;18	3529;7	4335;5
chr10	3151278	-	PITRM1	NM_014889.3,exon15,c.A1707G,p.I569M;NM_001242307.1,exon15,c.A1707G,p.I569M;NM_001242309.1,exon14,c.A1611G,p.I537M	nonsynonymous	diversifying	0.0169173	7	28341;157	15191;71	22427;41	26882;153	13781;67	38646;252	3192;54	6430;72	6106;87	7421;19	9661;26	10742;99	8681;95	3944;39	4518;30	5677;69	3964;54	2569;27	3043;46	15482;110	13182;57	13570;24	15609;42	22599;29	28909;81	16322;59	21701;29	2223;8	6308;26	25661;196	5648;22	50937;46	23344;215	10522;42	9043;9	9156;50	8246;29	15324;62	23708;82	6845;20	5656;15
chr10	5915563	+	FBXO18	NM_178150.2,exon9,c.A1557G,p.I519M;NM_001258453.1,exon10,c.A1335G,p.I445M;NM_001258452.1,exon9,c.A1335G,p.I445M;NM_032807.4,exon10,c.A1710G,p.I570M	nonsynonymous	diversifying	0.0116644	7	29509;132	18674;68	17070;16	24933;91	13045;36	29301;127	2229;26	3428;30	5863;62	7465;29	7994;22	5110;42	4574;46	2855;23	3529;31	5691;47	3813;43	2432;18	2396;19	18252;89	13839;40	17977;39	14366;42	21081;22	25293;73	17036;44	21006;24	2205;8	5841;14	30489;136	5035;14	24614;36	21645;114	10092;13	7560;13	9306;47	8966;21	21627;39	29586;73	9179;23	10828;15
chr10	31527009	+	ZEB1	NM_001323661.1,exon10,c.A2466G,p.E822E;NM_001174095.1,exon8,c.A2919G,p.E973E;NM_001323658.1,exon9,c.A2466G,p.E822E;NM_001323655.1,exon11,c.A2466G,p.E822E;NM_001323671.1,exon10,c.A2466G,p.E822E;NM_001174093.1,exon8,c.A3060G,p.E1020E;NM_001323657.1,exon9,c.A2466G,p.E822E;NM_001323649.1,exon10,c.A2466G,p.E822E;NM_001323645.1,exon10,c.A2466G,p.E822E;NM_001323656.1,exon9,c.A2466G,p.E822E;NM_001323660.…	synonymous	synonymous	0.0238994	28	36267;470	18576;247	4107;41	32824;364	13870;149	38463;528	4288;53	6483;86	8429;94	6913;91	5627;65	5438;64	7450;130	5000;60	7271;118	7090;86	5493;73	4359;59	3703;54	14808;181	29522;392	16717;200	19302;234	6749;82	30674;387	11699;136	14889;197	795;19	2182;34	25008;363	3011;40	51434;643	28855;377	4148;38	1801;19	4898;42	5707;81	6154;65	10679;127	5658;67	3149;35
chr10	44977899	-	C10orf10	NM_007021.3,exon2,c.A132G,p.I44M	nonsynonymous	NA	0.0198064	30	687140;2639	249564;2555	17921;70	307574;2477	133340;1464	409719;3035	5438;60	6295;53	15462;123	8604;53	8800;53	11695;126	10080;115	6470;64	8939;73	7775;83	10041;94	16292;199	8114;66	345998;2082	58168;771	41166;493	58548;347	45679;313	80587;433	91507;632	30679;90	7443;51	21924;173	335599;6647	22692;142	103747;803	371184;1898	76228;228	87599;171	22153;235	20805;172	65130;468	139605;599	20213;92	7565;20
chr10	46010265	-	NCOA4	NM_005437.3,exon8,c.A1656G,p.L552L;NM_001145262.1,exon8,c.A1656G,p.L552L;NM_001145261.1,exon9,c.A1704G,p.L568L;NM_001145263.1,exon8,c.A1656G,p.L552L;NM_001145260.1,exon9,c.A1704G,p.L568L	synonymous	NA	0.0128135	17	51722;160	29598;133	20336;38	28303;119	18374;76	46703;239	4050;40	6201;33	8469;86	6252;19	6233;30	7276;44	8325;48	5069;44	7448;70	7071;66	5463;70	6265;57	4721;54	26832;101	22098;104	30411;78	21584;81	49722;61	40015;160	26367;62	37120;58	3214;10	17582;45	43722;208	9912;16	68754;111	29552;240	9433;58	12420;21	6406;26	12847;54	31172;70	46224;99	16387;41	19238;64
chr10	46549445	-	GPRIN2	NM_014696.3,exon3,c.A1292G,p.E431G	nonsynonymous	NA	0.0789474	9	201;1	141;1	17;0	173;5	21;1	39;1	105;2	114;2	114;9	1998;67	1896;63	86;5	61;3	115;2	2113;66	268;15	66;6	177;8	349;20	667;3	734;2	4322;6	127;0	3905;12	169;1	32;0	10;0	325;2	128;0	12899;57	539;6	43;1	619;3	28;0	1849;4	1877;19	739;10	11835;29	16103;27	2822;1	12;0
chr10	46549672	-	GPRIN2	NM_014696.3,exon3,c.A1065G,p.E355E	synonymous	NA	0.047619	9	172;0	119;0	15;0	193;9	18;0	31;0	99;3	84;1	126;6	1927;23	1849;17	92;2	69;0	130;2	1846;28	257;4	70;0	127;2	255;7	606;1	680;0	3932;0	120;0	3634;2	140;0	18;0	6;0	270;1	111;0	12378;10	512;1	25;0	525;3	29;0	1737;1	1731;2	623;1	10851;6	15070;13	2553;2	17;0
chr10	46549812	-	GPRIN2	NM_014696.3,exon3,c.A925G,p.R309G	nonsynonymous	NA	0.393028	15	193;10	123;7	24;0	195;16	9;0	42;0	84;20	119;39	169;65	2356;113	2249;122	111;32	74;32	130;46	2094;823	276;98	73;28	167;51	341;129	760;33	729;12	4730;27	145;3	4118;35	160;3	27;2	10;0	333;8	147;7	15776;285	605;6	37;0	629;31	38;1	2047;26	2051;155	744;26	12832;178	19184;198	3280;27	14;0
chr10	48450457	-	ARHGAP22	NM_001256026.1,exon7,c.A1402G,p.S468G;NM_021226.3,exon9,c.A1672G,p.S558G;NM_001256025.2,exon9,c.A1690G,p.S564G;NM_001256024.1,exon9,c.A1720G,p.S574G	nonsynonymous	diversifying	0.0170648	12	2501;23	1999;25	1019;6	6039;51	3237;24	3506;19	2296;27	2428;28	2317;27	3101;17	3411;17	3223;55	2551;38	3513;42	3560;37	2062;17	1793;23	6302;89	3560;44	1226;8	1195;8	1013;5	1151;7	1591;5	1976;15	1808;20	1736;3	161;2	213;2	2290;15	468;1	1629;16	3808;23	1586;6	638;2	984;13	1235;11	1850;7	2187;3	499;0	680;2
chr10	48822408	+	WDFY4	NM_020945.1,exon35,c.A5853G,p.E1951E	synonymous	synonymous	0.0290618	47	836;5	494;1	191;1	425;5	314;1	257;4	61;0	62;2	132;2	24;0	26;0	78;1	59;0	107;1	141;0	91;0	56;2	210;3	121;0	261;7	166;0	313;2	134;0	343;1	205;1	131;1	122;1	46;0	70;0	2096;19	101;1	103;1	425;4	97;1	75;0	86;2	75;0	160;0	297;1	1316;2	2453;10
chr10	62805423	+	ADO	NM_032804.5,exon1,c.A364G,p.K122E	nonsynonymous	NA	0.0639205	36	3044;57	2487;43	2386;6	2408;54	1633;38	2956;178	537;5	997;8	1229;20	2158;43	2004;48	1513;29	1706;10	916;10	806;16	1199;20	867;6	2197;30	823;7	1927;40	1836;19	1967;14	1802;28	3309;22	3564;44	2365;23	2707;14	302;7	544;26	2970;121	662;11	4712;23	6515;222	1134;18	964;13	704;45	955;20	1959;32	2579;24	1097;9	1230;9
chr10	70145555	-	TYSND1	NM_001040273.2,exon1,c.A1032G,p.A344A;NM_173555.3,exon1,c.A1032G,p.A344A	synonymous	synonymous	0.065312	15	7370;114	4167;51	3683;15	2900;53	1697;31	3285;67	293;9	455;22	662;25	1500;21	1917;39	869;40	650;34	399;14	689;45	672;35	419;14	324;17	270;10	4650;98	2036;40	3923;28	2015;39	12173;84	3106;47	1626;40	1453;21	600;5	1499;36	4037;87	1561;45	2647;29	4499;189	1875;47	2587;16	1411;79	2295;91	9861;107	13039;90	2116;15	2447;21
chr10	71293924	+	UNC5B	NM_001244889.1,exon12,c.A2133G,p.V711V;NM_170744.4,exon13,c.A2166G,p.V722V	synonymous	synonymous	0.045489	44	1676;3	1439;55	1433;10	5315;46	3156;35	5021;6	981;24	992;20	1741;38	4653;24	5799;29	1859;37	1254;14	1770;60	1177;23	973;17	1391;24	2082;72	1445;39	1052;12	760;14	2765;8	861;3	11404;45	1035;14	5524;65	3014;51	429;10	343;5	6688;123	885;1	1137;12	1195;7	817;12	784;5	1358;30	1738;36	3997;27	4056;6	1038;2	1076;7
chr10	73763570	+	SEC24C	NM_004922.3,exon8,c.A1068G,p.L356L;NM_198597.2,exon7,c.A1068G,p.L356L	synonymous	NA	0.0230005	18	20890;90	11349;76	13289;8	15390;108	8530;34	23119;160	1570;23	2633;25	3277;54	7220;25	9444;19	4659;26	3516;31	2034;37	2607;22	3167;45	1955;26	1913;44	1433;24	12962;60	9575;38	12740;25	10144;37	32404;40	17583;55	8575;56	9881;16	1645;4	4903;14	24067;149	4789;6	23555;43	19507;176	7236;39	8322;6	8942;64	6694;26	14210;32	21889;53	7658;12	7430;15
chr10	75399244	-	ZNF503	NM_032772.5,exon2,c.A1446G,p.L482L	synonymous	synonymous	0.0167598	18	16478;58	12332;41	22096;29	20114;60	5495;26	13188;62	783;6	1434;8	3926;18	453;1	693;8	1922;8	1889;8	1286;7	1806;5	4360;21	2476;16	1074;18	1282;6	8112;35	11584;23	7826;21	23344;40	23492;39	46696;68	5797;24	3759;10	3086;15	2115;10	20695;105	2548;9	3680;21	18232;200	20722;65	10177;11	2953;25	8094;35	5432;8	7385;16	3865;7	3824;9
chr10	77819910	-	DLG5	NM_004747.3,exon16,c.A3511G,p.S1171G	nonsynonymous	diversifying	0.0134724	36	11478;14	5513;36	20739;15	9759;52	4058;19	14113;45	1152;5	1600;10	1929;12	2303;4	2924;5	2303;15	1880;6	1401;3	1986;11	1813;19	1092;5	1080;5	896;5	13929;35	10601;20	8616;9	11131;32	13434;10	21050;33	3309;20	2645;2	748;1	848;1	8040;74	2943;8	20014;14	8997;45	5600;18	3032;2	11505;155	10891;47	20610;24	27153;16	3715;3	1033;0
chr10	97320084	+	FRAT1	NM_005479.3,exon1,c.A631G,p.N211D	nonsynonymous	NA	0.0322581	18	2541;29	1550;20	1372;0	1175;8	897;4	808;11	254;3	269;0	536;5	1070;6	1195;1	586;8	500;5	396;9	610;7	502;4	320;5	248;8	249;4	1581;19	1095;13	1774;2	969;9	1948;8	1653;5	867;7	1085;7	168;2	1963;53	3700;37	573;4	1660;8	1560;45	783;7	1228;5	653;16	1153;18	2307;3	3648;4	1243;5	3885;14
chr10	97334484	-	FRAT2	NM_012083.2,exon1,c.A89G,p.Q30R	nonsynonymous	NA	0.018797	30	1210;5	904;8	490;0	468;1	353;0	389;4	200;2	284;1	467;2	715;3	750;2	462;0	442;1	270;0	308;2	494;1	335;0	138;1	176;0	1036;8	1051;1	2897;0	693;1	3536;3	1229;4	505;4	710;1	164;1	988;3	2660;50	720;2	2155;2	1189;15	322;0	1306;0	337;2	609;1	3959;8	5758;6	1086;0	1514;5
chr10	97455630	+	ZDHHC16	NM_001287804.1,exon6,c.A585G,p.L195L	synonymous	NA	0.0368964	36	2938;4	1897;7	1320;5	1998;11	1252;9	1994;9	270;4	346;12	528;6	1277;5	1656;8	735;23	486;11	320;9	417;13	499;4	325;6	224;3	231;6	1932;2	1196;4	1716;6	1418;8	4087;6	2063;9	1274;7	908;2	403;2	715;3	5416;28	929;1	835;3	3348;15	1469;3	927;1	1843;68	1317;7	2470;5	3594;5	895;1	1090;0
chr10	97664918	+	PI4K2A	NM_018425.3,exon6,c.A1018G,p.I340V	nonsynonymous	NA	0.0435556	18	10938;190	5367;89	9688;45	6606;115	3740;58	9245;130	1288;33	3024;103	2889;92	3866;78	4591;83	4388;139	4286;133	1709;53	2906;103	3491;93	1717;63	1125;49	1400;48	4959;101	3857;47	4222;53	4583;47	13910;104	8306;77	4645;68	5743;28	830;16	1965;21	11622;233	1838;16	9524;25	8452;235	2636;53	1651;14	3867;115	2397;34	7636;108	13144;184	2833;20	3278;27
chr10	97714382	+	MARVELD1	NM_031484.3,exon1,c.A506G,p.K169R	nonsynonymous	NA	0.0474596	6	14447;66	6975;91	1556;7	26485;871	11966;460	33439;1587	149;2	185;4	543;11	305;4	644;9	468;17	284;6	199;1	502;14	451;10	375;4	222;4	194;4	7058;47	9982;110	7887;52	12822;164	6165;35	24131;187	4236;37	1909;11	548;4	494;5	10585;222	1792;9	1712;27	16828;204	5857;41	1069;3	2849;70	5774;72	6533;39	10427;28	2590;13	1752;5
chr10	99330105	+	CNNM1	NM_020348.2,exon1,c.A718G,p.S240G	nonsynonymous	diversifying	0.150641	12	26;0	18;1	28;2	49;3	25;0	97;11	47;2	219;25	214;25	435;19	417;30	312;47	359;43	82;8	176;24	291;20	136;14	15;1	42;7	34;1	51;0	28;1	66;2	113;1	142;3	6;0	4;0	13;0	2;0	27;4	20;0	3;0	5;0	84;0	52;0	117;7	42;0	93;0	125;0	24;0	3;0
chr10	100233315	-	CWF19L1	NM_001303405.1,exon14,c.A1118G,p.Q373R;NM_001303406.1,exon11,c.A1118G,p.Q373R;NM_001303404.1,exon13,c.A1409G,p.Q470R;NM_018294.5,exon14,c.A1529G,p.Q510R;NM_001303407.1,exon13,c.A794G,p.Q265R	nonsynonymous	NA	0.0107527	19	17874;15	9646;23	5262;8	9873;19	5684;10	13802;5	1998;13	3259;22	4069;32	8792;38	8670;28	4739;22	4788;34	2756;16	3958;35	4333;45	2655;27	2337;8	1953;21	10412;11	6606;17	7163;9	6743;13	10770;20	10516;19	6016;16	5934;8	1224;2	2893;8	18000;33	2549;2	11428;10	17748;34	6070;14	4520;4	5380;33	4972;24	13257;8	20379;6	4958;7	9874;9
chr10	100983512	+	SEMA4G	NM_017893.3,exon14,c.A1913G,p.Y638C	nonsynonymous	NA	0.0611855	19	1131;14	901;8	3112;7	1192;15	586;8	667;5	611;18	961;33	1114;35	5986;35	8611;80	1566;57	1001;31	635;16	1401;74	1228;45	685;14	434;6	523;32	1425;16	3131;18	18164;28	1007;8	1848;11	1296;13	780;10	534;1	777;7	8781;83	2369;42	668;3	639;2	5013;82	3690;27	5295;24	2222;44	3005;36	5541;40	11150;61	8219;13	570;3
chr10	101003714	+	LZTS2	NM_001318100.1,exon3,c.A616G,p.S206G;NM_032429.3,exon3,c.A616G,p.S206G;NM_001318099.1,exon3,c.A616G,p.S206G	nonsynonymous	diversifying	0.0300233	6	64440;339	36064;458	25150;57	50000;658	25009;324	82669;2482	4938;36	6002;58	10219;107	11545;70	14150;88	10281;105	7712;72	8102;75	7826;74	9454;93	7705;53	10125;109	6545;70	36027;251	36620;216	27420;108	37611;239	30353;90	62068;294	21172;184	19834;95	3785;35	3092;40	48932;1085	8143;35	25722;175	47910;376	21162;110	8540;15	13639;270	18707;94	28689;110	44522;128	12216;33	11684;24
chr10	102400131	+	NFKB2	NM_001322935.1,exon14,c.A1395G,p.I465M;NM_002502.5,exon15,c.A1521G,p.I507M;NM_001261403.2,exon14,c.A1521G,p.I507M;NM_001288724.1,exon15,c.A1521G,p.I507M;NM_001077494.3,exon15,c.A1521G,p.I507M;NM_001322934.1,exon15,c.A1521G,p.I507M	nonsynonymous	diversifying	0.0144231	19	26191;189	23815;197	12261;15	18902;130	9339;46	21330;164	1550;11	1615;8	2805;28	805;5	1196;4	2287;12	1795;10	1544;17	1851;12	2242;23	1760;18	1405;17	1248;18	16882;158	25842;92	18200;74	15592;54	21073;59	24194;54	11953;80	10041;34	3486;10	8483;32	53098;342	6063;22	17957;73	26297;228	8834;67	10404;37	7193;23	15470;65	19503;95	25330;127	10924;17	23219;21
chr10	102475824	+	MFSD13A	NM_024789.3,exon10,c.A1394G,p.Q465R	nonsynonymous	diversifying	0.021419	15	2440;17	1592;15	1169;1	2345;13	995;3	991;9	1156;14	2133;30	3428;47	6321;26	7551;37	3736;60	2850;42	1619;19	1494;32	3696;50	2204;32	804;13	754;11	1403;12	2026;10	2731;8	1485;7	2268;5	2703;4	1421;12	1277;5	240;1	1253;14	10213;52	375;3	1205;3	3387;50	500;0	1048;1	1561;18	1069;9	5979;19	8104;17	1342;6	2389;4
chr10	122210968	+	TACC2	NM_001291877.1,exon8,c.A6555G,p.E2185E;NM_001291878.1,exon3,c.A777G,p.E259E;NM_006997.3,exon3,c.A777G,p.E259E;NM_206861.2,exon6,c.A981G,p.E327E;NM_206860.2,exon3,c.A777G,p.E259E;NM_001291876.1,exon8,c.A6408G,p.E2136E;NM_206862.3,exon9,c.A6543G,p.E2181E	synonymous	synonymous	0.0307317	15	12755;74	6753;21	3669;15	14085;81	7342;28	19071;115	1010;16	1820;41	2072;39	4631;20	4950;29	2671;54	2466;51	1399;34	2050;63	2528;55	1161;28	463;11	648;11	6847;45	16033;34	14122;25	14302;34	25234;29	27204;60	28608;31	37493;32	1165;0	1361;2	49140;284	5994;11	142781;29	8004;62	1493;6	3273;11	8663;75	9035;26	33572;70	50690;93	5822;9	570;2
chr10	124993308	-	CTBP2	NM_001329.3,exon9,c.A933G,p.K311K;NM_022802.2,exon7,c.A2553G,p.K851K;NM_001083914.2,exon9,c.A933G,p.K311K;NM_001321014.1,exon9,c.A933G,p.K311K;NM_001321013.1,exon8,c.A933G,p.K311K;NM_001321012.1,exon9,c.A933G,p.K311K;NM_001290215.2,exon9,c.A933G,p.K311K;NM_001290214.2,exon9,c.A933G,p.K311K	synonymous	synonymous	0.0140819	47	28044;172	16626;177	10619;13	27254;133	12429;39	41620;195	2944;19	3992;14	4798;34	11206;18	12270;16	4772;23	4405;26	3660;17	5086;18	4294;28	2814;24	2510;25	2664;13	20624;135	13764;52	21381;49	16262;32	25199;25	27482;59	9366;44	8762;28	2435;13	1132;8	32887;240	6993;19	17345;57	20062;139	12584;46	9808;8	8619;25	13090;33	11363;59	17117;67	8694;23	6345;12
chr10	124993309	-	CTBP2	NM_001329.3,exon9,c.A932G,p.K311R;NM_022802.2,exon7,c.A2552G,p.K851R;NM_001083914.2,exon9,c.A932G,p.K311R;NM_001321014.1,exon9,c.A932G,p.K311R;NM_001321013.1,exon8,c.A932G,p.K311R;NM_001321012.1,exon9,c.A932G,p.K311R;NM_001290215.2,exon9,c.A932G,p.K311R;NM_001290214.2,exon9,c.A932G,p.K311R	nonsynonymous	diversifying	0.0217994	18	28156;238	16676;229	10656;18	27312;188	12572;61	41914;290	2954;23	4026;19	4832;38	11241;21	12305;22	4764;38	4405;40	3650;27	5126;24	4305;40	2844;34	2523;55	2666;20	20684;210	13824;66	21474;65	16330;56	25299;34	27643;93	9427;72	8802;48	2441;17	1146;13	33064;349	7033;46	17435;88	20177;228	12623;59	9829;20	8660;45	13081;47	11386;72	17174;83	8736;32	6349;17
chr10	132141957	+	JAKMIP3	NM_001323088.1,exon11,c.A1505G,p.Q502R;NM_001323086.1,exon11,c.A1511G,p.Q504R;NM_001105521.3,exon11,c.A1511G,p.Q504R;NM_001323087.1,exon11,c.A1511G,p.Q504R;NM_001323089.1,exon10,c.A1295G,p.Q432R;NM_001323090.1,exon11,c.A1511G,p.Q504R	nonsynonymous	diversifying	0.0229607	36	284;1	109;2	376;1	108;0	97;0	250;1	568;1	910;2	812;5	2051;3	2346;1	1306;8	1167;3	1044;8	1324;5	1064;7	595;4	1338;23	937;6	277;2	443;3	273;1	453;4	122;0	706;0	312;1	448;0	13;0	20;0	172;3	88;1	834;2	325;1	510;0	93;1	1655;38	388;3	209;0	336;0	105;1	35;0
chr11	679698	-	DEAF1	NM_021008.3,exon8,c.A1116G,p.A372A;NM_001293634.1,exon6,c.A849G,p.A283A	synonymous	synonymous	0.0109208	16	16095;34	9480;19	10986;13	12614;18	7352;12	13775;20	23501;218	34923;189	23742;193	28082;40	30165;32	37950;105	33839;111	28821;123	19387;102	26097;285	18185;138	5106;12	9370;89	11586;18	8088;11	6984;4	8759;10	18259;10	13814;22	6564;9	6057;7	2120;4	2307;1	13691;21	3312;3	17360;14	18611;47	5720;11	6558;4	8435;12	6541;8	16108;16	23685;29	4155;1	5543;6
chr11	722104	+	EPS8L2	NM_022772.3,exon12,c.A998G,p.K333R	nonsynonymous	diversifying	0.03314	15	10394;34	7147;48	7340;10	15612;57	6351;30	9003;39	867;7	975;22	2036;37	12494;101	14853;134	2163;59	1110;21	1104;24	2414;80	2533;61	1146;19	877;8	645;12	26394;133	7674;19	39194;23	8240;24	204518;126	10320;40	2930;6	1096;1	13532;38	31060;56	47586;81	23531;42	1406;12	16653;81	5630;28	22890;17	6996;84	16773;62	64374;109	87511;79	29018;17	725;0
chr11	774040	-	PDDC1	NM_001318824.1,exon3,c.A215G,p.Y72C;NM_001318823.1,exon2,c.A65G,p.Y22C;NM_001318820.1,exon3,c.A215G,p.Y72C;NM_001318818.1,exon2,c.A65G,p.Y22C;NM_001318822.1,exon2,c.A65G,p.Y22C;NM_001318821.1,exon3,c.A215G,p.Y72C;NM_182612.3,exon3,c.A215G,p.Y72C	nonsynonymous	diversifying	0.0502984	18	14300;218	8702;176	14800;30	11838;283	7323;128	16524;261	3929;88	6619;86	7955;195	11483;39	12452;60	8405;100	7857;80	5149;149	6233;140	7317;127	4807;129	3519;177	3383;100	9481;199	8885;140	10482;59	9103;74	17232;77	15950;113	6483;165	5721;41	1654;20	2800;51	14457;236	3155;30	9417;61	19812;563	6927;166	4621;16	8916;130	5742;98	10413;172	16613;180	4878;22	5078;15
chr11	2909284	+	SLC22A18	NM_002555.5,exon4,c.A331G,p.S111G;NM_001315501.1,exon4,c.A586G,p.S196G;NM_183233.2,exon4,c.A331G,p.S111G	nonsynonymous	diversifying	0.0887097	6	7236;69	5236;44	1770;14	3878;249	2423;90	3224;286	164;1	697;18	206;3	88;1	186;1	1115;36	1163;38	311;11	574;15	259;2	136;2	391;6	310;7	5176;39	4434;28	28027;55	2165;53	12192;32	3703;132	6276;32	3101;11	2968;9	18279;49	8377;162	2343;7	1364;10	5668;59	1802;7	2577;10	1274;11	3182;21	11630;72	16271;84	18118;33	3917;32
chr11	5269810	-	HBE1	NM_005330.3,exon1,c.A81G,p.E27E	synonymous	NA	0.624343	47	351;1	198;0	184;0	170;0	86;1	276;0	55;0	171;0	125;1	229;0	226;0	175;0	239;1	140;0	106;0	118;0	53;0	46;0	52;0	210;0	126;0	92;0	115;0	128;0	263;0	116;0	196;4	39;0	56;0	360;1	38;0	570;0	685;0	229;0	89;0	109;0	194;0	157;0	404;0	52;0	177;0
chr11	6625465	-	DCHS1	NM_003737.3,exon19,c.A6879G,p.S2293S	synonymous	synonymous	0.0256959	18	14524;66	8831;76	1774;3	16217;102	4904;20	11719;44	1220;12	1714;14	2080;17	780;6	2142;17	2313;20	1491;10	1031;8	2073;16	2367;16	1353;14	467;12	664;8	9178;65	12718;45	8869;35	10074;28	3952;12	13741;39	6057;52	4465;22	576;8	572;4	15588;217	784;5	2345;29	6837;38	5661;25	1612;6	2051;14	4617;23	3705;20	6214;14	3847;13	6259;8
chr11	6632548	-	DCHS1	NM_003737.3,exon6,c.A2964G,p.V988V	synonymous	synonymous	0.0334395	32	3915;75	2277;37	459;1	4346;49	1304;14	3184;45	278;3	447;10	540;13	181;5	431;6	440;5	411;8	248;4	543;7	612;18	320;3	135;2	154;3	2496;63	3037;17	2361;17	2667;7	980;12	3750;21	1441;22	1048;7	142;2	146;4	3657;104	217;5	628;21	1756;29	1479;23	376;1	337;7	1136;19	924;18	1469;21	981;6	1348;8
chr11	8624949	-	TRIM66	NM_014818.1,exon11,c.A2155G,p.S719G	nonsynonymous	diversifying	0.0634921	8	3017;33	1296;13	1805;3	1903;53	1065;28	2628;128	170;6	315;20	504;23	937;8	1199;12	465;15	392;15	210;3	451;22	763;23	305;2	193;3	138;3	1839;18	1120;7	1624;3	1095;11	2812;6	1803;10	736;10	703;4	199;1	1132;6	2686;52	622;4	2145;8	3285;44	745;3	1970;5	1877;55	804;4	3015;17	4466;31	1103;7	1028;2
chr11	8640835	-	TRIM66	NM_014818.1,exon9,c.A1105G,p.R369G	nonsynonymous	diversifying	0.0617577	6	1824;18	751;5	1068;2	1245;40	709;21	1684;104	118;6	197;5	377;10	612;13	672;8	256;11	240;10	132;4	309;5	467;10	202;2	162;3	96;2	1110;7	698;7	950;6	691;3	1749;1	1130;10	436;2	374;1	127;0	634;2	1593;23	411;2	1276;6	2109;9	505;5	1324;2	1039;13	464;2	1884;10	2711;20	680;2	537;1
chr11	18729697	-	PTPN5	NM_032781.3,exon13,c.A1451G,p.Q484R;NM_001278239.1,exon12,c.A1283G,p.Q428R;NM_001278238.1,exon12,c.A1379G,p.Q460R;NM_001278236.1,exon13,c.A1355G,p.Q452R;NM_001039970.1,exon13,c.A1355G,p.Q452R;NM_006906.1,exon13,c.A1451G,p.Q484R	nonsynonymous	diversifying	0.0204604	26	748;1	610;4	197;1	646;2	1009;9	650;0	4317;36	12347;124	65139;582	1016;12	1556;14	23771;282	20470;168	6094;54	11261;170	81707;787	49642;501	937;19	2627;42	728;2	583;2	361;3	1318;9	471;5	1849;13	1173;24	4111;19	38;1	12;0	1283;16	275;0	526;2	5719;8	633;3	153;0	920;13	385;4	548;2	523;1	242;1	144;0
chr11	32435257	-	WT1	NM_024426.4,exon1,c.A89G,p.Q30R;NM_024424.3,exon1,c.A89G,p.Q30R;NM_000378.4,exon1,c.A89G,p.Q30R	nonsynonymous	NA	0.0348304	43	51;0	4278;59	25;0	115;4	201;2	3;0	1;0	3;0	3;0	2;0	1;0	3;0	3;0	2;0	4;0	1;0	1;0	1;0	1;0	4;0	148;1	52;1	99;0	25;2	128;0	876;30	599;12	234;0	14;0	232;4	0;0	12;0	6;0	5059;78	14;0	0;0	76;1	39;0	6;0	19;0	1406;8
chr11	45902592	+	MAPK8IP1	NM_005456.3,exon5,c.A825G,p.L275L	synonymous	synonymous	0.0233218	19	5499;29	2746;20	10712;24	3267;11	2569;19	4709;22	25878;403	39064;491	30733;486	31460;130	38717;212	49692;438	38712;375	40230;388	30520;419	36606;584	21529;372	40762;460	22211;518	3368;15	3917;26	2855;12	4340;28	1862;7	7648;39	2566;13	2107;10	1023;5	1084;3	4927;23	2393;9	2037;8	180511;4180	3178;13	14097;15	43041;277	3967;22	2958;16	4801;18	1357;5	790;4
chr11	46366291	+	DGKZ	NM_001105540.1,exon2,c.A35G,p.K12R	nonsynonymous	diversifying	0.150808	15	1688;24	654;16	439;11	679;13	466;11	1540;30	252;15	1080;96	314;18	277;21	414;15	2232;248	1705;177	784;52	557;84	361;32	246;12	146;5	173;14	835;10	1738;26	1098;9	1465;15	898;2	2300;17	6899;63	3559;18	92;3	122;4	1897;33	342;4	29762;20	887;10	143;2	467;5	6565;235	688;7	793;6	1181;6	683;2	1146;8
chr11	46366298	+	DGKZ	NM_001105540.1,exon2,c.A42G,p.P14P	synonymous	synonymous	0.115324	15	1910;17	726;19	484;11	750;16	513;20	1784;43	268;15	1185;97	362;19	302;8	474;15	2451;217	1915;149	893;44	633;73	384;22	280;13	154;7	179;15	951;12	1956;21	1235;9	1633;31	1007;11	2585;41	7751;103	3976;25	102;2	138;7	2154;53	387;3	33124;56	1008;18	167;5	525;14	7333;280	773;12	877;6	1347;15	752;2	1289;14
chr11	46366351	+	DGKZ	NM_001105540.1,exon2,c.A95G,p.K32R	nonsynonymous	diversifying	0.0228471	15	1942;7	745;1	425;3	747;5	553;6	1725;6	253;1	1076;22	286;6	252;2	419;3	2259;36	1694;31	860;12	569;13	311;7	224;2	153;3	199;3	936;2	1868;5	1151;2	1657;4	1013;2	2528;4	7227;10	3583;2	94;1	141;0	1915;5	361;1	29998;8	955;2	146;0	480;0	6855;65	755;1	884;1	1336;1	729;1	1254;1
chr11	46366420	+	DGKZ	NM_001105540.1,exon2,c.A164G,p.Q55R	nonsynonymous	diversifying	0.0390492	15	1921;4	735;4	415;3	759;6	539;1	1772;23	237;5	1158;24	303;4	270;4	421;1	2340;62	1665;43	813;15	589;23	311;6	226;1	137;2	174;5	916;3	1946;7	1211;3	1626;6	980;4	2498;6	7316;16	3666;4	94;0	126;0	1934;11	366;1	30950;11	976;4	160;0	447;2	7039;79	748;2	785;1	1284;4	713;0	1257;2
chr11	46366923	+	DGKZ	NM_001105540.1,exon2,c.A667G,p.R223G	nonsynonymous	diversifying	0.0670391	15	2370;3	930;5	548;0	829;5	679;10	1992;38	309;7	1366;30	387;9	298;4	508;7	2992;95	2166;52	1053;13	716;48	418;8	268;8	172;3	240;3	1145;2	2317;12	1448;5	1938;12	1129;3	2982;13	8905;20	4269;10	106;0	162;1	2403;25	453;0	36380;14	1196;3	195;0	583;0	8676;76	940;2	969;4	1551;3	900;0	1534;4
chr11	46366948	+	DGKZ	NM_001105540.1,exon2,c.A692G,p.K231R	nonsynonymous	diversifying	0.285904	15	2547;31	1001;41	575;19	903;37	713;48	2010;142	335;47	1455;266	409;51	319;32	532;48	3168;604	2280;437	1131;104	752;215	438;54	290;35	193;27	247;35	1217;13	2488;57	1581;24	2112;80	1224;8	3151;88	9464;169	4505;36	115;2	157;8	2439;104	481;5	38111;39	1245;31	204;6	624;18	9240;727	1010;26	1022;9	1709;8	925;10	1671;26
chr11	46873418	-	LRP4	NM_002334.3,exon29,c.A4405G,p.S1469G	nonsynonymous	diversifying	0.0551876	18	1062;5	584;5	827;2	338;5	276;6	563;9	2677;92	3501;118	7785;283	902;14	1696;40	4699;177	3933;142	2606;81	1969;70	5023;171	4181;181	906;50	1265;39	692;7	607;3	1533;6	647;5	1520;3	724;9	1956;11	2172;9	41;1	62;0	2198;40	293;2	3607;5	3725;51	799;5	867;0	1718;11	544;1	14015;15	19811;13	1047;1	673;5
chr11	47378330	-	SPI1	NM_003120.2,exon1,c.A24G,p.E8E;NM_001080547.1,exon1,c.A24G,p.E8E	synonymous	synonymous	0.0104644	47	27712;45	20484;46	6902;4	14264;13	11152;6	8840;17	1518;5	1255;7	2646;6	584;5	445;3	1169;3	1470;5	1795;3	2194;9	1818;7	1423;4	3826;14	2380;7	9134;12	4230;9	7489;7	4708;11	6229;13	7174;12	4625;16	3745;7	981;5	2703;16	82270;405	2453;3	2985;11	12744;25	1581;2	2020;6	2139;6	2703;4	6110;10	8805;7	6459;8	43105;70
chr11	61007595	+	CD6	NM_006725.4,exon3,c.A154G,p.S52G;NM_001254751.1,exon3,c.A154G,p.S52G;NM_001254750.1,exon3,c.A154G,p.S52G	nonsynonymous	diversifying	0.19403	33	344;53	422;76	66;7	168;26	135;10	112;18	9;2	10;1	12;1	12;0	9;0	21;2	18;4	6;0	16;2	13;1	7;0	35;6	10;5	192;36	131;17	507;40	85;7	522;39	81;9	74;13	28;2	49;10	61;8	1662;248	74;12	57;5	134;26	28;5	50;2	40;6	127;12	216;23	146;28	1463;82	1624;118
chr11	61509836	+	LRRC10B	NM_001145077.1,exon1,c.A838G,p.S280G	nonsynonymous	NA	0.0275229	18	1483;4	1354;9	156;0	293;2	1359;12	6810;47	646;8	1232;12	6787;74	43;1	77;0	1447;15	1212;14	1138;6	685;6	6234;60	5511;56	109;3	314;4	1058;6	603;1	600;1	334;2	241;3	385;1	262;1	366;0	54;2	23;1	2642;10	198;0	285;4	1119;2	417;0	282;3	6045;56	274;1	415;3	567;2	287;1	77;1
chr11	61957430	+	BEST1	NM_001300787.1,exon5,c.A500G,p.Y167C;NM_001139443.1,exon5,c.A500G,p.Y167C;NM_001300786.1,exon5,c.A500G,p.Y167C;NM_004183.3,exon6,c.A680G,p.Y227C	nonsynonymous	diversifying	0.0668414	10	5497;39	3948;47	1157;9	1437;25	1840;31	2002;47	2185;16	1598;22	6242;63	763;51	1120;67	3380;54	1744;24	3455;28	2481;33	3418;29	4548;54	4710;66	2974;38	2823;32	1427;27	1372;18	1711;38	1083;18	2593;41	2331;46	1127;8	188;1	334;2	5799;129	423;5	1037;16	27391;373	1675;19	593;7	878;32	1147;12	1433;31	2265;48	821;12	2339;15
chr11	61957444	+	BEST1	NM_001300787.1,exon5,c.A514G,p.I172V;NM_001139443.1,exon5,c.A514G,p.I172V;NM_001300786.1,exon5,c.A514G,p.I172V;NM_004183.3,exon6,c.A694G,p.I232V	nonsynonymous	diversifying	0.20367	11	5390;388	3827;279	1149;66	1424;100	1782;170	1934;153	2116;291	1561;237	6093;883	709;143	1090;222	3289;413	1671;208	3368;474	2425;358	3362;490	4436;664	4647;707	2889;476	2800;225	1446;143	1356;99	1697;138	1043;80	2606;213	2282;221	1122;72	182;13	330;27	5653;418	396;26	1038;90	26785;2730	1671;163	555;42	858;141	1115;108	1435;147	2209;216	809;63	2308;101
chr11	61957449	+	BEST1	NM_001300787.1,exon5,c.A519G,p.P173P;NM_001139443.1,exon5,c.A519G,p.P173P;NM_001300786.1,exon5,c.A519G,p.P173P;NM_004183.3,exon6,c.A699G,p.P233P	synonymous	synonymous	0.0876882	11	5351;87	3766;96	1130;19	1418;47	1760;55	1911;75	2146;64	1513;64	6075;220	705;60	1129;99	3279;114	1693;64	3353;122	2430;93	3351;122	4444;165	4678;208	2849;127	2828;59	1454;54	1359;31	1667;53	1040;26	2615;77	2311;79	1131;15	180;7	329;7	5634;180	393;6	1026;35	26666;888	1605;38	561;6	846;52	1125;29	1424;68	2195;89	795;24	2337;35
chr11	62578785	-	TUT1	NM_022830.2,exon5,c.A1050G,p.L350L	synonymous	NA	0.036215	36	16918;220	8229;167	7623;38	7371;118	4925;78	11289;216	1414;42	2063;56	3010;91	4198;26	4836;43	3252;88	2843;64	1767;41	2366;85	2904;74	2091;47	1595;52	1257;35	11603;178	6258;97	7584;59	6088;102	11513;151	9485;120	4545;102	5148;65	1459;34	5918;169	13450;318	2971;28	18078;88	16880;444	4832;85	9010;47	6848;248	5663;159	11443;131	17534;113	4862;29	6379;44
chr11	62613338	+	ROM1	NM_000327.3,exon1,c.A57G,p.Q19Q	synonymous	NA	0.0215889	30	2341;8	1918;9	2370;2	6874;68	2408;24	5797;118	3595;6	3509;7	5767;21	3182;12	3935;17	4337;8	3951;11	4032;13	4259;6	4360;10	4993;10	7124;14	4859;10	1816;7	2327;4	1549;3	1915;5	1824;3	3426;10	1240;8	708;2	256;0	962;2	2316;50	380;2	1497;9	5416;31	1299;6	569;3	1810;6	1310;3	1352;5	2191;4	720;1	1289;3
chr11	63290402	+	SLC22A10	NM_001039752.3,exon1,c.A237G,p.L79L	synonymous	NA	0.294118	13	6;1	6;1	5;2	1;0	2;0	7;1	13;3	46;12	18;5	3;2	6;1	151;40	153;45	18;5	5;1	23;5	28;11	5;0	5;1	12;1	3;0	4;0	33;4	15;1	75;4	9;1	8;1	7;0	2535;8	158;29	10;0	5;0	8;0	4;0	9;1	2;1	25;6	32;4	12;0	3;0	14;0
chr11	63290504	+	SLC22A10	NM_001039752.3,exon1,c.A339G,p.T113T	synonymous	NA	0.162393	12	2;1	5;2	2;1	5;0	2;0	14;0	23;4	49;8	14;2	2;2	3;1	234;38	160;18	12;1	7;1	44;9	31;6	8;0	5;0	16;2	3;0	5;0	52;2	15;1	100;5	6;0	13;1	11;0	3289;3	180;21	11;0	4;0	11;1	3;0	8;0	7;2	47;2	27;1	19;0	4;0	23;0
chr11	63290507	+	SLC22A10	NM_001039752.3,exon1,c.A342G,p.E114E	synonymous	NA	0.106667	12	1;0	7;0	10;1	12;0	3;0	13;0	38;3	56;4	17;0	11;2	8;1	225;24	175;10	18;1	6;0	52;3	42;3	7;0	8;0	27;2	5;0	11;0	54;1	35;1	120;2	8;0	24;0	26;0	3099;4	206;16	17;1	5;0	12;1	8;0	11;1	8;2	58;0	39;0	23;1	6;0	31;0
chr11	63818540	+	C11orf84	NM_138471.2,exon4,c.A621G,p.T207T	synonymous	synonymous	0.0248783	19	8711;133	8692;141	4193;19	10158;154	5942;85	12741;165	2170;39	3663;40	3560;66	4802;37	5228;39	4726;73	4965;69	2809;49	4459;66	3614;70	2320;49	1664;30	1849;46	6282;90	10040;102	6577;56	8514;74	8572;41	15334;133	6908;101	5741;58	1153;24	1132;16	15518;348	1795;18	5439;58	9041;194	4570;66	2388;10	6731;102	6234;88	4496;43	6408;54	3322;23	4316;23
chr11	64219583	+	FERMT3	NM_031471.5,exon8,c.A954G,p.P318P;NM_178443.2,exon8,c.A954G,p.P318P	synonymous	synonymous	0.040691	47	19450;139	11890;90	4435;8	10142;68	7224;34	6234;79	542;10	568;9	1188;12	576;1	589;5	722;16	662;16	694;8	825;9	1098;10	796;12	1306;38	757;14	6019;68	3425;20	7176;22	3482;14	4513;18	5386;20	3689;31	2792;11	922;11	1882;22	39193;552	1656;10	3181;27	8235;69	1289;9	1541;4	1493;13	1912;9	3375;19	5837;53	7080;18	31267;138
chr11	64307214	+	ESRRA	NM_004451.4,exon2,c.A35G,p.Y12C;NM_001282451.1,exon2,c.A35G,p.Y12C;NM_001282450.1,exon2,c.A35G,p.Y12C	nonsynonymous	diversifying	0.0120045	47	14941;42	10203;14	8705;5	6753;8	4898;3	10452;12	1642;1	2811;2	3970;6	5109;2	6143;0	4141;4	4028;7	2177;5	2237;4	2982;6	2436;3	1289;5	1806;2	8511;24	8698;13	24234;14	7743;10	29230;23	14916;22	25691;21	40321;20	3344;5	8448;9	19561;56	5415;17	89207;31	7473;23	1552;0	10316;3	2976;12	4499;9	13063;32	19406;30	12270;8	4976;6
chr11	64307220	+	ESRRA	NM_004451.4,exon2,c.A41G,p.K14R;NM_001282451.1,exon2,c.A41G,p.K14R;NM_001282450.1,exon2,c.A41G,p.K14R	nonsynonymous	diversifying	0.016376	47	15141;40	10294;15	8769;3	6806;4	4947;6	10487;12	1623;3	2842;7	3981;3	5130;1	6204;3	4164;6	4077;3	2196;3	2249;4	2957;5	2457;3	1278;4	1832;4	8612;25	8723;9	24497;17	7781;6	29678;28	15129;13	26004;16	40607;16	3390;3	8578;11	19613;71	5492;12	89732;41	7494;26	1571;0	10491;2	3007;3	4547;3	13143;22	19674;38	12377;11	5071;4
chr11	64307249	+	ESRRA	NM_004451.4,exon2,c.A70G,p.K24E;NM_001282451.1,exon2,c.A70G,p.K24E;NM_001282450.1,exon2,c.A70G,p.K24E	nonsynonymous	diversifying	0.0179432	47	17807;54	12417;16	10626;2	8312;10	6030;9	12786;17	2000;4	3420;9	4838;9	6184;3	7354;3	5104;6	5036;8	2669;6	2642;5	3596;7	3032;2	1604;4	2320;2	10305;29	10530;21	29091;9	9688;9	35669;20	18256;12	31521;16	49303;7	4138;1	10155;13	22949;80	6748;11	109737;27	8957;38	1891;0	12506;3	3648;17	5474;15	15762;40	23600;53	14547;7	5987;9
chr11	64307331	+	ESRRA	NM_004451.4,exon2,c.A152G,p.K51R;NM_001282451.1,exon2,c.A152G,p.K51R;NM_001282450.1,exon2,c.A152G,p.K51R	nonsynonymous	diversifying	0.0402712	47	18403;375	13130;88	11018;33	8993;73	6564;48	13387;180	2056;26	3631;38	4898;47	6306;33	7588;40	5458;65	5285;44	2741;33	2714;47	3669;36	3233;35	1681;26	2323;23	10761;156	11214;84	30523;104	10388;75	37426;221	19117;142	33153;214	50464;115	4299;19	11093;67	23165;406	7016;126	116246;104	9316;184	1913;32	13370;42	3822;71	5762;88	16436;264	24281;347	15206;56	6075;43
chr11	64307370	+	ESRRA	NM_004451.4,exon2,c.A191G,p.Q64R;NM_001282451.1,exon2,c.A191G,p.Q64R;NM_001282450.1,exon2,c.A191G,p.Q64R	nonsynonymous	diversifying	0.0453534	6	18701;63	13363;49	11073;11	9161;166	6653;84	13935;632	2090;10	3879;70	4990;55	6451;109	7617;139	5500;87	5436;109	2957;39	2876;34	3646;21	3290;43	1741;14	2485;51	10958;32	11304;24	30971;37	10586;83	37914;29	19556;146	33164;28	51608;44	4404;8	11250;5	23733;224	6900;6	117180;92	9813;37	1931;9	13660;11	4037;3	5935;19	17023;37	25012;60	15186;12	6194;7
chr11	64903622	-	ATG2A	NM_015104.2,exon25,c.A3503G,p.K1168R	nonsynonymous	diversifying	0.0132565	47	10244;16	5406;26	5747;6	5431;61	3380;25	8494;58	1018;4	1790;6	2380;10	3561;20	4942;18	3589;13	2412;8	1174;10	1844;17	2480;15	1486;11	723;8	902;4	6422;11	4652;24	6858;9	5340;20	7704;23	8222;26	3866;19	4518;7	1020;3	5140;15	12858;147	2023;3	13940;20	10752;29	4527;22	4004;3	3949;42	3394;14	11452;18	19196;16	4381;2	4129;6
chr11	65045350	-	NAALADL1	NM_005468.2,exon18,c.A2144G,p.E715G	nonsynonymous	diversifying	0.0231579	13	10847;11	8745;28	1374;4	13631;73	6643;60	12912;37	536;7	464;2	821;14	1316;3	1456;8	669;12	475;11	524;3	717;7	657;13	435;3	520;8	395;5	7379;20	9366;22	9282;15	7595;45	4532;21	13003;51	4173;39	2627;14	660;2	649;3	11072;95	989;3	1968;23	10348;61	5077;26	746;0	2538;37	4795;49	4091;5	5199;5	44536;15	5975;7
chr11	65297201	+	POLA2	NM_002689.3,exon18,c.A1729G,p.R577G	nonsynonymous	NA	0.0381797	36	7512;75	4927;53	3579;16	4038;39	2704;37	4517;45	1008;30	1189;35	1823;52	2729;46	2914;47	1935;49	1708;63	1629;28	1538;47	1671;47	1493;29	1799;35	1238;22	5336;69	6003;40	7042;47	11186;61	12140;64	23060;83	4375;40	4258;36	1224;13	1931;27	11623;145	1451;17	5685;24	8170;122	4799;48	3169;7	2593;99	4339;74	6679;41	9400;63	4504;29	7307;46
chr11	65547495	-	LTBP3	NM_021070.4,exon14,c.A2051G,p.K684R;NM_001164266.1,exon14,c.A1700G,p.K567R;NM_001130144.2,exon14,c.A2051G,p.K684R	nonsynonymous	diversifying	0.0102066	15	77617;515	46397;340	34815;55	219894;1417	80337;479	192965;1660	6743;59	9316;74	15745;151	15946;41	22663;51	17271;168	11379;108	7522;61	8230;84	14322;136	9891;99	5870;35	5370;49	50721;353	51004;231	33978;123	52880;199	26379;77	74345;281	59622;356	31905;103	6207;40	9771;55	79517;616	11878;36	41023;127	129044;1015	47887;225	21236;51	39405;291	35510;155	29358;144	44678;307	16844;49	16445;23
chr11	65581687	+	EHBP1L1	NM_001099409.1,exon9,c.A1015G,p.R339G	nonsynonymous	diversifying	0.0694087	18	26579;478	16141;558	4119;36	50692;1108	26331;579	71245;1184	1236;76	1101;64	1889;107	1936;34	2445;48	1485;80	1026;55	1275;75	1472;82	1308;69	1108;75	1556;108	1175;59	12761;318	38372;464	28991;226	38160;512	32779;286	65170;599	11574;327	15930;162	1372;48	2271;80	36705;1251	4396;87	120806;209	27618;1017	5929;138	2678;28	3105;199	13426;306	13462;165	19874;160	12988;89	20010;178
chr11	65583712	+	EHBP1L1	NM_001099409.1,exon9,c.A3040G,p.R1014G	nonsynonymous	diversifying	0.0174825	12	25627;90	15221;98	4615;9	50474;329	26064;191	53873;443	995;9	1005;8	1656;12	1394;8	2056;10	1430;25	882;14	1120;5	1233;11	1198;14	1007;9	1303;14	979;9	12783;53	51521;165	33247;67	38588;169	40982;92	65854;219	14223;63	19696;59	1494;4	2567;11	36613;220	4919;15	148780;232	27860;199	5909;23	2573;6	3240;49	16243;61	16866;45	23208;45	15081;31	24276;53
chr11	65583728	+	EHBP1L1	NM_001099409.1,exon9,c.A3056G,p.E1019G	nonsynonymous	diversifying	0.0131537	47	24301;71	14422;68	4347;7	47583;254	24278;101	51690;543	951;5	945;2	1611;5	1356;1	1990;6	1378;9	831;3	1061;2	1252;6	1182;6	993;2	1206;8	961;5	12227;51	48137;56	31085;27	36022;65	38265;30	61549;71	13486;49	18958;23	1452;4	2407;10	35218;267	4632;10	142159;43	26893;112	5633;12	2393;3	3054;14	15246;25	15911;23	22102;24	14141;10	22663;19
chr11	65583731	+	EHBP1L1	NM_001099409.1,exon9,c.A3059G,p.K1020R	nonsynonymous	diversifying	0.0189547	47	24354;104	14412;96	4336;6	47404;349	24351;143	51594;444	951;5	943;7	1580;9	1363;4	2020;8	1378;12	824;4	1067;6	1238;11	1144;3	1011;6	1187;14	974;6	12250;59	48064;68	31144;43	36061;101	38311;61	61592;117	13540;79	18771;19	1442;8	2421;14	35162;349	4599;24	141919;84	26882;151	5592;15	2379;8	3048;23	15232;29	15997;38	22141;50	14164;12	22642;53
chr11	65583740	+	EHBP1L1	NM_001099409.1,exon9,c.A3068G,p.E1023G	nonsynonymous	diversifying	0.0295396	6	22398;58	13239;43	3945;3	43855;486	22371;189	47631;1407	887;2	857;0	1462;1	1229;1	1830;4	1254;6	781;0	985;0	1156;0	1060;1	933;0	1093;2	911;1	11317;34	44451;27	28497;29	33292;135	35223;20	56695;155	12459;29	17183;12	1312;2	2216;1	32414;138	4185;4	129545;89	24940;63	5193;7	2170;1	2839;11	14062;12	14803;21	20442;27	13022;9	21058;21
chr11	65583745	+	EHBP1L1	NM_001099409.1,exon9,c.A3073G,p.R1025G	nonsynonymous	diversifying	0.0132377	6	23629;44	14079;36	4234;2	46400;247	23620;89	50311;666	931;1	911;1	1540;2	1339;5	1966;2	1353;4	819;3	1077;1	1241;1	1118;4	971;3	1176;8	930;3	12097;25	47047;44	30294;25	35341;80	37382;24	59835;80	13149;21	18200;9	1360;1	2388;4	34388;137	4411;4	137097;98	26530;56	5465;4	2355;7	3058;12	15049;14	15620;23	21660;12	13735;15	22535;20
chr11	65641120	+	SIPA1	NM_153253.29,exon2,c.A199G,p.S67G;NM_006747.3,exon2,c.A199G,p.S67G	nonsynonymous	diversifying	0.0154128	6	13536;21	10908;37	5170;4	9666;87	6516;48	10381;160	1124;4	1147;2	1835;3	394;1	663;2	1519;9	1142;4	1417;3	1405;5	1299;2	1279;1	1517;6	1098;2	7565;15	8094;39	6808;18	7958;54	8585;8	13211;52	5014;15	6911;20	1086;6	1823;5	26675;133	1642;2	4123;13	23664;38	3015;6	1905;1	1818;8	3913;16	2960;8	4022;8	8093;8	22767;23
chr11	65777946	-	AP5B1	NM_138368.4,exon2,c.A2547G,p.A849A	synonymous	NA	0.0145296	6	11130;8	9398;6	3943;1	8303;54	4840;36	9429;137	647;0	1007;1	1081;2	2488;3	2644;6	1513;0	1256;0	1018;0	1090;0	1195;0	784;0	652;0	626;1	7341;6	4512;3	5492;1	5162;8	13346;1	8207;8	3777;2	3450;2	1081;1	2679;1	15807;14	1760;0	9605;3	6262;4	1466;1	4154;0	2366;1	3290;0	9842;3	12672;5	3187;2	6427;1
chr11	66509113	+	DPP3	NM_130443.3,exon18,c.A2076G,p.S692S;NM_001256670.1,exon17,c.A1986G,p.S662S;NM_005700.4,exon18,c.A2076G,p.S692S	synonymous	NA	0.0141857	36	16649;18	10768;25	12233;14	10939;31	6599;10	12092;19	1619;10	2348;21	3691;26	4195;22	5169;25	3922;34	3226;23	2311;26	3341;32	3005;36	2723;19	2440;27	2091;20	10155;18	7362;31	19554;18	6676;24	27013;31	12916;22	6257;19	7488;12	2674;13	7267;35	23025;74	4863;12	24145;12	12043;42	2832;12	7594;8	5287;75	7957;57	12540;21	18011;12	8614;6	8475;11
chr11	66625201	+	RBM14	NM_006328.3,exon2,c.A1325G,p.Y442C	nonsynonymous	diversifying	0.0137161	15	18108;24	12163;21	8366;7	14169;59	7503;20	16650;103	1842;9	2916;21	4040;29	9223;29	13173;35	5759;57	3910;27	2401;8	3135;43	4016;31	2465;13	1982;6	1569;12	11454;15	9542;13	11022;8	9660;24	17717;3	15840;28	8324;8	7762;5	1841;3	4615;11	20216;56	3609;4	15883;8	19349;35	10245;12	7056;7	8303;29	7472;17	13225;19	18612;11	6232;4	8726;5
chr11	67418843	+	CARNS1	NM_001166222.1,exon5,c.A452G,p.K151R;NM_020811.1,exon4,c.A83G,p.K28R	nonsynonymous	diversifying	0.0201954	5	1172;12	6775;98	90;1	4288;69	1535;31	5239;89	5181;26	3465;60	8173;72	1593;18	2516;36	10224;128	4554;41	13286;138	8269;104	5406;37	7525;40	28646;569	13009;170	548;9	303;3	349;1	762;5	435;1	903;3	2741;20	2053;2	71;0	57;0	981;14	244;1	18716;8	4404;80	321;1	325;2	406;3	217;0	424;3	792;3	280;0	530;0
chr11	67495525	-	PITPNM1	NM_001130848.1,exon16,c.A2392G,p.S798G;NM_004910.2,exon16,c.A2395G,p.S799G	nonsynonymous	diversifying	0.0186122	19	8668;36	9697;44	14573;50	11355;55	6245;33	11334;75	6748;59	12424;90	9909;82	12452;94	18910;176	19069;94	14097;77	7697;46	12391;111	10724;110	5815;68	2398;23	5534;103	5869;24	3866;14	12832;42	5477;27	22419;47	7587;37	7851;23	13300;34	3421;24	4203;15	23320;106	2574;13	5789;18	21670;163	1589;9	4920;14	17214;81	5260;21	5092;22	7269;27	8403;33	12292;41
chr11	72704216	-	ARAP1	NM_001040118.2,exon14,c.A1928G,p.K643R;NM_015242.4,exon12,c.A1193G,p.K398R	nonsynonymous	diversifying	0.0627803	6	15297;67	8879;55	11151;8	10038;344	5029;110	9366;588	1765;12	1912;24	3267;26	2837;108	3716;126	2795;42	1983;35	2209;17	2486;42	2351;22	2040;7	1945;22	1564;20	8365;22	6047;37	7915;22	5887;88	13278;15	9573;125	5010;38	4627;12	1544;1	2633;14	31007;367	2813;8	4693;19	12850;67	5797;13	5121;5	7067;42	4707;17	10303;19	14272;37	5151;5	11756;12
chr11	74701615	-	CHRDL2	NM_001304391.1,exon8,c.A897G,p.V299V;NM_001304417.1,exon7,c.A957G,p.V319V;NM_001304390.1,exon9,c.A1092G,p.V364V;NM_015424.5,exon10,c.A1152G,p.V384V	synonymous	synonymous	0.0756303	9	443;9	232;0	41;0	896;15	4713;30	6185;48	40;3	66;4	119;9	30;0	51;3	111;6	82;5	43;1	80;7	94;2	59;2	99;5	25;0	1012;8	37232;269	12905;76	6439;53	2725;23	10844;61	8085;68	9192;45	64;1	128;0	1258;6	36;0	1973;15	243;8	502;6	173;2	132;2	6417;65	268;3	369;0	3279;33	147;3
chr11	74701619	-	CHRDL2	NM_001304391.1,exon8,c.A893G,p.E298G;NM_001304417.1,exon7,c.A953G,p.E318G;NM_001304390.1,exon9,c.A1088G,p.E363G;NM_015424.5,exon10,c.A1148G,p.E383G	nonsynonymous	diversifying	0.0490357	6	485;17	254;1	45;0	952;22	5055;129	6689;328	38;1	70;1	123;2	32;0	51;1	117;1	86;0	46;0	89;2	103;0	63;0	104;3	27;0	1085;7	39768;386	13757;120	6868;168	2941;37	11555;206	8690;34	9846;29	64;0	144;2	1338;29	39;0	2141;13	249;4	518;4	195;1	135;0	6848;77	269;1	397;5	3512;24	153;2
chr11	74701638	-	CHRDL2	NM_001304391.1,exon8,c.A874G,p.T292A;NM_001304417.1,exon7,c.A934G,p.T312A;NM_001304390.1,exon9,c.A1069G,p.T357A;NM_015424.5,exon10,c.A1129G,p.T377A	nonsynonymous	diversifying	0.0513238	6	524;17	255;2	41;0	1026;29	5592;181	7365;378	37;0	73;0	135;2	30;1	48;0	112;1	88;3	43;0	92;1	119;0	51;0	113;0	18;0	1131;6	43362;418	14937;148	7520;197	3268;40	12558;265	9581;19	10597;20	58;1	146;4	1473;39	39;0	2282;16	268;6	547;1	198;2	147;1	7537;82	309;7	389;8	3860;24	160;0
chr11	75204454	+	SLCO2B1	NM_001145212.2,exon11,c.A1572G,p.L524L;NM_001145211.2,exon14,c.A1938G,p.L646L;NM_007256.4,exon14,c.A2004G,p.L668L	synonymous	synonymous	0.0131809	13	40303;24	26628;26	22109;12	20115;16	14681;11	10845;14	5151;29	5306;48	10834;67	2439;14	4621;30	8899;107	6297;83	6789;43	8696;40	7426;49	6988;48	8832;63	7315;31	14544;13	9248;10	19874;19	9181;8	13835;11	16290;24	7326;22	8969;22	2184;1	44361;109	69225;133	3452;7	5108;20	34665;59	4342;7	6662;4	4777;16	4586;14	6153;7	9049;6	17342;17	26471;21
chr11	76403956	+	LOC100506127	NM_001282456.2,exon2,c.A679G,p.R227G	nonsynonymous	NA	0.201893	11	1049;10	429;4	814;12	726;10	436;9	1234;18	233;13	461;41	416;48	606;98	634;128	516;65	543;64	315;38	523;75	463;59	285;26	197;17	254;25	593;8	702;10	460;2	430;4	205;2	644;16	481;3	377;10	104;2	133;3	551;11	147;2	483;4	1146;27	334;9	1224;9	387;42	266;4	365;3	625;5	202;8	264;2
chr11	76403977	+	LOC100506127	NM_001282456.2,exon2,c.A700G,p.T234A	nonsynonymous	NA	0.248397	11	972;20	390;9	779;8	687;39	416;21	1133;72	235;12	434;27	407;21	591;142	624;155	500;56	534;40	309;19	495;46	457;26	276;15	173;10	253;13	527;13	659;17	422;6	405;13	198;3	638;14	425;4	381;7	91;1	126;2	541;15	129;1	432;6	1087;35	316;5	1164;8	392;22	244;10	308;9	617;13	196;3	261;5
chr11	76403989	+	LOC100506127	NM_001282456.2,exon2,c.A712G,p.N238D	nonsynonymous	NA	0.0578778	10	1004;2	421;1	799;0	725;5	435;5	1183;8	241;4	464;15	423;12	622;36	645;35	502;17	535;12	326;11	511;15	485;16	283;3	197;2	271;4	563;3	669;4	449;1	435;6	220;2	646;1	456;0	391;1	103;0	137;0	573;1	149;0	466;1	1194;6	318;3	1216;1	415;10	261;3	344;2	673;1	223;0	283;1
chr11	76403995	+	LOC100506127	NM_001282456.2,exon2,c.A718G,p.N240D	nonsynonymous	NA	0.20997	10	1107;6	442;5	863;4	790;30	473;17	1275;49	270;9	492;18	444;19	662;139	683;126	545;28	585;27	348;18	551;17	525;21	313;7	217;8	290;5	604;6	744;6	474;3	481;4	228;2	687;8	493;2	412;0	116;0	152;1	613;9	157;0	503;1	1272;17	342;0	1296;3	439;8	285;6	381;2	736;8	226;1	319;0
chr11	76403996	+	LOC100506127	NM_001282456.2,exon2,c.A719G,p.N240S	nonsynonymous	NA	0.0451895	11	1099;3	432;2	846;1	781;10	469;2	1265;8	273;0	488;5	436;3	658;26	686;31	538;4	584;3	349;0	541;0	522;2	311;1	219;1	287;3	603;2	735;0	462;1	476;0	229;1	678;1	483;0	417;0	114;0	148;0	608;2	154;0	502;2	1260;2	334;1	1287;1	438;1	282;0	378;0	731;0	226;0	316;0
chr11	76404001	+	LOC100506127	NM_001282456.2,exon2,c.A724G,p.N242D	nonsynonymous	NA	0.182909	11	1072;17	432;5	846;16	798;19	465;13	1243;28	275;27	478;44	420;43	665;119	667;122	537;67	579;64	338;37	534;79	513;61	289;27	214;22	280;13	595;21	713;16	458;5	467;12	226;5	669;7	479;8	398;6	109;1	148;7	607;12	156;3	499;1	1222;44	330;11	1251;28	427;37	278;14	357;14	724;12	223;3	312;6
chr11	76404014	+	LOC100506127	NM_001282456.2,exon2,c.A737G,p.K246R	nonsynonymous	NA	0.244866	10	1078;14	429;11	822;14	745;26	461;10	1232;36	279;25	464;69	412;46	633;155	651;154	533;86	555;100	328;43	542;97	498;69	294;40	208;25	270;26	571;17	740;10	448;7	465;9	230;5	665;13	459;5	373;2	103;2	141;2	596;14	143;1	507;3	1217;36	326;11	1235;19	419;52	282;12	345;9	735;21	224;6	309;7
chr11	76404015	+	LOC100506127	NM_001282456.2,exon2,c.A738G,p.K246K	synonymous	NA	0.115324	11	1034;10	413;7	789;7	721;11	445;8	1182;20	274;9	456;29	392;27	624;59	633;73	516;42	534;42	311;19	527;39	482;40	286;14	205;8	260;8	548;7	717;5	435;1	459;4	225;4	644;7	434;2	352;4	97;1	139;2	568;4	143;2	486;0	1176;23	319;3	1176;12	404;22	272;7	343;5	705;9	219;3	297;2
chr11	101129051	-	PGR	NM_000926.4,exon1,c.A20G,p.K7R	nonsynonymous	diversifying	0.0852273	5	125;1	62;3	90;0	613;16	176;15	478;19	8;0	3;0	13;0	2;0	9;0	14;1	1;0	7;0	34;4	2;0	4;0	9;0	9;0	786;4	55;0	49;0	58;1	32;0	93;3	166;4	162;1	4;0	5;0	329;14	10;0	52;1	123;1	1365;14	20;1	92;3	179;3	39;1	57;0	27;0	21;0
chr11	105933968	+	GRIA4	NM_001077243.2,exon14,c.A2293G,p.R765G;NM_000829.3,exon14,c.A2293G,p.R765G	nonsynonymous	diversifying	0.825137	20	15;4	10;3	64;53	60;50	6;2	10;6	849;350	1177;768	896;517	5232;3827	5508;3086	1102;801	1677;1278	1227;435	2038;1098	931;515	522;330	1602;614	1284;406	183;151	176;130	178;83	20;16	14;7	13;7	15;11	2;1	11;5	3;0	9;4	19;4	11;1	24;13	4;1	71;22	202;90	3;3	104;55	168;94	277;73	1;0
chr11	116849273	-	SIK3	NM_001281748.1,exon22,c.A2865G,p.I955M;NM_001281749.1,exon21,c.A3342G,p.I1114M;NM_025164.4,exon21,c.A3522G,p.I1174M	nonsynonymous	NA	0.0106551	47	15066;70	8502;26	5637;5	10671;22	6492;26	19535;126	3771;18	4747;14	10258;34	9463;6	11638;7	8406;23	6217;9	5619;14	5876;19	9525;33	7039;21	3757;23	3491;22	11120;58	9891;29	8886;22	9423;26	10284;11	15784;41	7624;18	7970;8	1200;4	4577;5	16998;56	2371;9	18580;22	17102;123	5238;20	5411;5	7895;26	4598;19	10809;23	15751;28	5229;14	5508;12
chr11	117167491	+	PAFAH1B2	NM_002572.3,exon6,c.A482G,p.K161R;NM_001309431.1,exon5,c.A338G,p.K113R	nonsynonymous	diversifying	0.0183575	18	17477;78	11354;82	11733;4	9980;41	6195;29	15290;64	2471;6	4221;13	4714;44	8296;14	4917;3	3636;22	5887;26	3329;19	5097;27	4561;25	2853;14	5175;95	3024;20	9454;45	5940;12	7751;15	6134;21	14900;13	10479;27	7023;44	8408;9	1131;4	2535;4	15409;99	2971;5	10659;21	15495;80	4605;14	4408;4	4532;33	3739;10	7796;19	11001;30	3671;7	3012;5
chr11	117315787	-	BACE1	NM_138973.3,exon1,c.A9G,p.Q3Q;NM_138972.3,exon1,c.A9G,p.Q3Q;NM_012104.4,exon1,c.A9G,p.Q3Q;NM_138971.3,exon1,c.A9G,p.Q3Q	synonymous	synonymous	0.0190908	6	5160;6	3295;6	2863;2	5511;72	2490;17	6181;118	1040;2	1512;4	1693;5	1685;7	1741;3	2001;13	2130;9	1898;8	1802;5	1699;5	1254;1	5244;9	1865;9	2653;1	2231;4	1760;3	2398;9	3191;4	4453;16	1778;2	1238;0	292;1	943;2	3843;29	632;1	3119;3	4726;13	2320;1	11853;3	1150;8	1189;3	2314;1	3426;1	677;3	670;0
chr11	124754244	-	ESAM	NM_138961.2,exon6,c.A827G,p.K276R	nonsynonymous	diversifying	0.0100489	45	139248;166	86148;400	11285;23	52014;205	55136;267	153769;136	5008;24	5974;23	9293;32	3090;11	4350;26	9105;54	7612;33	6588;21	7524;41	6145;32	7977;39	5161;26	5506;19	69428;120	15233;112	15567;50	22201;155	28927;101	34605;171	31789;218	45411;140	6069;46	4401;7	174338;631	6060;12	31050;80	50897;86	7476;34	6878;14	9004;69	11618;72	19106;40	31671;32	9331;26	10305;14
chr11	124987974	+	CCDC15	NM_025004.2,exon8,c.A1748G,p.Q583R	nonsynonymous	diversifying	0.05	27	981;17	436;5	194;6	229;7	179;1	419;5	75;2	90;2	150;7	90;1	132;0	122;4	112;3	120;1	82;1	121;2	96;0	99;4	74;2	601;12	171;2	297;8	169;0	974;14	239;6	133;2	100;5	40;1	173;4	565;7	968;14	157;2	634;7	234;2	271;2	254;3	207;3	1045;9	1537;33	172;3	211;5
chr11	131911482	+	NTM	NM_001144058.1,exon1,c.A1G,p.M1V;NM_016522.2,exon1,c.A1G,p.M1V;NM_001144059.1,exon1,c.A1G,p.M1V	nonsynonymous	NA	0.0136153	10	588;0	360;0	43;0	166;0	504;0	804;2	367;1	1195;2	616;0	11678;159	10538;137	1690;4	2130;4	427;0	912;2	677;1	416;0	225;1	225;0	175;0	1666;1	972;1	1087;5	827;0	2962;5	5966;7	238;0	41;0	22;0	413;0	207;0	138;0	4729;6	23;0	43;0	96;0	182;0	403;0	555;1	527;1	14;0
chr11	131911498	+	NTM	NM_001144058.1,exon1,c.A17G,p.Y6C;NM_016522.2,exon1,c.A17G,p.Y6C;NM_001144059.1,exon1,c.A17G,p.Y6C	nonsynonymous	diversifying	0.0234702	11	504;0	284;1	29;1	136;1	427;0	649;2	284;0	970;1	456;0	9187;193	8351;196	1315;8	1682;12	333;0	739;4	550;0	309;1	197;2	164;0	143;1	1422;7	804;2	917;5	731;1	2498;9	4756;12	194;0	37;0	19;0	348;0	160;1	112;1	4033;5	21;0	28;0	75;0	163;0	347;1	464;3	430;2	12;0
chr11	131911516	+	NTM	NM_001144058.1,exon1,c.A35G,p.K12R;NM_016522.2,exon1,c.A35G,p.K12R;NM_001144059.1,exon1,c.A35G,p.K12R	nonsynonymous	diversifying	0.0146735	11	753;0	408;1	42;1	206;0	642;0	968;2	374;0	1444;2	681;0	13743;194	12267;180	1983;10	2515;14	456;1	1131;2	771;1	410;2	264;2	225;0	205;0	2018;7	1163;3	1368;2	1003;1	3585;6	7388;12	277;0	49;0	36;0	497;0	252;1	154;0	6012;9	26;0	46;0	105;0	226;0	507;0	689;1	622;1	18;0
chr11	133919800	-	IGSF9B	NM_001277285.1,exon18,c.A3925G,p.R1309G	nonsynonymous	diversifying	0.0309859	14	671;2	601;11	135;2	4614;90	2676;45	6787;140	454;14	589;10	787;23	3412;49	3150;24	594;8	809;8	355;11	542;14	819;9	511;12	161;2	227;5	407;3	2782;25	1506;8	3437;29	835;5	7716;38	1648;18	1716;3	50;0	21;0	820;17	85;1	638;1	842;7	338;0	277;1	1498;19	977;10	786;3	1055;1	550;1	247;0
chr12	171320	+	IQSEC3	NM_015232.1,exon13,c.A2279G,p.X760W	stoploss	NA	0.0246154	44	649;3	1009;8	60;0	177;1	243;1	279;1	782;2	1920;17	1022;16	8176;58	10545;95	3216;50	2663;25	1182;8	1543;17	1199;10	642;7	302;4	557;8	544;4	192;2	159;1	147;1	124;0	198;2	328;2	283;2	74;0	32;0	1621;7	38;1	190;4	548;4	317;1	160;0	1478;16	201;1	92;2	173;0	122;0	90;0
chr12	550977	+	B4GALNT3	NM_173593.3,exon11,c.A1053G,p.K351K	synonymous	synonymous	0.0193906	9	547;0	145;0	4344;5	6815;24	2291;8	6420;5	160;1	485;4	361;7	172;0	227;1	1138;16	787;10	289;1	377;4	644;6	218;1	165;1	82;0	655;1	1182;2	9290;2	437;0	9773;11	410;0	8620;8	8203;4	410;0	84;1	5739;5	1508;1	1570;0	8101;13	263;1	1195;4	5627;88	933;0	13961;25	20168;10	880;0	145;0
chr12	4912576	+	KCNA1	NM_000217.2,exon2,c.A1198G,p.I400V	nonsynonymous	diversifying	0.409091	19	142;5	72;2	1;0	68;20	10;1	15;2	115;4	601;70	806;97	4680;699	3586;557	793;104	1200;138	389;57	145;23	978;51	450;61	47;8	132;54	149;9	230;9	137;7	36;5	11;1	33;2	12;2	5;1	1;0	5;1	25;0	16;0	19;0	500;4	11;0	5;0	123;4	6;0	35;1	76;8	36;1	10;0
chr12	5981982	-	VWF	NM_000552.4,exon42,c.A7091G,p.K2364R	nonsynonymous	diversifying	0.0101438	17	308143;665	194150;624	6066;9	42202;187	50097;168	66632;209	4683;27	5225;29	10684;76	2755;16	5316;37	9822;89	6983;58	6440;49	6906;32	7108;46	7788;79	6241;47	6599;32	142051;361	34517;183	35499;99	43580;157	44043;52	85092;292	90457;489	116339;532	2242;9	1541;8	246774;861	9133;30	69111;484	90299;235	16356;48	10746;16	5564;38	19971;45	33288;64	53812;101	22598;31	35182;33
chr12	6540557	-	IFFO1	NM_080730.4,exon10,c.A1615G,p.S539G;NM_001039670.2,exon10,c.A1618G,p.S540G;NM_001193457.1,exon10,c.A1642G,p.S548G	nonsynonymous	diversifying	0.0225225	17	35297;142	19610;174	13749;28	30205;220	16778;116	26264;138	3436;73	5932;104	5944;125	14578;102	17661;92	12828;272	9122;180	4712;72	5710;117	5820;108	4440;100	3432;70	3642;82	14368;64	15166;75	11872;65	15986;86	8345;36	24522;100	11551;97	11020;35	1907;10	5601;35	33198;180	2649;9	17943;40	35285;187	9184;46	4903;6	11039;111	7519;45	7367;45	12435;55	8829;16	22733;36
chr12	6638308	-	ACRBP	NM_032489.2,exon10,c.A1606G,p.T536A	nonsynonymous	diversifying	0.0751566	6	1146;65	985;23	321;5	620;25	569;10	479;36	124;6	142;4	252;12	1292;8	1571;12	197;3	133;3	168;8	200;9	213;3	169;9	230;8	155;3	773;26	521;10	690;9	392;6	660;4	564;16	375;13	594;4	189;1	491;13	11710;93	241;5	470;8	1297;72	269;6	634;8	459;8	768;6	708;15	798;18	1062;27	9268;91
chr12	6856417	+	USP5	NM_003481.2,exon5,c.A551G,p.K184R;NM_001098536.1,exon5,c.A551G,p.K184R	nonsynonymous	diversifying	0.0108831	33	20751;132	10337;39	18346;5	18980;68	9899;23	30243;204	3420;8	7965;9	6900;10	8383;5	9635;8	11218;18	10959;23	4849;16	8172;9	7944;12	4497;7	4217;23	3915;9	10833;78	10372;17	12506;7	11902;17	25716;6	20130;28	9984;17	12047;7	1616;0	3915;5	18109;68	3898;18	43570;35	20123;219	5666;18	4672;2	8744;13	5404;12	21462;89	32327;103	6155;9	5312;2
chr12	7096567	-	C1RL	NM_001297640.1,exon5,c.A1162G,p.S388G;NM_016546.3,exon6,c.A1288G,p.S430G	nonsynonymous	NA	0.0401396	7	41581;425	21919;374	37932;138	23125;157	12614;103	27288;173	573;23	763;30	1652;48	367;4	518;9	1277;26	1195;28	715;20	860;16	1494;38	940;33	684;21	600;11	24417;286	14134;160	13904;86	22670;150	16401;133	38580;186	8071;128	4462;39	2001;26	28681;616	34127;382	6599;43	8620;105	40727;564	16347;183	10911;50	6022;181	9677;129	12774;118	18656;120	7809;43	10363;41
chr12	19347005	+	PLEKHA5	NM_001256787.1,exon18,c.A2169G,p.V723V;NM_001256470.1,exon24,c.A2721G,p.V907V	synonymous	NA	0.11898	36	930;1	389;10	888;6	364;20	158;9	630;9	327;6	1122;6	1177;25	1706;6	1708;7	1833;8	2100;8	572;6	1037;13	1154;32	651;7	261;4	446;4	762;6	414;11	521;3	681;31	1066;33	1052;27	1078;71	726;14	92;4	133;3	1072;30	299;4	136;6	823;19	634;18	338;3	353;42	340;25	1153;18	1711;7	271;1	30;0
chr12	48345466	-	ZNF641	NM_152320.2,exon5,c.A327G,p.V109V;NM_001172681.1,exon4,c.A285G,p.V95V	synonymous	synonymous	0.0292339	36	5115;8	3044;11	6124;5	3841;4	2629;6	5431;3	510;5	836;16	1066;6	1328;6	1716;9	1121;13	1037;12	680;4	1009;10	948;9	710;4	659;8	571;3	2914;9	2108;12	2162;11	2390;8	2930;11	3632;11	2122;10	2259;10	447;0	919;3	4670;10	844;7	5501;7	5461;34	3790;23	2430;6	1984;58	1607;11	1522;4	2299;2	1313;1	1653;2
chr12	48997891	-	DDN	NM_015086.1,exon2,c.A985G,p.S329G	nonsynonymous	diversifying	0.0162602	47	121;0	49;0	37;0	60;0	30;0	202;0	18092;177	34293;235	22907;340	187;2	626;1	36192;154	35688;137	21501;112	2200;11	38791;441	14199;176	101;1	1893;19	56;0	39;0	49;0	34;0	159;0	153;0	242;0	289;0	524;1	15;0	112;0	289;0	144741;37	117;0	8;0	24;0	386;3	347;0	86;0	225;0	34;0	133;0
chr12	49104772	-	LMBR1L	NM_001300751.1,exon4,c.A305G,p.Q102R;NM_018113.3,exon4,c.A305G,p.Q102R;NM_001300750.1,exon5,c.A290G,p.Q97R	nonsynonymous	diversifying	0.0168212	6	40002;96	18779;55	17359;1	23329;184	12483;67	31924;537	2332;2	3702;1	4652;2	16028;9	21262;7	8078;0	5092;2	3249;1	4461;4	5255;2	3096;1	2770;4	2305;3	23864;54	21308;27	20214;19	21266;22	26370;13	32532;27	12779;26	13676;11	2782;6	5364;5	36582;230	6091;5	19958;41	46545;59	15704;6	8934;1	21891;14	13697;11	21766;27	34496;32	12967;9	14721;6
chr12	49557770	+	KCNH3	NM_012284.2,exon15,c.A3069G,p.E1023E;NM_001314030.1,exon15,c.A2889G,p.E963E	synonymous	synonymous	0.0230769	46	186;1	396;5	1460;5	298;3	138;0	164;0	17754;146	25335;231	23019;215	6767;29	8030;25	44074;520	33458;376	23006;134	4033;79	16405;189	17912;171	732;13	1444;16	617;4	267;3	182;0	393;7	188;0	548;2	687;2	293;0	367;3	104;2	1567;18	95;1	174;0	415;3	218;1	581;1	14167;93	449;3	369;2	474;1	221;2	825;5
chr12	50081596	+	ASIC1	NM_001095.3,exon12,c.A1534G,p.N512D;NM_001256830.1,exon10,c.A1636G,p.N546D;NM_020039.3,exon12,c.A1672G,p.N558D	nonsynonymous	diversifying	0.011811	36	879;2	1010;0	206;0	302;0	470;2	429;2	3016;14	3920;16	7195;24	7109;76	9597;74	5404;20	4678;13	3650;15	5258;23	6363;30	5548;10	1230;4	2576;6	820;0	2591;7	1648;4	1046;0	2044;4	1543;5	1082;3	335;1	58;0	34;0	698;0	436;0	232;0	1147;1	291;1	203;0	254;3	683;3	624;0	1056;4	775;0	86;0
chr12	50081597	+	ASIC1	NM_001095.3,exon12,c.A1535G,p.N512S;NM_001256830.1,exon10,c.A1637G,p.N546S;NM_020039.3,exon12,c.A1673G,p.N558S	nonsynonymous	diversifying	0.018137	10	843;3	985;5	198;2	300;1	448;2	411;2	2914;21	3803;31	6955;52	6892;125	9237;165	5222;34	4492;30	3517;19	5057;43	6137;56	5374;41	1176;10	2453;15	787;2	2512;14	1608;5	1019;8	1984;9	1493;10	1035;7	324;2	56;0	35;0	665;4	418;0	219;0	1114;3	292;1	196;2	246;4	651;7	616;1	1030;2	760;2	82;0
chr12	50081604	+	ASIC1	NM_001095.3,exon12,c.A1542G,p.L514L;NM_001256830.1,exon10,c.A1644G,p.L548L;NM_020039.3,exon12,c.A1680G,p.L560L	synonymous	synonymous	0.0867313	10	712;14	854;16	166;1	265;8	391;11	350;8	2465;75	3280;124	5945;180	5984;519	7968;653	4583;217	3872;162	2972;71	4399;148	5281;210	4537;108	999;22	2105;40	658;7	2195;57	1421;36	884;35	1715;19	1316;44	887;28	278;3	51;1	21;0	539;12	359;2	189;5	930;13	233;4	164;1	220;10	544;14	529;5	886;10	660;13	77;0
chr12	50081609	+	ASIC1	NM_001095.3,exon12,c.A1547G,p.H516R;NM_001256830.1,exon10,c.A1649G,p.H550R;NM_020039.3,exon12,c.A1685G,p.H562R	nonsynonymous	diversifying	0.0279503	10	696;2	810;3	158;0	261;3	376;2	329;2	2416;22	3157;52	5783;61	5796;162	7678;204	4411;99	3734;64	2931;25	4206;64	5125;72	4453;39	967;8	2090;13	619;1	2112;12	1410;5	857;4	1662;3	1231;10	864;8	270;0	51;0	25;1	535;4	350;0	184;2	915;2	235;1	147;0	224;3	539;1	525;1	851;2	617;1	69;0
chr12	50081622	+	ASIC1	NM_001095.3,exon12,c.A1560G,p.R520R;NM_001256830.1,exon10,c.A1662G,p.R554R;NM_020039.3,exon12,c.A1698G,p.R566R	synonymous	synonymous	0.0235058	10	910;7	1041;3	206;0	311;2	435;2	418;4	3024;24	3858;42	7196;54	6977;164	8976;188	5374;64	4559;55	3615;28	5229;60	6252;77	5446;36	1240;7	2550;10	795;1	2499;11	1657;3	1010;12	2077;1	1541;14	1022;4	313;1	60;0	27;0	645;2	427;0	202;0	1118;2	307;0	179;2	263;2	637;1	636;2	1037;3	799;0	71;0
chr12	50081633	+	ASIC1	NM_001095.3,exon12,c.A1571G,p.E524G;NM_001256830.1,exon10,c.A1673G,p.E558G;NM_020039.3,exon12,c.A1709G,p.E570G	nonsynonymous	diversifying	0.0201657	10	929;1	1135;4	215;1	314;2	483;1	452;5	3216;12	4177;27	7625;41	7240;146	9422;154	5683;42	4832;37	3797;19	5542;35	6585;31	5747;23	1326;5	2688;7	841;0	2619;16	1760;6	1075;9	2148;6	1628;17	1090;2	348;1	67;0	30;1	671;3	447;1	220;0	1206;1	312;0	188;0	262;2	673;3	681;1	1106;3	817;1	77;0
chr12	50081641	+	ASIC1	NM_001095.3,exon12,c.A1579G,p.T527A;NM_001256830.1,exon10,c.A1681G,p.T561A;NM_020039.3,exon12,c.A1717G,p.T573A	nonsynonymous	diversifying	0.142164	10	742;29	940;42	176;7	277;19	390;24	354;28	2621;168	3375;326	6121;458	5768;820	7571;1035	4599;461	3928;439	3131;215	4491;379	5292;497	4653;269	1098;66	2176;130	658;17	2157;125	1424;77	856;56	1797;85	1344;90	902;64	291;19	54;2	25;0	551;30	365;8	179;5	1004;39	247;14	154;5	212;17	545;34	555;12	899;22	694;45	66;3
chr12	52245501	+	KRT7	NM_005556.3,exon7,c.A1074G,p.E358E	synonymous	NA	0.0224801	3	11753;41	22053;114	4137;93	24182;236	12456;128	21046;125	108;1	135;1	131;1	102;1	129;0	214;2	145;1	118;0	137;1	143;2	104;1	234;2	137;1	138326;414	1425;9	1739;6	4574;11	111867;289	6314;22	3882;5	1274;3	18087;61	9066;31	485743;956	179461;300	2577;9	5337;11	664;4	32773;123	9798;34	34510;119	70996;139	110864;199	756;3	214;4
chr12	52473470	-	KRT6C	NM_173086.4,exon1,c.A268G,p.S90G	nonsynonymous	NA	0.364649	39	35;16	15;6	3;1	9;5	7;2	25;7	1;0	4;1	2;0	0;0	9;2	2;1	0;0	1;0	4;0	2;0	1;0	1;1	1;1	28;3	1;0	10;0	2052;253	63861;11870	511;125	3;1	5;0	1;0	4;0	23;11	3510;581	23;8	11;1	524;53	6;1	6;1	8;2	3261;1129	2693;982	2;1	5;2
chr12	53286054	+	ESPL1	NM_012291.4,exon18,c.A3318G,p.L1106L	synonymous	synonymous	0.129534	29	223;3	130;4	130;1	107;3	61;2	57;2	2;0	9;0	15;3	5;0	12;0	9;1	13;0	5;0	15;2	11;0	4;0	5;0	3;1	139;3	111;4	705;2	271;4	16881;164	214;3	56;1	85;4	86;0	193;25	531;10	672;12	37;2	119;6	45;2	49;1	14;1	59;4	1162;21	1940;6	924;4	360;2
chr12	55990038	+	RAB5B	NM_001252037.1,exon3,c.A255G,p.L85L;NM_001252036.1,exon3,c.A255G,p.L85L;NM_002868.3,exon3,c.A255G,p.L85L	synonymous	synonymous	0.01182	16	40430;99	20912;65	18419;34	32786;119	18284;74	64012;184	8044;75	12060;117	14722;121	15323;90	14245;96	13626;136	15324;179	9964;86	11809;133	14044;166	9180;91	11824;92	8083;79	22736;79	23227;76	26493;60	24877;63	57412;84	48366;115	21988;77	24235;45	2860;9	5537;8	39767;171	9256;18	54768;80	37257;196	13938;72	9552;20	7755;69	10528;45	36086;58	58044;92	10755;24	7103;16
chr12	56351331	-	STAT2	NM_005419.3,exon9,c.A902G,p.N301S;NM_198332.1,exon9,c.A890G,p.N297S	nonsynonymous	diversifying	0.0329793	15	33156;389	15608;112	9801;40	15828;135	10097;83	20001;227	1767;34	2531;67	3813;85	7911;109	11138;145	5267;151	3139;98	3017;71	3578;118	3530;102	2305;49	6306;152	3166;57	18505;206	10248;84	12113;65	9806;108	17187;169	15689;130	7689;145	6881;72	1855;28	9570;128	33496;421	5349;82	10752;115	37551;660	10907;123	6589;35	16666;236	7706;186	14363;190	23527;271	8150;45	11535;72
chr12	56782065	+	HSD17B6	NM_003725.3,exon3,c.A405G,p.K135K	synonymous	NA	0.0501988	17	2705;59	4513;54	789;4	523;10	848;18	8711;97	2659;117	3424;147	8327;380	1624;46	2529;56	3973;165	3765;148	1638;64	1995;81	7606;371	4024;202	740;16	1400;61	368;3	8686;85	3640;34	703;11	2270;23	712;13	346;9	65;0	140;4	92548;617	18022;167	171;2	288;5	395;13	1274;23	82;0	210;4	6530;113	534;8	1221;13	1054;13	10162;94
chr12	57470514	+	GLI1	NM_001160045.1,exon10,c.A1390G,p.R464G;NM_001167609.1,exon11,c.A1651G,p.R551G;NM_005269.2,exon12,c.A1774G,p.R592G	nonsynonymous	diversifying	0.0352505	44	2465;44	303;9	540;1	1167;13	994;18	919;16	86;5	360;7	178;5	403;2	931;7	306;6	224;6	45;0	294;3	416;9	39;1	50;3	109;1	980;29	566;3	1197;7	576;5	207;1	643;12	898;16	290;3	175;4	179;2	1647;35	163;3	511;11	19661;300	510;9	286;0	334;7	1364;16	1328;17	1433;20	828;4	328;0
chr12	57470784	+	GLI1	NM_001160045.1,exon10,c.A1660G,p.T554A;NM_001167609.1,exon11,c.A1921G,p.T641A;NM_005269.2,exon12,c.A2044G,p.T682A	nonsynonymous	diversifying	0.0865385	12	2433;29	318;15	468;6	1216;31	967;26	930;20	97;12	358;12	189;13	457;11	950;11	312;27	226;8	45;2	289;11	439;30	39;5	52;2	119;4	938;29	602;11	1164;18	598;9	224;3	623;14	855;23	311;5	158;7	141;3	1561;50	157;1	466;6	19398;299	525;13	285;3	343;22	1427;32	1303;24	1315;15	824;3	335;1
chr12	57470841	+	GLI1	NM_001160045.1,exon10,c.A1717G,p.R573G;NM_001167609.1,exon11,c.A1978G,p.R660G;NM_005269.2,exon12,c.A2101G,p.R701G	nonsynonymous	diversifying	0.843602	9	2866;1381	363;172	581;199	1341;730	1157;525	1051;670	115;94	402;306	211;178	527;216	1166;496	374;283	275;195	52;34	340;270	497;414	50;38	69;53	152;113	1128;591	724;328	1437;476	646;296	275;97	730;325	1020;526	367;151	198;109	170;84	1815;899	195;102	557;263	23055;11354	560;212	329;124	367;253	1745;1000	1615;722	1593;708	961;248	414;31
chr12	57470864	+	GLI1	NM_001160045.1,exon10,c.A1740G,p.E580E;NM_001167609.1,exon11,c.A2001G,p.E667E;NM_005269.2,exon12,c.A2124G,p.E708E	synonymous	synonymous	0.139535	7	2913;89	373;29	595;10	1327;65	1125;49	1047;38	129;18	394;32	235;20	580;14	1198;32	392;28	293;20	53;3	339;14	516;53	58;6	65;6	150;10	1116;57	689;33	1410;28	638;22	264;8	717;16	1001;57	382;8	196;10	169;5	1807;105	175;7	546;24	23020;774	534;10	346;3	359;36	1747;78	1623;90	1557;47	943;9	375;2
chr12	57470935	+	GLI1	NM_005269.2,exon12,c.A2195G,p.Y732C;NM_001160045.1,exon10,c.A1811G,p.Y604C;NM_001167609.1,exon11,c.A2072G,p.Y691C	nonsynonymous	diversifying	0.0274914	36	2261;9	313;0	423;1	1095;10	877;5	859;6	96;2	327;1	172;1	458;1	915;1	306;3	221;3	50;0	293;1	358;3	44;0	57;1	119;1	853;10	593;3	1105;5	546;4	217;1	575;5	788;9	297;2	148;3	131;2	1465;7	140;1	441;2	18134;85	440;3	258;0	291;8	1336;9	1239;14	1274;5	780;0	329;0
chr12	57471031	+	GLI1	NM_001160045.1,exon10,c.A1907G,p.N636S;NM_001167609.1,exon11,c.A2168G,p.N723S;NM_005269.2,exon12,c.A2291G,p.N764S	nonsynonymous	diversifying	0.0486322	36	2397;27	311;8	542;4	1192;22	1011;19	978;11	102;3	351;7	185;4	520;4	941;6	313;15	241;6	50;0	348;9	435;12	41;1	45;4	155;4	961;29	551;9	1207;6	570;10	221;2	604;3	863;12	372;2	160;2	180;3	1473;35	146;1	476;5	19551;200	514;3	298;2	329;16	1408;20	1276;21	1390;16	796;1	263;0
chr12	57525530	+	MBD6	NM_052897.3,exon6,c.A562G,p.R188G	nonsynonymous	diversifying	0.0381418	15	24762;116	13016;124	13031;41	14889;97	8314;52	21319;108	1003;15	1348;24	2607;61	5174;21	7295;43	2568;46	1560;26	1447;30	2045;78	2449;51	1656;29	1301;21	964;20	16977;101	11202;77	15094;53	12165;70	19371;55	18570;96	6181;62	6665;37	2560;22	5271;35	24536;203	6154;24	16222;57	21718;249	9944;55	9484;21	27890;597	8034;59	16307;65	23328;83	9312;32	13030;39
chr12	57625434	+	SLC26A10	NM_133489.2,exon13,c.A1498G,p.R500G	nonsynonymous	NA	0.321008	6	13792;616	7787;313	2265;45	25375;3306	17223;2330	43974;14116	1834;90	4821;354	4342;192	47405;3795	57910;4810	10035;780	6528;411	3606;220	3653;322	4489;182	2865;108	885;68	1118;52	7643;224	22145;350	10434;227	20358;1440	5457;156	34670;2177	5513;135	10254;285	613;16	645;17	7662;1080	1216;38	4353;132	24428;642	5413;135	741;18	4191;90	10143;226	2895;104	6140;287	3701;64	3246;40
chr12	68746722	+	SLC35E3	NM_018656.2,exon1,c.A345G,p.I115M	nonsynonymous	diversifying	0.0391621	16	5960;108	2312;60	3950;11	2858;55	1756;28	4397;98	610;13	882;18	1157;33	1094;12	1266;17	1124;25	1085;26	793;22	1018;29	1098;43	749;29	1802;48	826;31	2810;54	1780;35	1953;20	1537;27	5155;20	2534;22	1992;46	1528;11	357;11	1010;18	5281;80	1187;10	4699;18	4403;143	1274;20	1764;6	920;24	1150;19	2922;44	4827;60	948;7	1189;6
chr12	69257815	+	CPSF6	NM_001300947.1,exon5,c.A604G,p.R202G;NM_007007.2,exon5,c.A604G,p.R202G	nonsynonymous	diversifying	0.0191474	16	18488;35	10684;39	9146;5	11497;36	6670;9	17773;84	1404;19	2266;28	2667;34	3499;36	4589;45	3013;21	2899;20	1829;23	2432;21	2768;53	1573;24	1554;15	1233;18	11402;28	7176;13	9632;9	7805;15	17371;9	13447;26	7100;24	6840;9	1252;6	2591;9	15408;38	3795;6	16291;20	15232;58	7431;13	5553;4	5347;28	4362;10	11604;17	17531;17	5002;4	4997;4
chr12	108567924	+	ISCU	NM_001301141.1,exon5,c.A423G,p.K141K	synonymous	NA	0.0211833	13	5090;4	2120;2	2336;2	2683;1	1661;5	3898;5	524;4	869;12	1436;12	3259;2	4207;3	2059;41	1369;29	801;5	1116;16	1519;18	929;7	739;4	722;3	2705;5	2858;1	2549;3	2459;1	2387;0	3486;1	2073;3	3164;2	442;1	766;0	4069;3	733;1	7033;3	5776;10	1979;0	1129;0	2722;11	1782;0	2288;1	3626;4	1527;0	2053;1
chr12	108567927	+	ISCU	NM_001301141.1,exon5,c.A426G,p.E142E	synonymous	NA	0.0646802	13	5177;31	2165;15	2381;6	2760;8	1673;3	3965;27	545;14	897;34	1482;39	3333;8	4291;6	2103;108	1376;89	810;21	1144;47	1564;44	946;19	732;23	753;19	2756;17	2900;6	2608;9	2494;6	2438;4	3565;7	2116;4	3238;6	443;0	795;5	4150;25	741;4	7193;9	5873;49	2029;2	1149;3	2769;27	1822;1	2368;4	3715;15	1569;3	2095;5
chr12	111746149	+	ACAD10	NM_001136538.1,exon15,c.A2214G,p.K738K;NM_025247.5,exon14,c.A2121G,p.K707K	synonymous	NA	0.0453381	36	6476;49	3951;30	6321;15	2329;27	1899;23	3441;22	736;14	1007;14	1471;27	1406;28	1716;35	1433;22	1131;17	926;13	913;24	1514;33	909;13	526;18	502;18	4560;46	3665;29	6697;21	3119;35	6401;55	4633;35	3759;39	5970;29	1482;4	3812;42	5465;40	1759;19	4551;19	5859;129	2610;43	3868;8	3904;177	2661;51	5398;38	7967;31	3462;11	3065;10
chr12	113320449	-	SLC8B1	NM_024959.2,exon7,c.A576G,p.L192L	synonymous	synonymous	0.021764	15	12623;103	5334;51	22383;45	6301;35	3384;27	7180;107	685;6	918;9	1493;21	1374;17	1865;32	1517;26	974;21	794;8	873;19	1145;24	1031;10	848;17	632;9	6459;62	2961;28	6213;19	3413;24	8074;15	5439;38	3074;25	2727;16	1018;9	2397;31	11958;113	2355;9	4356;39	9669;100	12013;81	4038;13	3612;52	3527;36	7123;40	12140;63	3582;14	5532;20
chr12	119156673	+	SRRM4	NM_194286.3,exon13,c.A1711G,p.S571G	nonsynonymous	diversifying	0.038961	7	17;1	12;0	46;1	79;0	32;0	112;2	154;6	873;14	269;8	5700;35	6736;32	1281;39	1304;22	272;5	438;11	307;7	160;5	83;2	94;4	10;0	22;1	7;0	7;0	21;0	13;0	30;0	12;0	8;0	2;0	5;0	5;0	70;0	24;0	7;0	1;0	143;1	10;1	3;0	64;0	3;0	7;0
chr12	120215648	-	PXN	NM_001080855.2,exon7,c.A845G,p.E282G	nonsynonymous	NA	0.0133581	6	47088;255	28116;232	7764;11	21766;218	11855;88	19389;259	1179;3	1291;7	1660;6	7135;14	10484;19	2988;20	1404;4	1441;4	2142;4	1565;1	1141;3	1453;10	1119;2	27964;148	27211;92	21322;35	22244;119	13704;41	36245;132	23115;99	19877;61	2047;17	2565;8	40625;340	5303;24	82103;79	65807;262	7217;9	4374;15	6989;38	14708;66	14299;73	19912;96	10011;16	8903;16
chr12	122765320	+	DENR	NM_003677.4,exon5,c.A228G,p.Q76Q	synonymous	NA	0.015277	47	27067;126	16704;80	13479;0	15886;63	9824;30	27832;211	2741;1	5675;5	5218;11	7073;2	6818;5	6457;5	7440;6	3295;4	5525;1	5372;4	2916;0	2226;19	2634;4	16697;78	12427;35	14467;8	10403;16	35534;17	18102;20	10439;33	11150;6	2137;1	5275;7	21269;79	6406;10	38019;29	19345;117	6615;10	8121;1	7111;7	7845;13	18577;39	25950;51	7279;6	8413;6
chr12	122981600	+	ARL6IP4	NM_001278380.1,exon3,c.A157G,p.S53G;NM_001278378.1,exon3,c.A718G,p.S240G;NM_016638.3,exon3,c.A685G,p.S229G;NM_001002251.2,exon3,c.A718G,p.S240G;NM_001002252.2,exon3,c.A685G,p.S229G;NM_018694.3,exon3,c.A742G,p.S248G;NM_001278379.1,exon3,c.A325G,p.S109G	nonsynonymous	NA	0.0109073	36	172838;213	98883;238	92717;92	146073;348	82898;212	223382;276	25124;77	42056;143	43311;175	52961;186	58575;228	57967;366	56121;264	29221;108	39610;268	44900;213	32716;127	21601;107	23807;80	102640;162	95676;186	90691;100	96148;173	120413;190	150720;213	83413;183	87228;95	17190;62	49449;220	151287;419	30588;56	187191;77	163273;484	58586;169	70221;68	66561;726	57745;256	101571;130	143573;126	48091;55	70793;101
chr12	122981654	+	ARL6IP4	NM_001278380.1,exon3,c.A211G,p.S71G;NM_001278378.1,exon3,c.A772G,p.S258G;NM_016638.3,exon3,c.A739G,p.S247G;NM_001002251.2,exon3,c.A772G,p.S258G;NM_001002252.2,exon3,c.A739G,p.S247G;NM_018694.3,exon3,c.A796G,p.S266G;NM_001278379.1,exon3,c.A379G,p.S127G	nonsynonymous	NA	0.0308194	36	170834;2823	96933;1483	89943;435	143417;1455	81822;894	218317;2892	24636;508	40724;751	41871;976	51284;476	56732;548	57140;1244	54335;1027	28589;416	38432;934	43409;1204	31756;690	21298;503	23218;457	101684;1885	94616;710	88707;506	94765;636	117357;466	147425;865	81086;612	85184;366	16787;261	49318;776	149204;2426	29589;328	180264;609	160615;3467	56538;679	68958;299	64440;1986	57301;628	101540;1128	143339;1408	47162;344	70557;584
chr12	132736967	-	ANKLE2	NM_015114.2,exon8,c.A1519G,p.S507G	nonsynonymous	NA	0.0154753	19	24306;80	14072;110	11840;13	12108;70	7298;26	18370;36	1517;11	2129;11	3220;35	5473;27	6027;44	3095;19	2873;23	1797;10	2484;25	3210;23	2046;14	1659;13	1357;21	13928;71	8719;40	9772;24	8465;26	23132;77	14107;47	7082;52	7438;23	1378;15	3498;20	24387;149	4151;8	22503;27	19673;87	6737;32	5939;6	6271;66	5716;33	19714;76	28114;51	6672;19	6848;7
chr12	132774163	-	GOLGA3	NM_005895.3,exon23,c.A4301G,p.Q1434R	nonsynonymous	diversifying	0.0113015	15	11888;26	7921;20	5426;4	12020;29	5851;16	13159;34	1347;7	2149;17	2552;22	5429;18	6445;15	2760;31	2805;17	1814;7	2743;31	2417;16	1626;7	1449;14	1290;7	7182;17	5917;17	8567;9	5720;16	12754;11	9997;22	5738;18	4778;1	708;2	2533;7	14645;52	2777;3	9127;13	10444;34	5024;10	5719;4	7798;57	3804;11	9373;13	13154;15	3958;3	4223;5
chr12	132774287	-	GOLGA3	NM_005895.3,exon23,c.A4177G,p.N1393D	nonsynonymous	diversifying	0.0155135	36	9891;8	6420;27	4413;4	9896;32	4795;27	10699;4	1171;7	1747;12	2056;20	4735;15	5520;18	2356;29	2362;23	1537;5	2206;23	2022;31	1299;17	1255;14	1075;6	5878;9	4757;26	7211;10	4627;14	10481;9	8010;11	4686;18	3897;6	597;2	1979;17	11949;78	2321;4	7341;4	8667;23	4138;11	4647;7	6446;100	2952;10	7503;7	10797;9	3229;1	3359;2
chr12	133120292	-	ZNF891	NM_001277291.1,exon2,c.A1627G,p.T543A	nonsynonymous	NA	0.190751	6	587;25	332;6	233;3	421;71	229;25	692;132	68;1	89;2	141;3	273;21	358;38	127;2	84;2	72;0	119;3	156;5	96;4	89;5	59;0	407;11	311;7	289;7	309;9	452;7	512;39	194;3	147;1	50;0	111;2	465;33	130;0	397;1	790;22	409;5	235;3	370;3	184;4	421;3	540;12	177;6	145;1
chr12	133120315	-	ZNF891	NM_001277291.1,exon2,c.A1604G,p.K535R	nonsynonymous	NA	0.123342	6	557;39	339;13	227;4	470;44	211;22	754;93	68;4	72;4	137;9	257;23	374;35	123;10	96;8	79;3	113;2	141;10	85;7	87;7	59;2	417;16	311;8	305;9	325;12	420;4	526;19	197;3	156;1	48;0	111;5	458;29	133;1	420;6	765;38	403;17	229;12	368;21	173;7	378;19	529;30	179;5	156;7
chr12	133120322	-	ZNF891	NM_001277291.1,exon2,c.A1597G,p.I533V	nonsynonymous	NA	0.101152	6	560;9	346;5	233;3	475;36	211;13	781;79	64;3	77;3	145;6	265;15	373;32	115;0	102;4	83;2	110;1	146;6	86;2	89;1	60;1	409;6	323;4	321;4	316;9	430;3	541;21	198;1	156;1	50;0	114;0	459;5	130;3	413;1	781;30	404;2	226;3	358;7	177;1	396;4	517;14	184;3	163;4
chr12	133120339	-	ZNF891	NM_001277291.1,exon2,c.A1580G,p.Q527R	nonsynonymous	NA	0.313514	11	643;36	375;21	266;3	516;104	243;33	860;185	73;3	87;5	159;9	277;85	370;116	137;11	106;10	94;2	130;5	164;19	99;9	91;1	69;4	465;18	341;14	344;18	343;30	484;9	592;69	221;12	184;2	60;0	126;0	517;38	135;1	460;12	841;63	455;22	246;4	408;8	195;4	456;20	622;25	211;5	191;5
chr12	133120350	-	ZNF891	NM_001277291.1,exon2,c.A1569G,p.K523K	synonymous	NA	0.189041	11	617;19	360;17	271;3	511;76	247;21	833;137	71;2	91;5	152;12	283;39	365;69	129;9	100;6	95;2	131;10	158;13	85;2	86;3	65;3	462;11	334;11	346;9	317;18	474;9	570;34	234;7	173;2	59;1	120;1	504;29	123;2	450;8	820;45	414;7	228;2	403;20	198;5	434;10	609;18	211;3	168;4
chr12	133120364	-	ZNF891	NM_001277291.1,exon2,c.A1555G,p.I519V	nonsynonymous	NA	0.126374	11	589;23	358;8	274;5	501;47	253;19	820;90	73;6	87;8	143;15	277;30	364;46	130;7	104;8	102;0	125;4	155;12	81;4	86;4	66;1	475;12	334;5	334;8	317;9	461;2	546;28	222;4	169;2	55;0	119;3	533;27	123;4	420;3	823;23	423;6	227;1	401;13	204;3	457;13	615;23	191;6	166;2
chr12	133120368	-	ZNF891	NM_001277291.1,exon2,c.A1551G,p.E517E	synonymous	NA	0.127517	16	579;21	332;3	277;5	492;45	249;9	815;70	71;5	78;6	138;11	275;25	371;29	116;7	109;8	99;2	124;7	149;19	78;8	91;6	60;1	469;13	330;2	327;12	316;3	440;5	538;12	214;3	169;1	54;2	116;1	523;17	119;3	408;4	792;30	408;6	230;4	384;14	199;5	457;12	612;23	175;1	167;2
chr12	133120377	-	ZNF891	NM_001277291.1,exon2,c.A1542G,p.K514K	synonymous	NA	0.140805	11	552;15	335;7	269;3	479;55	241;17	812;114	69;3	80;3	132;4	258;20	348;49	103;1	105;5	99;1	116;2	159;6	69;1	92;2	65;3	447;5	327;8	329;10	299;10	444;2	527;22	206;3	157;2	53;0	119;0	514;24	109;0	385;2	791;25	388;2	223;2	379;6	197;3	451;4	586;17	158;2	149;1
chr12	133120394	-	ZNF891	NM_001277291.1,exon2,c.A1525G,p.I509V	nonsynonymous	NA	0.0742794	6	631;3	386;4	312;0	530;20	275;9	902;67	66;1	88;3	146;1	296;12	388;13	125;1	112;0	105;0	123;0	186;2	83;1	100;0	78;2	497;4	355;3	339;1	337;4	511;2	583;12	227;1	187;1	58;0	137;1	566;15	129;0	453;0	860;13	405;0	247;2	420;4	227;2	534;5	670;7	199;0	165;2
chr12	133120434	-	ZNF891	NM_001277291.1,exon2,c.A1485G,p.K495K	synonymous	NA	0.13617	6	648;19	387;11	299;0	532;44	298;25	940;128	56;4	71;3	155;1	301;27	370;48	128;1	121;5	101;3	131;6	185;10	88;3	107;1	75;0	517;11	375;14	338;10	344;18	525;4	600;24	218;5	192;3	60;1	128;3	577;37	145;1	492;5	918;27	442;8	275;2	446;7	209;3	561;6	694;18	201;5	176;3
chr12	133120447	-	ZNF891	NM_001277291.1,exon2,c.A1472G,p.K491R	nonsynonymous	NA	0.0925	11	711;17	411;5	304;1	532;42	309;20	949;79	61;2	77;4	173;7	323;25	400;37	127;7	121;9	104;6	129;5	211;14	95;5	95;4	74;1	552;12	388;6	363;4	352;11	523;4	641;21	241;3	202;2	68;0	139;5	606;31	140;2	518;5	958;38	443;6	276;1	456;16	230;2	548;10	717;16	206;3	177;2
chr12	133120448	-	ZNF891	NM_001277291.1,exon2,c.A1471G,p.K491E	nonsynonymous	NA	0.193955	11	725;17	407;17	308;1	522;88	296;38	951;178	62;3	76;3	166;10	321;56	397;77	129;8	119;3	102;3	129;5	215;12	94;3	94;1	80;1	559;10	384;8	362;6	350;21	534;1	644;46	243;9	204;3	68;0	131;3	610;47	139;1	534;9	953;33	446;5	276;2	454;8	226;3	542;15	723;24	212;3	183;1
chr12	133120452	-	ZNF891	NM_001277291.1,exon2,c.A1467G,p.E489E	synonymous	NA	0.103125	10	692;15	394;10	286;3	510;46	293;19	939;96	64;2	75;4	169;5	320;33	403;40	128;3	123;5	99;4	128;6	204;6	92;4	87;1	81;0	534;12	370;10	358;6	350;8	519;6	630;16	233;3	198;3	62;1	129;3	602;35	140;1	520;5	958;27	440;6	268;8	441;13	227;4	533;15	722;14	214;3	174;5
chr12	133120456	-	ZNF891	NM_001277291.1,exon2,c.A1463G,p.Y488C	nonsynonymous	NA	0.0736041	11	681;18	383;4	291;1	497;19	296;11	904;49	60;2	72;3	170;0	299;13	394;29	128;3	116;4	96;1	128;3	189;8	86;1	88;1	76;4	537;13	364;3	342;5	338;3	502;3	615;10	225;2	192;2	61;0	130;4	580;21	137;2	505;3	916;24	424;4	253;2	418;13	216;2	510;8	698;26	203;2	171;3
chr12	133120461	-	ZNF891	NM_001277291.1,exon2,c.A1458G,p.K486K	synonymous	NA	0.126932	6	661;14	375;7	292;3	502;49	293;14	906;115	58;0	64;0	166;3	298;30	384;48	130;7	115;4	100;1	133;2	183;3	85;0	83;0	69;2	511;4	355;6	343;6	329;4	494;1	617;27	227;4	190;2	61;1	131;0	560;25	123;1	491;4	892;12	430;1	245;1	413;5	210;4	484;3	685;10	193;1	172;0
chr12	133120481	-	ZNF891	NM_001277291.1,exon2,c.A1438G,p.R480G	nonsynonymous	NA	0.129032	14	693;26	381;17	321;2	567;20	291;21	975;38	70;6	86;4	173;7	312;34	458;45	130;12	133;8	124;16	127;7	204;23	91;5	79;3	80;2	535;24	375;9	370;3	377;17	521;5	665;27	246;8	196;3	61;3	147;7	643;21	140;0	503;4	998;62	440;16	270;5	443;13	226;9	531;28	715;34	214;2	196;4
chr12	133120532	-	ZNF891	NM_001277291.1,exon2,c.A1387G,p.S463G	nonsynonymous	NA	0.141975	10	676;24	398;8	327;1	603;51	277;19	993;97	63;1	84;2	168;9	324;46	427;48	110;6	131;3	130;1	117;4	193;14	101;1	70;0	81;1	471;7	357;10	366;2	382;17	543;4	655;23	254;3	184;0	54;1	128;3	630;32	164;1	483;4	963;27	454;3	260;1	438;14	247;2	543;12	665;15	207;0	199;3
chr12	133120556	-	ZNF891	NM_001277291.1,exon2,c.A1363G,p.T455A	nonsynonymous	NA	0.0981013	10	661;16	374;7	295;2	586;24	265;7	958;32	68;3	82;3	158;5	316;31	399;29	97;3	110;4	100;4	116;3	179;10	95;3	83;3	73;1	468;8	352;4	362;4	343;13	532;2	612;13	223;1	179;0	56;2	116;1	577;16	142;1	487;1	902;27	390;5	257;1	418;13	233;3	502;7	632;5	195;2	163;3
chr12	133120602	-	ZNF891	NM_001277291.1,exon2,c.A1317G,p.K439K	synonymous	NA	0.1	11	741;15	449;14	346;4	671;64	349;24	1070;89	78;3	106;1	189;9	330;26	460;46	116;3	121;6	105;2	131;6	194;10	105;5	119;3	84;5	536;10	408;7	419;1	385;9	590;6	717;19	286;2	224;2	64;1	128;0	629;24	168;2	558;5	1003;29	459;4	287;2	478;19	253;6	570;10	706;20	229;1	185;5
chr12	133120616	-	ZNF891	NM_001277291.1,exon2,c.A1303G,p.S435G	nonsynonymous	NA	0.10249	6	701;13	404;7	349;2	619;59	318;16	1044;107	72;0	101;6	182;8	332;21	411;29	119;3	122;2	99;2	137;4	162;7	90;2	112;1	74;1	488;5	395;4	393;2	390;10	553;3	693;17	260;2	203;1	63;0	118;0	605;25	165;0	536;2	985;18	435;1	272;0	441;2	238;3	542;6	695;11	212;0	188;1
chr12	133120632	-	ZNF891	NM_001277291.1,exon2,c.A1287G,p.E429E	synonymous	NA	0.0930233	6	677;11	402;7	330;1	618;32	325;13	989;92	67;5	90;7	180;2	333;16	406;24	122;3	111;2	105;4	129;3	171;4	86;1	105;1	74;2	467;3	376;7	366;2	398;5	539;1	687;14	279;5	203;2	62;0	118;1	600;20	151;0	518;6	968;18	452;4	265;1	433;4	236;1	535;5	696;10	205;1	182;0
chr12	133120700	-	ZNF891	NM_001277291.1,exon2,c.A1219G,p.N407D	nonsynonymous	NA	0.0837696	11	711;5	430;3	317;0	646;37	309;9	1008;66	65;1	89;2	175;0	318;18	382;32	116;2	132;1	103;1	125;0	166;6	90;1	98;2	74;0	478;6	343;1	372;0	371;9	538;3	615;14	244;3	181;1	59;0	122;1	574;14	149;2	529;4	918;10	424;3	251;0	438;4	235;2	502;1	667;4	221;1	176;0
chr12	133120704	-	ZNF891	NM_001277291.1,exon2,c.A1215G,p.E405E	synonymous	NA	0.0958549	11	708;13	425;5	309;0	635;59	305;18	1010;79	65;2	85;1	172;7	312;28	386;37	115;3	131;3	101;2	128;4	164;9	87;2	93;3	75;0	469;4	339;5	370;3	363;14	527;6	608;24	237;4	180;0	59;1	123;2	559;22	152;1	526;5	922;19	423;1	250;0	435;6	237;4	501;10	657;7	221;1	179;0
chr12	133120713	-	ZNF891	NM_001277291.1,exon2,c.A1206G,p.K402K	synonymous	NA	0.0693467	6	681;6	411;4	322;1	615;39	310;12	995;69	59;0	83;1	173;2	312;18	370;25	114;1	124;4	102;0	135;1	153;6	85;0	88;0	69;0	459;4	342;2	362;5	380;11	518;1	610;10	239;3	179;1	66;1	125;0	553;18	151;2	504;2	923;12	432;1	248;1	435;1	217;2	509;3	669;4	213;1	175;0
chr12	133120784	-	ZNF891	NM_001277291.1,exon2,c.A1135G,p.N379D	nonsynonymous	NA	0.124688	11	648;21	405;7	311;1	652;69	300;7	938;82	60;0	89;3	161;2	329;36	401;50	120;5	114;3	94;4	141;0	171;9	110;4	102;5	50;0	457;20	360;3	375;5	366;10	505;7	587;16	224;2	189;4	62;1	111;1	603;26	160;0	469;7	910;38	464;7	271;0	437;7	225;6	512;18	634;27	209;5	159;1
chr12	133120867	-	ZNF891	NM_001277291.1,exon2,c.A1052G,p.K351R	nonsynonymous	NA	0.0752033	6	674;10	354;3	318;0	542;26	295;8	984;74	57;1	93;1	152;6	314;19	381;18	118;4	121;1	100;4	115;3	154;5	86;0	88;2	52;1	510;3	375;1	359;0	330;5	504;1	589;14	218;4	206;0	50;0	112;1	576;24	144;0	500;4	891;12	414;3	272;1	424;2	221;0	528;4	669;7	190;3	139;0
chr12	133120938	-	ZNF891	NM_001277291.1,exon2,c.A981G,p.K327K	synonymous	NA	0.286713	16	634;77	344;27	272;5	518;66	284;42	864;107	59;10	85;11	132;25	287;38	342;59	104;15	100;24	81;13	126;22	143;41	77;14	76;12	47;3	450;36	334;17	303;13	304;28	447;17	569;33	182;13	131;3	49;4	101;4	482;55	141;3	460;19	768;116	402;19	226;12	412;43	188;14	443;40	577;62	195;9	136;11
chr13	33017162	+	KL	NM_004795.3,exon1,c.A722G,p.Y241C	nonsynonymous	diversifying	0.200886	37	1642;68	685;21	54;3	196;14	105;3	231;9	25;3	39;2	117;8	9;0	18;2	26;1	31;4	54;5	57;2	237;6	57;4	20;4	23;1	674;33	479;34	325;11	262;27	178;20	599;26	132;18	157;13	460;21	13;1	1714;107	67;2	221;30	800;121	36;6	82;2	58;13	677;136	219;8	321;18	191;6	173;12
chr13	40809556	+	SLC25A15	NM_014252.3,exon7,c.A795G,p.L265L	synonymous	NA	0.0594302	43	2032;47	1310;23	789;4	1110;3	713;14	1249;23	337;2	519;5	666;6	273;1	344;0	579;7	567;5	346;6	624;3	669;3	445;6	226;7	327;1	1717;40	765;6	1871;16	648;7	2833;20	1209;6	1101;12	1425;8	416;5	17059;243	2298;40	496;8	3262;6	2021;71	585;8	9628;29	497;4	645;10	1533;26	2463;38	3653;44	658;6
chr13	45516231	+	COG3	NM_031431.3,exon17,c.A1898G,p.K633R	nonsynonymous	diversifying	0.0351072	33	10329;346	5310;101	5567;31	6286;119	3571;73	10495;211	652;19	889;13	1363;30	2902;4	3044;4	1338;22	1250;13	888;28	1165;19	1250;23	843;11	837;23	561;12	6651;190	4078;38	6496;35	3944;36	8617;53	6427;51	4060;72	3563;17	576;5	3573;22	8886;231	2423;18	8447;65	9001;316	3686;54	5216;15	3085;30	3082;19	7077;176	10814;292	3138;20	2167;25
chr13	45516235	+	COG3	NM_031431.3,exon17,c.A1902G,p.E634E	synonymous	synonymous	0.138179	6	10526;1179	5463;360	5876;33	6454;687	3652;268	10689;1477	676;8	945;11	1424;17	3064;6	3188;7	1422;17	1312;14	928;13	1199;16	1286;10	886;12	894;26	583;7	6885;540	4235;134	6789;104	4090;138	9072;68	6657;191	4207;150	3685;52	594;7	3747;30	9118;801	2535;48	8887;229	9245;765	3876;80	5519;24	3287;37	3262;42	7341;458	11136;711	3311;62	2262;38
chr13	45516236	+	COG3	NM_031431.3,exon17,c.A1903G,p.I635V	nonsynonymous	diversifying	0.689867	4	10269;6342	5348;3007	5789;1015	6336;4371	3569;2176	10452;6865	668;203	926;220	1395;400	3025;100	3160;146	1398;328	1310;245	913;260	1163;237	1275;303	865;222	884;267	577;166	6732;3471	4166;1618	6723;1242	3997;1780	8911;1358	6529;2890	4107;1455	3639;905	589;179	3722;644	8943;4682	2498;492	8726;1092	9025;5586	3764;1516	5454;396	3242;420	3195;705	7186;3603	10912;5735	3254;719	2213;894
chr13	77698241	+	SLAIN1	NM_001242868.1,exon1,c.A328G,p.S110G	nonsynonymous	diversifying	0.491289	6	116;6	81;2	257;2	206;62	111;30	287;141	458;3	382;12	818;17	528;91	567;95	563;15	477;14	726;6	482;13	572;14	643;6	1459;12	719;11	100;4	112;5	93;4	112;21	98;1	225;27	144;1	118;0	24;0	56;0	257;13	72;0	151;3	133;6	69;2	171;3	140;3	63;1	64;2	112;6	50;2	83;2
chr13	80337158	-	SPRY2	NM_001318536.1,exon2,c.A548G,p.K183R;NM_005842.3,exon2,c.A548G,p.K183R;NM_001318537.1,exon2,c.A548G,p.K183R;NM_001318538.1,exon2,c.A548G,p.K183R	nonsynonymous	NA	0.0131265	18	66947;190	40898;238	8005;14	25359;113	16727;77	36623;143	5727;32	9268;41	11527;90	21962;96	25586;84	11752;64	10416;58	6180;32	6108;55	9891;61	6826;47	4190;55	4341;33	39773;151	18686;115	19987;55	16907;80	14430;40	27533;142	17550;119	19680;49	1543;6	5243;39	34028;178	5218;13	29528;142	75244;504	5337;24	7107;7	6969;41	7739;51	17445;52	26559;73	7947;24	8536;14
chr13	100262756	+	PCCA	NM_001178004.1,exon10,c.A744G,p.E248E;NM_001127692.2,exon9,c.A666G,p.E222E;NM_000282.3,exon10,c.A744G,p.E248E	synonymous	synonymous	0.0111695	10	14178;69	8553;22	15782;39	5401;28	3206;19	10979;51	1173;1	2062;15	2338;14	4566;51	4649;48	2660;13	2677;9	1485;7	1717;14	2237;16	1595;4	1110;3	1097;2	8873;32	5117;27	10512;18	5501;23	8392;14	9854;40	6578;4	8805;9	2461;13	7382;23	6953;31	2646;10	8791;7	7134;37	3390;16	3543;17	1832;11	2762;13	6147;32	8534;66	2903;7	2082;14
chr13	100262766	+	PCCA	NM_001178004.1,exon10,c.A754G,p.S252G;NM_001127692.2,exon9,c.A676G,p.S226G;NM_000282.3,exon10,c.A754G,p.S252G	nonsynonymous	diversifying	0.0242796	10	13584;120	8234;41	15277;47	5227;103	3080;50	10594;203	1109;7	2020;16	2276;18	4407;107	4530;105	2576;20	2613;17	1397;15	1646;14	2091;13	1516;19	1043;6	1046;9	8550;59	4931;57	10117;60	5250;94	8094;31	9491;157	6322;12	8506;12	2362;14	7206;30	6687;60	2514;18	8515;13	6773;54	3298;23	3427;23	1772;20	2666;31	5871;52	8135;100	2809;14	1990;25
chr13	100262786	+	PCCA	NM_001178004.1,exon10,c.A774G,p.L258L;NM_001127692.2,exon9,c.A696G,p.L232L;NM_000282.3,exon10,c.A774G,p.L258L	synonymous	synonymous	0.0439262	10	12243;146	7328;75	12955;24	4658;160	2823;71	9503;383	995;6	1818;10	2021;13	3688;162	3851;131	2252;21	2315;25	1249;8	1478;7	1807;10	1333;7	951;6	974;5	7578;84	4362;119	8868;85	4718;162	7102;34	8361;306	5493;14	7312;12	2043;7	6335;17	5926;86	2208;8	7226;24	6084;82	2837;28	3051;11	1579;10	2470;31	5352;65	7299;92	2475;14	1748;12
chr13	100262789	+	PCCA	NM_001178004.1,exon10,c.A777G,p.L259L;NM_001127692.2,exon9,c.A699G,p.L233L;NM_000282.3,exon10,c.A777G,p.L259L	synonymous	synonymous	0.0176557	11	12885;56	7671;34	13558;22	4896;69	2957;30	9986;163	1043;3	1905;4	2122;15	3851;65	4078;72	2378;7	2403;13	1308;5	1572;5	1891;5	1394;5	985;4	1014;3	7958;42	4577;46	9340;42	4934;71	7447;12	8805;116	5769;10	7678;19	2140;4	6649;9	6244;42	2296;5	7615;6	6381;44	2985;21	3175;6	1651;10	2594;23	5651;39	7676;57	2595;6	1838;13
chr13	100262790	+	PCCA	NM_001178004.1,exon10,c.A778G,p.I260V;NM_001127692.2,exon9,c.A700G,p.I234V;NM_000282.3,exon10,c.A778G,p.I260V	nonsynonymous	diversifying	0.0136307	11	12798;63	7589;31	13462;18	4838;47	2953;21	9875;70	1034;6	1885;8	2082;11	3845;45	4035;55	2373;8	2381;13	1287;5	1545;8	1885;8	1375;6	987;4	1007;6	7914;44	4530;34	9295;34	4906;31	7356;20	8751;64	5720;11	7593;7	2140;8	6612;12	6204;33	2278;9	7586;6	6335;50	2958;21	3168;8	1647;13	2562;19	5591;32	7587;46	2575;9	1820;14
chr13	100262792	+	PCCA	NM_001178004.1,exon10,c.A780G,p.I260M;NM_001127692.2,exon9,c.A702G,p.I234M;NM_000282.3,exon10,c.A780G,p.I260M	nonsynonymous	diversifying	0.034965	10	12874;141	7682;89	13563;53	4891;141	2960;57	9933;291	1055;12	1904;14	2119;29	3861;135	4085;117	2404;27	2408;28	1318;12	1558;21	1910;18	1389;16	985;9	1005;16	7947;98	4559;103	9318;87	4932;147	7409;48	8776;250	5782;27	7645;26	2136;21	6640;42	6201;104	2289;20	7622;19	6401;108	2976;44	3189;31	1665;22	2593;36	5651;88	7678;108	2600;25	1837;29
chr13	100262795	+	PCCA	NM_001178004.1,exon10,c.A783G,p.E261E;NM_001127692.2,exon9,c.A705G,p.E235E;NM_000282.3,exon10,c.A783G,p.E261E	synonymous	synonymous	0.019731	6	13310;52	7925;33	14223;15	5039;75	3062;40	10187;201	1103;5	1973;7	2219;11	4054;76	4292;73	2490;19	2506;10	1332;7	1626;8	1988;8	1445;7	1027;2	1038;7	8235;38	4721;54	9729;46	5137;75	7721;21	9118;117	6007;9	7949;9	2249;7	6955;19	6475;54	2385;8	7867;8	6569;41	3125;12	3292;6	1723;7	2684;11	5823;33	7852;44	2695;10	1899;7
chr13	100262796	+	PCCA	NM_001178004.1,exon10,c.A784G,p.K262E;NM_001127692.2,exon9,c.A706G,p.K236E;NM_000282.3,exon10,c.A784G,p.K262E	nonsynonymous	diversifying	0.0307463	10	13251;95	7889;48	14150;14	4972;125	3034;60	10114;300	1105;6	1952;4	2191;8	4033;124	4268;107	2468;18	2500;14	1327;5	1617;5	1977;9	1431;6	1018;3	1030;4	8227;53	4726;89	9696;64	5095;124	7703;22	9075;226	5950;14	7940;8	2235;7	6946;12	6470;72	2379;7	7860;9	6549;46	3113;6	3285;7	1704;8	2690;22	5790;36	7800;57	2681;9	1893;11
chr13	100262797	+	PCCA	NM_001178004.1,exon10,c.A785G,p.K262R;NM_001127692.2,exon9,c.A707G,p.K236R;NM_000282.3,exon10,c.A785G,p.K262R	nonsynonymous	diversifying	0.0174173	10	13170;41	7843;17	14139;9	4963;52	3031;25	10077;165	1089;2	1953;3	2185;4	4019;70	4259;33	2449;0	2486;2	1317;1	1598;2	1955;1	1423;3	1024;1	1033;1	8163;26	4686;43	9663;27	5076;48	7671;7	9027;117	5921;4	7911;3	2217;2	6913;7	6428;33	2366;2	7822;4	6494;24	3075;6	3272;5	1699;9	2657;10	5759;20	7742;21	2684;2	1893;5
chr13	100262798	+	PCCA	NM_001178004.1,exon10,c.A786G,p.K262K;NM_001127692.2,exon9,c.A708G,p.K236K;NM_000282.3,exon10,c.A786G,p.K262K	synonymous	synonymous	0.011732	6	13162;35	7796;15	14089;9	4966;48	3031;29	10058;118	1090;1	1961;3	2177;8	4018;44	4242;30	2446;5	2498;5	1319;5	1589;4	1966;4	1427;4	1017;3	1035;0	8221;18	4702;31	9661;20	5055;56	7673;12	9079;81	5911;2	7870;6	2230;3	6890;3	6435;22	2378;4	7810;6	6494;26	3076;6	3268;4	1694;8	2664;9	5753;24	7751;22	2680;4	1890;4
chr13	100262802	+	PCCA	NM_001178004.1,exon10,c.A790G,p.I264V;NM_001127692.2,exon9,c.A712G,p.I238V;NM_000282.3,exon10,c.A790G,p.I264V	nonsynonymous	diversifying	0.0205279	19	13231;140	7895;62	14089;95	4972;41	3043;25	10139;56	1103;10	1970;19	2235;33	4109;46	4265;44	2461;28	2492;25	1337;19	1597;19	2000;39	1429;19	1018;15	1023;21	8130;73	4716;39	9684;68	5067;30	7676;41	9160;65	5953;26	7941;27	2259;21	6926;62	6464;73	2375;35	7881;17	6523;82	3081;44	3261;37	1694;29	2664;27	5764;77	7790;109	2649;16	1917;21
chr13	100262808	+	PCCA	NM_001178004.1,exon10,c.A796G,p.N266D;NM_001127692.2,exon9,c.A718G,p.N240D;NM_000282.3,exon10,c.A796G,p.N266D	nonsynonymous	diversifying	0.0229485	10	13950;71	8337;46	14867;19	5260;72	3178;37	10636;169	1145;6	2083;4	2314;14	4314;99	4487;82	2599;9	2637;14	1428;4	1703;5	2128;8	1518;7	1059;4	1100;7	8639;57	4989;59	10224;32	5387;87	8115;29	9686;153	6293;4	8281;8	2381;3	7362;20	6788;55	2534;5	8363;11	6924;51	3236;13	3489;8	1792;8	2826;22	6172;38	8218;71	2788;12	2004;18
chr13	100262809	+	PCCA	NM_001178004.1,exon10,c.A797G,p.N266S;NM_001127692.2,exon9,c.A719G,p.N240S;NM_000282.3,exon10,c.A797G,p.N266S	nonsynonymous	diversifying	0.0251646	10	13630;103	8222;65	14537;14	5146;108	3121;49	10421;257	1125;5	2060;4	2262;8	4252;107	4402;85	2542;9	2595;17	1384;10	1677;7	2079;10	1476;8	1018;6	1091;8	8473;73	4892;79	10007;61	5262;116	7902;27	9485;211	6153;7	8109;8	2326;7	7209;7	6619;55	2466;7	8118;22	6800;70	3184;15	3411;13	1748;8	2765;28	6071;48	8036;72	2717;13	1976;14
chr13	100262820	+	PCCA	NM_001178004.1,exon10,c.A808G,p.I270V;NM_001127692.2,exon9,c.A730G,p.I244V;NM_000282.3,exon10,c.A808G,p.I270V	nonsynonymous	diversifying	0.0163265	10	13235;81	8056;34	14241;45	4994;58	3087;33	10176;98	1072;8	1957;14	2222;18	4165;68	4351;57	2454;14	2501;15	1368;6	1629;18	2035;9	1441;12	1009;8	1045;15	8239;47	4769;25	9808;42	5092;38	7685;23	9121;74	5999;8	7905;12	2312;6	7050;22	6417;55	2402;11	7943;10	6597;66	3150;30	3362;19	1715;17	2713;22	5902;43	7899;59	2669;10	1929;16
chr13	100262822	+	PCCA	NM_001178004.1,exon10,c.A810G,p.I270M;NM_001127692.2,exon9,c.A732G,p.I244M;NM_000282.3,exon10,c.A810G,p.I270M	nonsynonymous	diversifying	0.0364002	10	14270;187	8639;104	15332;82	5403;147	3296;81	10907;326	1169;17	2112;18	2428;21	4478;163	4720;129	2642;16	2672;32	1507;10	1746;15	2192;25	1562;18	1091;13	1118;17	8885;109	5175;128	10552;113	5474;177	8323;56	9807;311	6535;36	8566;29	2480;13	7636;42	6956;109	2606;16	8562;25	7148;109	3370;69	3600;32	1850;27	2961;39	6365;99	8502;120	2869;27	2085;31
chr13	100262825	+	PCCA	NM_001178004.1,exon10,c.A813G,p.E271E;NM_001127692.2,exon9,c.A735G,p.E245E;NM_000282.3,exon10,c.A813G,p.E271E	synonymous	synonymous	0.0380112	23	14516;186	8740;107	15564;35	5442;175	3371;98	11010;416	1174;12	2140;14	2447;21	4518;164	4800;131	2671;22	2733;22	1524;13	1762;10	2214;22	1593;15	1099;14	1140;8	8961;111	5244;152	10679;113	5551;211	8417;40	9951;353	6666;22	8701;24	2502;13	7762;22	7026;104	2629;12	8665;25	7204;109	3418;35	3683;10	1875;16	2990;37	6442;97	8578;114	2902;23	2099;21
chr13	100262826	+	PCCA	NM_001178004.1,exon10,c.A814G,p.I272V;NM_001127692.2,exon9,c.A736G,p.I246V;NM_000282.3,exon10,c.A814G,p.I272V	nonsynonymous	diversifying	0.0438783	25	14437;250	8702;137	15470;36	5394;190	3330;116	10948;463	1176;13	2126;20	2446;28	4516;180	4774;155	2652;24	2704;34	1514;17	1778;20	2199;27	1564;16	1088;12	1128;11	8931;151	5200;177	10649;135	5528;231	8369;51	9891;434	6647;26	8640;26	2497;12	7711;15	6954;109	2617;14	8606;34	7167;156	3404;52	3627;20	1852;17	2986;50	6379;117	8520;163	2874;23	2084;20
chr13	106567847	-	ARGLU1	NM_018011.3,exon1,c.A73G,p.S25G	nonsynonymous	diversifying	0.0154736	47	90559;508	49777;348	26458;139	61762;644	37722;362	83852;811	5440;38	8051;53	11346;81	25418;122	36406;184	14175;109	10321;83	8150;50	9310;73	11094;66	7231;46	8383;50	5460;28	59734;395	43649;269	48811;272	46424;297	63968;346	78958;475	31011;296	23494;146	5328;39	9787;63	92946;938	17360;122	46238;294	101438;681	36577;235	22444;102	27985;249	24369;172	54281;299	70866;391	30296;157	24697;114
chr13	110186431	-	COL4A1	NM_001845.5,exon26,c.A1851G,p.K617K	synonymous	synonymous	0.109253	7	101184;3766	72825;2232	8291;73	69719;1907	54467;1037	121339;4918	897;98	833;53	918;67	400;21	897;48	990;58	814;30	794;47	811;53	836;50	531;24	845;79	720;40	43567;1599	26192;509	19845;333	21981;333	8847;131	47599;604	20549;741	20158;271	2098;43	1910;41	72653;3536	2993;75	18434;1185	31945;1521	5273;127	5173;70	2097;108	9005;147	8938;342	14417;596	8199;139	9533;110
chr14	20452052	-	OSGEP	NM_017807.3,exon3,c.A333G,p.I111M	nonsynonymous	diversifying	0.0436851	12	15787;122	8626;121	7294;10	10850;122	6459;73	15229;175	1872;55	3157;129	4234;122	9181;362	10813;421	4624;202	3846;162	2434;70	3258;138	3883;160	2751;77	2106;81	1778;60	10478;116	8675;121	10787;62	7360;59	12023;54	11497;114	7208;54	7467;30	1309;11	3460;24	16530;231	3001;22	14915;43	18589;310	6977;70	5493;17	8225;335	5167;58	10424;96	15112;68	6239;22	8673;22
chr14	21092345	-	ZNF219	NM_001102454.1,exon3,c.A952G,p.K318E;NM_016423.2,exon3,c.A952G,p.K318E;NM_001101672.1,exon3,c.A952G,p.K318E	nonsynonymous	diversifying	0.0319969	33	49140;899	22298;355	34192;100	25522;540	14104;292	35900;1030	4240;42	6038;41	4422;73	12910;66	17320;96	6921;49	5771;48	5753;48	6340;55	4652;58	3147;44	1815;34	4691;112	24228;400	37846;843	28904;357	26606;529	39303;158	52474;915	18187;108	18684;76	1783;26	3581;35	32364;616	5330;37	24413;75	33347;1067	8888;134	7418;24	8390;101	12708;217	27430;148	42491;242	10720;88	4149;11
chr14	21092517	-	ZNF219	NM_001102454.1,exon3,c.A780G,p.P260P;NM_016423.2,exon3,c.A780G,p.P260P;NM_001101672.1,exon3,c.A780G,p.P260P	synonymous	synonymous	0.012725	6	44215;306	19839;118	30404;36	22854;177	12947;137	33006;420	3671;19	5676;23	3931;23	12090;19	15629;28	6328;20	5254;13	5112;11	5787;22	4316;18	2766;13	1637;15	4420;27	21629;144	33496;337	26166;167	23744;225	34779;50	46340;363	15726;36	16226;17	1518;11	3035;7	28635;206	4816;11	21878;35	30406;344	7988;45	6527;12	7298;42	11317;62	24217;58	37631;102	9656;37	3623;7
chr14	21524304	-	SALL2	NM_001291447.1,exon3,c.A1013G,p.K338R;NM_005407.2,exon2,c.A1424G,p.K475R;NM_001291446.1,exon3,c.A1019G,p.K340R	nonsynonymous	diversifying	0.014844	6	1579;4	1024;4	1119;1	2383;22	1137;3	3301;49	1970;5	2341;10	4543;19	9823;120	11213;126	3091;20	2634;23	1810;8	3845;12	4139;14	2212;11	1029;7	1610;7	1497;4	2297;4	1704;4	2140;5	1066;2	3295;6	1002;1	611;0	176;0	97;1	1846;10	277;1	485;0	2667;4	2143;1	530;0	3441;13	796;2	764;6	1206;2	865;0	318;1
chr14	22877335	+	LRP10	NM_014045.3,exon7,c.A1950G,p.L650L	synonymous	synonymous	0.0185021	6	135031;288	74760;237	39571;15	180257;1286	87801;767	230406;4263	5411;13	6882;8	13128;19	2427;3	4834;13	10168;37	6921;18	5850;10	6582;14	10766;19	9254;12	5428;21	5729;14	77203;146	87993;329	94125;134	91312;598	220658;121	151396;698	49828;78	44736;90	14170;21	20815;20	135313;1129	28849;50	46923;134	121568;475	37952;70	38716;19	21126;43	47722;150	97386;144	155257;155	43849;30	39493;42
chr14	23575760	-	JPH4	NM_001146028.1,exon3,c.A1076G,p.K359R;NM_032452.2,exon4,c.A1076G,p.K359R	nonsynonymous	diversifying	0.0336468	10	51;4	302;5	423;3	29;0	27;2	64;2	4817;25	10619;87	9370;66	13612;458	17467;556	13966;136	12730;103	7518;45	5037;50	14247;81	6036;39	565;5	1355;17	181;2	231;1	164;4	145;3	59;1	308;2	26;1	141;0	21;0	7;0	136;2	13;0	42;1	183;3	1525;2	40;0	8127;36	1229;9	52;1	310;6	94;1	17;0
chr14	23575766	-	JPH4	NM_001146028.1,exon3,c.A1070G,p.K357R;NM_032452.2,exon4,c.A1070G,p.K357R	nonsynonymous	diversifying	0.0204778	39	58;1	278;4	422;0	33;0	29;1	60;2	4567;9	10256;39	9004;40	13138;256	16754;291	13373;63	11980;50	7192;22	4790;18	13647;23	5741;19	528;4	1301;7	164;1	212;0	169;1	127;1	68;0	288;2	22;0	130;0	21;0	8;0	130;1	10;0	38;0	173;1	1454;0	36;0	7869;14	1217;5	53;1	293;6	92;2	18;0
chr14	23575772	-	JPH4	NM_001146028.1,exon3,c.A1064G,p.K355R;NM_032452.2,exon4,c.A1064G,p.K355R	nonsynonymous	diversifying	0.0322581	30	54;2	247;6	378;2	26;0	25;1	54;1	4182;53	9292;100	8027;92	11875;251	15178;288	12038;144	10761;125	6451;56	4318;65	12377;166	5193;68	488;8	1180;22	146;4	189;4	141;1	111;2	56;1	250;3	20;2	47;0	19;0	7;0	124;4	9;0	28;1	147;3	1270;6	33;0	7017;106	1070;12	43;2	244;6	81;0	20;1
chr14	24066637	+	CARMIL3	NM_138360.3,exon36,c.A3663G,p.A1221A	synonymous	synonymous	0.0159574	6	540;2	312;2	494;1	186;1	135;1	188;3	1901;2	3529;7	2940;7	24502;18	29267;32	4747;5	3178;6	3059;6	5502;8	3278;9	1921;5	1048;7	1666;8	637;0	562;1	976;2	243;1	1807;3	389;3	145;0	134;0	266;0	1825;2	1126;1	376;2	207;1	872;7	138;0	684;2	10309;19	389;1	7455;13	10420;6	844;1	801;0
chr14	24150271	+	RNF31	NM_001310332.1,exon7,c.A567G,p.Q189Q;NM_017999.4,exon7,c.A1020G,p.Q340Q	synonymous	NA	0.0147727	15	13986;38	7300;23	7031;7	8946;51	5216;31	13497;143	1194;5	1859;16	2385;14	4615;9	5843;13	3115;19	2163;14	1458;5	1760;26	2319;11	1582;11	1047;6	984;8	8843;19	6051;12	7863;10	6812;15	11531;10	10950;22	5204;13	6388;9	1298;2	2545;7	14965;57	2999;3	23997;11	14571;41	5181;17	6219;3	5651;15	4876;8	10949;16	16401;25	4442;6	7124;6
chr14	24331352	-	ADCY4	NM_139247.3,exon6,c.A674G,p.H225R;NM_001198592.1,exon6,c.A674G,p.H225R;NM_001198568.1,exon5,c.A674G,p.H225R	nonsynonymous	diversifying	0.014898	21	35277;104	18392;145	2297;7	4017;17	5622;32	6611;17	445;5	549;4	865;8	411;1	846;5	1088;8	665;9	606;3	623;2	651;6	597;4	591;7	584;4	19254;73	4363;65	4423;16	6910;69	7219;30	11199;87	7285;75	10611;61	1137;8	578;3	19935;131	2043;7	7064;61	14703;57	1729;4	1741;9	1513;16	4168;42	5912;22	8964;21	2989;12	5455;7
chr14	24370201	+	NFATC4	NM_001198967.2,exon3,c.A992G,p.K331R;NM_001320043.1,exon3,c.A992G,p.K331R;NM_001288802.1,exon2,c.A767G,p.K256R;NM_004554.4,exon2,c.A803G,p.K268R;NM_001198965.1,exon2,c.A803G,p.K268R;NM_001136022.2,exon3,c.A992G,p.K331R;NM_001198966.2,exon2,c.A593G,p.K198R	nonsynonymous	diversifying	0.0159599	36	25281;64	16122;115	11363;22	20433;97	13198;73	32884;64	960;10	1337;5	2348;21	1838;7	2874;10	1833;11	1205;8	864;10	873;8	1865;19	1394;10	464;3	542;2	18125;65	16893;77	11805;28	16590;71	9883;28	25539;76	7094;65	5679;8	1341;7	629;7	15567;93	2471;13	4190;23	22275;86	23231;67	2672;7	6579;105	8841;45	9368;31	14678;17	4854;7	2477;4
chr14	24414963	+	NYNRIN	NM_025081.2,exon9,c.A3214G,p.K1072E	nonsynonymous	diversifying	0.0303541	15	6561;21	5011;36	1067;4	3688;21	2296;20	3533;10	368;3	650;4	753;12	8819;17	12120;31	984;11	609;13	407;3	1186;36	793;7	411;8	291;3	274;7	3537;7	3026;13	3612;15	3277;13	7742;14	5188;10	2603;14	2357;11	412;1	471;0	6692;50	1266;1	1409;11	7013;37	9410;18	1150;1	1863;14	1950;7	5987;15	10405;14	1328;2	1149;3
chr14	24416757	+	NYNRIN	NM_025081.2,exon9,c.A5008G,p.R1670G	nonsynonymous	diversifying	0.0141388	36	8189;30	6189;67	1327;4	4587;41	2784;28	4272;27	364;1	714;9	690;6	11327;24	14736;25	1160;13	669;5	415;5	1424;19	751;6	425;6	328;2	273;1	4400;21	3956;26	4680;9	4275;36	10584;16	6310;43	3111;29	2902;29	563;3	747;2	8333;113	1682;7	1569;18	8135;72	10892;50	1444;2	2334;33	2719;21	8658;26	14580;24	1851;5	1566;4
chr14	24429041	-	CBLN3	NM_001039771.2,exon1,c.A14G,p.K5R	nonsynonymous	NA	0.0686695	15	4430;36	3186;40	4089;29	1869;23	1617;16	2765;28	328;6	477;16	642;10	86547;86	76602;76	1525;19	535;16	336;4	466;32	471;9	382;5	858;6	313;6	2008;42	1441;21	1312;10	1675;15	1658;17	2400;21	1166;13	706;8	231;4	634;4	3253;45	541;4	642;9	3992;59	2122;29	416;4	901;26	992;14	1308;5	2900;15	958;6	2636;10
chr14	26448309	-	NOVA1	NM_002515.2,exon5,c.A1174G,p.T392A;NM_006489.2,exon4,c.A1102G,p.T368A	nonsynonymous	diversifying	0.0842066	15	13264;187	2772;40	382;2	1423;54	693;13	1894;93	938;32	1980;106	1779;69	7585;151	6200;141	2204;150	3139;221	1236;39	2672;225	1646;70	1125;40	988;41	927;48	6590;105	2488;32	1665;19	1990;34	582;11	3295;43	671;16	481;1	112;1	43;4	476;15	336;6	1859;52	6035;96	571;0	200;3	1915;78	759;7	1296;26	2754;53	664;8	121;0
chr14	26448324	-	NOVA1	NM_002515.2,exon5,c.A1159G,p.S387G;NM_006489.2,exon4,c.A1087G,p.S363G	nonsynonymous	diversifying	0.566015	6	11439;1805	2361;366	327;20	1150;608	593;152	1636;926	805;92	1660;460	1502;264	6334;2306	5135;1850	1867;543	2593;843	1070;167	2208;519	1400;204	928;161	832;107	766;171	5635;843	2098;386	1467;209	1646;404	501;40	2819;889	581;50	414;13	89;10	43;5	412;124	298;45	1502;682	5212;740	497;23	185;9	1594;131	672;74	1121;267	2362;588	571;42	103;10
chr14	26448439	-	NOVA1	NM_002515.2,exon5,c.A1044G,p.A348A;NM_006489.2,exon4,c.A972G,p.A324A	synonymous	synonymous	0.0240352	15	15809;97	3366;21	420;4	1634;13	830;6	2242;24	1091;11	2127;41	1951;11	8435;25	7185;16	2571;50	3290;68	1382;13	2954;71	1819;22	1183;14	1122;7	1001;21	7831;71	3032;12	1891;8	2362;11	710;0	3912;13	778;6	524;1	148;1	48;1	576;6	433;3	2042;29	7087;61	725;5	230;2	2173;17	968;3	1582;8	3204;34	781;1	151;0
chr14	32735709	+	AKAP6	NM_004274.4,exon11,c.A3199G,p.S1067G	nonsynonymous	diversifying	0.01726	18	736;0	364;0	301;2	4227;6	1902;3	7789;27	952;5	2321;6	1528;1	1280;2	1346;6	2466;5	2720;8	1148;7	1586;4	1550;5	933;0	927;16	1094;1	302;2	1111;2	708;1	1549;1	636;3	2237;6	3504;12	6901;11	41;0	56;0	896;3	306;0	14748;180	658;1	245;2	59;0	575;0	196;2	176;1	434;3	382;1	48;0
chr14	50937763	-	PYGL	NM_002863.4,exon2,c.A318G,p.Q106Q	synonymous	synonymous	0.0150402	47	38373;37	21807;26	7284;0	10359;16	5058;3	9754;16	612;1	752;3	1513;4	447;1	570;1	860;0	786;5	514;2	869;4	1742;4	701;2	861;10	763;4	14031;17	4681;5	6685;3	4207;5	35192;8	5481;2	4414;12	1751;2	549;1	7648;17	16516;134	4043;5	2756;9	13343;25	3765;2	1268;0	1478;6	2216;2	10910;9	15285;9	1623;2	7370;13
chr14	61083599	+	SLC38A6	NM_001172702.1,exon17,c.A1453G,p.R485G	nonsynonymous	diversifying	0.0241026	13	8987;17	5506;5	5726;2	4980;13	3108;8	5546;21	2091;17	3268;64	6945;94	6585;78	5541;67	3844;65	3900;94	2965;47	3745;66	6601;105	4871;76	1435;14	1638;18	4927;5	4100;8	3234;3	4091;6	3171;5	6459;10	2481;4	2427;2	799;6	1058;0	8740;13	1340;0	5478;3	9250;22	3212;7	1463;0	5643;18	3459;1	3477;1	4825;8	1894;2	3914;4
chr14	61083610	+	SLC38A6	NM_001172702.1,exon17,c.A1464G,p.Q488Q	synonymous	synonymous	0.0260445	13	8428;7	5241;5	5433;6	4694;22	2928;6	5178;27	2003;29	3137;66	6576;124	6192;98	5240;90	3600;85	3686;96	2806;55	3601;61	6222;144	4606;116	1357;15	1529;20	4661;4	3822;7	3028;4	3875;6	3024;8	6082;10	2298;3	2229;2	747;2	978;1	8221;9	1254;1	5113;2	8661;23	3011;5	1368;1	5338;27	3257;1	3247;4	4582;8	1777;1	3658;4
chr14	61083613	+	SLC38A6	NM_001172702.1,exon17,c.A1467G,p.E489E	synonymous	synonymous	0.0383978	13	8296;31	5143;16	5344;16	4625;29	2899;14	5070;34	1965;44	3017;108	6406;179	6008;162	5072;147	3545;132	3620;139	2727;83	3468;84	6093;207	4532;144	1353;20	1511;32	4560;4	3768;14	2984;9	3798;17	2976;9	5953;25	2259;6	2190;5	732;5	973;1	8077;24	1223;3	4960;8	8479;33	2982;10	1362;5	5233;50	3206;11	3209;15	4484;25	1758;5	3640;13
chr14	61083618	+	SLC38A6	NM_001172702.1,exon17,c.A1472G,p.N491S	nonsynonymous	restorative	0.0547736	13	7450;18	4668;12	4902;10	4171;25	2611;8	4605;11	1792;64	2786;123	5745;237	5477;139	4546;110	3197;146	3268;179	2507;88	3139;119	5469;250	4099;190	1232;21	1352;28	4095;8	3399;8	2704;5	3452;9	2762;3	5427;10	2026;5	1939;2	654;2	902;1	7267;11	1118;1	4480;4	7579;25	2742;9	1243;0	4729;46	2897;6	2898;14	4037;11	1611;4	3320;5
chr14	61083625	+	SLC38A6	NM_001172702.1,exon17,c.A1479G,p.L493L	synonymous	synonymous	0.0972858	13	7696;58	4779;44	4914;25	4311;72	2727;38	4712;71	1822;123	2812;232	5863;499	5548;376	4673;356	3242;284	3279;319	2554;200	3206;227	5537;520	4110;371	1278;62	1402;79	4235;35	3487;50	2771;22	3519;46	2769;17	5480;68	2089;17	1947;14	661;7	928;2	7384;51	1131;5	4564;9	7833;110	2753;35	1260;6	4822;90	2993;24	2942;25	4111;50	1648;11	3396;23
chr14	61083628	+	SLC38A6	NM_001172702.1,exon17,c.A1482G,p.Q494Q	synonymous	synonymous	0.0259951	16	8542;14	5261;6	5320;4	4711;11	2943;8	5282;19	2045;35	3111;72	6465;143	6134;66	5120;73	3575;70	3636;79	2879;53	3504;57	6155;160	4569;97	1408;24	1536;33	4648;5	3783;7	3032;2	3823;5	3016;2	6016;8	2306;2	2162;3	721;1	1008;1	8254;14	1219;0	5029;1	8737;28	3029;7	1356;1	5266;26	3230;5	3270;5	4598;9	1779;0	3655;7
chr14	61083638	+	SLC38A6	NM_001172702.1,exon17,c.A1492G,p.R498G	nonsynonymous	diversifying	0.0228605	13	8052;7	4913;6	4942;2	4423;13	2796;6	4974;12	1947;16	2921;66	6065;58	5686;70	4754;65	3292;62	3412;78	2718;46	3288;43	5784;77	4247;59	1343;10	1453;18	4358;6	3634;5	2864;0	3612;9	2831;2	5642;10	2193;3	2060;1	668;1	932;1	7653;4	1141;0	4721;2	8220;7	2795;2	1236;0	4974;17	3092;2	3064;0	4283;6	1646;1	3451;1
chr14	61083689	+	SLC38A6	NM_001172702.1,exon17,c.A1543G,p.T515A	nonsynonymous	diversifying	0.0552632	12	3711;17	2225;3	2090;0	1994;19	1277;8	2277;15	843;30	1378;65	2704;87	2545;80	2147;86	1520;84	1584;80	1243;33	1545;50	2616;89	1897;77	594;12	652;15	2013;5	1672;11	1292;4	1643;7	1190;1	2476;12	992;5	927;1	341;1	443;0	3405;5	524;1	2140;0	3649;12	1191;2	519;0	2172;12	1474;3	1304;5	1956;5	732;2	1573;2
chr14	61083698	+	SLC38A6	NM_001172702.1,exon17,c.A1552G,p.T518A	nonsynonymous	diversifying	0.0278884	11	2989;9	1829;3	1718;1	1616;8	1028;4	1892;8	689;8	1120;27	2254;34	2052;51	1757;49	1255;35	1306;31	1036;16	1246;13	2164;25	1557;28	476;5	541;5	1621;4	1373;3	1033;2	1361;1	966;0	2081;5	802;2	778;0	267;0	345;0	2831;5	424;0	1765;0	2980;8	959;0	447;0	1758;5	1198;2	1065;3	1604;3	592;1	1275;0
chr14	67592650	-	PIGH	NM_004569.3,exon3,c.A459G,p.V153V	synonymous	NA	0.0113701	36	18279;114	10762;89	16187;65	11934;92	6729;53	15420;136	2421;24	4403;47	5388;54	8795;47	9536;50	6696;47	6204;41	2992;23	4985;27	5340;51	3657;29	3283;33	3025;20	11583;81	7284;45	8535;48	8289;59	13090;76	12648;68	6859;44	6493;31	2307;20	5237;17	17762;94	5105;24	24289;108	19279;149	7888;64	9669;45	5277;60	7537;43	16018;82	23200;123	5997;24	6338;33
chr14	73279389	-	NUMB	NM_003744.5,exon11,c.A1099G,p.K367E;NM_001005743.1,exon12,c.A1132G,p.K378E	nonsynonymous	diversifying	0.176158	36	2091;13	1228;33	1146;15	598;13	475;16	657;5	210;30	302;38	509;36	983;119	1258;116	363;34	329;50	213;25	234;28	439;43	210;19	172;27	145;9	3483;42	1983;35	11347;27	1191;43	19566;129	1618;54	547;32	466;26	1206;18	2723;74	5462;167	4376;74	413;9	2924;39	686;22	6771;64	1317;232	2532;91	7937;57	10252;44	6172;25	1763;23
chr14	73279408	-	NUMB	NM_003744.5,exon11,c.A1080G,p.S360S;NM_001005743.1,exon12,c.A1113G,p.S371S	synonymous	synonymous	0.0483242	36	2043;0	1188;2	1156;1	584;4	479;2	669;1	187;4	275;9	495;7	914;19	1268;24	350;7	320;15	228;8	223;9	435;7	240;6	181;7	140;0	3403;6	1928;6	11184;2	1171;5	19060;20	1594;6	523;8	444;8	1174;4	2636;13	5313;33	4273;4	383;1	2789;3	650;11	6656;8	1283;62	2455;7	7862;5	10149;3	5960;3	1783;3
chr14	75980676	-	TGFB3	NM_003239.3,exon1,c.A218G,p.Y73C	nonsynonymous	diversifying	0.0155844	47	8098;88	8883;87	3602;8	10873;90	6810;64	18861;168	3529;34	2668;29	3248;25	1123;9	1423;11	2816;25	3108;26	4751;44	3790;34	2744;28	3713;30	4555;42	4346;46	6734;53	3684;26	2230;10	4024;27	2868;12	5161;27	8549;61	5225;14	798;6	2219;16	14229;183	1415;8	19164;30	4219;39	1724;12	6510;11	1938;15	8480;71	2389;25	3472;29	1313;3	797;4
chr14	88438248	+	SPATA7	NM_018418.4,exon12,c.A1626G,p.E542E;NM_001040428.3,exon11,c.A1530G,p.E510E	synonymous	synonymous	0.0123907	18	7309;59	4353;30	3953;2	3549;14	2778;18	4524;25	2366;13	3995;8	4016;14	7070;6	6937;5	5645;26	5160;20	3416;11	4196;16	4023;17	2709;5	1372;17	1937;14	4787;36	4120;12	3412;15	4062;8	3444;5	6220;8	3136;9	2881;4	961;9	1569;6	6208;28	1115;7	4231;6	8968;70	5171;53	3567;8	8434;24	3802;11	4340;19	6113;24	1343;1	2249;10
chr14	99510746	+	CCNK	NM_001099402.1,exon11,c.A1707G,p.P569P	synonymous	synonymous	0.0149267	47	17085;15	11416;30	7418;5	9760;18	5925;13	12227;16	1503;7	2131;11	3262;24	4233;9	5415;6	3646;14	2627;9	2015;12	2675;12	3022;14	2098;16	1906;15	1478;13	10558;11	7623;11	11633;8	7571;10	19167;14	11956;15	7674;11	7263;6	1614;7	3869;7	21776;52	3634;3	19699;8	14941;34	7169;12	4965;0	7596;26	5979;6	15469;14	20374;13	6217;10	8022;8
chr14	99726246	+	CYP46A1	NM_006668.1,exon14,c.A1322G,p.Q441R	nonsynonymous	diversifying	0.011855	15	1614;5	1527;8	1095;1	725;3	489;2	732;0	10461;57	22332;110	63701;304	4084;23	5664;18	36698;172	31124;155	16730;54	12906;153	54662;250	46007;203	2509;17	5250;25	1132;6	646;2	479;2	882;5	391;1	1626;6	2854;3	1987;0	229;1	450;2	1272;3	234;0	1308;1	1579;9	1028;3	1364;2	11441;101	1056;4	587;3	1079;6	321;0	176;0
chr14	102348607	-	CINP	NM_032630.2,exon5,c.A589G,p.R197G	nonsynonymous	NA	0.012731	47	27212;73	19060;139	16738;19	16650;106	10041;62	17430;72	6061;27	9369;26	9682;46	5548;12	6362;16	10906;36	10451;44	8519;30	9007;23	9350;33	7601;21	7722;44	6493;36	16462;82	11070;60	13288;17	12285;56	29341;48	19963;69	16175;99	19137;55	2966;22	11050;40	24998;178	5345;28	25329;48	22032;261	5938;65	16286;13	9500;50	9107;62	17746;57	23472;29	6194;20	9004;25
chr14	104939850	-	AHNAK2	NM_138420.2,exon7,c.A15601G,p.R5201G	nonsynonymous	NA	0.049763	16	19686;146	4343;67	685;10	7171;122	3769;38	13030;266	363;15	1581;47	385;17	2108;51	2574;76	2645;70	2106;57	573;22	1311;18	422;21	183;4	593;14	559;18	5840;70	22866;85	12275;56	28791;250	49161;59	42438;253	944;12	971;19	220;3	736;10	3194;46	3387;11	1729;13	10497;78	805;11	306;7	720;10	2626;24	106142;195	147102;317	3699;20	173;0
chr15	20534517	-	GOLGA6L6	NM_001145004.2,exon8,c.A1917G,p.E639E	synonymous	NA	0.0130453	43	5;0	0;0	5;1	2;0	2;0	2;0	5;0	30;2	11;0	2;0	1;0	39;0	49;0	6;0	7;0	3;0	6;0	2;0	0;0	12;0	2;0	1;0	2;0	6;1	3;0	11;0	0;0	0;0	1;0	7;0	1;0	7;0	4;0	2;0	1;0	3;0	2;0	0;0	4;0	0;0	2;0
chr15	20534521	-	GOLGA6L6	NM_001145004.2,exon8,c.A1913G,p.Q638R	nonsynonymous	NA	0.0116859	43	6;0	0;0	3;0	2;0	2;0	3;0	5;0	37;2	12;1	3;0	1;0	43;0	60;0	6;0	7;0	4;0	6;0	1;0	0;0	12;0	2;0	1;0	1;0	5;1	4;0	14;1	1;0	0;0	2;0	8;0	2;0	10;0	4;0	2;0	1;0	4;0	2;0	2;0	3;0	1;0	2;0
chr15	23644493	-	MAGEL2	NM_019066.4,exon1,c.A3250G,p.N1084D	nonsynonymous	NA	0.0311526	12	401;0	500;0	189;0	164;0	98;0	56;0	648;7	1187;17	1286;23	152;1	154;3	1605;50	1688;31	695;11	7432;155	4826;69	739;10	274;6	535;11	453;0	240;1	190;0	116;1	127;0	191;2	91;0	71;1	39;0	35;0	220;1	58;0	77;1	463;5	1285;1	552;2	6231;81	193;1	137;0	209;1	106;0	228;0
chr15	23644578	-	MAGEL2	NM_019066.4,exon1,c.A3165G,p.K1055K	synonymous	NA	0.0288462	18	306;1	379;0	146;0	127;0	83;0	54;0	546;7	955;15	974;13	111;2	103;2	1193;21	1337;21	505;3	6074;106	3800;79	591;13	208;6	424;2	356;0	197;2	143;0	110;0	93;0	166;0	76;1	59;0	28;0	20;0	177;1	35;0	60;1	404;1	1055;3	422;2	4805;65	175;2	123;0	150;0	66;1	163;0
chr15	23644579	-	MAGEL2	NM_019066.4,exon1,c.A3164G,p.K1055R	nonsynonymous	NA	0.0192308	18	307;0	375;0	143;0	130;0	83;0	55;0	544;5	960;12	990;9	110;0	103;1	1180;11	1329;14	501;4	6101;71	3858;35	586;8	208;4	430;1	357;0	197;1	137;1	115;0	93;0	165;0	76;0	61;0	29;0	21;0	187;0	35;0	62;0	401;1	1042;1	417;2	4809;34	174;0	121;0	154;0	66;0	157;0
chr15	23646139	-	MAGEL2	NM_019066.4,exon1,c.A1604G,p.Q535R	nonsynonymous	NA	0.195171	15	47;2	59;4	19;1	16;2	20;1	6;0	31;4	63;13	55;7	11;1	7;2	86;18	123;22	38;5	497;97	310;57	40;11	12;2	19;3	45;3	38;6	18;3	23;0	14;0	35;1	12;0	9;0	5;1	1;0	20;0	7;1	7;1	46;5	220;10	86;6	631;74	29;1	11;3	17;2	17;0	24;1
chr15	23646169	-	MAGEL2	NM_019066.4,exon1,c.A1574G,p.Q525R	nonsynonymous	NA	0.594595	12	43;2	40;6	24;3	19;3	15;1	9;3	27;14	77;41	74;39	7;2	9;8	111;66	131;76	37;17	548;316	371;180	39;22	10;5	27;18	69;9	33;10	19;4	21;2	14;4	31;10	17;1	9;2	5;2	1;0	28;2	12;2	9;2	52;9	242;36	90;13	661;191	24;4	8;4	20;7	12;3	27;4
chr15	23646574	-	MAGEL2	NM_019066.4,exon1,c.A1169G,p.Q390R	nonsynonymous	NA	0.0617284	8	86;0	80;1	29;0	33;0	27;0	20;0	66;4	162;10	133;7	23;0	20;3	217;10	214;7	89;6	1075;45	711;27	78;4	29;1	56;4	86;0	53;3	44;1	23;0	29;0	40;0	26;1	4;0	6;0	11;0	40;0	12;0	11;0	105;4	302;6	112;0	962;57	38;0	21;0	36;0	16;0	35;0
chr15	23646595	-	MAGEL2	NM_019066.4,exon1,c.A1148G,p.Q383R	nonsynonymous	NA	0.147239	36	105;1	97;7	41;0	38;2	27;0	21;1	89;11	196;16	158;12	23;1	21;3	280;31	262;27	106;9	1251;115	835;73	95;7	38;3	59;8	85;8	57;7	51;2	31;6	32;0	53;1	23;0	10;0	6;1	10;0	44;3	12;0	16;0	133;17	339;37	134;1	1141;168	48;5	33;2	45;4	18;0	37;1
chr15	29123519	-	FAM189A1	NM_015307.1,exon11,c.A1440G,p.L480L	synonymous	synonymous	0.0549806	17	144;1	455;14	223;3	1162;32	492;11	262;9	2112;89	3787;108	2277;111	1750;23	2323;20	4664;66	3787;78	4232;96	1584;44	2094;92	1546;85	174;7	708;24	81;3	936;23	1929;18	271;9	99;1	213;3	420;1	37;2	193;6	18;1	1371;55	140;1	49;0	774;18	97;0	1995;7	228;7	197;5	170;2	228;4	348;3	63;0
chr15	40335350	-	C15orf52	NM_207380.2,exon11,c.A1413G,p.E471E	synonymous	synonymous	0.0140086	43	4390;10	1930;5	3682;2	13685;31	5593;16	14734;28	719;1	754;1	1549;0	884;0	1169;1	1204;2	805;0	868;2	1180;2	977;1	1093;1	859;1	796;1	4929;9	23334;25	14715;13	14470;17	17540;6	25295;17	9522;10	13358;6	510;1	811;2	10147;21	4477;1	27776;9	17094;82	1126;3	6956;0	2664;10	4135;11	6776;11	12146;6	4889;3	1174;3
chr15	40335491	-	C15orf52	NM_207380.2,exon11,c.A1272G,p.L424L	synonymous	synonymous	0.0243488	43	3312;13	1420;12	2842;11	10616;151	4261;53	11617;243	517;2	579;7	1136;11	658;7	947;7	886;12	592;6	698;7	926;12	679;4	811;5	711;14	571;8	3853;21	17923;103	11498;51	11000;75	13638;48	19819;130	7230;33	9927;26	440;1	577;4	7710;62	3376;10	21119;39	13126;145	886;3	5260;19	1984;29	3220;28	5070;31	9460;32	3729;14	905;3
chr15	40335604	-	C15orf52	NM_207380.2,exon11,c.A1159G,p.S387G	nonsynonymous	diversifying	0.0200831	43	3816;6	1698;11	3346;5	12325;156	4808;55	13541;76	635;6	685;2	1432;4	792;2	1043;2	1039;6	749;5	822;8	1064;6	873;4	1027;0	846;6	707;5	4328;14	20348;77	13257;40	12928;58	15752;49	22731;71	8686;45	12515;22	483;1	651;6	9296;61	4015;6	25367;26	15179;164	953;5	6160;4	2358;27	3627;18	5842;13	10939;19	4430;12	1032;1
chr15	40903088	+	VPS18	NM_020857.2,exon5,c.A2669G,p.Y890C	nonsynonymous	diversifying	0.0204293	47	9571;9	5585;16	5668;7	8019;12	4279;2	9478;24	1359;4	2569;8	2824;4	3820;9	4447;12	4442;8	3835;6	2031;2	2903;15	3034;6	2266;2	1432;3	1651;5	5141;7	5343;9	5305;4	5914;6	8094;10	10115;14	4583;4	5822;5	1151;3	2904;5	10630;30	1700;1	8781;13	7993;22	2253;9	2107;2	3975;5	3702;4	6705;9	10463;23	3051;5	5089;6
chr15	43534731	-	PPIP5K1	NM_001130859.2,exon29,c.A4170G,p.Q1390Q;NM_014659.5,exon29,c.A4170G,p.Q1390Q;NM_001130858.2,exon31,c.A4245G,p.Q1415Q;NM_001190214.1,exon30,c.A4164G,p.Q1388Q	synonymous	NA	0.0878143	17	9119;175	4770;131	9370;66	5355;148	3011;53	6205;201	1646;91	4248;331	3814;286	23966;430	30601;595	7988;695	5961;467	2392;108	4117;329	5142;396	2585;227	1549;73	1671;114	5959;139	4734;88	9371;63	4370;59	12613;65	6924;72	3503;63	3103;18	1113;16	1816;31	6578;179	2916;46	12038;46	9881;356	3253;47	3365;24	10719;529	4033;48	10249;140	12419;135	5207;31	3830;21
chr15	43534911	-	PPIP5K1	NM_001130859.2,exon29,c.A3990G,p.V1330V;NM_014659.5,exon29,c.A3990G,p.V1330V;NM_001130858.2,exon31,c.A4065G,p.V1355V;NM_001190214.1,exon30,c.A3984G,p.V1328V	synonymous	NA	0.0137032	33	8369;46	4335;34	8600;18	4808;43	2730;19	5677;45	1494;12	3851;27	3466;41	22405;58	28097;76	7178;69	5429;56	2123;13	3745;40	4631;46	2253;27	1392;16	1571;17	5382;40	4318;29	8631;14	3964;18	11400;31	6326;12	3202;20	2943;8	991;4	1574;10	6129;51	2615;10	11210;27	9049;124	3087;10	2998;7	9761;82	3819;16	9126;44	11413;50	4928;14	3408;7
chr15	43535134	-	PPIP5K1	NM_001130859.2,exon29,c.A3767G,p.K1256R;NM_014659.5,exon29,c.A3767G,p.K1256R;NM_001130858.2,exon31,c.A3842G,p.K1281R;NM_001190214.1,exon30,c.A3761G,p.K1254R	nonsynonymous	NA	0.0100393	13	7140;9	3680;8	7872;15	4202;12	2329;7	4816;8	1178;6	3329;20	3041;22	20378;37	25563;30	6126;45	4582;46	1755;8	3138;27	4012;33	1955;11	1209;2	1245;11	4651;14	3682;6	7870;15	3429;3	10133;8	5777;13	2879;7	2595;6	849;1	1357;4	5304;13	2417;6	10186;19	7703;30	2670;6	2571;3	8376;34	3155;4	7839;12	9631;9	4404;6	2839;2
chr15	45120610	-	DUOXA1	NM_001276268.1,exon4,c.A401G,p.Y134C;NM_001276264.1,exon7,c.A536G,p.Y179C;NM_001276265.1,exon3,c.A401G,p.Y134C;NM_001276267.1,exon7,c.A401G,p.Y134C;NM_144565.3,exon7,c.A536G,p.Y179C;NM_001276266.1,exon4,c.A536G,p.Y179C	nonsynonymous	diversifying	0.0619266	26	691;8	321;11	1107;17	123;5	248;13	184;3	26;0	25;1	55;3	36;2	60;4	55;1	31;1	61;3	32;0	43;3	43;1	83;4	32;0	529;25	177;9	182;5	1005;5	62433;242	725;10	436;27	139;4	40;1	34;0	36253;192	2840;22	99;0	1363;46	303;14	48;0	109;3	3113;56	20954;271	29565;359	91;3	22;0
chr15	45120628	-	DUOXA1	NM_001276268.1,exon4,c.A383G,p.Y128C;NM_001276264.1,exon7,c.A518G,p.Y173C;NM_001276265.1,exon3,c.A383G,p.Y128C;NM_001276267.1,exon7,c.A383G,p.Y128C;NM_144565.3,exon7,c.A518G,p.Y173C;NM_001276266.1,exon4,c.A518G,p.Y173C	nonsynonymous	diversifying	0.0593047	20	676;7	318;11	1105;19	126;5	257;10	179;2	26;0	27;0	65;2	38;3	55;3	48;0	25;1	54;2	34;0	37;1	41;1	77;3	30;1	489;29	176;5	195;3	1015;3	61749;290	689;8	441;23	144;3	41;2	30;0	35431;186	2840;17	97;0	1366;42	306;15	50;0	97;3	3038;57	20586;264	28715;323	97;2	20;0
chr15	45120639	-	DUOXA1	NM_001276264.1,exon7,c.A507G,p.L169L;NM_144565.3,exon7,c.A507G,p.L169L;NM_001276268.1,exon4,c.A372G,p.L124L;NM_001276265.1,exon3,c.A372G,p.L124L;NM_001276267.1,exon7,c.A372G,p.L124L;NM_001276266.1,exon4,c.A507G,p.L169L	synonymous	synonymous	0.0754717	4	570;12	268;6	914;23	106;8	218;11	162;3	29;0	28;0	57;0	32;3	43;1	38;0	27;1	52;1	33;0	35;0	39;0	76;2	25;1	401;21	140;5	149;3	853;3	48774;154	562;7	353;17	132;3	31;1	24;0	31540;107	2225;11	83;0	1193;37	219;11	42;0	75;4	2455;43	16827;189	24155;257	75;1	16;0
chr15	45120675	-	DUOXA1	NM_001276268.1,exon4,c.A336G,p.L112L;NM_001276264.1,exon7,c.A471G,p.L157L;NM_001276265.1,exon3,c.A336G,p.L112L;NM_001276267.1,exon7,c.A336G,p.L112L;NM_144565.3,exon7,c.A471G,p.L157L;NM_001276266.1,exon4,c.A471G,p.L157L	synonymous	synonymous	0.0603448	36	716;23	352;14	1239;32	146;8	265;11	214;7	31;1	40;0	70;1	44;1	54;0	66;3	31;1	58;1	43;0	52;2	37;1	98;3	31;1	573;22	204;7	217;11	1079;12	65406;430	786;11	455;25	203;9	30;2	33;0	40962;324	3056;28	107;2	1537;69	281;10	49;1	116;7	3325;78	23129;387	31981;507	116;6	22;0
chr15	45120693	-	DUOXA1	NM_001276268.1,exon4,c.A318G,p.P106P;NM_001276264.1,exon7,c.A453G,p.P151P;NM_001276265.1,exon3,c.A318G,p.P106P;NM_001276267.1,exon7,c.A318G,p.P106P;NM_144565.3,exon7,c.A453G,p.P151P;NM_001276266.1,exon4,c.A453G,p.P151P	synonymous	synonymous	0.0603448	43	807;13	400;20	1356;28	154;3	304;16	244;8	30;1	37;0	70;0	51;2	60;0	76;3	30;1	67;0	42;0	59;2	49;2	99;1	38;1	657;23	221;10	236;3	1199;11	73051;282	892;10	505;26	194;10	28;0	38;0	44138;204	3434;17	117;2	1643;63	337;11	63;1	133;5	3668;60	25198;324	34900;385	128;5	23;0
chr15	45120715	-	DUOXA1	NM_001276264.1,exon7,c.A431G,p.K144R;NM_144565.3,exon7,c.A431G,p.K144R;NM_001276268.1,exon4,c.A296G,p.K99R;NM_001276265.1,exon3,c.A296G,p.K99R;NM_001276267.1,exon7,c.A296G,p.K99R;NM_001276266.1,exon4,c.A431G,p.K144R	nonsynonymous	diversifying	0.0588235	36	889;11	402;17	1438;24	178;7	324;17	253;9	36;1	36;1	80;2	69;7	71;4	82;3	35;0	59;0	50;1	53;2	50;0	103;0	45;2	706;29	252;11	268;5	1276;13	78276;268	954;8	529;27	193;7	24;0	43;0	46816;198	3684;17	130;2	1752;60	387;11	72;2	136;8	3885;58	27025;311	37429;398	145;7	25;0
chr15	45120716	-	DUOXA1	NM_001276264.1,exon7,c.A430G,p.K144E;NM_144565.3,exon7,c.A430G,p.K144E;NM_001276268.1,exon4,c.A295G,p.K99E;NM_001276265.1,exon3,c.A295G,p.K99E;NM_001276267.1,exon7,c.A295G,p.K99E;NM_001276266.1,exon4,c.A430G,p.K144E	nonsynonymous	diversifying	0.0560748	5	879;13	414;19	1419;29	177;7	321;18	259;6	36;1	36;1	78;2	68;4	71;4	79;3	35;0	63;0	48;1	55;1	53;2	101;0	43;2	713;32	252;9	266;4	1264;13	78032;267	952;12	525;29	198;7	25;0	43;0	46502;179	3688;22	129;2	1738;60	382;14	75;4	137;7	3889;59	26946;289	37247;369	144;7	23;0
chr15	45120766	-	DUOXA1	NM_001276264.1,exon7,c.A380G,p.N127S;NM_144565.3,exon7,c.A380G,p.N127S;NM_001276268.1,exon4,c.A245G,p.N82S;NM_001276265.1,exon3,c.A245G,p.N82S;NM_001276267.1,exon7,c.A245G,p.N82S;NM_001276266.1,exon4,c.A380G,p.N127S	nonsynonymous	diversifying	0.0504732	5	879;12	421;14	1347;24	194;8	317;16	277;6	47;0	36;1	81;4	62;3	87;5	70;2	39;0	75;2	58;0	65;3	46;0	103;5	52;1	688;18	224;11	274;3	1236;9	78810;202	945;15	563;21	183;3	31;1	33;0	46926;168	3631;15	119;1	1751;40	363;8	58;1	135;4	3876;40	27065;227	37413;337	142;3	34;0
chr15	45120769	-	DUOXA1	NM_001276264.1,exon7,c.A377G,p.Y126C;NM_144565.3,exon7,c.A377G,p.Y126C;NM_001276268.1,exon4,c.A242G,p.Y81C;NM_001276265.1,exon3,c.A242G,p.Y81C;NM_001276267.1,exon7,c.A242G,p.Y81C;NM_001276266.1,exon4,c.A377G,p.Y126C	nonsynonymous	diversifying	0.0751634	5	862;19	422;20	1299;18	185;8	306;23	252;12	44;0	38;0	80;6	60;6	84;7	66;0	35;0	72;2	60;0	62;1	43;0	101;2	54;0	653;24	215;9	256;3	1193;11	76513;163	896;19	534;18	176;4	31;1	29;0	45662;112	3475;18	117;4	1678;70	354;9	50;1	127;2	3718;47	26330;269	36255;360	143;5	30;0
chr15	45120773	-	DUOXA1	NM_001276264.1,exon7,c.A373G,p.N125D;NM_144565.3,exon7,c.A373G,p.N125D;NM_001276268.1,exon4,c.A238G,p.N80D;NM_001276265.1,exon3,c.A238G,p.N80D;NM_001276267.1,exon7,c.A238G,p.N80D;NM_001276266.1,exon4,c.A373G,p.N125D	nonsynonymous	diversifying	0.0693069	18	877;17	418;15	1379;32	192;7	312;15	267;8	49;0	43;1	76;3	66;5	91;5	71;2	35;0	73;3	60;1	64;4	45;0	101;7	51;2	664;27	228;7	253;4	1225;15	78300;354	918;18	562;23	189;8	34;1	29;0	46930;282	3594;40	124;4	1750;81	371;17	51;1	138;5	3804;65	26830;408	37127;550	145;3	28;0
chr15	48331690	+	DUT	NM_001025248.1,exon1,c.A175G,p.S59G	nonsynonymous	NA	0.011528	15	30498;75	18664;66	13809;18	25362;154	12422;53	27940;231	2521;9	4197;29	5567;41	7543;33	8929;28	5954;63	6221;64	3403;13	4771;55	6305;44	4523;31	3153;16	2509;15	20996;42	14156;38	14018;19	14924;46	22033;15	26866;67	13882;23	9593;9	2459;5	3964;12	21108;115	5988;6	14306;26	26589;107	13365;23	7876;11	11766;79	10194;21	20700;37	22543;29	7611;14	10578;13
chr15	64974703	-	SPG21	NM_001127890.4,exon4,c.A270G,p.K90K;NM_001127889.4,exon5,c.A351G,p.K117K;NM_016630.6,exon5,c.A351G,p.K117K	synonymous	synonymous	0.0113744	47	53552;59	31256;23	25074;1	28240;23	17680;7	42584;58	4921;4	6547;7	9805;10	5806;4	5882;3	7516;6	7862;3	6385;1	8180;4	9639;5	6411;2	7039;3	5188;4	29532;40	23821;14	24629;20	23348;6	32541;7	38260;22	18720;16	17446;4	4214;0	12421;10	50685;63	8027;11	47003;17	38130;57	14368;4	12883;5	14045;5	13437;9	34159;23	49286;39	11888;7	14206;7
chr15	65132981	-	PDCD7	NM_005707.1,exon1,c.A801G,p.A267A	synonymous	synonymous	0.149828	15	6710;439	4243;181	3248;60	4799;408	2718;167	6451;584	895;96	1521;178	1625;170	2853;332	3267;400	1948;251	2109;306	1218;121	1455;218	1700;218	1179;137	841;99	795;72	4177;308	4219;159	3764;111	4150;153	8140;163	7530;192	2620;150	2477;61	510;30	1224;64	5259;323	1269;78	5296;94	6397;575	3100;190	1771;48	2093;226	2117;128	3806;223	5498;381	1956;59	1911;78
chr15	65132996	-	PDCD7	NM_005707.1,exon1,c.A786G,p.A262A	synonymous	synonymous	0.248521	13	6648;391	4240;193	3219;104	4753;687	2745;269	6332;1007	886;127	1477;287	1593;281	2815;566	3157;730	1902;445	2028;504	1173;158	1434;303	1643;353	1143;201	835;122	787;122	4156;268	4170;159	3782;140	4142;223	8120;188	7421;328	2564;194	2337;72	514;45	1202;92	5090;490	1266;44	5174;72	6309;556	3014;182	1768;56	2110;322	2144;161	3842;180	5452;254	1926;51	1902;88
chr15	65133063	-	PDCD7	NM_005707.1,exon1,c.A719G,p.E240G	nonsynonymous	diversifying	0.0279451	6	4381;8	2808;14	2248;5	3250;51	1859;19	4151;116	578;1	937;6	1028;1	1772;22	1979;28	1192;15	1261;9	727;3	953;2	994;3	707;10	563;1	487;1	2809;2	2949;9	2604;3	2888;5	5686;6	5250;21	1764;3	1437;0	339;2	841;0	3245;24	835;2	3263;3	3995;8	2105;2	1305;1	1387;2	1463;6	2549;5	3441;3	1289;3	1318;0
chr15	65133113	-	PDCD7	NM_005707.1,exon1,c.A669G,p.L223L	synonymous	synonymous	0.103183	6	2916;21	1922;23	1664;2	2345;157	1214;49	2859;295	377;1	634;13	698;5	1196;63	1465;73	853;18	923;22	485;4	627;6	708;3	484;3	373;2	299;3	1994;14	2065;14	1822;9	2086;21	4112;4	3845;35	1207;5	1081;3	253;1	615;1	2255;64	562;0	2378;8	2786;13	1555;3	924;1	1007;8	1085;11	1740;5	2453;4	902;0	1026;1
chr15	65133348	-	PDCD7	NM_005707.1,exon1,c.A434G,p.Q145R	nonsynonymous	diversifying	0.19863	13	444;18	259;9	252;5	348;30	185;11	360;32	41;0	101;6	92;3	170;21	235;43	130;17	146;29	70;3	87;10	79;12	87;7	61;7	28;0	288;8	310;9	288;5	324;11	661;13	627;17	179;8	184;3	40;1	84;3	325;13	119;2	384;7	384;20	228;5	129;3	140;8	151;5	253;8	324;14	147;1	141;4
chr15	65133594	-	PDCD7	NM_005707.1,exon1,c.A188G,p.Q63R	nonsynonymous	diversifying	0.0422535	6	2228;20	1313;17	1268;5	1815;73	946;13	2201;93	226;1	412;7	527;3	1105;18	1190;22	586;11	603;16	337;6	407;13	538;7	328;7	261;4	212;2	1510;14	1398;6	1361;4	1388;14	2916;11	2617;16	997;7	818;0	182;2	490;4	1638;26	430;4	1916;4	2050;30	1277;7	683;1	766;4	799;8	1516;7	1998;7	683;1	830;1
chr15	65133612	-	PDCD7	NM_005707.1,exon1,c.A170G,p.Q57R	nonsynonymous	diversifying	0.0806452	15	2693;42	1621;29	1553;12	2213;66	1113;26	2778;144	272;10	513;23	626;16	1412;48	1507;74	737;42	735;41	410;17	496;40	628;28	372;14	317;18	254;7	1794;34	1607;17	1631;12	1652;33	3619;18	3135;37	1228;25	1030;8	225;7	611;13	2094;61	525;9	2389;7	2487;84	1514;21	776;4	914;29	942;16	1762;16	2493;26	850;7	1001;4
chr15	65133729	-	PDCD7	NM_005707.1,exon1,c.A53G,p.Q18R	nonsynonymous	diversifying	0.235135	12	2916;163	1778;101	1718;54	2486;251	1226;78	3075;302	353;55	550;104	719;134	1602;222	1777;238	740;174	807;180	498;86	592;139	721;169	431;97	339;65	301;60	1957;123	1764;89	1745;47	1848;79	3976;100	3513;128	1321;85	1176;36	263;22	617;49	2356;165	586;19	2727;40	2703;204	1696;100	873;39	1049;159	1118;94	2053;88	2749;102	947;24	1087;44
chr15	72756346	-	ADPGK	NM_031284.4,exon5,c.A745G,p.S249G	nonsynonymous	diversifying	0.0144585	6	24706;45	15877;29	10190;4	9714;65	7243;33	10997;159	1202;4	1675;3	2472;7	3376;5	3525;14	2241;14	2259;7	1595;2	2892;6	2157;4	1396;4	1927;3	1403;4	13322;34	6833;25	10540;9	7049;26	16103;15	10772;42	6047;14	4573;5	1553;1	4641;3	33115;134	4837;9	6479;26	19716;59	5657;1	9934;7	5800;9	7965;11	13651;20	16679;39	8610;7	15388;6
chr15	74591282	+	ARID3B	NM_006465.3,exon6,c.A1013G,p.Y338C;NM_001307939.1,exon6,c.A1013G,p.Y338C	nonsynonymous	diversifying	0.0148663	47	2165;4	1141;5	700;1	1957;3	867;1	2316;3	166;0	193;0	327;0	858;0	1231;0	372;1	223;0	207;0	382;0	314;1	204;0	248;2	151;1	1259;1	1066;1	1994;3	989;1	3175;0	1663;0	656;1	578;0	183;0	561;1	4984;21	542;0	1747;1	1513;0	338;0	1185;0	1546;0	955;0	1547;0	2244;0	1361;3	1923;0
chr15	74591299	+	ARID3B	NM_006465.3,exon6,c.A1030G,p.T344A;NM_001307939.1,exon6,c.A1030G,p.T344A	nonsynonymous	diversifying	0.0232017	47	2331;2	1200;8	739;0	2071;0	939;2	2343;2	181;0	200;1	322;2	973;0	1324;2	369;3	220;1	220;2	421;2	324;1	208;0	273;3	176;0	1348;4	1167;2	2056;5	1082;0	3370;0	1728;2	717;4	599;3	185;0	578;1	5264;31	569;0	1899;2	1548;1	344;0	1228;2	1592;2	1045;1	1624;2	2402;2	1489;3	2017;2
chr15	74591340	+	ARID3B	NM_006465.3,exon6,c.A1071G,p.P357P;NM_001307939.1,exon6,c.A1071G,p.P357P	synonymous	synonymous	0.0120946	47	2395;1	1214;3	697;1	2106;0	944;2	2445;1	192;0	219;0	362;2	985;2	1409;1	407;0	234;0	225;0	444;0	373;0	219;0	313;1	190;2	1316;0	1176;1	2078;0	1077;0	3448;1	1741;1	688;1	611;2	208;0	536;2	5580;10	574;0	1927;0	1589;2	379;1	1285;1	1539;2	1038;1	1697;1	2385;2	1490;0	1955;1
chr15	74591579	+	ARID3B	NM_006465.3,exon7,c.A1185G,p.T395T;NM_001307939.1,exon7,c.A1185G,p.T395T	synonymous	synonymous	0.0228977	47	3082;8	1567;1	955;1	2900;7	1204;1	3245;16	218;1	274;0	465;0	1512;3	1940;1	563;0	342;1	297;2	577;1	511;2	260;2	360;0	281;0	1796;2	1491;1	2875;2	1396;0	4749;3	2354;2	896;0	888;0	280;0	766;0	7393;39	800;1	2528;1	2083;9	484;0	1615;0	2125;3	1355;1	2310;2	2961;1	2116;3	2760;2
chr15	75207740	+	C15orf39	NM_015492.4,exon2,c.A1692G,p.L564L	synonymous	synonymous	0.0295858	18	13540;74	7391;88	5076;9	8804;64	5833;48	23688;162	389;8	462;4	643;9	181;4	399;1	839;12	540;3	384;5	672;10	790;7	448;1	338;10	360;2	7733;47	3979;32	5087;22	3465;25	13368;28	4975;30	4211;78	4236;28	604;7	731;4	13421;160	2193;11	2757;44	10713;165	4890;27	2710;2	2417;14	2391;19	8376;26	13316;52	2415;6	6271;15
chr15	75208430	+	C15orf39	NM_015492.4,exon2,c.A2382G,p.L794L	synonymous	synonymous	0.0348425	47	19826;128	10723;165	7778;14	12932;91	8627;57	32762;241	593;5	713;8	997;12	290;1	538;9	1320;11	868;7	623;9	1230;12	1285;13	633;5	534;18	551;11	11280;107	6174;42	7688;31	5516;47	19443;27	7394;39	6167;87	6304;55	913;6	1254;20	20142;293	3211;16	3742;62	16263;246	7221;25	4218;9	4071;42	3825;28	13414;48	20552;66	3652;9	10497;46
chr15	75353744	+	NEIL1	NM_024608.3,exon6,c.A724G,p.K242E;NM_001256552.1,exon6,c.A982G,p.K328E	nonsynonymous	diversifying	0.0513687	16	13718;291	9738;143	12711;91	7103;100	4738;70	6765;128	1903;65	3634;165	5320;216	15795;160	18783;206	7692;363	5117;261	2583;72	3731;145	5918;304	3265;133	1505;31	1420;59	14643;328	7725;70	12192;82	7597;64	12723;54	12060;84	4607;62	3854;29	2065;20	6494;101	17966;287	5689;70	5067;57	17279;300	7226;67	7488;42	8910;154	9389;83	11451;186	13024;199	6322;32	8712;55
chr15	75353745	+	NEIL1	NM_024608.3,exon6,c.A725G,p.K242R;NM_001256552.1,exon6,c.A983G,p.K328R	nonsynonymous	diversifying	0.958105	12	13478;11041	9578;8048	12485;11112	7041;5785	4668;3701	6575;5094	1833;1723	3576;3382	5160;4823	15457;14524	18393;17217	7495;7181	5002;4770	2531;2368	3616;3335	5728;5368	3174;2963	1450;1298	1367;1254	14375;12646	7674;6360	12111;8957	7542;6417	12639;9773	11818;9790	4550;3834	3822;2869	2049;1687	6396;5726	17686;14502	5588;4825	5058;2594	16926;14432	7067;6239	7403;5858	8710;7626	9214;8214	11325;9539	12876;10486	6257;4795	8528;7296
chr15	75353746	+	NEIL1	NM_024608.3,exon6,c.A726G,p.K242K;NM_001256552.1,exon6,c.A984G,p.K328K	synonymous	synonymous	0.887049	12	13295;8702	9507;5479	12373;7239	6972;4235	4621;2631	6483;4117	1825;1450	3506;2974	5084;4226	15257;11121	18049;13211	7428;6589	4931;4355	2483;1986	3595;2982	5650;4858	3147;2645	1424;1028	1384;1063	14222;9903	7568;4014	12017;4413	7513;4278	12494;5291	11757;6172	4495;2492	3776;1590	2018;1093	6366;3977	17472;10475	5512;3234	4976;1506	16770;11068	6996;4420	7347;3284	8660;6384	9097;5437	11186;7199	12640;8239	6217;2765	8463;4415
chr15	75353751	+	NEIL1	NM_024608.3,exon6,c.A731G,p.Y244C;NM_001256552.1,exon6,c.A989G,p.Y330C	nonsynonymous	diversifying	0.0244249	12	13626;45	9603;23	12624;15	7093;41	4661;14	6689;26	1898;30	3689;90	5334;74	15905;105	18705;119	7738;189	5213;101	2569;34	3736;75	5914;115	3301;59	1507;13	1411;26	14600;60	7619;24	11980;20	7597;28	12563;27	11890;39	4648;9	3827;12	2058;9	6424;17	17821;68	5583;14	4865;13	17186;47	7123;23	7351;6	8852;65	9250;23	11333;31	12940;45	6179;12	8527;9
chr15	75353758	+	NEIL1	NM_024608.3,exon6,c.A738G,p.S246S;NM_001256552.1,exon6,c.A996G,p.S332S	synonymous	synonymous	0.0301173	13	14750;73	10366;26	13619;34	7586;82	4992;43	7221;118	2099;34	3928;101	5763;112	17385;239	20408;276	8386;236	5711;172	2784;42	4014;99	6322;130	3577;70	1638;31	1532;27	15806;53	8232;34	12926;27	8181;63	13605;28	12800;76	4991;24	4192;10	2192;7	7000;24	19416;118	6111;13	5309;19	18347;72	7745;15	7920;19	9643;62	9982;38	12260;52	14020;65	6687;12	9281;22
chr15	75353760	+	NEIL1	NM_024608.3,exon6,c.A740G,p.E247G;NM_001256552.1,exon6,c.A998G,p.E333G	nonsynonymous	diversifying	0.0393383	6	14756;70	10299;49	13684;20	7614;200	5028;80	7194;283	2118;29	3963;98	5758;97	17452;452	20509;551	8370;245	5762;152	2801;29	4031;67	6325;95	3608;65	1638;13	1552;24	15834;61	8210;44	12904;32	8183;115	13639;29	12780;168	5027;13	4164;14	2189;5	7064;11	19388;227	6105;10	5276;21	18369;88	7790;21	7895;11	9631;33	9958;32	12250;47	13965;76	6711;20	9270;18
chr15	75353818	+	NEIL1	NM_024608.3,exon6,c.A798G,p.P266P;NM_001256552.1,exon6,c.A1056G,p.P352P	synonymous	synonymous	0.0240126	15	16093;46	11408;23	15239;23	8068;45	5607;15	7603;22	2346;16	4418;79	6642;74	20084;95	22893;113	9646;222	6515;146	3166;40	4456;107	7288;89	4079;54	1819;22	1826;33	17610;57	9165;15	14561;9	9069;22	15093;22	14249;39	5464;15	4586;8	2509;3	8224;14	21549;68	6996;10	5826;15	19855;64	8541;17	8558;8	10758;54	11335;20	13489;34	15333;46	7663;11	10474;11
chr15	75354699	+	NEIL1	NM_024608.3,exon9,c.A983G,p.K328R;NM_001256552.1,exon9,c.A1241G,p.K414R	nonsynonymous	diversifying	0.0157895	16	24275;17	18043;79	22802;35	12337;22	8458;27	11709;6	5324;54	9562;110	13716;159	34725;106	36972;95	17314;183	12420;140	7050;71	9000;128	13870;219	9313;115	3652;33	3480;45	26312;15	14342;59	20760;31	13949;37	23056;53	21650;41	8777;47	7248;21	3990;19	13063;124	32290;72	10041;9	8589;4	29721;33	13106;54	12230;20	17236;131	19454;82	20553;15	23176;12	11044;12	16778;16
chr15	75675623	-	CSPG4	NM_001897.4,exon10,c.A6896G,p.Q2299R	nonsynonymous	diversifying	0.0189678	36	67395;264	34623;151	1770;10	131167;677	59987;335	212848;2852	4454;20	4171;10	4300;13	1294;9	1796;11	4704;33	3432;15	4063;12	4772;23	4179;14	3365;16	1648;21	3327;16	26754;122	58994;168	32268;91	57392;186	13156;44	100259;236	13893;65	13197;12	1357;10	465;4	38938;169	2733;14	51617;86	63775;586	6140;42	1596;2	2267;43	12803;72	13318;64	19022;102	11749;22	5162;10
chr15	75677012	-	CSPG4	NM_001897.4,exon10,c.A5507G,p.Q1836R	nonsynonymous	diversifying	0.0534149	6	41489;85	21110;138	1150;1	76538;906	37296;426	148217;7917	2637;2	2441;7	2581;4	853;1	1086;7	2759;19	2008;4	2319;6	2765;7	2376;3	1969;1	921;21	1760;6	15942;42	30740;57	19305;38	31862;171	8163;39	56416;244	8712;28	8044;10	771;2	265;0	24808;180	1918;7	36156;50	33745;246	4434;23	1237;3	1289;17	6708;27	8096;20	12143;26	7295;5	2499;5
chr15	84857330	+	ALPK3	NM_020778.4,exon6,c.A3198G,p.V1066V	synonymous	synonymous	0.0234375	18	3253;0	1313;5	1903;0	10395;40	3647;8	11974;173	126;0	171;1	264;0	88;0	115;0	253;0	218;1	120;0	487;0	171;2	115;0	128;3	152;1	1736;3	1795;2	1264;0	2972;3	462;0	3489;2	10767;1	18427;2	319;0	730;0	3087;22	423;0	122144;23	882;3	158;0	1462;0	3572;4	443;0	172;0	504;0	504;3	66;0
chr15	84857579	+	ALPK3	NM_020778.4,exon6,c.A3447G,p.P1149P	synonymous	synonymous	0.0781555	6	3432;11	1397;9	1889;0	11383;255	3857;62	12795;1000	115;2	160;3	254;4	89;0	131;2	237;3	203;1	121;2	526;2	140;1	140;0	108;2	143;5	1785;11	1864;0	1232;3	2888;24	1054;1	3640;16	10529;5	17951;10	356;0	852;1	3161;68	419;0	118991;35	938;14	217;0	1510;0	3675;5	507;2	199;3	510;6	515;1	73;0
chr15	84857664	+	ALPK3	NM_020778.4,exon6,c.A3532G,p.S1178G	nonsynonymous	diversifying	0.114744	6	2990;31	1155;13	1644;3	9896;416	3294;119	10859;1246	109;0	137;3	250;6	88;2	101;0	218;8	182;4	102;0	477;7	149;3	159;5	105;4	148;2	1524;17	1628;5	1104;4	2674;61	978;3	3110;59	9423;14	15811;5	298;0	708;2	2763;106	352;2	106132;25	862;19	166;5	1375;2	3166;11	441;3	192;4	453;11	486;1	66;0
chr15	84862707	+	ALPK3	NM_020778.4,exon10,c.A4808G,p.K1603R	nonsynonymous	diversifying	0.029661	12	5784;9	2309;13	3480;8	17444;95	5958;28	18543;37	186;3	231;1	361;7	154;0	220;0	472;14	350;3	213;2	854;19	286;8	234;3	211;4	222;2	3113;2	3418;5	2187;4	5227;10	3617;3	5868;8	18151;16	30420;12	618;2	1519;4	5587;45	752;0	168952;13	1550;6	333;1	2406;4	7496;160	996;5	350;0	825;3	852;4	146;0
chr15	88651980	+	ISG20	NM_001303236.1,exon3,c.A66G,p.E22E;NM_001303235.1,exon2,c.A66G,p.E22E	synonymous	NA	0.0169492	16	1043;2	1533;3	244;1	696;5	489;2	1095;1	139;0	128;1	233;0	40;0	70;0	228;1	158;1	169;0	237;0	118;2	151;1	145;2	137;0	825;2	445;0	1925;1	426;1	1982;2	502;2	547;2	416;1	159;0	669;5	5319;49	408;1	309;2	2016;4	563;0	358;1	994;6	882;1	732;1	692;2	2572;2	6344;9
chr15	88651985	+	ISG20	NM_001303236.1,exon3,c.A71G,p.Q24R;NM_001303235.1,exon2,c.A71G,p.Q24R	nonsynonymous	NA	0.0220588	18	1006;3	1488;5	239;1	686;3	477;2	1045;10	136;0	127;0	223;0	37;0	67;1	225;3	153;1	180;1	235;0	115;1	156;2	136;3	136;0	814;0	430;0	1845;3	409;1	1895;1	463;2	516;5	403;0	154;0	659;5	5107;41	383;0	309;2	1930;3	533;1	355;2	967;2	856;2	720;1	685;1	2502;1	6183;7
chr15	88857124	+	ACAN	NM_001135.3,exon12,c.A4539G,p.E1513E;NM_013227.3,exon12,c.A4539G,p.E1513E	synonymous	synonymous	0.0221339	6	358;4	237;0	50;0	8076;83	1164;9	17620;390	36;0	44;0	37;0	6;0	8;0	43;0	57;0	29;2	134;0	32;0	19;0	24;0	25;0	74;2	25;0	43;0	54;1	45;0	69;1	60;0	30;0	26;0	5;0	353;2	98;0	90;0	285;2	81;0	26;0	25;0	58;1	132;1	194;1	25;0	38;0
chr15	88879196	-	HAPLN3	NM_178232.3,exon4,c.A567G,p.A189A;NM_001307952.1,exon5,c.A753G,p.A251A	synonymous	synonymous	0.031144	6	18783;68	11412;88	1260;3	44007;711	14814;222	31852;992	551;2	579;2	695;3	240;2	466;4	1015;14	681;11	514;1	551;1	733;7	471;4	673;10	474;4	12403;54	3281;14	3171;15	6535;53	8760;19	10277;76	3352;14	3093;4	520;7	394;1	14299;291	2357;7	7761;28	11349;69	1905;9	736;2	1783;16	4014;19	7146;28	11575;35	2809;7	4075;8
chr15	88879209	-	HAPLN3	NM_178232.3,exon4,c.A554G,p.Q185R;NM_001307952.1,exon5,c.A740G,p.Q247R	nonsynonymous	diversifying	0.0231957	6	17185;50	10424;48	1134;4	40764;417	13689;107	29402;682	508;0	525;0	611;2	222;1	415;2	926;13	607;0	478;1	521;1	698;1	415;0	597;3	433;5	11451;37	2960;10	2906;7	6015;27	7987;17	9387;44	2975;11	2797;11	477;1	372;1	13044;171	2190;5	6967;20	10476;38	1686;3	682;0	1581;7	3683;7	6525;28	10517;22	2559;6	3851;4
chr15	90957676	+	RCCD1	NM_033544.2,exon5,c.A630G,p.L210L;NM_001017919.1,exon4,c.A630G,p.L210L	synonymous	synonymous	0.0196701	6	5107;2	3671;3	6311;3	4831;40	3052;16	6304;124	821;1	1440;13	1479;6	4417;35	4860;30	1857;8	1987;6	1041;2	1413;4	1622;6	921;3	500;0	640;5	3776;5	4108;5	6272;2	3781;11	8763;3	5600;19	3598;3	2988;0	762;0	1986;1	4333;20	1514;0	4014;3	6273;6	3504;4	4351;1	1650;4	2879;1	6740;3	8221;8	2550;3	2051;0
chr16	633209	+	WFIKKN1	NM_053284.2,exon2,c.A799G,p.N267D	nonsynonymous	diversifying	0.0890411	6	397;6	428;3	181;0	475;19	228;6	438;39	407;2	649;2	987;5	4342;38	5250;53	1336;6	964;6	524;1	388;3	921;4	832;5	255;0	255;0	479;3	434;4	724;0	266;1	775;2	388;1	222;1	295;1	264;0	495;0	1737;12	243;0	1536;0	1324;2	760;0	991;1	1950;3	1015;2	2244;1	3033;3	387;0	496;0
chr16	677872	+	RHBDL1	NM_001318733.1,exon7,c.A1137G,p.A379A;NM_001278721.1,exon7,c.A717G,p.A239A;NM_001278720.1,exon8,c.A942G,p.A314A	synonymous	synonymous	0.0291751	4	1393;3	801;0	3355;0	1988;58	723;20	1255;29	4663;22	9809;94	6199;60	23090;159	25585;184	16005;210	13667;154	5834;41	8642;88	7295;64	4210;44	1476;15	2658;31	1248;4	1895;7	2270;4	1535;18	2293;8	2197;28	1401;4	1702;4	473;1	770;0	1943;15	665;0	750;1	2066;2	909;1	734;3	6352;38	1608;4	3346;8	3819;5	1518;2	566;0
chr16	982143	+	SOX8	NM_014587.4,exon1,c.A221G,p.Q74R	nonsynonymous	diversifying	0.0980392	36	467;17	280;14	80;3	1488;70	417;14	499;18	2353;61	2086;53	4190;92	669;10	924;15	2833;106	2205;62	3907;71	3011;66	3837;129	3102;58	3648;87	2484;67	499;7	578;29	370;13	417;20	225;5	702;27	751;27	287;18	18;3	19;1	175;10	209;11	287;14	12072;392	53;1	208;1	255;25	187;17	1136;25	2123;25	229;5	114;3
chr16	2079387	+	TSC2	NM_001318831.1,exon24,c.A2511G,p.L837L;NM_000548.4,exon28,c.A3243G,p.L1081L;NM_001077183.2,exon27,c.A3111G,p.L1037L;NM_001114382.2,exon28,c.A3243G,p.L1081L;NM_001318829.1,exon26,c.A2967G,p.L989L;NM_001318827.1,exon26,c.A3003G,p.L1001L;NM_001318832.1,exon27,c.A3144G,p.L1048L	synonymous	NA	0.0431691	6	25119;46	13519;24	11072;12	18393;247	10866;162	27844;1202	2610;11	4597;61	5766;39	17831;268	25801;401	9906;120	5749;66	3392;23	4424;71	5653;42	3723;44	2517;13	2359;47	16830;25	17318;31	17618;28	16017;113	20525;14	26057;186	9602;11	11478;10	2603;2	5216;1	25286;194	5826;4	30405;26	30739;54	12623;11	10615;2	17393;12	11050;14	19593;13	28077;23	8517;6	9898;2
chr16	2094147	-	PKD1	NM_000296.3,exon35,c.A10560G,p.P3520P;NM_001009944.2,exon35,c.A10563G,p.P3521P	synonymous	NA	0.0344504	6	25033;87	14388;77	7025;10	64708;514	20591;200	55413;1909	3979;12	11033;59	8846;45	99349;244	133947;323	28314;143	16920;92	6758;23	9889;53	9736;38	5744;35	3133;12	3323;24	14265;53	29692;61	19959;39	31130;95	16464;18	48271;151	14460;29	15587;12	1196;1	3173;8	21413;270	3294;8	49964;46	28441;73	12459;18	5436;5	42935;118	11440;21	18875;55	27912;51	8010;7	5782;6
chr16	2253898	-	RNPS1	NM_001286627.1,exon6,c.A773G,p.X258W	stoploss	NA	0.0146628	15	106441;94	66708;103	41991;18	65891;58	39331;63	101581;72	18743;89	35151;264	30559;147	58758;74	62293;94	49282;439	45578;384	24378;120	34509;506	32481;212	22347;110	14246;53	15852;145	67301;61	64503;51	62326;31	59524;46	100807;37	101364;54	47158;56	49997;32	9110;11	18505;42	97892;142	17256;16	152935;41	103537;140	35939;41	29222;12	47422;195	42864;48	88061;62	119118;46	31963;18	42965;26
chr16	2281468	-	ABCA3	NM_001089.2,exon27,c.A4077G,p.Q1359Q	synonymous	synonymous	0.0136837	17	10102;39	5533;17	6338;6	9220;30	4893;17	10130;34	5172;46	10248;53	9043;76	17847;34	24512;59	19024;103	14168;89	7725;41	9763;77	9613;91	6431;88	4846;42	4324;35	5769;16	5783;25	3660;11	5900;23	2759;4	10300;31	3362;16	3943;9	984;5	416;0	173131;198	1647;3	6688;13	18653;219	1610;4	6336;6	7343;29	2490;8	4892;13	7507;18	1861;6	1989;4
chr16	2527799	+	AMDHD2	NM_015944.3,exon5,c.A442G,p.S148G;NM_001145815.1,exon5,c.A442G,p.S148G	nonsynonymous	NA	0.012583	13	17885;27	9214;22	10190;6	7675;39	5543;23	10298;55	1001;8	2310;22	2153;23	3662;18	4281;22	3777;42	2861;36	1614;8	1689;16	2449;18	1588;14	1468;10	1075;10	10396;16	6539;21	8308;14	6380;15	9632;10	9340;30	3414;8	3249;6	1766;3	2898;9	15233;64	3090;2	6628;6	12163;18	3830;6	3032;4	3900;18	4176;9	11535;16	17666;15	6022;7	9932;8
chr16	3013454	+	CLDN9	NM_020982.3,exon1,c.A92G,p.K31R	nonsynonymous	NA	0.0445219	11	297;3	251;3	96;5	102;1	72;0	54;1	198;5	479;8	967;25	8507;377	10040;447	1062;34	677;23	392;6	476;11	552;13	734;14	644;14	391;7	168;1	172;4	363;1	141;2	124;2	271;2	228;2	790;4	58;0	992;0	1354;5	104;0	1190;2	162;2	13;0	2174;5	10077;114	107;0	173;0	330;1	178;1	734;10
chr16	3013459	+	CLDN9	NM_020982.3,exon1,c.A97G,p.T33A	nonsynonymous	NA	0.0196103	10	276;3	249;2	99;2	104;0	71;0	47;0	191;2	466;1	922;13	8057;158	9534;170	1018;14	648;6	359;3	462;6	536;6	722;3	635;3	364;3	157;0	166;2	328;0	131;1	117;1	252;1	214;1	748;2	57;0	948;0	1269;3	95;0	1136;1	154;2	13;0	2107;3	9625;52	102;0	163;0	336;2	168;0	710;2
chr16	3013475	+	CLDN9	NM_020982.3,exon1,c.A113G,p.N38S	nonsynonymous	NA	0.0204651	10	302;3	263;3	102;0	96;0	79;0	59;1	170;2	499;6	950;8	8600;176	10198;160	1064;17	692;7	397;3	500;4	583;9	747;4	666;3	396;1	167;1	157;0	378;1	131;1	135;1	274;1	241;0	787;0	64;0	1020;1	1413;2	106;1	1244;0	160;1	13;0	2215;2	10314;55	108;0	179;0	315;1	196;0	730;1
chr16	3013493	+	CLDN9	NM_020982.3,exon1,c.A131G,p.Q44R	nonsynonymous	NA	0.0220688	10	320;0	270;0	94;0	100;1	85;0	62;0	185;0	515;1	989;6	8836;195	10555;217	1145;13	717;0	392;2	511;1	615;8	767;3	708;4	400;0	160;0	163;1	352;1	143;2	138;0	271;1	229;0	816;0	63;0	1051;1	1459;2	103;0	1266;0	161;0	11;0	2302;1	10754;10	108;0	182;0	353;3	192;1	771;0
chr16	3013532	+	CLDN9	NM_020982.3,exon1,c.A170G,p.Q57R	nonsynonymous	NA	0.0132275	39	276;0	257;0	101;0	87;1	78;0	62;0	173;0	500;0	962;2	8468;108	10117;101	1100;4	690;1	407;0	482;1	607;0	735;2	683;0	439;0	161;0	142;0	319;0	132;1	136;0	235;1	235;0	794;0	49;0	1023;1	1383;1	99;0	1175;0	155;0	11;0	2179;0	10376;11	110;0	164;0	378;5	187;0	762;0
chr16	3013537	+	CLDN9	NM_020982.3,exon1,c.A175G,p.T59A	nonsynonymous	NA	0.012642	11	261;0	236;0	91;0	90;1	72;0	54;0	160;0	470;1	897;5	7870;93	9334;118	1026;11	651;5	368;0	451;4	563;4	701;6	637;2	394;0	157;0	136;1	280;0	124;0	135;1	224;1	208;0	736;0	46;0	976;1	1270;0	82;0	1094;0	141;0	13;0	2035;2	9766;42	104;0	156;0	346;3	168;1	686;0
chr16	3013544	+	CLDN9	NM_020982.3,exon1,c.A182G,p.Q61R	nonsynonymous	NA	0.0145101	10	278;0	249;1	104;0	91;0	78;0	56;0	172;2	492;3	969;6	8339;121	9966;144	1105;6	716;6	394;2	480;2	607;3	732;6	671;8	420;2	168;0	144;0	290;0	136;0	145;0	241;1	215;0	777;1	53;0	1014;1	1353;6	91;0	1138;0	169;0	16;0	2095;1	10255;46	121;0	163;0	374;2	181;0	746;1
chr16	3013550	+	CLDN9	NM_020982.3,exon1,c.A188G,p.Q63R	nonsynonymous	NA	0.0164359	11	295;0	253;1	98;0	95;0	79;0	56;0	181;1	496;0	979;2	8459;109	10039;165	1124;3	731;1	412;0	470;0	599;2	748;2	686;2	423;0	176;0	146;0	293;0	134;0	130;0	256;2	222;0	789;0	60;0	1049;1	1381;1	92;0	1157;1	181;0	15;0	2140;1	10438;2	120;0	166;0	380;3	180;0	749;0
chr16	3013556	+	CLDN9	NM_020982.3,exon1,c.A194G,p.K65R	nonsynonymous	NA	0.0237271	11	292;0	260;2	100;0	100;0	74;0	52;0	187;2	522;5	981;7	8590;160	10115;240	1131;16	740;14	427;4	485;6	624;6	736;13	679;4	435;0	175;2	152;3	303;1	145;2	138;0	259;2	224;0	807;1	62;0	1069;1	1390;12	97;0	1185;0	185;0	14;0	2225;3	10643;58	128;0	179;1	390;5	185;0	774;1
chr16	3013562	+	CLDN9	NM_020982.3,exon1,c.A200G,p.Y67C	nonsynonymous	NA	0.0353722	11	272;0	228;1	94;0	82;0	65;0	54;0	174;1	462;4	928;7	7892;258	9188;325	1040;14	673;9	405;1	452;12	582;8	653;10	639;4	417;2	161;1	145;1	279;1	131;2	122;1	229;1	215;0	749;1	56;0	976;1	1247;5	92;0	1063;0	164;0	14;0	1996;0	9783;47	116;0	155;1	336;0	163;1	711;1
chr16	3013595	+	CLDN9	NM_020982.3,exon1,c.A233G,p.Q78R	nonsynonymous	NA	0.0214523	10	252;1	229;1	101;1	89;1	60;0	60;0	199;2	469;3	947;12	8111;174	9315;186	1050;7	699;5	386;7	456;7	568;10	693;4	636;4	417;1	162;1	159;2	285;0	147;3	123;0	254;0	219;1	770;1	65;0	1013;0	1300;4	98;0	1060;2	169;1	12;0	2053;3	9859;45	121;0	166;1	347;2	159;0	695;1
chr16	3013602	+	CLDN9	NM_020982.3,exon1,c.A240G,p.A80A	synonymous	NA	0.0171117	10	233;0	211;0	98;0	91;0	60;0	56;0	197;1	453;4	889;6	7714;132	8853;137	1059;3	677;1	368;1	427;1	557;4	663;7	604;1	413;2	158;0	162;0	276;0	135;1	112;0	235;1	204;0	731;0	63;0	957;0	1251;3	102;0	1027;0	149;0	14;0	2014;0	9467;21	105;0	159;0	332;0	148;0	662;1
chr16	3013695	+	CLDN9	NM_020982.3,exon1,c.A333G,p.E111E	synonymous	NA	0.0368783	11	269;0	246;1	83;0	86;0	74;0	54;0	176;3	445;5	947;12	7781;254	8867;327	1000;18	672;12	355;5	470;6	561;18	743;13	615;7	418;3	166;0	149;0	277;0	146;2	119;1	229;6	186;0	717;1	59;0	937;3	1177;6	108;0	992;0	187;1	24;0	1990;0	9726;71	89;1	174;1	329;3	140;1	672;1
chr16	3013703	+	CLDN9	NM_020982.3,exon1,c.A341G,p.K114R	nonsynonymous	NA	0.0241317	11	274;0	240;1	80;0	90;0	72;1	50;1	185;2	442;3	969;9	7792;147	8868;214	988;9	686;5	353;4	474;3	539;7	713;6	620;4	417;2	165;0	143;0	276;1	148;1	124;0	239;2	191;0	714;0	59;0	943;3	1197;4	105;0	992;1	186;1	20;0	2001;0	9823;46	99;0	185;2	319;3	137;0	679;2
chr16	3013789	+	CLDN9	NM_020982.3,exon1,c.A427G,p.I143V	nonsynonymous	NA	0.0167785	16	282;0	257;0	104;1	109;0	70;0	55;1	204;1	512;5	1112;12	8326;124	9411;137	1138;12	747;10	410;4	524;7	596;10	823;9	747;6	454;0	155;0	195;0	298;0	153;0	146;0	240;0	235;2	726;1	55;0	1100;6	1299;2	96;2	1074;0	207;1	13;0	2122;6	11065;43	125;1	183;0	304;0	157;0	782;0
chr16	3013796	+	CLDN9	NM_020982.3,exon1,c.A434G,p.Q145R	nonsynonymous	NA	0.0519685	16	307;3	267;4	104;1	116;1	70;2	55;2	215;10	540;19	1140;48	8642;403	9751;453	1194;47	766;35	420;16	534;24	635;33	850;21	790;18	467;14	155;0	196;5	311;2	154;3	140;0	229;8	222;1	743;6	67;2	1156;3	1321;10	100;2	1124;6	220;4	13;0	2170;7	11472;139	131;2	209;1	332;3	159;2	800;4
chr16	3013805	+	CLDN9	NM_020982.3,exon1,c.A443G,p.Y148C	nonsynonymous	NA	0.0197628	15	293;1	247;0	91;1	108;0	74;0	51;1	207;2	511;10	1119;15	8220;155	9118;150	1164;16	760;9	412;2	506;10	597;5	789;11	765;3	453;5	144;1	189;1	278;0	143;1	142;0	234;3	224;0	697;2	63;0	1126;1	1266;2	98;0	1024;0	205;0	13;0	2152;1	11078;38	140;0	190;0	337;2	146;1	804;2
chr16	3013807	+	CLDN9	NM_020982.3,exon1,c.A445G,p.N149D	nonsynonymous	NA	0.0153846	7	277;0	229;0	93;0	103;0	69;0	48;0	195;3	485;4	1046;6	7537;78	8567;97	1102;8	708;3	392;1	473;6	556;3	742;6	712;0	401;1	134;0	182;0	288;0	136;0	138;0	223;1	207;0	634;1	69;0	1087;2	1184;3	94;1	954;1	186;0	14;0	2065;1	10445;28	132;0	188;0	304;2	144;0	764;1
chr16	3013832	+	CLDN9	NM_020982.3,exon1,c.A470G,p.K157R	nonsynonymous	NA	0.0202703	23	301;2	246;0	101;1	101;1	84;0	51;1	193;0	542;9	1089;19	8115;131	9051;168	1135;14	728;6	411;4	498;6	623;12	798;10	725;1	440;3	148;0	174;1	301;0	148;3	135;0	239;3	230;0	675;1	65;0	1142;0	1172;3	91;0	1007;1	193;1	18;0	2130;1	11027;58	140;0	207;0	334;3	154;0	822;2
chr16	3285730	+	ZNF263	NM_005741.4,exon3,c.A618G,p.E206E	synonymous	synonymous	0.0337006	36	3743;11	3455;12	1985;14	2832;7	1724;7	3437;7	631;5	815;10	1226;15	2317;12	2714;13	1298;18	1072;11	751;7	913;12	1264;20	822;7	655;8	585;9	2563;6	2584;7	2562;4	2424;12	2919;13	4001;11	1855;16	1957;11	453;3	1134;19	4295;21	870;1	3763;7	5661;22	2424;6	1648;11	1543;52	1734;20	2168;5	2724;4	1630;2	2342;5
chr16	3286089	+	ZNF263	NM_005741.4,exon4,c.A709G,p.S237G	nonsynonymous	diversifying	0.0142476	15	5180;10	4862;13	2772;5	3588;2	2149;7	4140;2	796;6	1076;9	1642;16	3135;10	3519;15	1624;15	1381;10	974;3	1123;16	1579;10	1072;7	768;6	763;7	3467;7	3121;7	3640;4	3082;7	4159;6	5011;6	2554;8	2440;8	611;2	1587;9	5884;13	1242;3	4703;2	6950;22	3476;14	2270;1	2339;33	2338;12	3230;5	4317;2	2282;1	3248;2
chr16	3966778	-	ADCY9	NM_001116.3,exon11,c.A3059G,p.K1020R	nonsynonymous	NA	0.0284238	18	8085;105	3739;53	2711;3	12692;162	5684;65	16914;278	619;6	1153;2	1750;24	2724;5	2992;6	1743;19	1702;10	867;11	895;7	1813;20	1082;12	387;11	426;8	4187;62	3750;26	4589;23	5043;31	4644;15	9010;52	4588;45	7295;12	605;6	2312;11	12733;212	1441;13	42904;47	9457;227	3252;17	3912;9	2014;14	1438;12	3699;22	6377;24	2264;9	1059;9
chr16	4752546	-	ZNF500	NM_021646.3,exon6,c.A1273G,p.S425G;NM_001303450.1,exon6,c.A1273G,p.S425G	nonsynonymous	NA	0.0376045	17	6160;79	2717;66	2119;6	3869;40	2243;36	6371;51	480;12	796;13	1005;30	2045;10	2326;20	1560;49	1109;32	721;18	878;26	1074;27	718;27	514;10	457;13	4109;44	3043;31	2973;16	2929;23	3872;17	4940;25	1881;18	1562;4	465;7	932;21	4526;72	1112;5	3110;11	6735;107	2937;39	1681;7	2260;76	2542;29	3574;37	5970;36	1595;11	2758;15
chr16	11275843	-	PRM2	NM_001286356.1,exon2,c.A410G,p.Q137R;NM_001286358.1,exon2,c.A359G,p.Q120R	nonsynonymous	diversifying	0.0610932	29	3476;144	811;42	1012;47	1183;52	508;24	1467;55	103;4	230;10	649;27	287;15	618;32	416;20	229;8	153;8	182;10	215;9	234;11	93;3	157;7	4855;151	745;29	907;32	657;39	1413;63	1195;58	703;33	663;27	277;16	622;38	1072;47	450;15	3874;166	3991;138	437;11	777;27	720;30	2169;93	2772;102	3504;88	888;48	473;19
chr16	22123641	+	VWA3A	NM_173615.4,exon16,c.A1466G,p.Y489C	nonsynonymous	diversifying	0.0701754	17	190;4	103;2	49;0	48;5	33;0	54;4	501;17	725;39	1583;68	93;6	146;10	1633;65	1024;59	818;19	1593;85	1134;52	114;8	160;8	87;4	154;2	124;4	145;0	86;4	55;0	201;11	81;0	246;0	27;0	13;0	5523;226	11;0	59;1	343;14	113;2	16;0	3838;48	78;0	46;0	92;3	39;0	41;0
chr16	22534561	+	NPIPB5	NM_001135865.1,exon7,c.A1578G,p.A526A	synonymous	NA	0.0159535	36	45590;521	29533;338	12611;132	18572;149	12797;108	23444;220	3725;48	5503;64	8149;92	18540;238	24881;358	12912;159	6588;76	5668;62	5550;42	7153;72	5245;44	4359;35	3390;26	26947;292	23253;287	24341;238	19046;228	23970;252	26557;242	13210;109	10743;93	3699;36	8608;99	45635;554	7031;78	26776;266	38789;465	11087;108	9270;83	16172;258	18122;183	36947;447	49550;568	17930;271	23634;302
chr16	23068470	-	USP31	NM_020718.3,exon16,c.A3635G,p.K1212R	nonsynonymous	diversifying	0.0269542	15	5708;18	3192;24	1261;3	2912;43	1194;11	1847;41	806;8	1504;24	845;14	1692;12	1814;16	2284;34	2435;27	1364;12	1113;30	936;17	649;12	1045;5	902;20	4490;17	1997;5	1510;5	3521;29	4703;4	6619;31	3471;7	3237;2	264;2	1100;2	5867;56	941;4	7506;5	2505;8	579;2	1302;0	1714;9	2290;3	7529;10	8525;14	893;1	492;2
chr16	24939375	-	ARHGAP17	NM_001006634.2,exon17,c.A1713G,p.P571P	synonymous	synonymous	0.0111199	6	24543;32	13735;16	9672;10	7213;31	5826;17	16367;182	1062;0	1068;1	1707;2	2647;10	3026;4	1708;5	1127;1	1550;1	1391;1	1315;2	1115;1	2384;1	1364;1	11641;12	4513;5	9559;7	4822;10	5328;8	6732;13	4351;3	5258;2	1165;2	2331;1	12482;39	1962;1	5840;7	15118;17	4437;5	3536;1	3050;5	3089;4	4280;7	7977;7	5277;3	6089;1
chr16	27363377	+	IL4R	NM_001257406.1,exon10,c.A2025G,p.P675P;NM_001257407.1,exon11,c.A1980G,p.P660P;NM_000418.3,exon11,c.A2025G,p.P675P;NM_001257997.1,exon10,c.A1545G,p.P515P	synonymous	synonymous	0.0175353	13	35758;233	27115;296	17804;58	20217;135	15519;124	33424;158	2028;25	1955;25	3194;35	1226;12	2058;19	3405;54	2053;36	2281;26	2788;33	2472;30	2135;26	2964;42	2362;19	20068;175	40192;166	35098;101	37779;134	54750;91	62712;155	12903;186	8016;46	3121;34	21428;206	101689;1161	4303;10	6427;73	15159;95	3930;40	8831;23	5223;83	16086;125	15398;95	22999;90	14887;36	26232;59
chr16	28499706	-	IL27	NM_145659.3,exon5,c.A677G,p.K226R	nonsynonymous	diversifying	0.0300353	30	268;6	208;6	123;2	176;1	102;3	140;2	40;2	29;2	45;4	47;1	29;1	26;3	26;2	63;4	52;3	41;1	35;2	77;6	73;3	101;0	98;5	105;1	60;2	53;0	122;2	41;3	58;2	20;0	4826;133	566;17	13;0	37;1	133;3	28;1	41;1	55;6	97;3	101;2	202;2	60;1	720;8
chr16	28503768	-	IL27	NM_145659.3,exon3,c.A230G,p.N77S	nonsynonymous	diversifying	0.0264151	1	265;7	169;2	120;1	151;0	94;0	145;2	32;0	38;2	43;3	38;0	27;0	13;1	23;4	50;4	40;1	43;4	28;0	64;1	98;4	101;1	88;1	90;0	68;0	46;0	115;1	38;2	31;0	12;0	4437;60	527;12	11;0	48;1	129;1	34;1	32;0	39;1	100;1	107;2	169;1	56;0	550;3
chr16	28503769	-	IL27	NM_145659.3,exon3,c.A229G,p.N77D	nonsynonymous	diversifying	0.0192308	38	273;2	167;0	122;0	152;0	99;0	147;1	31;1	40;5	44;0	38;0	28;0	12;1	23;3	49;0	43;0	41;1	29;0	61;1	99;3	100;0	91;1	91;1	71;0	49;0	114;1	37;0	35;0	13;0	4497;48	539;6	10;0	50;0	133;1	32;0	31;0	41;0	103;0	104;2	181;1	58;0	567;2
chr16	28504013	-	IL27	NM_145659.3,exon2,c.A69G,p.Q23Q	synonymous	synonymous	0.036036	38	257;7	174;4	84;1	128;2	92;2	143;3	26;0	27;0	39;2	27;1	27;1	18;0	23;2	35;2	39;2	42;4	31;0	46;0	55;1	92;1	91;2	81;0	50;2	44;0	110;1	41;2	33;1	10;0	4124;135	465;9	15;0	27;0	111;1	18;0	36;0	27;1	77;0	111;4	177;3	48;1	422;0
chr16	28608298	-	SULT1A1	NM_177529.2,exon4,c.A365G,p.K122R;NM_177530.2,exon4,c.A365G,p.K122R;NM_001055.3,exon4,c.A365G,p.K122R;NM_177534.2,exon3,c.A365G,p.K122R	nonsynonymous	NA	0.0457364	15	18192;44	20641;47	51491;67	5807;25	6940;17	5608;43	4046;112	6928;290	10012;256	15620;504	18896;617	11293;496	9482;395	5982;161	6450;295	9470;299	7661;216	2534;55	3550;103	13761;52	6418;24	31774;23	5968;27	8635;20	8564;54	13056;46	8854;19	3205;13	36369;56	44647;163	3679;11	9332;21	19736;112	4397;17	8071;23	13474;223	5283;26	3977;22	5586;27	18103;9	22078;19
chr16	28836423	+	ATXN2L	NM_148414.2,exon23,c.A3237G,p.A1079A	synonymous	synonymous	0.0247445	6	43071;52	29517;94	21608;7	30888;298	18750;212	36210;896	5498;6	8435;10	10840;22	35060;56	48216;80	18107;36	11256;19	8242;14	10258;17	10260;13	6938;13	6236;6	5504;9	28847;46	29501;58	30214;28	27129;89	47158;21	42651;84	19393;19	19459;13	5638;7	15337;7	65292;444	9925;8	20478;47	52363;102	16191;11	17337;9	36698;48	22509;19	33964;30	46515;36	18900;8	30778;13
chr16	28984887	+	LAT	NM_001014989.1,exon1,c.A26G,p.Q9R	nonsynonymous	diversifying	0.525024	6	2290;71	1098;65	529;4	5907;1521	3567;1046	10630;5581	161;2	247;22	475;31	1249;54	1718;68	633;57	367;22	267;9	321;21	553;28	337;24	171;4	166;9	1419;23	4385;126	2725;89	3752;503	1734;48	5214;567	377;10	406;9	361;5	496;6	2588;206	438;9	505;24	2625;101	806;19	634;3	1579;29	2078;61	1469;17	2054;18	1061;15	921;4
chr16	29813237	+	PRRT2	NM_145239.2,exon2,c.A183G,p.S61S;NM_001256443.1,exon2,c.A183G,p.S61S;NM_001256442.1,exon2,c.A183G,p.S61S	synonymous	NA	0.0924989	6	9838;65	4495;50	4477;4	21928;911	10769;466	26876;2486	6739;40	13740;104	15613;117	69826;401	84461;566	24921;210	23495;177	7508;45	8896;93	17927;109	9040;65	2148;39	2136;40	5144;37	10943;70	10613;38	10139;128	3916;18	15466;174	4110;14	2301;5	627;4	361;5	10673;210	953;5	2411;30	25458;134	22631;49	1341;2	21931;105	9482;37	2459;8	4359;16	3587;8	425;1
chr16	29814524	+	PRRT2	NM_001256442.1,exon3,c.A1071G,p.L357L	synonymous	NA	0.0117647	17	7283;10	3346;8	2900;0	17905;30	8646;24	21256;40	1807;10	2105;13	3815;44	8998;10	13476;4	3387;16	2162;11	1945;12	2699;19	3756;44	1785;21	804;8	885;1	3824;6	8935;13	7219;7	8417;9	3098;4	13635;9	3596;2	2034;4	435;2	292;0	7606;19	748;2	1942;1	20582;21	21611;11	913;1	18204;59	7309;12	1988;0	2912;4	2551;2	296;0
chr16	29986745	+	TAOK2	NM_016151.3,exon16,c.A2473G,p.S825G	nonsynonymous	diversifying	0.0167179	36	17082;59	14242;225	15868;27	8807;27	6425;34	8945;6	3034;17	4656;18	5796;30	4112;10	5975;27	6356;61	5233;28	3611;20	3041;25	5884;33	3992;25	1462;22	1912;25	11232;61	7696;60	10303;38	9195;38	12797;41	15125;53	9004;63	10768;49	1804;9	3004;31	25065;224	3085;10	7024;20	13550;73	6021;40	5253;25	9750;163	6050;61	5888;24	8027;15	6296;11	10237;19
chr16	29987490	+	TAOK2	NM_016151.3,exon16,c.A3218G,p.Q1073R;NM_001252043.1,exon17,c.A2879G,p.Q960R	nonsynonymous	diversifying	0.0228091	32	10849;160	9663;105	10605;28	5989;63	4549;55	5643;66	2193;11	3179;47	3873;39	2531;16	3517;14	4440;71	3668;61	2790;33	2063;31	3940;35	2891;23	1023;19	1337;21	7544;102	5220;41	6555;39	6236;54	8447;31	10149;83	5728;72	6541;52	1185;9	2268;11	15620;218	1880;28	4165;95	8943;165	3723;29	3389;13	7191;89	4488;33	4006;28	5451;49	3925;19	7610;28
chr16	29987769	+	TAOK2	NM_016151.3,exon16,c.A3497G,p.Q1166R;NM_001252043.1,exon17,c.A3158G,p.Q1053R	nonsynonymous	diversifying	0.0180616	44	12629;77	11017;152	13311;36	6794;61	5317;56	6854;47	3441;15	4484;26	5907;28	3297;6	4421;19	5672;77	4793;49	4197;25	3090;35	5681;38	4358;31	1404;19	1897;11	8720;65	6632;63	8018;23	7580;66	10100;31	12428;101	7005;108	8649;96	1616;9	2837;25	18750;256	2154;25	5098;76	10973;163	4465;26	4173;12	9332;119	5859;57	4808;30	6437;11	4545;14	9114;33
chr16	29987979	+	TAOK2	NM_016151.3,exon16,c.A3707G,p.X1236W;NM_001252043.1,exon17,c.A3368G,p.X1123W	stoploss	NA	0.0155579	18	16448;65	14902;162	17795;29	8898;52	7174;63	8638;38	4746;37	6277;28	8149;50	4625;12	6037;20	7858;81	6764;30	5992;25	4306;40	7473;57	6196;41	1864;29	2620;25	11408;64	8851;55	10688;35	10206;60	13757;44	16599;69	9123;71	11322;66	2093;20	3832;23	24598;269	2899;21	6474;69	13948;133	6110;25	5530;18	12822;139	7942;62	6475;30	8258;18	6099;8	12407;30
chr16	29991515	+	TAOK2	NM_004783.3,exon19,c.A3097G,p.S1033G	nonsynonymous	NA	0.113539	36	37816;1321	19330;1986	12608;300	12827;700	9292;522	16875;371	5201;260	8862;332	9725;458	20299;321	24600;415	14640;738	11282;381	7469;345	10635;557	9835;474	6908;358	5044;309	4828;267	21313;967	12188;734	14171;322	12761;727	20944;617	20202;807	10097;923	12834;657	2596;192	5493;343	42661;2820	4275;117	17170;562	28351;1509	7864;376	5996;119	13088;1486	10578;752	20835;450	30729;429	8305;131	17408;236
chr16	30026690	-	FAM57B	NM_001318504.1,exon3,c.A213G,p.I71M;NM_031478.5,exon3,c.A363G,p.I121M	nonsynonymous	NA	0.0175649	19	103;1	39;0	524;1	34;0	24;0	51;0	3352;25	8108;46	5155;32	25871;56	33514;82	14094;70	11140;55	5653;24	4740;36	6293;51	3482;46	1297;19	2505;44	193;0	256;1	210;2	99;1	71;0	166;1	29;0	40;0	6;0	23;0	152;1	258;0	5763;2	124;1	12;0	143;1	9077;51	62;0	159;0	528;1	83;0	50;0
chr16	30358282	-	TBC1D10B	NM_015527.3,exon9,c.A2089G,p.T697A	nonsynonymous	diversifying	0.0132869	8	27757;41	16908;59	13974;22	15577;32	9606;18	21152;22	4854;41	7752;103	7916;77	14330;37	15258;35	11667;136	10558;132	7675;53	7812;98	7460;97	5871;55	7118;43	4957;57	15828;26	12097;21	15572;16	11059;25	24356;15	17501;15	10384;26	11111;7	2281;10	4181;20	26487;83	4619;5	32474;19	24903;66	8445;19	7424;5	9246;71	8773;16	20971;25	31687;19	7703;7	11405;10
chr16	30953777	+	ORAI3	NM_152288.2,exon2,c.A821G,p.K274R	nonsynonymous	diversifying	0.0174852	43	21006;84	10838;57	15210;18	12897;107	7268;42	17038;109	1375;13	1819;9	2792;26	1869;5	3298;11	2766;29	2150;18	1549;11	2150;20	2498;19	1748;14	1125;7	1108;9	11677;49	12529;43	10007;27	13019;48	13718;45	21016;66	6616;33	7153;30	1738;5	12556;68	16970;113	3226;24	7147;40	19432;168	7417;31	5867;10	6496;61	9068;63	11595;53	17127;49	5389;19	8032;30
chr16	30969622	+	SETD1A	NM_014712.2,exon12,c.A2949G,p.E983E	synonymous	NA	0.0430076	6	14701;138	8167;97	6404;13	8477;138	4986;58	13765;592	1144;8	1848;14	2555;37	6836;76	9057;84	3734;39	2558;28	1550;12	2000;30	2483;28	1688;18	1043;10	967;6	8851;97	8372;53	7386;38	7761;58	10601;45	12862;74	4659;43	5075;16	1129;10	2740;21	12586;229	2657;18	17202;69	13720;220	5415;53	4482;10	6154;48	4617;31	10762;52	16761;102	4644;20	4837;14
chr16	30969631	+	SETD1A	NM_014712.2,exon12,c.A2958G,p.E986E	synonymous	NA	0.0267012	6	15540;39	8543;23	6677;8	8976;81	5217;34	14681;392	1204;5	1949;15	2731;14	7193;65	9514;73	3915;27	2713;12	1615;11	2107;16	2682;8	1780;5	1109;2	1031;4	9362;30	8755;30	7687;10	8169;22	11192;24	13528;38	4943;17	5508;8	1188;6	2882;8	13357;107	2799;6	18153;35	14436;51	5712;14	4727;4	6469;18	4873;10	11423;18	17640;31	4887;5	5087;7
chr16	30969637	+	SETD1A	NM_014712.2,exon12,c.A2964G,p.E988E	synonymous	NA	0.0323215	43	16189;192	8982;75	7041;18	9379;97	5490;44	15478;234	1246;6	2084;17	2928;25	7576;36	9983;57	4119;40	2863;26	1694;19	2188;22	2763;17	1880;11	1158;12	1048;6	9802;102	9183;57	8108;40	8533;39	11809;54	14281;105	5153;65	5751;22	1239;10	3046;24	13919;159	2936;33	19104;82	15145;275	5990;47	4941;14	6751;42	5130;40	11994;85	18431;127	5123;22	5359;21
chr16	30971487	+	SETD1A	NM_014712.2,exon13,c.A3126G,p.S1042S	synonymous	NA	0.0118976	43	13549;98	7134;45	5772;7	7754;39	4293;18	12471;97	1072;4	1728;10	2509;14	6204;19	8456;12	3369;6	2289;11	1507;9	1966;8	2329;13	1644;11	953;7	874;2	8044;73	7687;20	7014;23	7159;20	9645;15	11941;26	4293;25	4639;6	1009;2	2504;8	11589;77	2347;12	15202;22	12727;133	4992;29	4144;7	5805;20	4285;22	9903;42	15201;47	4285;7	4521;19
chr16	30971550	+	SETD1A	NM_014712.2,exon13,c.A3189G,p.E1063E	synonymous	NA	0.0349295	33	10191;195	5528;130	4269;19	5999;122	3337;47	9508;206	823;12	1322;13	1859;38	4616;17	6090;27	2586;29	1722;17	1089;19	1454;21	1802;39	1168;18	709;19	669;13	6248;130	5816;77	5140;44	5445;56	7412;43	9041;87	3242;51	3409;41	815;10	1912;18	8720;163	1742;23	11049;84	9648;337	3785;58	3136;15	4212;55	3332;50	7483;88	11359;149	3116;26	3778;27
chr16	31363296	+	ITGAX	NM_001286375.1,exon14,c.A1632G,p.P544P;NM_000887.4,exon14,c.A1632G,p.P544P	synonymous	NA	0.0473118	26	5650;22	3935;55	833;4	3033;87	2052;19	1314;7	670;10	552;9	1068;11	241;8	258;9	586;10	433;3	1029;22	1133;17	882;16	615;7	1981;40	1222;24	1405;5	732;12	1244;10	1007;10	1687;41	1141;15	930;44	1002;12	220;6	1168;40	37750;497	820;7	812;12	2157;19	218;6	542;6	849;21	771;13	647;3	733;3	1199;6	17555;71
chr16	31464535	+	ARMC5	NM_024742.2,exon4,c.A1512G,p.Q504Q;NM_001105247.1,exon4,c.A1512G,p.Q504Q;NM_001288767.1,exon6,c.A1797G,p.Q599Q;NM_001301820.1,exon5,c.A1608G,p.Q536Q	synonymous	synonymous	0.0315156	36	4046;60	3510;60	2919;23	3797;53	1995;26	3463;36	667;9	1287;23	1269;31	2197;27	2985;20	2174;42	1761;29	909;19	1403;22	1293;18	1010;17	703;13	638;16	2810;52	2462;33	2870;14	2577;35	6399;54	4291;39	1977;43	1773;24	583;13	2864;79	4565;96	1011;15	9063;14	3918;94	2307;30	1572;10	2824;89	2103;52	4676;45	5845;36	1913;7	2471;15
chr16	57382593	+	CX3CL1	NM_001304392.1,exon2,c.A500G,p.Q167R;NM_002996.4,exon3,c.A755G,p.Q252R	nonsynonymous	diversifying	0.0416999	32	56511;969	25353;809	1419;10	37249;300	17713;178	43991;324	2895;33	7361;74	8261;177	1313;26	2033;29	10440;114	10567;113	4592;63	5337;85	8128;101	5655;94	1747;69	2215;25	58625;835	5330;126	4135;47	9117;120	7497;50	16661;166	7963;332	9397;135	2076;18	2400;40	57213;1483	10350;58	8777;366	15821;256	1923;24	2879;18	2866;59	9379;86	9160;157	20881;243	2807;48	340;2
chr16	57683952	+	ADGRG3	NM_001308360.1,exon8,c.A542G,p.K181R;NM_170776.4,exon9,c.A902G,p.K301R	nonsynonymous	diversifying	0.0697674	36	1630;19	4885;84	130;0	911;18	309;6	416;4	71;3	79;0	131;3	39;0	83;2	137;5	106;2	78;0	92;4	101;5	96;3	74;3	84;2	1636;20	953;9	1396;20	1087;22	1422;28	1451;16	676;38	669;11	114;6	646;23	15291;517	184;3	420;12	327;7	175;3	161;2	129;9	277;2	713;6	1093;13	1079;7	12005;59
chr16	57683956	+	ADGRG3	NM_001308360.1,exon8,c.A546G,p.S182S;NM_170776.4,exon9,c.A906G,p.S302S	synonymous	synonymous	0.164444	26	1643;133	4833;301	131;3	882;77	301;26	420;34	67;10	75;6	125;9	41;3	80;8	133;19	105;7	81;6	96;10	101;12	100;8	66;1	79;7	1617;80	924;35	1388;51	1069;62	1396;86	1432;58	675;111	660;41	110;11	629;60	15041;1722	181;16	405;47	325;27	167;12	167;10	127;15	265;17	680;38	1061;64	1049;32	11791;389
chr16	57683958	+	ADGRG3	NM_001308360.1,exon8,c.A548G,p.E183G;NM_170776.4,exon9,c.A908G,p.E303G	nonsynonymous	diversifying	0.204236	26	1638;131	4774;316	131;4	881;75	305;27	410;36	68;13	79;5	125;13	35;4	82;9	142;25	101;6	82;11	92;11	100;15	96;7	67;5	86;12	1613;85	922;39	1370;51	1067;64	1370;90	1425;80	661;135	672;52	113;13	645;66	14908;1841	185;18	413;46	332;34	168;14	167;8	124;17	270;19	677;32	1073;65	1042;44	11677;397
chr16	57683959	+	ADGRG3	NM_001308360.1,exon8,c.A549G,p.E183E;NM_170776.4,exon9,c.A909G,p.E303E	synonymous	synonymous	0.27218	26	1626;207	4785;576	135;7	868;127	297;43	408;49	70;15	79;13	123;18	34;7	83;15	136;29	108;9	78;17	93;19	97;20	93;10	67;7	80;17	1597;149	918;79	1358;102	1053;138	1359;166	1424;134	665;181	657;92	114;16	633;94	14952;2595	182;31	409;68	317;42	161;21	169;19	123;27	266;38	669;63	1066;120	1040;84	11672;1051
chr16	58045115	+	MMP15	NM_002428.3,exon10,c.A1679G,p.Q560R	nonsynonymous	diversifying	0.0267606	36	5384;23	6371;55	1475;4	1222;4	1411;12	1231;14	382;5	784;3	917;11	1427;7	1964;10	1274;8	982;8	538;3	1203;21	633;7	710;13	772;6	425;3	3920;21	4149;42	15321;37	2325;18	3288;22	3924;20	10814;50	14062;69	1141;8	8257;96	7795;77	1333;4	2857;20	17655;179	337;6	4786;15	2840;76	1103;16	2512;9	3477;13	6546;17	2356;12
chr16	66827985	-	NAE1	NM_001018159.1,exon2,c.A30G,p.E10E	synonymous	NA	0.0993548	39	2374;130	1225;40	1002;36	891;41	625;13	1421;60	241;7	236;8	490;23	475;26	631;33	377;16	288;16	316;11	357;18	426;22	379;9	280;11	243;9	1380;88	753;22	936;33	745;27	1533;38	1300;39	767;25	813;17	153;7	335;18	1295;84	413;14	1819;18	2128;143	658;37	529;31	360;28	432;31	1095;97	1550;154	581;14	421;12
chr16	67179834	-	KIAA0895L	NM_001040715.1,exon3,c.A695G,p.K232R	nonsynonymous	diversifying	0.0113122	15	13357;11	13880;27	17171;13	7936;19	5959;11	8992;35	3345;17	6417;30	6132;32	32180;81	41595;111	11670;61	7995;64	4298;24	6188;70	6613;59	3756;24	2592;14	2487;25	11276;10	7232;14	9949;12	13673;19	14622;14	20706;29	8362;15	6529;10	2484;4	2890;3	21365;42	3027;2	5665;4	11061;5	18061;21	5763;8	25645;89	8365;11	9362;15	11003;12	5323;8	7735;7
chr16	67189077	-	EXOC3L1	NM_178516.3,exon3,c.A150G,p.L50L	synonymous	synonymous	0.048913	11	2653;26	3634;47	1473;10	491;3	588;10	714;7	93;4	103;2	131;4	134;6	184;9	119;3	100;4	118;4	105;3	123;2	92;3	65;2	83;1	2283;29	340;7	622;13	544;9	869;9	936;15	1011;13	1675;32	427;7	386;4	8851;126	284;6	548;15	916;18	453;6	465;7	544;9	613;11	542;3	811;9	413;8	11091;75
chr16	67543043	+	FAM65A	NM_024519.3,exon13,c.A2257G,p.S753G;NM_001193524.1,exon13,c.A2299G,p.S767G;NM_001193522.1,exon13,c.A2269G,p.S757G;NM_001193523.1,exon13,c.A2317G,p.S773G	nonsynonymous	diversifying	0.0114228	47	64399;43	40147;35	18448;7	47322;80	24642;25	58533;61	6495;5	12349;5	15062;13	20277;3	27502;5	22410;15	15907;10	8764;4	9822;10	15652;11	10073;5	3943;6	4618;0	32310;33	24859;15	19081;10	29476;26	24084;18	48996;42	29931;58	34710;27	7761;4	5828;3	86434;139	6928;9	37297;33	50507;58	14398;9	13168;6	15070;11	15515;15	18279;12	31079;13	14295;4	33585;14
chr16	67546370	+	FAM65A	NM_001193522.1,exon22,c.A3579G,p.E1193E;NM_024519.3,exon22,c.A3567G,p.E1189E;NM_001193524.1,exon22,c.A3609G,p.E1203E;NM_001193523.1,exon22,c.A3627G,p.E1209E	synonymous	synonymous	0.0239554	47	68380;754	45035;464	19896;83	51844;431	28127;180	61240;716	9612;65	16721;148	21991;190	23231;91	28860;93	27967;292	19726;213	13233;93	13561;132	20427;161	16636;143	5357;71	6230;49	36584;412	29739;226	20403;151	33223;217	26752;111	54340;322	32404;225	38487;242	9180;71	7969;61	95530;1151	6585;42	34617;289	60133;851	15081;67	14331;49	18521;164	20512;129	21928;165	35787;266	14896;71	43229;157
chr16	69022905	+	TANGO6	NM_024562.1,exon16,c.A2920G,p.R974G	nonsynonymous	diversifying	0.0304083	6	6381;31	3328;16	1865;0	3931;79	2201;27	5755;175	557;2	902;7	1355;13	1024;14	1168;25	1450;23	1264;11	733;8	1052;16	1319;13	889;8	581;2	610;7	3517;17	2266;14	2108;6	2838;31	3796;7	4767;51	1772;3	1782;9	373;1	2845;9	4627;45	836;4	7641;14	5632;34	1230;3	1210;0	1210;11	1384;10	3173;14	4892;17	1144;2	1676;1
chr16	74637928	-	RFWD3	NM_018124.3,exon7,c.A1122G,p.L374L	synonymous	synonymous	0.0591716	19	3029;54	1614;26	1067;10	1586;29	962;13	2464;33	169;3	212;8	367;11	893;16	871;24	298;12	307;1	224;7	264;11	335;7	235;7	244;9	169;10	1800;37	986;23	1624;17	970;15	4638;44	1801;15	757;29	743;6	217;5	347;6	2795;94	711;13	1684;13	2328;62	970;13	769;7	606;23	739;25	2900;73	4379;59	993;15	942;12
chr16	75229572	-	BCAR1	NM_001170714.1,exon8,c.A2690G,p.K897R;NM_001170721.1,exon6,c.A1922G,p.K641R;NM_001170719.1,exon7,c.A2546G,p.K849R;NM_014567.3,exon7,c.A2552G,p.K851R;NM_001170720.1,exon8,c.A2108G,p.K703R;NM_001170715.1,exon7,c.A2606G,p.K869R;NM_001170717.1,exon7,c.A2606G,p.K869R;NM_001170718.1,exon7,c.A2552G,p.K851R;NM_001170716.1,exon7,c.A2606G,p.K869R	nonsynonymous	diversifying	0.0117323	6	43245;70	32496;75	18942;22	64902;383	25269;156	59579;699	7660;26	10831;45	12577;64	26536;87	37634;134	18818;78	13310;72	12165;36	11985;85	11392;48	9891;44	7225;29	7188;39	26163;52	20902;41	30202;50	19294;51	29578;37	28850;68	30815;67	35018;42	8693;15	17722;31	53705;191	7134;4	80084;98	34380;77	8775;10	17496;19	24423;54	18890;38	18888;38	27652;41	15225;27	23635;28
chr16	77735438	+	NUDT7	NM_001243660.1,exon3,c.A234G,p.V78V	synonymous	NA	0.138535	6	542;60	202;14	369;15	325;42	201;21	628;87	75;7	177;15	173;13	133;11	210;23	208;14	223;29	113;7	166;20	213;13	117;4	68;11	59;6	275;16	254;16	314;21	240;26	205;18	369;35	552;12	1015;36	44;3	384;34	257;33	64;8	551;7	464;60	109;14	169;14	114;14	90;8	234;29	308;35	133;3	93;4
chr16	77735458	+	NUDT7	NM_001243660.1,exon3,c.A254G,p.Q85R	nonsynonymous	NA	0.146505	6	593;32	231;9	415;3	360;44	243;23	744;109	89;4	219;4	196;4	155;10	214;27	239;6	256;5	115;1	208;3	233;5	140;3	80;2	77;3	309;8	294;18	331;14	282;27	241;7	433;44	628;4	1158;9	57;1	449;4	293;15	91;0	640;5	505;36	107;2	187;1	133;2	114;5	263;11	342;19	150;4	118;2
chr16	77735466	+	NUDT7	NM_001243660.1,exon3,c.A262G,p.S88G	nonsynonymous	NA	0.111111	6	573;36	221;13	392;18	358;28	237;15	702;78	91;6	228;6	189;4	145;9	200;21	235;8	257;5	106;5	204;10	232;8	127;3	78;4	77;2	310;13	298;16	325;13	275;15	242;7	427;42	621;6	1132;15	57;2	436;38	280;20	88;5	625;3	496;51	103;7	180;9	125;11	109;5	252;28	335;27	158;3	114;5
chr16	77735469	+	NUDT7	NM_001243660.1,exon3,c.A265G,p.R89G	nonsynonymous	NA	0.138032	6	558;32	232;8	394;17	343;28	234;20	681;94	86;7	230;11	191;8	148;10	209;19	232;8	260;19	107;7	192;14	219;13	122;5	72;4	77;3	314;20	289;13	330;12	264;21	228;7	428;47	606;9	1111;25	52;1	434;31	285;16	85;2	601;5	488;34	102;6	178;6	123;8	106;9	256;18	320;24	162;10	112;6
chr16	77735479	+	NUDT7	NM_001243660.1,exon3,c.A275G,p.H92R	nonsynonymous	NA	0.198212	6	539;50	217;15	366;28	345;60	235;36	671;133	85;9	206;22	188;18	148;18	199;25	218;20	242;21	98;12	185;27	219;20	119;10	69;10	81;9	299;27	291;28	317;23	253;29	224;33	422;78	583;23	1068;55	51;3	413;48	289;34	78;6	579;7	463;84	94;11	169;13	113;18	92;9	248;30	305;38	153;14	107;8
chr16	81883329	+	PLCG2	NM_002661.4,exon9,c.A753G,p.I251M	nonsynonymous	diversifying	0.0210526	13	6374;49	3456;47	1022;0	1138;3	1167;9	1514;12	161;2	158;1	417;6	70;0	110;2	222;2	190;4	216;2	339;1	233;3	223;2	414;5	188;1	3533;36	879;5	1843;1	964;4	1979;4	1421;7	1235;11	687;3	1083;2	436;2	4664;27	817;4	720;11	2853;20	298;2	712;2	238;1	499;3	1701;11	2613;11	3152;3	5467;8
chr16	84174706	+	DNAAF1	NM_001318756.1,exon6,c.A974G,p.K325R;NM_178452.5,exon10,c.A1682G,p.K561R	nonsynonymous	diversifying	0.0344349	9	341;0	280;0	398;0	171;1	121;0	202;0	3534;92	1736;47	7928;273	1377;4	1593;4	2591;66	2010;62	4392;117	10028;345	5585;171	1042;26	920;18	441;8	943;3	312;1	227;3	204;0	274;2	347;2	196;1	200;0	387;3	55;1	19114;112	87;0	344;1	572;2	496;2	376;2	6987;186	432;0	420;1	549;1	151;1	344;1
chr16	84179222	-	TAF1C	NM_001243158.1,exon11,c.A1333G,p.S445G;NM_001243160.1,exon12,c.A898G,p.S300G;NM_005679.3,exon14,c.A2329G,p.S777G;NM_139353.2,exon15,c.A2047G,p.S683G;NM_001243159.1,exon14,c.A1102G,p.S368G;NM_001243156.1,exon15,c.A2251G,p.S751G;NM_001243157.1,exon12,c.A1333G,p.S445G	nonsynonymous	diversifying	0.0156301	7	35829;71	20490;130	13365;28	15277;102	10834;82	19649;60	3071;48	4306;56	7026;97	10731;53	13665;59	8649;120	5618;73	4498;56	4808;66	6704;84	4889;76	2850;40	2800;25	23228;70	13775;73	16248;39	13867;65	24422;58	21366;88	11756;106	13024;55	3558;17	6577;31	34888;152	5625;12	14276;42	34859;165	17800;61	10656;20	14116;142	15242;96	22410;41	31818;39	11513;25	24133;19
chr16	84179482	-	TAF1C	NM_001243158.1,exon11,c.A1073G,p.Q358R;NM_001243160.1,exon12,c.A638G,p.Q213R;NM_005679.3,exon14,c.A2069G,p.Q690R;NM_139353.2,exon15,c.A1787G,p.Q596R;NM_001243159.1,exon14,c.A842G,p.Q281R;NM_001243156.1,exon15,c.A1991G,p.Q664R;NM_001243157.1,exon12,c.A1073G,p.Q358R	nonsynonymous	restorative	0.0100869	15	48529;17	28446;62	18024;16	20960;80	14890;64	26425;24	4009;30	5961;59	9519;73	14250;21	18132;30	11867;57	7494;33	5921;24	6444;65	9178;56	6450;39	3892;18	3748;14	32579;22	19676;39	21943;19	18836;39	33528;43	28893;56	16186;67	17192;26	4777;10	8718;21	46667;83	7679;5	19815;18	47858;61	23780;39	15016;12	19359;101	21258;69	30911;14	42771;10	15368;4	32075;14
chr16	86511015	+	FOXF1	NM_001451.2,exon1,c.A446G,p.Q149R	nonsynonymous	diversifying	0.034188	36	1677;9	3397;46	174;1	803;7	523;6	1010;10	561;4	723;14	1191;13	337;2	656;3	1240;15	889;15	935;7	951;8	860;16	778;3	1130;24	686;5	1026;16	35803;59	24879;62	30097;56	9541;18	49113;66	577;10	316;0	194;3	846;5	44378;445	415;5	246;0	776;6	352;3	601;0	234;8	11406;38	578;3	487;4	8239;13	244;1
chr16	88533625	+	ZFPM1	NM_153813.2,exon10,c.A1667G,p.Q556R	nonsynonymous	diversifying	0.0454545	13	547;18	518;12	536;11	533;19	258;9	301;10	132;5	163;4	102;3	383;14	564;11	224;9	220;10	174;5	123;4	131;3	82;2	37;2	45;4	479;16	220;3	364;7	260;7	553;7	358;9	622;9	249;2	92;3	1314;24	706;21	139;4	170;2	413;9	474;10	2037;19	768;20	431;14	1050;18	1238;15	409;2	1054;17
chr17	1634824	-	SCARF1	NM_003693.3,exon11,c.A2427G,p.E809E	synonymous	synonymous	0.0144285	47	35820;39	22916;39	5585;4	5282;9	5961;10	6959;8	1526;7	1870;8	2918;17	3911;2	4829;7	3213;21	2223;12	1725;5	2166;16	1993;5	2105;8	1581;5	1383;3	18986;18	4983;12	7982;10	5838;13	6289;11	10139;15	8398;34	12595;11	1708;3	5051;7	42101;115	2255;4	10890;14	15871;13	2159;7	2604;2	4051;27	4316;10	6389;4	9007;4	4556;2	24004;10
chr17	1635063	-	SCARF1	NM_003693.3,exon11,c.A2188G,p.K730E	nonsynonymous	diversifying	0.0236874	47	30576;33	19310;35	4362;3	4526;4	5122;3	5993;11	1292;2	1434;4	2210;6	2892;6	3631;4	2587;11	1836;6	1359;4	1798;3	1605;4	1614;5	1265;3	1153;2	16213;18	4199;12	6711;5	4865;10	5227;8	8428;16	6686;18	9917;13	1421;1	4026;9	35107;153	1858;3	8934;9	13593;12	1752;2	2272;4	3250;8	3708;12	5614;8	7774;9	3621;3	20089;6
chr17	1635145	-	SCARF1	NM_003693.3,exon11,c.A2106G,p.E702E	synonymous	synonymous	0.0318894	47	32863;60	20865;52	4917;7	4855;4	5410;9	6538;4	1335;3	1581;3	2448;7	3194;2	3917;1	2740;12	1927;9	1480;2	1913;3	1747;4	1735;3	1394;3	1209;4	17419;41	4372;10	7243;11	5279;7	5664;8	9233;13	7273;12	10771;11	1601;0	4184;11	37597;154	2017;1	9702;8	14559;24	1879;6	2451;3	3547;10	4084;6	6120;7	8165;9	3981;3	21560;18
chr17	1752674	+	SERPINF2	NM_001165921.1,exon8,c.A755G,p.N252S;NM_000934.3,exon9,c.A947G,p.N316S;NM_001165920.1,exon9,c.A947G,p.N316S	nonsynonymous	diversifying	0.152416	13	11152;275	7717;184	781;20	2853;75	2788;56	8053;262	149;10	220;23	307;27	305;14	400;15	346;40	269;41	323;25	207;25	269;38	223;17	238;17	170;10	11790;456	2067;58	1941;37	2189;48	2347;49	3793;97	1300;40	907;27	5457;74	231395;2391	10699;197	1291;44	3705;99	7959;243	3022;151	2281;48	702;61	7238;221	4042;142	5122;202	3273;66	2670;52
chr17	2057564	+	HIC1	NM_001098202.1,exon2,c.A931G,p.S311G;NM_006497.3,exon2,c.A874G,p.S292G	nonsynonymous	NA	0.0472441	18	5719;67	4877;56	1236;9	1316;8	1247;8	1703;22	150;2	174;6	305;11	152;2	263;4	287;7	195;9	173;4	215;10	182;7	269;3	127;6	132;0	3310;42	2308;25	1923;17	2524;17	1571;14	4785;28	3120;37	2479;20	411;7	442;3	4175;58	349;2	1792;35	3951;43	3260;24	455;4	1925;61	2007;19	1047;8	1688;22	1128;5	874;7
chr17	2058743	+	HIC1	NM_001098202.1,exon2,c.A2110G,p.S704G;NM_006497.3,exon2,c.A2053G,p.S685G	nonsynonymous	NA	0.0222672	8	15889;52	14259;87	3777;8	3527;13	3635;18	4773;21	444;4	494;11	835;12	408;5	737;4	871;16	588;9	543;4	676;10	585;4	701;11	446;7	478;9	9974;47	6981;30	5426;22	7546;26	4733;26	13905;59	8669;61	6645;26	1195;14	1465;13	11909;82	1012;3	4786;35	11860;51	9249;40	1385;5	6171;99	6390;49	3505;12	5296;15	3506;14	2973;3
chr17	3663764	-	TAX1BP3	NM_014604.3,exon4,c.A359G,p.Q120R;NM_001204698.1,exon3,c.A281G,p.Q94R	nonsynonymous	diversifying	0.013918	47	95294;514	48482;311	52409;46	74876;336	44937;180	88583;445	5681;29	5812;32	11336;71	2735;12	3964;32	8810;66	6888;47	7396;52	6764;65	6851;44	8549;45	7545;56	7201;24	51557;333	32117;93	56408;62	37336;106	169407;159	56161;152	63460;235	65198;88	9207;37	8208;42	83323;500	19715;73	18727;152	188012;1508	25881;98	22166;29	9751;91	26105;74	70581;272	95386;285	29385;65	16613;33
chr17	3663818	-	TAX1BP3	NM_014604.3,exon4,c.A305G,p.E102G;NM_001204698.1,exon3,c.A227G,p.E76G	nonsynonymous	diversifying	0.016129	10	101171;520	52048;295	54534;122	79659;490	47859;271	97274;828	6285;73	6338;67	12861;136	3038;49	4326;43	9318;129	7374;95	8164;65	7361;71	7522;78	9246;94	8348;76	7956;65	54339;318	33211;153	57610;117	38761;133	176369;239	58630;199	66995;264	69861;164	9702;48	8311;62	90207;598	20345;75	20594;115	202253;1374	27139;152	23203;33	10510;148	27212;150	75428;248	101066;315	30608;62	16536;51
chr17	4499319	+	SPNS2	NM_001124758.1,exon1,c.A272G,p.Q91R	nonsynonymous	diversifying	0.0782609	15	9659;171	4737;111	639;6	1745;25	1883;28	2339;52	887;33	1524;85	1853;71	526;20	1407;69	3146;159	2163;112	1758;48	1495;117	1859;75	1312;63	1545;53	1051;45	5213;99	1361;29	1918;29	2307;39	22918;101	3651;64	1966;54	2078;37	1743;11	478;5	13128;333	1803;15	1860;63	4142;70	434;7	1850;9	411;10	984;17	6771;71	12699;87	1732;14	1860;4
chr17	4544909	-	MYBBP1A	NM_001105538.1,exon18,c.A2323G,p.S775G;NM_014520.3,exon18,c.A2323G,p.S775G	nonsynonymous	diversifying	0.0141032	36	15039;89	9649;76	6635;4	8641;88	5654;59	12561;87	1538;12	3210;11	4239;30	6862;20	7806;13	6179;36	4989;17	2369;7	2934;29	3758;23	2659;21	1241;17	1212;15	12767;133	6430;35	8740;31	6791;23	18432;17	11452;20	6587;65	6369;11	1068;11	3490;27	15834;92	3920;14	26767;34	16528;173	5466;20	9034;10	6027;85	6669;30	17570;109	23457;71	5018;8	6106;7
chr17	4672216	-	PELP1	NM_014389.2,exon16,c.A2925G,p.E975E;NM_001278241.1,exon17,c.A2334G,p.E778E	synonymous	synonymous	0.0202525	15	37953;650	24205;410	21108;308	28312;469	16642;259	41535;700	12620;224	19732;322	24129;440	33250;580	34632;600	26480;468	24699;418	17315;296	21627;438	23292;417	18884;368	12028;224	10917;190	26636;458	24294;389	23266;373	24224;364	40953;668	38321;612	23230;378	25812;481	3970;77	11084;148	41386;693	8558;128	75797;1296	46078;786	18801;281	13377;209	28814;475	19407;310	35609;565	52024;886	14656;238	18675;304
chr17	4980242	-	CAMTA2	NM_001171168.1,exon8,c.A1077G,p.V359V;NM_001171167.1,exon9,c.A1149G,p.V383V;NM_015099.3,exon9,c.A1080G,p.V360V;NM_001171166.1,exon8,c.A1086G,p.V362V	synonymous	synonymous	0.0253114	6	16554;88	9324;70	6322;5	12969;156	6884;87	17581;445	3309;25	7288;67	5306;67	14226;171	16785;185	11093;119	9661;95	5602;38	3770;74	5574;62	3249;50	1816;25	1884;30	9557;64	8344;53	10003;27	9477;101	11439;23	16268;112	6516;33	6959;27	1332;6	2336;16	19747;228	2603;10	27284;29	14134;78	4532;15	5142;17	7442;113	4956;35	11506;28	18042;41	5489;11	6248;16
chr17	7190747	-	DLG4	NM_001365.4,exon22,c.A2265G,p.S755S;NM_001321077.1,exon19,c.A1956G,p.S652S;NM_001128827.2,exon20,c.A2127G,p.S709S;NM_001321074.1,exon22,c.A2256G,p.S752S;NM_001321076.1,exon19,c.A1956G,p.S652S;NM_001321075.1,exon20,c.A2136G,p.S712S	synonymous	synonymous	0.0208542	36	12233;28	12942;112	13692;44	14140;66	7513;54	8610;28	41705;537	76077;694	86166;1116	79107;319	87637;399	96251;829	90160;767	62810;431	39422;517	94503;1336	61407;833	7576;121	13541;262	9747;26	13745;80	9340;52	12550;67	9189;43	18134;83	12661;79	7505;15	1659;13	2776;27	21876;173	2003;9	5498;9	14047;69	13486;101	3140;24	38985;813	10336;80	5543;17	7411;18	4148;18	9571;32
chr17	7246056	-	CTDNEP1	NM_001143775.1,exon6,c.A559G,p.N187D;NM_015343.4,exon7,c.A559G,p.N187D	nonsynonymous	NA	0.0791614	7	137820;3486	85950;2786	57663;353	82189;3949	50545;1569	101040;3801	18077;1431	26407;1413	30297;2244	30971;586	36623;692	36025;1697	31563;1479	22226;1269	23823;1611	26388;1938	22050;1583	15086;1121	14795;1145	80103;2439	57980;1726	68863;971	56149;1324	114638;1058	88296;1749	65703;1894	70693;666	11179;336	19895;286	136653;4961	22060;375	351169;1073	108273;7010	43354;2322	43952;250	43529;1532	38149;1214	106540;1451	157089;1828	37792;418	53667;447
chr17	7353119	+	KCTD11	NM_001002914.2,exon1,c.A177G,p.A59A	synonymous	NA	0.0319135	6	8014;34	3750;17	2338;5	6400;119	3389;32	7771;248	502;6	532;3	968;7	1279;6	1332;9	617;7	621;2	568;5	776;9	1000;8	693;6	686;0	487;4	3937;21	2792;6	3081;13	3668;23	20717;47	6306;22	2062;10	1720;8	425;2	831;3	5943;70	2235;2	2719;6	25010;93	1542;7	1694;3	1591;10	2057;11	15683;38	23660;52	1680;9	1971;11
chr17	7408632	+	NLGN2	NM_020795.3,exon1,c.A377G,p.N126S	nonsynonymous	diversifying	0.039604	36	8450;98	6033;164	3264;17	7291;102	4302;58	9841;105	2125;39	3510;53	4637;144	7920;38	11481;52	6061;122	4578;74	2465;40	3296;57	5486;128	2775;86	1312;44	1220;30	6095;110	6330;76	4388;41	6265;63	3870;35	10480;71	3257;64	2175;26	609;15	774;21	6308;147	1223;21	4001;35	14430;337	8564;63	1362;11	3131;124	3635;66	4100;53	5682;49	1976;13	1869;5
chr17	7848145	+	KDM6B	NM_001080424.1,exon11,c.A1857G,p.S619S	synonymous	synonymous	0.0194624	47	12382;82	22643;66	5202;3	7130;23	4466;16	11500;59	975;6	1397;2	2042;9	6453;2	7772;5	2465;9	1741;5	1156;4	1984;4	1889;5	1276;7	935;4	757;3	8735;50	7325;25	9438;21	7417;23	11614;11	10796;34	8816;33	6119;12	1244;4	2983;8	27212;175	2709;8	10918;29	9152;45	9623;15	3928;4	8271;18	5337;5	12004;33	14181;36	5963;6	5813;15
chr17	8392806	-	RNF222	NM_001146684.2,exon3,c.A656G,p.Q219R	nonsynonymous	diversifying	0.157407	47	78;5	13;1	7;0	20;3	14;0	24;0	5;0	5;0	10;0	18;0	37;0	7;0	2;0	10;1	7;0	8;0	7;0	4;0	5;0	60;3	6;0	15;0	160;8	11022;272	106;0	8;1	5;0	2;0	13;0	27;2	390;14	17;0	36;1	47;2	8;0	27;2	20;0	3592;141	5442;123	13;0	32;1
chr17	18151132	+	MYO15A	NM_016239.3,exon39,c.A7496G,p.Q2499R	nonsynonymous	NA	0.0121227	36	106;0	42;0	8;0	57;0	22;0	70;1	18;1	31;0	60;0	99;1	124;1	96;0	66;1	31;0	101;1	64;0	36;0	28;0	10;1	64;0	42;0	35;0	65;0	52;1	97;1	23;0	15;0	4;0	262;0	122;1	24;0	163;0	236;1	102;0	27;0	20045;243	75;1	75;0	146;0	26;0	28;0
chr17	18151239	+	MYO15A	NM_016239.3,exon39,c.A7603G,p.K2535E	nonsynonymous	NA	0.0687023	11	120;1	29;0	21;0	48;1	28;0	68;0	12;1	30;1	52;3	80;1	131;9	149;4	73;2	20;0	86;4	91;7	42;2	25;3	10;2	75;0	32;0	39;0	70;1	64;0	77;1	15;0	14;0	6;0	243;2	97;0	18;0	193;0	218;3	84;1	22;0	21597;306	60;0	68;0	175;0	42;1	39;0
chr17	18151240	+	MYO15A	NM_016239.3,exon39,c.A7604G,p.K2535R	nonsynonymous	NA	0.14966	12	118;0	30;0	20;0	50;0	26;0	70;3	11;1	33;3	52;3	78;8	132;4	147;22	68;8	23;2	89;15	89;8	40;5	25;2	11;3	76;0	30;0	39;2	70;1	63;0	80;1	15;0	14;0	7;0	251;5	96;0	18;0	209;0	222;4	86;2	21;0	21712;620	63;0	69;0	174;0	42;0	39;0
chr17	19024249	-	GRAP	NM_006613.3,exon4,c.A434G,p.Q145R	nonsynonymous	NA	0.0383481	8	6926;37	4022;54	1653;7	798;10	786;5	1137;15	362;10	339;13	638;12	202;5	330;6	536;14	446;11	525;10	558;5	445;11	494;5	418;10	365;5	4250;42	857;6	1361;6	951;9	1805;4	1439;6	1002;20	1276;12	531;4	1122;3	8561;120	278;4	953;29	1888;19	570;7	309;1	743;12	973;4	1520;6	2756;18	4906;9	14069;14
chr17	27648981	+	LGALS9	NM_009587.2,exon11,c.A1067G,p.X356W;NM_002308.3,exon10,c.A971G,p.X324W	stoploss	NA	0.0347323	11	19636;140	11316;104	5044;24	6183;61	6390;46	4694;41	1557;27	1357;28	2093;40	573;9	691;24	1472;35	1254;38	1842;29	2066;46	1648;35	1411;27	3197;62	2225;48	7915;65	6135;43	37805;90	3763;39	10626;62	6005;52	4398;96	4860;80	1015;15	1951;24	32250;296	2226;13	2902;68	10010;117	2030;21	3584;14	2096;39	3340;50	4235;30	7148;60	9286;33	28161;88
chr17	28043194	+	NLK	NM_016231.4,exon1,c.A321G,p.A107A	synonymous	NA	0.0209225	17	6648;40	4660;51	11164;24	2703;22	1906;15	3894;21	1836;29	4564;79	2769;36	1826;10	2088;8	7731;115	8609;133	2714;28	2381;43	2586;50	2103;44	2219;29	1642;25	4039;24	2371;21	3343;12	2144;15	3316;15	3750;18	3409;21	3279;11	982;9	1268;14	7275;66	1084;4	3740;16	7280;70	1323;8	4004;12	3198;63	2002;13	2436;16	3464;7	1878;2	2865;10
chr17	28610568	-	SGK494	NM_001174103.1,exon12,c.A1143G,p.Q381Q	synonymous	synonymous	0.0209728	8	4601;3	2522;5	1632;8	3364;8	1790;8	4037;4	974;14	2241;47	3272;30	9076;14	13479;29	4461;69	3224;54	1442;13	2633;40	4215;49	1903;11	1212;19	1000;15	3165;7	2689;5	3025;6	2453;5	3942;14	3971;10	2602;8	2559;4	448;1	1090;6	5842;12	1139;3	8066;4	9238;18	2590;4	1404;1	4216;36	1799;7	4356;6	6328;2	1856;0	1784;2
chr17	28717337	-	NARR	NM_001256281.1,exon1,c.A372G,p.P124P	synonymous	NA	0.0104436	6	29613;32	17471;28	17477;9	46549;331	19886;90	47876;500	1946;3	2744;6	3590;9	1052;0	1925;0	3297;5	2711;1	1674;1	2103;7	3749;8	2383;3	1039;2	1534;3	17891;23	20502;17	13268;7	22272;53	15989;19	35000;72	13472;27	5486;7	3212;1	1026;2	26554;267	3630;4	4816;21	37780;39	20229;25	1625;3	7220;15	13504;16	15039;19	23118;25	5617;7	5845;4
chr17	28981597	-	SEZ6	NM_001098635.1,exon2,c.A498G,p.L166L;NM_001290202.1,exon2,c.A123G,p.L41L;NM_178860.4,exon2,c.A498G,p.L166L	synonymous	synonymous	0.0257485	17	16;0	15;0	62;0	11;0	5;0	24;0	661;7	1480;9	2880;44	9628;30	11489;19	1598;11	1673;16	870;7	1705;23	5787;89	1670;43	386;3	466;7	9;0	98;0	75;0	22;0	9;0	31;0	22;0	9;0	3;0	2;0	26;1	4;0	17;0	18;0	10;0	95;1	1392;9	18;0	5;1	111;0	47;0	17;0
chr17	29571904	+	TP53I13	NM_138349.2,exon5,c.A360G,p.V120V	synonymous	synonymous	0.03476	6	60879;189	40104;170	15567;35	32690;630	19226;269	29977;1042	3602;45	4494;55	6646;109	1446;24	2408;20	6705;82	4915;64	3875;44	4363;67	5773;90	4326;58	3503;41	2895;27	34006;139	17986;209	27139;83	18683;234	25142;97	28351;341	22699;143	22632;58	5442;21	16789;76	47877;468	7138;26	24963;74	61714;466	12482;160	14223;31	31438;403	13951;175	22018;114	29726;139	21185;49	23865;43
chr17	36510880	-	MYO19	NM_025109.5,exon13,c.A1023G,p.P341P;NM_001163735.1,exon13,c.A1023G,p.P341P	synonymous	synonymous	0.0843547	12	8634;121	4140;62	2422;8	3737;65	2220;28	4290;94	405;16	651;48	871;48	1751;57	2455;61	1387;117	847;68	552;31	660;53	670;31	532;25	594;25	393;19	4889;57	3322;34	6710;25	2863;21	14861;23	4700;49	2486;30	2423;14	1206;5	2162;17	7315;89	2682;14	6411;29	7088;95	2192;35	3692;17	3220;90	2413;24	13775;107	18482;82	3259;9	2210;3
chr17	36607675	+	MRM1	NM_024864.4,exon3,c.A642G,p.K214K	synonymous	synonymous	0.0319343	15	3929;8	2461;3	3108;7	2205;7	1648;4	3536;2	517;7	919;13	1478;21	742;7	928;8	1430;31	1231;20	777;6	1096;35	1497;19	1090;16	499;8	587;17	3029;12	2297;6	4231;7	2110;3	4873;11	4050;7	2255;2	3464;8	478;1	1571;9	3590;10	942;8	6160;3	5428;22	1952;9	2255;3	1258;17	1919;13	2697;9	4025;13	2171;5	2415;9
chr17	38510020	+	ARHGAP23	NM_001199417.1,exon24,c.A3524G,p.K1175R	nonsynonymous	diversifying	0.0684932	36	14238;528	9719;432	3962;77	11584;485	7249;270	21303;636	4641;216	6903;284	7469;387	11323;257	13468;317	9326;369	7068;281	7536;284	6808;330	6120;333	5860;264	9462;365	5730;275	7360;278	7353;260	4736;101	8809;239	31464;446	16304;364	8257;299	7971;199	642;31	491;24	16636;981	1805;38	5300;144	19337;819	3440;122	703;20	1752;120	4651;206	24518;372	37691;500	2256;49	7303;187
chr17	38510029	+	ARHGAP23	NM_001199417.1,exon24,c.A3533G,p.K1178R	nonsynonymous	diversifying	0.0268414	36	12881;108	8856;106	3642;20	10419;139	6584;86	19217;156	4186;51	6296;76	6601;85	10278;86	12158;92	8579;78	6453;60	6740;64	6179;80	5539;68	5167;54	8600;93	5125;61	6641;53	6725;70	4299;35	8014;65	28556;156	15000;127	7417;94	7255;53	609;8	444;5	14892;228	1607;15	4796;55	17654;157	3138;22	636;1	1602;43	4253;63	22038;104	34262;170	2065;19	6787;39
chr17	38722707	+	MLLT6	NM_005937.3,exon18,c.A2822G,p.Q941R	nonsynonymous	diversifying	0.0151016	17	31003;229	21026;140	15421;29	24655;131	13413;57	32558;309	5031;48	8539;86	7633;90	15614;31	19419;29	11678;75	9921;76	6167;37	5663;40	7422;92	5165;78	3795;41	3517;41	23135;145	18590;77	17579;48	18303;60	22314;45	29282;112	16002;51	15615;52	3666;9	3503;14	34890;238	6864;32	52901;75	39065;288	23462;83	14301;13	30856;55	13194;39	18846;67	24926;96	13235;40	17773;29
chr17	39665898	+	TCAP	NM_003673.3,exon2,c.A293G,p.K98R	nonsynonymous	NA	0.026643	43	6710;7	2813;40	1933;8	8630;51	26985;39	9557;14	1423;5	2339;20	5570;34	4665;6	6058;16	3552;40	2495;10	1844;24	2620;20	4830;41	3500;27	1576;18	2853;10	5448;3	2626;27	1850;10	2555;29	2889;22	9412;30	1238715;181	1906529;257	479;3	1182;11	8053;103	29193;6	3887721;416	11216;30	1618;9	1162;0	3399;62	22774;35	2942;2	5266;6	1167;3	1760;1
chr17	39670276	+	PNMT	NM_002686.4,exon3,c.A736G,p.S246G	nonsynonymous	diversifying	0.555336	6	5574;323	2226;145	42976;1348	2130;887	3132;1127	4563;2534	2706;411	3260;672	14613;1792	1318;76	1867;99	3617;745	3268;673	1843;219	6724;896	14410;1779	8637;1314	897;111	5511;347	4101;156	1966;158	2371;127	5280;210	2756;128	8545;379	10200;95	5619;130	273;8	89;2	11552;635	801;35	15224;232	12397;616	1067;60	610;10	11727;681	3303;139	2514;100	2994;121	2035;71	795;19
chr17	39670286	+	PNMT	NM_002686.4,exon3,c.A746G,p.K249R	nonsynonymous	diversifying	0.0580819	6	5666;38	2247;21	43013;328	2266;61	3254;77	4838;281	2763;93	3275;85	14835;292	1313;15	1890;23	3746;136	3309;113	1835;23	6823;210	14559;339	8697;181	901;24	5520;88	4136;20	1981;19	2391;11	5253;22	2759;8	8581;49	10194;16	5631;12	276;1	95;0	11577;65	803;6	15225;37	12635;127	1071;3	609;2	11816;197	3329;21	2553;16	2984;24	2053;6	778;1
chr17	42540961	+	NAGLU	NM_000263.3,exon5,c.A776G,p.Q259R	nonsynonymous	diversifying	0.0121359	18	31575;222	14189;118	12773;22	23129;230	10563;54	25998;194	1047;8	1187;4	2282;24	1154;9	1617;5	1856;14	1258;14	1444;13	1571;15	1723;13	1487;9	1648;20	1285;14	15954;112	7222;35	10623;13	7718;33	12206;23	11313;38	7162;73	5606;22	2386;17	8428;38	25390;173	5283;34	9387;46	18199;193	8061;54	12862;11	5239;25	5824;22	9826;61	17006;109	6428;25	7765;8
chr17	42543712	+	NAGLU	NM_000263.3,exon6,c.A1706G,p.Q569R	nonsynonymous	diversifying	0.049591	6	47075;99	21289;81	19472;26	32971;546	15888;216	35329;1752	1941;10	2223;12	3799;15	2098;39	2737;55	3316;25	2466;13	2580;5	3219;21	3135;15	2852;14	3038;9	2465;11	24879;54	11550;45	15695;33	12312;91	18338;26	17579;108	10195;22	8082;12	4346;8	16091;18	36826;331	7535;10	12804;41	29791;118	12074;34	17790;19	9696;27	11082;27	16351;41	28102;71	9768;14	14763;21
chr17	42543937	+	NAGLU	NM_000263.3,exon6,c.A1931G,p.Y644C	nonsynonymous	diversifying	0.083887	8	47931;679	21940;318	19320;132	33798;686	16206;260	35822;1091	2096;162	2408;202	3944;323	2270;130	2669;141	3482;274	2556;209	2743;186	3529;293	3383;276	3038;233	3279;199	2764;226	25582;352	12063;222	15654;141	12692;193	18115;132	17615;248	10145;213	8265;79	4572;62	17406;181	37359;519	7340;44	12149;121	31429;1030	11864;250	18014;86	10082;304	11977;242	16915;229	29460;424	9606;56	15467;117
chr17	42834783	+	PSME3	NM_176863.2,exon4,c.A150G,p.L50L;NM_005789.3,exon4,c.A150G,p.L50L;NM_001267045.1,exon6,c.A183G,p.L61L	synonymous	NA	0.0197233	47	36101;163	26303;174	17979;3	22658;189	14324;86	36532;355	4398;18	7491;35	8069;52	7376;24	7832;15	9030;56	9653;52	4887;29	7203;33	7365;42	4996;45	3344;59	4472;28	20919;116	14988;79	19589;33	15129;46	42506;36	28000;75	18501;88	22635;16	3077;12	7068;19	32430;196	6867;24	53462;71	24127;250	6484;26	10249;4	7319;30	7676;31	24928;58	35968;69	9376;15	8920;7
chr17	42981070	+	RUNDC1	NM_173079.3,exon1,c.A494G,p.D165G;NM_001321381.1,exon1,c.A494G,p.D165G	nonsynonymous	diversifying	0.271414	13	3381;377	1971;244	2384;300	2430;338	1492;217	3916;603	510;107	1134;261	1671;307	1496;264	1239;161	1505;320	1938;526	652;123	1124;258	2169;440	1052;171	381;58	446;91	2454;256	2130;300	3082;389	2147;278	3539;464	4275;609	1788;161	2144;226	294;31	444;49	3170;360	881;105	5897;1196	2335;266	881;96	1328;177	1479;214	1522;139	2381;245	3824;455	1471;163	1093;110
chr17	44075811	+	G6PC3	NM_138387.3,exon6,c.A809G,p.Y270C	nonsynonymous	diversifying	0.0108886	19	40638;86	25841;101	28981;41	20515;65	14006;37	23091;76	6556;43	8991;56	11592;105	5919;27	7759;32	11402;60	10140;73	8702;53	15131;112	10892;74	8542;70	9587;69	7439;81	25962;71	14441;46	16520;20	16419;54	20872;17	27929;61	16445;53	16368;36	4704;20	3819;7	33441;138	6352;15	26623;22	40675;208	9902;25	11214;18	23399;55	13786;39	12887;31	20121;35	8647;13	11463;24
chr17	44092267	-	HDAC5	NM_001015053.1,exon9,c.A940G,p.S314G;NM_005474.4,exon9,c.A937G,p.S313G	nonsynonymous	diversifying	0.0122678	47	26322;97	13488;72	7893;4	25973;84	10890;30	41970;205	6068;12	11853;21	6563;27	12132;11	13658;20	13698;42	12468;26	7427;19	8818;15	6973;32	4564;24	4176;33	5437;29	15334;54	11934;37	10042;24	14243;33	22919;27	26421;63	13065;30	15835;19	1574;5	2232;5	25310;143	3751;4	38679;39	26266;177	10638;31	5808;5	12134;51	6549;16	30911;41	47643;62	5488;13	5910;7
chr17	44398379	-	GPATCH8	NM_001304942.1,exon7,c.A3464G,p.Y1155C;NM_001304943.1,exon5,c.A3464G,p.Y1155C;NM_001304940.1,exon10,c.A3464G,p.Y1155C;NM_001304941.1,exon9,c.A3464G,p.Y1155C;NM_001304939.1,exon7,c.A3623G,p.Y1208C;NM_001002909.3,exon8,c.A3698G,p.Y1233C	nonsynonymous	diversifying	0.01418	15	17028;14	8533;11	5654;1	9470;14	5477;14	15288;15	1758;3	2701;24	3955;19	17700;21	20395;19	5001;57	4038;39	2384;9	3244;46	3954;19	2460;12	2186;8	1728;8	10383;10	7736;5	8081;5	7943;4	12569;4	13273;5	9754;6	6552;2	1064;0	2129;4	13075;13	3018;2	35662;10	16831;15	7337;1	3904;1	8051;23	4385;4	12036;2	17337;4	5243;1	4860;1
chr17	44398445	-	GPATCH8	NM_001304942.1,exon7,c.A3398G,p.K1133R;NM_001304943.1,exon5,c.A3398G,p.K1133R;NM_001304940.1,exon10,c.A3398G,p.K1133R;NM_001304941.1,exon9,c.A3398G,p.K1133R;NM_001304939.1,exon7,c.A3557G,p.K1186R;NM_001002909.3,exon8,c.A3632G,p.K1211R	nonsynonymous	diversifying	0.109865	13	16560;139	8420;165	5402;9	9128;194	5234;106	15143;194	1779;51	2592;199	3772;156	16967;178	19494;206	4728;501	3923;431	2369;85	3152;262	3783;254	2403;119	2138;69	1645;72	10009;149	7506;122	7835;59	7491;97	12106;44	12670;119	9437;94	6296;34	968;11	2072;14	12820;128	2809;22	34351;64	16667;265	7038;68	3705;13	7779;302	4184;63	11618;64	17109;53	4943;12	4625;9
chr17	44967673	-	C1QL1	NM_006688.4,exon1,c.A376G,p.T126A	nonsynonymous	NA	0.0197137	13	177;0	2544;0	213;0	541;2	270;0	301;4	4164;14	4861;71	3701;21	941;0	1196;4	4755;84	4261;84	3995;23	5612;27	3731;17	2335;6	2682;3	2590;11	423;0	1334;3	1204;1	1776;18	850;1	2962;36	640;0	959;1	670;0	107;0	154;0	116;0	78;0	12184;3	113;0	1040;1	518;1	1468;0	236;0	320;1	965;2	15;0
chr17	44967852	-	C1QL1	NM_006688.4,exon1,c.A197G,p.Q66R	nonsynonymous	NA	0.179153	13	37;0	527;7	49;1	105;9	42;3	51;5	587;15	704;73	525;27	149;1	211;6	661;83	614;110	604;29	850;27	509;17	371;13	418;2	327;10	69;0	245;3	252;4	367;36	195;5	677;61	133;4	144;0	212;0	13;0	31;0	26;0	18;0	1939;6	26;0	299;4	130;1	405;7	26;0	58;1	172;3	2;0
chr17	45242370	+	FMNL1	NM_005892.3,exon16,c.A1915G,p.K639E	nonsynonymous	diversifying	0.016791	17	16161;21	10775;32	2380;0	5281;7	4305;13	3720;15	2257;27	4070;46	3242;50	5043;48	6886;41	7366;96	5460;71	3815;33	2490;21	3486;40	2144;36	1575;18	1378;17	6594;25	3128;13	5125;12	4399;17	6235;15	5953;21	4237;27	3669;18	764;0	1511;16	41553;194	2176;8	2794;23	7992;40	809;2	1563;1	4993;22	3000;9	5074;12	7504;13	7734;8	23175;30
chr17	47582796	+	NPEPPS	NM_006310.3,exon5,c.A595G,p.T199A	nonsynonymous	NA	0.0373652	36	25620;281	14369;94	17121;220	16039;168	8884;93	24945;277	2689;26	4677;27	5850;62	11793;99	15393;375	7040;117	6327;43	3060;16	4501;40	5635;30	3278;32	2671;28	2364;7	15009;310	12565;263	16260;205	14015;148	50714;430	22511;241	11062;134	11581;134	1940;12	3844;35	24676;255	7375;144	61156;466	21540;269	9166;115	9032;84	7788;291	6726;112	21369;369	30302;295	8440;92	6373;42
chr17	48121401	+	SNX11	NM_013323.2,exon7,c.A706G,p.R236G;NM_152244.1,exon8,c.A706G,p.R236G	nonsynonymous	NA	0.0593505	15	11400;244	7267;149	4944;31	6825;125	4585;77	9718;196	1559;54	2628;128	3441;129	2971;65	3738;67	3878;189	3330;148	2077;73	2679;159	3574;120	2300;80	2062;89	1631;67	6608;147	5761;80	6923;60	6505;57	14651;62	11872;114	3805;62	4900;31	1171;20	2671;29	11477;296	1983;28	8769;48	9836;355	2576;47	3508;19	3298;97	3415;43	7083;90	10673;133	3376;46	7258;77
chr17	48769915	-	TTLL6	NM_173623.3,exon7,c.A1302G,p.L434L;NM_001130918.1,exon14,c.A2223G,p.L741L	synonymous	synonymous	0.127072	16	303;1	147;1	71;1	49;0	86;0	67;1	86;6	91;15	123;10	32;2	70;6	223;23	165;13	97;5	202;12	181;23	127;10	45;1	56;4	177;1	512;2	2859;10	77;0	132;2	134;1	60;0	76;0	238;1	48;1	1428;9	26;1	85;1	631;10	69;1	407;2	447;4	114;3	57;0	102;1	423;1	16;0
chr17	48933269	-	SNF8	NM_001317194.1,exon8,c.A188G,p.Y63C;NM_001317192.1,exon6,c.A500G,p.Y167C;NM_001317193.1,exon5,c.A449G,p.Y150C;NM_007241.3,exon6,c.A500G,p.Y167C	nonsynonymous	diversifying	0.0183747	6	68237;73	41250;54	33167;13	45350;320	27140;168	62858;1155	9097;40	12557;113	17886;105	11621;125	12904;145	16775;203	15352;173	10005;55	12692;113	17809;94	13744;91	6950;37	8264;109	38088;31	32936;40	35772;37	34735;102	49014;21	57411;160	34511;18	41579;10	6529;4	16501;8	57383;235	10245;3	63357;27	54871;60	14852;9	19077;5	19214;42	17967;16	39672;38	56879;45	16563;9	21167;8
chr17	49847286	+	FLJ45513	NM_001242791.1,exon3,c.A392G,p.X131W	stoploss	NA	0.211538	12	1266;15	965;40	726;23	940;18	582;23	1165;16	46;7	61;8	100;17	144;13	199;24	104;22	69;13	65;5	96;13	89;17	64;13	63;10	69;9	1084;15	694;26	919;14	623;20	1774;44	764;20	531;17	401;8	315;20	838;43	2160;69	414;4	294;4	898;26	471;25	907;16	828;126	1579;86	1243;21	1730;6	787;10	1926;26
chr17	50626234	+	CACNA1G	NM_198387.2,exon34,c.A6236G,p.K2079R;NM_198383.2,exon36,c.A6404G,p.K2135R;NM_001256331.1,exon35,c.A6182G,p.K2061R;NM_198388.2,exon34,c.A6215G,p.K2072R;NM_198382.2,exon35,c.A6269G,p.K2090R;NM_198386.2,exon35,c.A6284G,p.K2095R;NM_001256326.1,exon36,c.A6347G,p.K2116R;NM_001256359.1,exon36,c.A6257G,p.K2086R;NM_198379.2,exon35,c.A6380G,p.K2127R;NM_001256325.1,exon36,c.A6359G,p.K2120R;NM_001256332.1,ex…	nonsynonymous	diversifying	0.0903762	19	643;12	2871;57	316;1	436;12	209;4	312;5	1502;54	3852;160	1504;74	6677;347	19791;1140	10827;352	7450;271	1424;38	6836;543	1402;74	1094;54	1829;123	2047;185	2043;61	635;13	412;9	263;5	892;17	264;5	4465;22	202;3	22;0	37;0	967;28	131;1	131;5	188;5	4117;43	92;2	367;9	1482;33	2235;48	2622;58	125;1	96;2
chr17	57979277	-	VEZF1	NM_007146.2,exon5,c.A1013G,p.Q338R	nonsynonymous	diversifying	0.0421714	47	13716;176	8257;210	9927;11	9470;84	6087;45	18015;177	1367;15	1434;11	3251;43	3011;8	3171;7	1994;11	1710;19	1978;20	1937;23	2131;24	1945;20	1935;46	1356;17	8922;119	10015;80	9431;52	9913;44	10078;36	17581;58	8111;97	8496;28	1025;10	1553;21	15768;257	3561;21	33060;82	12766;182	5638;50	5138;17	3954;22	4146;30	5817;59	8738;44	4617;14	2682;7
chr17	57979280	-	VEZF1	NM_007146.2,exon5,c.A1010G,p.Q337R	nonsynonymous	diversifying	0.0406734	47	13980;189	8424;204	10159;12	9634;78	6228;35	18372;194	1373;10	1435;8	3306;42	3072;7	3263;7	2026;4	1717;12	2021;13	2016;17	2193;22	1987;19	2006;29	1388;11	9229;133	10266;74	9627;61	10186;52	10262;38	18048;56	8280;89	8692;22	1034;11	1567;21	16133;238	3634;27	33652;97	13035;163	5722;50	5243;15	4038;22	4241;20	5949;61	8987;51	4737;10	2751;7
chr17	63910183	-	CSHL1	NM_001318.3,exon3,c.A168G,p.E56E;NM_001321069.1,exon4,c.A333G,p.E111E;NM_022579.2,exon4,c.A450G,p.E150E;NM_001321068.1,exon4,c.A264G,p.E88E;NM_022580.2,exon3,c.A201G,p.E67E;NM_001321067.1,exon3,c.A270G,p.E90E;NM_022581.2,exon4,c.A381G,p.E127E	synonymous	NA	0.0203579	36	11;0	1;0	0;0	0;0	0;0	4;0	1;0	1;0	0;0	1;0	2;0	1;0	0;0	1;0	1;0	0;0	1;0	0;0	1;0	0;0	0;0	1;0	1;0	1;0	1;0	1;0	1;0	0;0	1;0	1;0	0;0	4;0	1;0	1;0	0;0	8940;182	0;0	1;0	0;0	0;0	0;0
chr17	64001808	+	PRR29	NM_001191029.1,exon5,c.A544G,p.T182A	nonsynonymous	NA	0.020625	9	3547;1	2899;7	269;1	476;1	515;4	570;0	1319;14	877;1	3200;66	225;0	299;1	901;5	772;2	2263;21	3257;65	2542;39	794;3	600;2	803;2	2177;0	436;0	553;0	545;1	482;2	809;1	604;0	1075;1	144;0	102;0	10978;33	191;0	959;4	1208;0	245;1	189;0	4465;34	419;0	510;0	758;1	370;0	2322;1
chr17	74771822	-	NAT9	NM_001305085.1,exon6,c.A404G,p.Q135R;NM_001305084.1,exon6,c.A407G,p.Q136R;NM_001305087.1,exon6,c.A332G,p.Q111R;NM_001305083.1,exon7,c.A508G,p.R170G;NM_001305081.1,exon7,c.A520G,p.R174G;NM_001305077.1,exon7,c.A523G,p.R175G;NM_001305082.1,exon7,c.A541G,p.R181G;NM_015654.4,exon7,c.A526G,p.R176G;NM_001305086.1,exon6,c.A428G,p.Q143R;NM_001305080.1,exon7,c.A511G,p.R171G;NM_001305078.1,exon7,c.A526G,p.R…	nonsynonymous	diversifying	0.0144578	12	30781;30	17972;36	31793;40	23701;61	12776;46	26314;37	3278;16	5356;36	7201;63	12375;33	16728;36	9960;144	6999;83	4478;34	6486;42	7543;71	4778;36	3927;16	3443;20	20149;17	14157;30	16729;22	14105;27	21228;28	22018;40	14232;28	12346;18	2995;10	8858;18	32990;92	5807;14	18590;19	35992;84	15238;33	11836;14	21153;240	15171;61	19293;21	26393;21	8689;5	12157;8
chr17	75502189	-	CASKIN2	NM_020753.4,exon18,c.A2885G,p.Q962R;NM_001142643.2,exon17,c.A2639G,p.Q880R	nonsynonymous	diversifying	0.0250663	33	22171;289	17145;201	7666;28	9446;120	6778;60	12364;153	2422;28	2621;27	4326;55	2677;11	3864;38	4034;55	2657;38	2444;31	2753;36	3648;46	3089;66	2120;32	1924;36	15125;197	6607;79	6124;36	7937;76	7532;42	13357;116	6884;71	8689;102	2047;32	2029;21	34282;731	1831;17	9011;117	50905;1276	3156;31	2780;2	4653;56	4758;66	7373;44	11067;80	3031;16	9119;40
chr17	75564397	+	LLGL2	NM_001015002.1,exon10,c.A926G,p.Y309C;NM_004524.2,exon10,c.A926G,p.Y309C;NM_001031803.1,exon10,c.A926G,p.Y309C	nonsynonymous	diversifying	0.0242291	18	2943;29	2188;37	3465;10	1575;29	977;21	2803;42	342;5	345;6	549;9	2037;21	2195;16	560;11	375;6	566;11	561;5	392;2	461;5	908;22	678;9	5245;54	3670;14	34824;85	1808;11	37536;97	2274;16	1502;24	1017;13	4415;34	5707;44	29949;250	7007;25	931;15	3018;38	1415;11	21328;77	3762;64	4174;38	19467;113	27508;112	9491;20	5107;23
chr17	75849674	-	WBP2	NM_012478.3,exon3,c.A234G,p.K78K	synonymous	NA	0.0175658	47	119510;181	65086;130	89814;46	74337;127	41400;62	115741;188	29016;120	53074;180	55039;218	68525;88	85094;89	86936;224	74292;223	37009;128	46028;163	56187;158	36628;164	31892;152	27774;148	72689;98	46861;70	45378;32	46719;60	69061;52	81120;76	51028;88	74546;46	9239;7	25880;32	118326;365	23050;30	177671;106	110552;245	34700;77	38178;21	38151;86	28142;47	81274;88	120182;105	25871;25	31702;28
chr17	75890784	-	TRIM65	NM_001256124.1,exon5,c.A1483G,p.S495G;NM_173547.3,exon6,c.A1549G,p.S517G	nonsynonymous	restorative	0.0170518	6	13517;11	6380;18	3776;2	7421;60	4680;22	8914;152	1435;2	2033;4	2690;7	6700;7	7756;16	2937;9	2418;2	1794;4	2644;3	2243;1	1777;2	1529;2	1451;0	6979;6	6222;7	7368;8	5946;18	12194;9	9808;14	3429;8	4100;5	1011;1	1752;1	14304;68	2579;1	9430;6	11879;12	4456;7	5103;5	4196;13	3658;3	8044;3	12471;9	4050;1	5594;0
chr17	75890792	-	TRIM65	NM_001256124.1,exon5,c.A1475G,p.E492G;NM_173547.3,exon6,c.A1541G,p.E514G	nonsynonymous	diversifying	0.0753061	6	13069;249	6234;136	3692;17	7267;317	4495;160	8658;652	1424;31	1946;40	2675;67	6483;58	7503;74	2844;95	2358;58	1757;33	2554;63	2226;54	1723;38	1464;38	1397;27	6745;131	6110;84	7138;55	5817;112	11899;72	9566;138	3295;76	3973;48	992;14	1723;44	13812;424	2533;34	9274;63	11559;317	4320;74	4939;33	4076;146	3581;83	7756;121	12168;159	3959;25	5383;37
chr17	75890794	-	TRIM65	NM_001256124.1,exon5,c.A1473G,p.E491E;NM_173547.3,exon6,c.A1539G,p.E513E	synonymous	synonymous	0.119207	43	13150;430	6289;275	3746;69	7320;328	4555;201	8800;368	1435;80	1963;104	2693;155	6587;99	7593;119	2892;190	2359;134	1795;97	2592;135	2243;152	1741;109	1458;114	1400;64	6880;273	6185;214	7227;123	5898;210	12169;235	9716;262	3365;208	4029;121	996;42	1773;140	14019;629	2565;103	9423;134	11656;725	4397;174	4986;93	4135;431	3633;247	7906;243	12341;267	4012;71	5469;118
chr17	75890795	-	TRIM65	NM_001256124.1,exon5,c.A1472G,p.E491G;NM_173547.3,exon6,c.A1538G,p.E513G	nonsynonymous	diversifying	0.035115	43	12878;51	6158;64	3650;12	7190;80	4477;48	8599;52	1409;12	1936;18	2657;40	6475;16	7418;12	2823;37	2327;20	1747;18	2515;19	2193;27	1720;19	1439;25	1382;18	6722;41	6076;44	7132;15	5785;38	11905;50	9585;57	3324;56	3938;23	968;12	1739;35	13665;145	2540;22	9205;30	11375;130	4309;30	4909;10	4044;119	3546;40	7749;47	12098;27	3958;13	5383;20
chr17	75890888	-	TRIM65	NM_001256124.1,exon5,c.A1379G,p.N460S;NM_173547.3,exon6,c.A1445G,p.N482S	nonsynonymous	diversifying	0.0149645	15	14344;36	6963;40	4081;3	8176;82	5052;32	9469;122	1501;8	2117;13	2836;15	7193;22	8038;26	2990;27	2546;17	1925;13	2673;40	2338;11	1763;21	1619;13	1517;13	7377;21	6822;31	7880;17	6354;30	13230;19	10655;38	3624;19	4245;13	1024;1	1832;8	15202;93	2715;4	9757;13	12780;62	4867;23	5325;4	4466;42	3962;17	8679;20	13225;26	4439;6	6028;7
chr17	75891312	-	TRIM65	NM_001256124.1,exon5,c.A955G,p.N319D;NM_173547.3,exon6,c.A1021G,p.N341D	nonsynonymous	diversifying	0.0250227	36	15411;32	7375;54	3837;8	8775;60	5395;51	11007;30	1601;18	2087;18	2925;38	7450;30	8429;19	3040;34	2544;24	1812;18	2740;35	2372;27	1863;13	1673;28	1529;15	7836;37	7527;41	8095;16	6769;41	12912;50	11557;38	3653;31	4247;19	1044;7	1743;15	15821;105	2830;5	10652;18	13818;75	5112;23	5648;17	4396;110	4110;31	9361;37	14196;21	4620;8	5806;13
chr17	75920349	-	FBF1	NM_001319193.1,exon17,c.A1755G,p.Q585Q	synonymous	synonymous	0.0246057	33	3495;48	2436;32	2696;4	2318;21	1425;12	2633;31	1138;10	1520;15	2476;44	1898;7	2281;4	2335;16	1894;19	1563;14	1722;20	2442;42	1629;40	1207;23	968;18	2473;39	2416;12	1922;6	2407;13	7495;17	4438;19	1575;12	1079;2	458;4	554;0	4152;48	1161;6	2379;6	4755;117	1941;13	1228;5	4603;17	3333;16	7476;60	7526;42	1351;2	1603;5
chr17	75920350	-	FBF1	NM_001319193.1,exon17,c.A1754G,p.Q585R	nonsynonymous	diversifying	0.0644178	33	3572;113	2498;88	2753;16	2388;74	1448;35	2708;93	1164;46	1549;32	2514;102	1940;15	2345;16	2370;48	1931;48	1618;62	1782;67	2495;85	1672;87	1227;67	995;54	2514;91	2454;25	1971;26	2494;33	7631;50	4564;59	1617;34	1116;7	471;14	561;3	4227;123	1195;20	2437;21	4921;317	1950;35	1247;10	4723;46	3426;47	7594;142	7740;127	1377;15	1625;14
chr17	78104702	+	TNRC6C	NM_001142640.1,exon22,c.A5038G,p.S1680G;NM_018996.3,exon21,c.A4930G,p.S1644G	nonsynonymous	diversifying	0.066876	36	6680;115	3222;118	1324;12	5183;162	3089;107	7096;113	947;31	1574;73	2020;83	5291;56	5652;76	2439;151	2090;112	1389;50	1699;91	1992;105	1283;33	1095;49	835;30	4100;126	2429;63	2073;35	3299;58	2274;33	5699;67	2805;98	2279;13	223;2	821;16	3361;105	865;24	4368;40	10596;393	2022;29	1180;9	3185;213	1843;46	2523;72	3700;65	1370;8	1393;7
chr17	78104741	+	TNRC6C	NM_001142640.1,exon22,c.A5077G,p.S1693G;NM_018996.3,exon21,c.A4969G,p.S1657G	nonsynonymous	diversifying	0.0251265	4	7100;18	3450;29	1443;6	5532;139	3299;65	7509;170	1076;11	1730;20	2105;26	5769;24	5984;24	2610;34	2232;36	1471;15	1807;29	2080;16	1328;11	1221;4	859;7	4295;21	2562;9	2233;2	3627;21	2432;8	6167;24	2918;17	2499;5	242;3	920;8	3510;55	930;3	4595;9	11273;63	2194;8	1249;3	3403;52	2017;7	2603;10	3962;11	1476;2	1493;2
chr17	78104786	+	TNRC6C	NM_001142640.1,exon22,c.A5122G,p.S1708G;NM_018996.3,exon21,c.A5014G,p.S1672G	nonsynonymous	diversifying	0.0211321	36	5678;15	2779;40	1165;7	4399;19	2553;25	6115;17	913;18	1435;22	1725;26	4672;16	4759;27	2105;43	1880;25	1235;15	1555;25	1690;23	1126;13	974;15	738;12	3446;28	2019;18	1773;7	2877;15	1951;3	4979;31	2345;24	2084;10	226;1	748;5	2869;22	793;2	3913;8	8959;54	1787;7	978;1	2650;56	1648;9	2020;14	3175;14	1196;4	1164;9
chr17	78205650	+	AFMID	NM_001010982.4,exon9,c.A692G,p.Q231R;NM_001145526.2,exon9,c.A692G,p.Q231R	nonsynonymous	diversifying	0.0283172	18	4270;12	2629;11	1418;0	2813;23	1758;17	1987;30	736;16	571;7	1260;19	2633;35	2811;34	1134;32	643;16	1387;27	898;16	762;11	1024;12	1236;35	923;12	6036;17	1701;17	3906;11	2463;16	5469;16	3701;30	1607;18	1660;16	3767;13	22113;84	10675;89	1931;4	1228;3	5138;28	2239;12	8518;14	855;17	4579;24	5953;17	6177;13	2448;5	2797;6
chr17	79794950	-	CBX8	NM_020649.2,exon5,c.A855G,p.I285M	nonsynonymous	diversifying	0.0287137	36	4392;22	3485;45	1980;5	1265;4	1184;10	1460;10	346;6	489;7	661;10	678;4	858;1	713;10	641;4	486;5	549;6	621;8	504;7	369;4	345;2	3077;23	1277;8	1854;6	1449;5	3174;3	2771;8	1554;9	2159;8	494;4	1651;12	4255;27	613;2	1306;6	1965;25	879;6	1460;8	3413;98	1086;5	2572;8	3811;9	1119;3	1402;2
chr17	80237067	+	SLC26A11	NM_001166347.1,exon8,c.A876G,p.T292T;NM_001166349.1,exon7,c.A876G,p.T292T;NM_173626.3,exon8,c.A876G,p.T292T;NM_001166348.1,exon7,c.A876G,p.T292T	synonymous	synonymous	0.0177492	33	13403;183	6511;61	16198;34	8536;70	4647;28	9171;110	1719;12	3596;27	3390;41	1316;4	2037;10	4427;31	3885;41	2002;17	8748;100	4852;46	1986;16	1904;16	1742;28	7984;105	5687;37	5346;31	5642;30	6177;22	8418;45	3106;24	2210;14	1516;6	1823;5	19965;210	2231;14	4289;57	12733;226	6884;27	3558;13	12869;51	5738;17	7959;60	12724;100	3503;22	7506;20
chr17	81228952	-	ENTHD2	NM_144679.2,exon12,c.A1554G,p.S518S	synonymous	NA	0.0178073	12	20502;38	11909;41	8743;12	12365;49	8377;26	15324;51	1665;26	2313;32	3058;34	6140;22	8299;29	4661;83	2868;45	2422;21	2852;42	2784;28	2283;28	2074;15	1794;18	12830;23	11119;29	14121;15	10251;27	19362;27	16669;39	5472;26	6014;15	2699;8	6550;23	22855;77	4327;5	10645;23	21017;93	5260;8	8275;5	8143;84	9834;25	18896;24	26027;22	10912;10	18123;16
chr17	81245868	-	SLC38A10	NM_001037984.2,exon16,c.A3048G,p.P1016P	synonymous	NA	0.0128278	12	54263;56	29242;171	24377;41	36669;206	21265;155	40387;242	3202;34	4163;37	6709;76	7497;45	9352;59	7016;90	5136;50	4627;49	6585;84	6469;52	4897;50	4534;41	3650;35	29165;58	17365;81	24708;35	21459;101	27874;95	35594;132	20205;86	17894;41	4962;24	29144;151	49015;291	10305;16	15420;32	41372;163	16358;58	38948;67	38942;361	19388;126	24177;53	36441;38	15105;21	23690;35
chr17	81246613	-	SLC38A10	NM_001037984.2,exon16,c.A2303G,p.K768R	nonsynonymous	NA	0.0167161	12	51187;101	26437;144	22670;42	35846;120	20434;94	40723;93	2931;26	3771;46	6255;73	7564;32	9425;39	6401;107	4941;51	4024;57	5863;98	6024;88	4346;38	4168;43	3115;39	27434;76	16176;89	24344;30	20050;85	26750;75	34568;98	19087;102	16703;49	4213;28	23132;190	47116;208	10083;20	16234;31	38035;215	16350;50	38392;75	33285;454	16640;149	22697;53	34382;33	14700;21	21902;52
chr17	82015167	+	ASPSCR1	NM_001251888.1,exon13,c.A1446G,p.V482V	synonymous	synonymous	0.0232919	13	3298;10	1704;9	1431;1	1961;25	1156;19	2368;26	472;4	561;4	901;14	1930;5	3321;10	1333;16	644;15	589;11	716;7	888;11	622;7	513;7	396;3	2273;7	1323;4	1712;4	1331;8	2221;7	1940;3	1375;13	1300;2	373;1	1423;16	4831;32	596;1	2428;6	4116;22	1262;3	1165;1	2192;36	1596;9	3391;7	4640;5	1197;2	1605;1
chr17	82015263	+	ASPSCR1	NM_001251888.1,exon13,c.A1542G,p.P514P	synonymous	synonymous	0.0347003	15	4266;12	2276;20	1882;7	2599;46	1485;24	2989;37	615;9	783;9	1229;14	2763;12	4376;15	1793;23	924;18	791;12	951;33	1252;29	877;7	653;19	515;15	2882;9	1777;21	2268;4	1732;24	2866;12	2607;12	1812;12	1695;7	512;7	1918;17	6308;44	789;1	3287;5	5286;30	1661;14	1499;2	2883;72	2024;15	4379;6	6009;7	1502;2	2127;0
chr17	82015287	+	ASPSCR1	NM_001251888.1,exon13,c.A1566G,p.P522P	synonymous	synonymous	0.0358127	36	4287;17	2286;27	1933;14	2684;64	1521;34	3031;45	672;18	815;17	1237;22	2758;8	4488;20	1799;51	941;18	827;15	944;19	1301;41	918;13	671;21	508;11	2957;9	1799;27	2334;9	1724;18	2901;15	2632;19	1778;26	1721;8	512;4	1994;23	6351;79	787;1	3243;8	5400;61	1626;13	1519;6	2904;104	2044;21	4438;13	6079;8	1555;4	2231;4
chr17	82015325	+	ASPSCR1	NM_001251888.1,exon13,c.A1604G,p.K535R	nonsynonymous	diversifying	0.0195489	18	4131;9	2132;8	1866;2	2549;35	1453;14	2979;19	636;11	778;13	1211;10	2703;4	4347;12	1736;13	861;10	764;9	936;9	1132;12	850;3	665;13	503;6	2899;9	1682;11	2228;9	1674;11	2808;6	2544;9	1806;18	1685;7	497;3	1877;12	6122;25	783;1	3132;6	5146;48	1568;9	1494;3	2883;42	1994;18	4212;5	5841;7	1533;2	2045;2
chr17	82015337	+	ASPSCR1	NM_001251888.1,exon13,c.A1616G,p.K539R	nonsynonymous	diversifying	0.0271547	4	4067;26	2112;21	1820;8	2541;69	1447;37	2987;33	624;8	807;12	1229;12	2658;9	4300;16	1689;12	848;10	815;4	976;19	1121;18	856;10	636;16	525;4	2880;8	1627;8	2195;9	1688;12	2773;10	2561;19	1771;8	1639;6	488;8	1884;16	6038;61	829;0	3063;4	5158;43	1547;8	1455;4	2899;57	2013;22	4209;8	5773;12	1495;1	2079;4
chr17	82437231	+	HEXDC	NM_173620.2,exon8,c.A767G,p.K256R	nonsynonymous	diversifying	0.0171048	13	44818;79	19356;42	12263;13	8057;25	5639;15	31784;99	1802;14	2523;29	4527;58	10125;33	12838;60	4359;72	3157;54	2550;16	3252;48	4261;70	3035;41	2343;18	1865;25	19166;58	9949;34	12452;18	8793;20	16705;19	13656;19	6932;12	7163;9	2720;3	7823;18	22106;63	4926;3	24877;17	27059;98	13743;23	19100;14	18163;98	15417;43	14064;40	17630;30	9612;8	16111;17
chr17	82444093	-	C17orf62	NM_001193654.1,exon7,c.A475G,p.S159G;NM_001100407.2,exon8,c.A475G,p.S159G;NM_001193657.1,exon8,c.A475G,p.S159G;NM_001193653.1,exon8,c.A475G,p.S159G;NM_001033046.3,exon7,c.A475G,p.S159G;NM_001193655.1,exon7,c.A475G,p.S159G;NM_001100408.2,exon6,c.A433G,p.S145G	nonsynonymous	diversifying	0.0134434	15	32846;70	19407;61	14475;12	18955;96	11723;45	21672;110	3373;21	4014;36	7534;69	4936;12	6556;18	6677;54	4959;44	4101;30	5207;70	6617;63	5079;30	4938;28	3723;15	18781;37	11394;36	16409;20	11965;22	22546;21	21751;46	9337;44	9479;19	3128;12	10013;24	40193;232	5590;13	9385;22	31478;133	9719;17	10698;9	10717;70	12206;30	15009;33	22725;23	14394;16	36986;24
chr18	2913196	+	EMILIN2	NM_032048.2,exon8,c.A2954G,p.Y985C	nonsynonymous	diversifying	0.0291751	36	27490;133	17339;112	2233;3	7419;52	5463;23	6048;30	486;1	558;9	612;6	225;1	317;1	573;8	508;7	605;9	819;4	546;8	423;5	5859;41	1276;7	10482;60	2946;26	5337;12	5166;28	3967;21	6726;32	3439;29	9626;15	619;6	608;8	23337;274	1779;19	2102;21	13839;72	6818;26	1087;0	994;29	2687;28	6467;28	10673;40	3058;8	6879;16
chr18	24181182	-	OSBPL1A	NM_018030.4,exon5,c.A236G,p.K79R;NM_001242508.1,exon7,c.A629G,p.K210R;NM_080597.3,exon19,c.A1775G,p.K592R	nonsynonymous	NA	0.0304066	47	29392;244	24338;201	11290;41	9320;64	8719;57	20802;175	8119;140	12956;264	11895;165	2910;48	3339;55	16382;288	20334;445	11817;190	9469;144	8626;126	9118;138	13152;207	9690;161	17658;138	11710;91	10962;67	10358;62	8242;37	19953;111	11925;95	14761;60	1025;9	1195;8	12114;130	4034;26	56330;121	23685;399	4585;38	2951;12	5086;56	3296;31	6829;47	9871;96	4400;32	1123;12
chr18	35245383	+	ZNF397	NM_001135178.2,exon4,c.A678G,p.Q226Q	synonymous	NA	0.03125	11	7020;25	3412;18	3207;1	4260;47	2654;13	5692;89	805;0	993;3	1731;5	1751;42	2016;63	1319;8	1314;8	1265;7	1186;4	1371;6	1092;7	1198;7	889;3	4540;20	3374;19	3909;13	3438;11	4925;5	5709;33	2575;11	2172;5	482;0	1110;4	6194;50	1581;4	4512;9	8129;51	2933;4	2411;5	2305;6	2035;3	3783;17	5376;14	2441;8	1858;3
chr18	35245535	+	ZNF397	NM_001135178.2,exon4,c.A830G,p.K277R	nonsynonymous	NA	0.0217832	10	7688;72	3839;25	3422;11	4906;33	2916;18	6446;49	906;7	1046;6	1825;14	1974;43	2170;43	1575;16	1345;13	1328;17	1293;14	1574;23	1238;16	1308;17	941;11	4962;45	3739;35	4084;36	3681;30	5315;18	6233;35	2787;20	2463;21	533;2	1258;7	6696;45	1763;5	4707;20	8960;129	3209;19	2610;8	2602;15	2334;22	4151;39	5863;50	2546;19	1992;9
[truncated: 912 more rows]
[truncated: 50 more columns]

## Sheet: Supplementary Data 3
					Sense								Antisense
					Pooled Coverage				Pooled Mismatched Reads				Pooled Coverage				Pooled Mismatched Reads
[truncated: 2,524 more rows]

## Sheet: Supplementary Data 4
source	ID	sample	quantification	phosphoproteom	tissue	total_peptides_AG	edited_peptides_AG	total_edited_AG_sites	total_peptides_non_AG	edited_peptides_non_AG	total_edited_non_AG_sites	total_peptides_random_AG	edited_peptides_random_AG	total_edited_random_AG_sites
[truncated: 311 more rows]

[truncated: 12 more sheets: Supplementary Data 5, Supplementary Data 6, Supplementary Data 7, Supplementary Data 8, Supplementary Data 9, Supplementary Data 10, Supplementary Data 11, Supplementary Data 12, Supplementary Data 13, Supplementary Data 14, Supplementary Data 15, Supplementary Data 16]
