# Supplementary material for: Landscape of adenosine-to-inosine RNA recoding across human tissues
Source: Nat Commun. 2022 Mar 4;13:1184. doi: 10.1038/s41467-022-28841-4 (PMC8897444; doi:10.1038/s41467-022-28841-4)
Supplement: Supplementary file 5 — Source Data [file 41467_2022_28841_MOESM5_ESM.zip]

Archive with 6 entries (6 files):
- Figure1.xlsx
- Figure3.xlsx
- Figure3c_EditedReads.txt
- Figure3c_TotalCoverage.txt
- Figure5.xlsx
- Figure5e_randoms.txt
