# Supplementary material for: Landscape of adenosine-to-inosine RNA recoding across human tissues
Source: Nat Commun. 2022 Mar 4;13:1184. doi: 10.1038/s41467-022-28841-4 (PMC8897444; doi:10.1038/s41467-022-28841-4)
Supplement: Supplementary file 5 — Source Data [file 41467_2022_28841_MOESM5_ESM.zip › Figure1.xlsx]

## Sheet: Figure1a_rawEventsCDS
Sample	Frequency							Relative frequency
	AC	AG	AT	CA	CG	CT	Total	AC	AG	AT	CA	CG	CT
AdiposeSubcutaneous_GTEX-1117F	44625	383083	57658	88292	92258	394901	1060817	0.0420666	0.361121	0.0543524	0.0832302	0.0869688	0.372261
AdiposeSubcutaneous_GTEX-111CU	47967	354135	61417	88127	97129	381782	1030557	0.0465447	0.343635	0.0595959	0.085514	0.094249	0.370462
AdiposeSubcutaneous_GTEX-111FC	140260	854149	150338	261847	240468	843902	2490964	0.0563075	0.342899	0.0603533	0.105119	0.0965361	0.338785
AdiposeSubcutaneous_GTEX-111VG	87434	461400	67671	142843	134837	472087	1366272	0.0639946	0.337707	0.0495297	0.104549	0.0986897	0.345529
AdiposeSubcutaneous_GTEX-111YS	42086	337448	54706	96937	84552	373060	988789	0.0425632	0.341274	0.0553263	0.0980361	0.0855107	0.37729
AdiposeSubcutaneous_GTEX-1122O	44349	410155	63760	100228	85771	422781	1127044	0.0393498	0.363921	0.0565728	0.08893	0.0761026	0.375124
AdiposeSubcutaneous_GTEX-1128S	36420	405594	57609	91483	82905	382845	1056856	0.0344607	0.383774	0.0545098	0.0865615	0.0784449	0.362249
AdiposeSubcutaneous_GTEX-113IC	55357	517676	69986	85302	106465	500268	1335054	0.0414642	0.387757	0.0524218	0.063894	0.0797458	0.374717
AdiposeSubcutaneous_GTEX-117YX	46193	459581	66774	97905	95716	484950	1251119	0.0369213	0.367336	0.0533714	0.0782539	0.0765043	0.387613
AdiposeSubcutaneous_GTEX-11DXW	41527	331529	52993	75874	84563	359888	946374	0.0438801	0.350315	0.0559958	0.0801734	0.0893547	0.380281
AdiposeSubcutaneous_GTEX-11DXX	58147	489478	75510	132682	114180	475131	1345128	0.0432279	0.36389	0.0561359	0.0986389	0.0848841	0.353224
AdiposeSubcutaneous_GTEX-11DXZ	74718	489514	55675	170924	83285	506191	1380307	0.0541314	0.354641	0.0403352	0.12383	0.060338	0.366723
AdiposeSubcutaneous_GTEX-11DZ1	58479	358425	69684	115634	102696	390828	1095746	0.0533691	0.327106	0.063595	0.10553	0.0937225	0.356678
AdiposeSubcutaneous_GTEX-11EI6	44917	371589	63004	96761	95259	416673	1088203	0.0412763	0.34147	0.0578973	0.0889182	0.0875379	0.3829
AdiposeSubcutaneous_GTEX-11EM3	33199	316966	56505	81420	83872	326657	898619	0.0369445	0.352726	0.0628798	0.0906057	0.0933343	0.36351
AdiposeSubcutaneous_GTEX-11EMC	95188	491948	98242	148766	163697	536214	1534055	0.0620499	0.320685	0.0640407	0.0969757	0.106709	0.34954
AdiposeSubcutaneous_GTEX-11EQ8	41505	339074	55983	74037	85618	339145	935362	0.0443732	0.362506	0.0598517	0.0791533	0.0915346	0.362582
AdiposeSubcutaneous_GTEX-11EQ9	42048	349921	62868	75564	88300	366978	985679	0.0426589	0.355005	0.0637814	0.0766619	0.0895829	0.37231
AdiposeSubcutaneous_GTEX-11GS4	52619	429913	66758	101391	94889	418717	1164287	0.0451942	0.36925	0.0573381	0.0870842	0.0814997	0.359634
AdiposeSubcutaneous_GTEX-11GSO	51804	323201	58536	100606	89524	340278	963949	0.0537414	0.335288	0.0607252	0.104369	0.0928721	0.353004
AdiposeSubcutaneous_GTEX-11H98	50170	347209	67140	103477	96226	365358	1029580	0.0487286	0.337234	0.0652111	0.100504	0.0934614	0.354861
AdiposeSubcutaneous_GTEX-11I78	43666	345060	65343	98336	90873	376433	1019711	0.0428219	0.33839	0.0640799	0.0964352	0.0891164	0.369157
AdiposeSubcutaneous_GTEX-11ILO	60719	369611	64328	119267	116364	401482	1131771	0.0536495	0.326578	0.0568384	0.105381	0.102816	0.354738
AdiposeSubcutaneous_GTEX-11LCK	67525	484331	77687	136524	117634	505322	1389023	0.0486133	0.348685	0.0559292	0.0982878	0.0846883	0.363797
AdiposeSubcutaneous_GTEX-11O72	83966	386965	59200	190403	92528	392214	1205276	0.0696654	0.321059	0.0491174	0.157975	0.0767691	0.325414
AdiposeSubcutaneous_GTEX-11OF3	43219	371774	57648	90537	91254	367010	1021442	0.0423118	0.36397	0.0564379	0.0886365	0.0893384	0.359306
AdiposeSubcutaneous_GTEX-11ONC	109903	409891	77749	227116	117941	445637	1388237	0.0791673	0.29526	0.0560056	0.1636	0.0849574	0.321009
AdiposeSubcutaneous_GTEX-11P7K	66723	608033	86528	113676	127133	644247	1646340	0.0405281	0.369324	0.0525578	0.0690477	0.0772216	0.391321
AdiposeSubcutaneous_GTEX-11P81	55151	391468	73587	87641	112821	393273	1113941	0.0495098	0.351426	0.0660601	0.0786765	0.101281	0.353047
AdiposeSubcutaneous_GTEX-11P82	46293	373989	65609	103331	93392	409188	1091802	0.0424005	0.342543	0.0600924	0.0946426	0.0855393	0.374782
AdiposeSubcutaneous_GTEX-11PRG	60504	392559	57937	120185	83622	428374	1143181	0.052926	0.343392	0.0506805	0.105132	0.0731485	0.374721
AdiposeSubcutaneous_GTEX-11TT1	37382	397916	54560	87843	79722	389672	1047095	0.0357007	0.380019	0.0521061	0.0838921	0.0761364	0.372146
AdiposeSubcutaneous_GTEX-11TTK	137997	440590	83635	154152	195397	481429	1493200	0.092417	0.295064	0.0560106	0.103236	0.130858	0.322414
AdiposeSubcutaneous_GTEX-11TUW	56247	375851	72897	97798	98729	389415	1090937	0.0515584	0.344521	0.0668205	0.0896459	0.0904993	0.356955
AdiposeSubcutaneous_GTEX-11UD1	59727	474313	70069	117757	109677	513554	1345097	0.0444035	0.352624	0.0520922	0.0875454	0.0815384	0.381797
AdiposeSubcutaneous_GTEX-11UD2	57185	357810	72552	103430	107151	401212	1099340	0.0520176	0.325477	0.065996	0.0940837	0.0974685	0.364957
AdiposeSubcutaneous_GTEX-11WQC	53742	442337	59157	89165	95273	438680	1178354	0.0456077	0.375385	0.0502031	0.0756691	0.0808526	0.372282
AdiposeSubcutaneous_GTEX-11XUK	41150	340510	55388	98981	78655	363248	977932	0.0420786	0.348194	0.0566379	0.101215	0.0804299	0.371445
AdiposeSubcutaneous_GTEX-11ZTS	51601	388097	66161	86954	98318	376476	1067607	0.0483333	0.36352	0.0619713	0.0814476	0.0920919	0.352635
AdiposeSubcutaneous_GTEX-11ZTT	50092	480870	68779	131957	96801	472278	1300777	0.0385093	0.369679	0.0528753	0.101445	0.0744178	0.363074
AdiposeSubcutaneous_GTEX-11ZU8	41864	334221	53018	83809	80639	316233	909784	0.0460153	0.367363	0.0582754	0.0921197	0.0886353	0.347591
AdiposeSubcutaneous_GTEX-11ZUS	86493	317242	60837	183296	89820	343152	1080840	0.0800239	0.293514	0.0562868	0.169587	0.083102	0.317486
AdiposeSubcutaneous_GTEX-11ZVC	53565	362545	64777	101082	98533	378927	1059429	0.0505603	0.342208	0.0611433	0.0954118	0.0930058	0.357671
AdiposeSubcutaneous_GTEX-1211K	44411	318633	57799	70558	83775	323769	898945	0.0494035	0.354452	0.0642965	0.0784898	0.0931926	0.360166
AdiposeSubcutaneous_GTEX-12126	50040	428192	56507	95054	99003	469961	1198757	0.0417432	0.357197	0.047138	0.0792938	0.082588	0.39204
AdiposeSubcutaneous_GTEX-1212Z	51759	381401	72810	102637	104724	424521	1137852	0.0454883	0.335194	0.063989	0.0902024	0.0920366	0.37309
AdiposeSubcutaneous_GTEX-12584	50811	384814	62613	91511	91547	360440	1041736	0.0487753	0.369397	0.0601045	0.0878447	0.0878793	0.345999
AdiposeSubcutaneous_GTEX-12696	47091	465530	71407	96566	96629	416405	1193628	0.039452	0.390013	0.0598235	0.0809013	0.080954	0.348857
AdiposeSubcutaneous_GTEX-1269C	60701	422930	72471	98241	112605	455220	1222168	0.0496667	0.346049	0.0592971	0.0803826	0.0921355	0.372469
AdiposeSubcutaneous_GTEX-12C56	106626	724184	152344	222667	212914	759413	2178148	0.0489526	0.332477	0.069942	0.102228	0.09775	0.348651
AdiposeSubcutaneous_GTEX-12KS4	48726	363019	64864	96428	89616	371692	1034345	0.0471081	0.350965	0.0627102	0.0932261	0.0866403	0.35935
AdiposeSubcutaneous_GTEX-12WS9	50483	382153	52158	71613	73263	340293	969963	0.0520463	0.393987	0.0537732	0.0738307	0.0755317	0.350831
AdiposeSubcutaneous_GTEX-12WSA	39758	237309	47125	89253	61946	241862	717253	0.0554309	0.330858	0.0657021	0.124437	0.0863656	0.337206
AdiposeSubcutaneous_GTEX-12WSB	50562	339635	49282	77589	77615	313153	907836	0.0556951	0.374115	0.0542851	0.0854659	0.0854945	0.344944
AdiposeSubcutaneous_GTEX-12WSC	49497	397390	62583	100237	93017	441250	1143974	0.0432676	0.347377	0.0547067	0.0876217	0.0813104	0.385717
AdiposeSubcutaneous_GTEX-12WSD	105932	472041	69641	284964	113601	483914	1530093	0.0692324	0.308505	0.0455142	0.18624	0.0742445	0.316264
AdiposeSubcutaneous_GTEX-12WSL	65489	406270	72027	102800	114938	418089	1179613	0.0555174	0.34441	0.0610599	0.0871472	0.097437	0.354429
AdiposeSubcutaneous_GTEX-12WSM	51474	418806	56647	88282	101176	397393	1113778	0.0462157	0.376023	0.0508602	0.0792636	0.0908404	0.356797
AdiposeSubcutaneous_GTEX-12ZZX	53387	358084	64990	96493	89878	406052	1068884	0.0499465	0.335007	0.0608017	0.0902745	0.0840858	0.379884
AdiposeSubcutaneous_GTEX-12ZZY	64847	357159	61916	102815	106859	367684	1061280	0.0611026	0.336536	0.0583409	0.0968783	0.100689	0.346453
AdiposeSubcutaneous_GTEX-12ZZZ	35542	278656	47825	62535	68562	278902	772022	0.0460375	0.360943	0.0619477	0.0810016	0.0888084	0.361262
AdiposeSubcutaneous_GTEX-13111	50066	407555	59298	85934	90939	400338	1094130	0.0457587	0.372492	0.0541965	0.0785409	0.0831154	0.365896
AdiposeSubcutaneous_GTEX-13112	43480	301097	57423	83617	81907	308381	875905	0.0496401	0.343755	0.0655585	0.0954635	0.0935113	0.352071
AdiposeSubcutaneous_GTEX-13113	57405	469585	49770	85694	89329	478028	1229811	0.0466779	0.381835	0.0404696	0.0696806	0.0726364	0.3887
AdiposeSubcutaneous_GTEX-1313W	48505	363235	53104	105892	85370	405336	1061442	0.0456973	0.342209	0.0500301	0.0997624	0.0804283	0.381873
AdiposeSubcutaneous_GTEX-1314G	47488	375534	66101	99577	95502	446220	1130422	0.0420091	0.332207	0.0584746	0.0880883	0.0844835	0.394738
AdiposeSubcutaneous_GTEX-131XE	48887	481966	58594	80391	92335	475630	1237803	0.039495	0.389372	0.0473371	0.0649465	0.0745959	0.384253
AdiposeSubcutaneous_GTEX-131XF	47886	508619	71296	78873	99805	547646	1354125	0.0353631	0.375607	0.052651	0.0582465	0.0737044	0.404428
AdiposeSubcutaneous_GTEX-131XW	107293	544441	92235	177465	168222	564969	1654625	0.0648443	0.329042	0.0557437	0.107254	0.101668	0.341448
AdiposeSubcutaneous_GTEX-131YS	102002	487626	74852	152887	125244	466808	1409419	0.0723717	0.345977	0.0531084	0.108475	0.0888621	0.331206
AdiposeSubcutaneous_GTEX-132AR	63772	452252	75375	173062	110866	448859	1324186	0.0481594	0.341532	0.0569218	0.130693	0.0837239	0.33897
AdiposeSubcutaneous_GTEX-133LE	117838	553162	75504	168469	179350	494308	1588631	0.0741758	0.3482	0.0475277	0.106047	0.112896	0.311153
AdiposeSubcutaneous_GTEX-1399R	75399	356121	53003	94596	89622	319713	988454	0.0762797	0.360281	0.0536221	0.095701	0.0906689	0.323448
AdiposeSubcutaneous_GTEX-1399T	49802	305821	47848	69293	81740	366515	921019	0.0540727	0.332046	0.0519512	0.0752351	0.0887495	0.397945
AdiposeSubcutaneous_GTEX-1399U	43236	335068	48567	95803	89981	350170	962825	0.0449054	0.348005	0.0504422	0.099502	0.0934552	0.36369
AdiposeSubcutaneous_GTEX-139D8	68246	401500	72112	145056	112791	420971	1220676	0.0559084	0.328916	0.0590755	0.118833	0.0924004	0.344867
AdiposeSubcutaneous_GTEX-139T4	54623	399304	66226	90412	95443	425220	1131228	0.0482865	0.352983	0.0585435	0.0799238	0.0843711	0.375892
AdiposeSubcutaneous_GTEX-139T6	69588	355197	65609	129342	114764	377482	1111982	0.0625801	0.319427	0.0590019	0.116317	0.103207	0.339468
AdiposeSubcutaneous_GTEX-139T8	47915	383670	55400	78985	86900	361040	1013910	0.0472576	0.378406	0.05464	0.0779014	0.0857078	0.356087
AdiposeSubcutaneous_GTEX-139TT	43283	248251	41001	62249	75483	279031	749298	0.0577647	0.331311	0.0547192	0.0830764	0.100738	0.37239
AdiposeSubcutaneous_GTEX-139TU	90414	358210	67247	134910	113008	374347	1138136	0.0794404	0.314734	0.0590852	0.118536	0.0992922	0.328912
AdiposeSubcutaneous_GTEX-139YR	96448	386486	69906	148619	121645	398516	1221620	0.0789509	0.316372	0.057224	0.121657	0.0995768	0.326219
AdiposeSubcutaneous_GTEX-13CF2	83220	334898	56517	84497	130613	319420	1009165	0.0824642	0.331857	0.0560037	0.0837296	0.129427	0.316519
AdiposeSubcutaneous_GTEX-13CF3	50817	425218	62096	102921	95522	378199	1114773	0.0455851	0.381439	0.0557028	0.0923246	0.0856874	0.339261
AdiposeSubcutaneous_GTEX-13D11	51332	378449	58086	131703	85848	355667	1061085	0.0483769	0.356662	0.0547421	0.124121	0.0809059	0.335192
AdiposeSubcutaneous_GTEX-13FH7	48328	369111	57338	121980	85037	359924	1041718	0.0463926	0.354329	0.0550418	0.117095	0.0816315	0.34551
AdiposeSubcutaneous_GTEX-13FHO	67282	398111	70568	156195	108101	430729	1230986	0.054657	0.323408	0.0573264	0.126886	0.0878166	0.349906
AdiposeSubcutaneous_GTEX-13FHP	120872	441550	103751	926532	169157	620580	2382442	0.0507345	0.185335	0.0435482	0.3889	0.0710015	0.260481
AdiposeSubcutaneous_GTEX-13FTW	54954	419363	61978	120827	87354	385116	1129592	0.0486494	0.371252	0.0548676	0.106965	0.0773323	0.340934
AdiposeSubcutaneous_GTEX-13FTY	48663	303574	51289	83623	83365	327738	898252	0.0541752	0.337961	0.0570987	0.0930953	0.092808	0.364862
AdiposeSubcutaneous_GTEX-13G51	81709	338825	57104	75602	131584	316685	1001509	0.0815859	0.338314	0.057018	0.0754881	0.131386	0.316208
AdiposeSubcutaneous_GTEX-13IVO	167335	689741	112580	173398	266847	699874	2109775	0.0793141	0.326926	0.0533611	0.0821879	0.126481	0.331729
AdiposeSubcutaneous_GTEX-13JUV	101011	514203	64219	113421	160268	466878	1420000	0.0711345	0.362115	0.0452246	0.0798739	0.112865	0.328787
AdiposeSubcutaneous_GTEX-13JVG	74506	396816	57659	111221	93427	374533	1108162	0.0672339	0.358085	0.0520312	0.100365	0.0843081	0.337977
AdiposeSubcutaneous_GTEX-13N11	116912	638790	99566	164002	155622	608762	1783654	0.0655463	0.358136	0.0558214	0.0919472	0.087249	0.3413
AdiposeSubcutaneous_GTEX-13N1W	94129	407220	72662	145560	123493	434463	1277527	0.0736806	0.318756	0.0568771	0.113939	0.0966657	0.340081
AdiposeSubcutaneous_GTEX-13N2G	92760	420417	77260	153991	113137	431351	1288916	0.0719675	0.326179	0.0599418	0.119473	0.0877769	0.334662
AdiposeSubcutaneous_GTEX-13NYS	77709	435248	57399	94338	110423	433040	1208157	0.0643203	0.360258	0.0475096	0.0780842	0.0913979	0.35843
AdiposeSubcutaneous_GTEX-13NZ8	66585	388338	58752	104871	114194	390297	1123037	0.0592901	0.345793	0.0523153	0.0933816	0.101683	0.347537
AdiposeSubcutaneous_GTEX-13NZ9	97694	420699	70932	144534	128966	452225	1315050	0.0742892	0.319911	0.0539386	0.109908	0.0980693	0.343884
AdiposeSubcutaneous_GTEX-13NZA	111474	476113	73374	163846	128191	474670	1427668	0.0780812	0.33349	0.0513943	0.114765	0.0897905	0.332479
AdiposeSubcutaneous_GTEX-13NZB	94073	414306	64220	146085	113823	431730	1264237	0.0744109	0.327712	0.0507974	0.115552	0.090033	0.341495
AdiposeSubcutaneous_GTEX-13O1R	106922	513642	81020	156592	136971	499959	1495106	0.0715147	0.343549	0.0541901	0.104736	0.0916129	0.334397
AdiposeSubcutaneous_GTEX-13O21	96993	413269	67258	147334	111741	414835	1251430	0.0775057	0.330237	0.0537449	0.117733	0.0892907	0.331489
AdiposeSubcutaneous_GTEX-13O3P	54286	310675	58372	103109	91462	318908	936812	0.0579476	0.33163	0.0623092	0.110064	0.0976311	0.340418
AdiposeSubcutaneous_GTEX-13O3Q	62862	316253	58475	111271	100131	368086	1017078	0.0618065	0.310943	0.0574931	0.109403	0.0984497	0.361905
AdiposeSubcutaneous_GTEX-13O61	96223	445934	70363	144095	120824	497325	1374764	0.0699924	0.324371	0.0511819	0.104814	0.0878871	0.361753
AdiposeSubcutaneous_GTEX-13OVI	51765	370797	58889	87968	96989	402815	1069223	0.0484137	0.346791	0.0550764	0.0822728	0.0907098	0.376736
AdiposeSubcutaneous_GTEX-13OVJ	50666	323757	56371	90697	89629	346155	957275	0.0529273	0.338207	0.0588869	0.094745	0.0936293	0.361605
AdiposeSubcutaneous_GTEX-13OVL	57311	308745	57430	93746	85858	351078	954168	0.0600638	0.323575	0.0601886	0.0982489	0.0899821	0.367941
AdiposeSubcutaneous_GTEX-13OW6	36253	253008	46216	67472	78945	295127	777021	0.0466564	0.325613	0.0594784	0.0868342	0.1016	0.379819
AdiposeSubcutaneous_GTEX-13OW7	69971	366503	60453	109242	116102	402495	1124766	0.0622094	0.325848	0.0537472	0.0971242	0.103223	0.357848
AdiposeSubcutaneous_GTEX-13OW8	41914	271430	46943	77551	86799	289823	814460	0.0514623	0.333264	0.057637	0.0952177	0.106572	0.355847
AdiposeSubcutaneous_GTEX-13PDP	105288	407160	74314	156691	132278	433251	1308982	0.080435	0.311051	0.0567724	0.119704	0.101054	0.330983
AdiposeSubcutaneous_GTEX-13PLJ	52704	308496	53580	88232	90257	346876	940145	0.0560594	0.328137	0.0569912	0.0938494	0.0960033	0.36896
AdiposeSubcutaneous_GTEX-13PVQ	52692	362248	65629	109439	100867	381547	1072422	0.0491336	0.337785	0.061197	0.102048	0.0940553	0.355781
AdiposeSubcutaneous_GTEX-13PVR	45671	331148	56707	89977	84346	308801	916650	0.0498238	0.361259	0.0618633	0.0981585	0.0920155	0.33688
AdiposeSubcutaneous_GTEX-13QBU	45635	384586	60809	133953	99688	426193	1150864	0.0396528	0.334172	0.0528377	0.116393	0.0866201	0.370324
AdiposeSubcutaneous_GTEX-13QJ3	58023	339361	59059	87333	89362	359786	992924	0.0584365	0.341779	0.0594799	0.0879554	0.0899988	0.36235
AdiposeSubcutaneous_GTEX-13RTJ	34276	273223	49036	69658	70682	296323	793198	0.0432124	0.344457	0.0618206	0.0878192	0.0891102	0.37358
AdiposeSubcutaneous_GTEX-13S7M	64683	455256	77834	121683	120912	456981	1297349	0.0498578	0.350913	0.0599947	0.0937936	0.0931993	0.352242
AdiposeSubcutaneous_GTEX-13SLW	36165	291766	49991	68282	75186	262556	783946	0.046132	0.372176	0.0637684	0.0871004	0.0959071	0.334916
AdiposeSubcutaneous_GTEX-13SLX	56369	433983	58681	85177	98828	397753	1130791	0.0498492	0.383787	0.0518938	0.0753251	0.0873972	0.351748
AdiposeSubcutaneous_GTEX-13U4I	50795	379185	66068	147510	100882	402259	1146699	0.0442967	0.330675	0.0576158	0.128639	0.087976	0.350797
AdiposeSubcutaneous_GTEX-13VXT	81746	383091	48042	82876	126869	355553	1078177	0.0758187	0.355314	0.0445585	0.0768668	0.11767	0.329772
AdiposeSubcutaneous_GTEX-13VXU	51450	354014	69588	96835	92365	374701	1038953	0.049521	0.340741	0.066979	0.0932044	0.088902	0.360653
AdiposeSubcutaneous_GTEX-13W3W	52796	444428	68185	167622	104732	457124	1294887	0.0407727	0.343218	0.0526571	0.129449	0.0808812	0.353022
AdiposeSubcutaneous_GTEX-13X6K	52203	413817	60462	99940	111990	387302	1125714	0.0463732	0.367604	0.0537099	0.0887792	0.0994835	0.34405
AdiposeSubcutaneous_GTEX-13YAN	106576	591146	88537	159044	162337	656327	1763967	0.0604184	0.335123	0.050192	0.0901627	0.0920295	0.372074
AdiposeSubcutaneous_GTEX-144FL	52089	447967	65295	112653	100045	429658	1207707	0.0431305	0.370924	0.0540653	0.0932784	0.0828388	0.355763
AdiposeSubcutaneous_GTEX-144GL	52532	340453	61097	81595	91979	364245	991901	0.0529609	0.343233	0.0615959	0.0822612	0.09273	0.367219
AdiposeSubcutaneous_GTEX-144GM	75617	283990	48740	89060	124516	261528	883451	0.0855927	0.321455	0.05517	0.100809	0.140943	0.29603
AdiposeSubcutaneous_GTEX-145LS	51163	342029	62900	91455	97038	359586	1004171	0.0509505	0.340608	0.0626387	0.0910751	0.0966349	0.358092
AdiposeSubcutaneous_GTEX-145LT	38371	317114	49459	65943	76293	359436	906616	0.0423233	0.349778	0.0545534	0.0727353	0.0841514	0.396459
AdiposeSubcutaneous_GTEX-145ME	53900	464171	71787	154123	113026	558436	1415443	0.03808	0.327933	0.050717	0.108887	0.079852	0.394531
AdiposeSubcutaneous_GTEX-145MF	94551	371969	60359	100163	145667	311380	1084089	0.087217	0.343117	0.0556772	0.0923937	0.134368	0.287227
AdiposeSubcutaneous_GTEX-145MI	72702	421040	73990	125230	122672	451600	1267234	0.0573706	0.332251	0.058387	0.0988215	0.096803	0.356367
AdiposeSubcutaneous_GTEX-145MN	91230	577506	81074	227135	122770	580399	1680114	0.0542999	0.34373	0.0482551	0.13519	0.0730724	0.345452
AdiposeSubcutaneous_GTEX-145MO	36921	284128	48370	64018	73065	284580	791082	0.0466715	0.359164	0.0611441	0.0809246	0.0923608	0.359735
AdiposeSubcutaneous_GTEX-146FH	44598	346948	60330	89917	90073	347414	979280	0.0455416	0.354289	0.0616065	0.0918195	0.0919788	0.354765
AdiposeSubcutaneous_GTEX-146FQ	85748	469404	73463	209211	114203	496661	1448690	0.05919	0.32402	0.05071	0.144414	0.0788319	0.342835
AdiposeSubcutaneous_GTEX-146FR	57769	421091	67983	108501	108881	392489	1156714	0.0499423	0.364041	0.0587725	0.0938011	0.0941296	0.339314
AdiposeSubcutaneous_GTEX-14753	39676	331243	46776	61280	79920	364788	923683	0.0429541	0.358611	0.0506408	0.0663431	0.0865232	0.394928
AdiposeSubcutaneous_GTEX-147F3	73606	387614	63600	240230	93150	407793	1265993	0.0581409	0.306174	0.0502372	0.189756	0.0735786	0.322113
AdiposeSubcutaneous_GTEX-147GR	32371	267142	43989	59524	70896	315531	789453	0.0410043	0.338389	0.0557209	0.075399	0.089804	0.399683
AdiposeSubcutaneous_GTEX-148VI	50234	362967	64505	112737	99809	380579	1070831	0.0469112	0.338958	0.0602383	0.10528	0.0932071	0.355405
AdiposeSubcutaneous_GTEX-1497J	62238	415205	54594	171057	81514	460298	1244906	0.0499941	0.333523	0.0438539	0.137406	0.065478	0.369745
AdiposeSubcutaneous_GTEX-14BIL	65679	538108	84329	189500	126485	507492	1511593	0.0434502	0.355987	0.0557882	0.125364	0.0836766	0.335733
AdiposeSubcutaneous_GTEX-14BMU	48407	391413	65576	102546	101438	394587	1103967	0.0438482	0.354551	0.0594003	0.0928886	0.091885	0.357426
AdiposeSubcutaneous_GTEX-14BMV	47619	400593	67684	89341	107271	400657	1113165	0.042778	0.359868	0.0608032	0.0802585	0.0963658	0.359926
AdiposeSubcutaneous_GTEX-14C39	52544	384642	70837	98829	100559	379493	1086904	0.0483428	0.353888	0.0651732	0.0909271	0.0925188	0.34915
AdiposeSubcutaneous_GTEX-14C5O	68996	549966	87798	117970	134508	572147	1531385	0.0450546	0.35913	0.0573324	0.0770348	0.0878342	0.373614
AdiposeSubcutaneous_GTEX-14DAR	38754	353459	57879	73987	78051	325821	927951	0.041763	0.380903	0.0623729	0.0797316	0.0841111	0.351119
AdiposeSubcutaneous_GTEX-14E6C	40828	334320	58453	80973	90993	341835	947402	0.0430947	0.352881	0.0616982	0.0854685	0.0960448	0.360813
AdiposeSubcutaneous_GTEX-N7MS	56096	437012	68115	126744	109726	453213	1250906	0.0448443	0.349356	0.0544525	0.101322	0.0877172	0.362308
AdiposeSubcutaneous_GTEX-NFK9	69144	382393	54572	95491	95175	434828	1131603	0.0611027	0.337922	0.0482254	0.0843856	0.0841064	0.384258
AdiposeSubcutaneous_GTEX-NL3G	46457	358449	55207	94866	83228	374560	1012767	0.0458714	0.35393	0.0545111	0.0936701	0.0821788	0.369838
AdiposeSubcutaneous_GTEX-NPJ8	45611	333112	48458	90391	87403	333459	938434	0.0486033	0.354966	0.0516371	0.0963211	0.0931371	0.355336
AdiposeSubcutaneous_GTEX-O5YT	92405	125267	15882	70388	28656	138841	471439	0.196006	0.265712	0.0336883	0.149305	0.0607841	0.294505
AdiposeSubcutaneous_GTEX-O5YV	51485	406752	61986	90265	98325	391612	1100425	0.0467865	0.369632	0.0563291	0.0820274	0.0893518	0.355873
AdiposeSubcutaneous_GTEX-OHPK	78885	569308	63875	103929	103760	564478	1484235	0.0531486	0.38357	0.0430356	0.0700219	0.0699081	0.380316
AdiposeSubcutaneous_GTEX-OHPM	57877	419971	63678	92782	112035	432466	1178809	0.0490979	0.356267	0.0540189	0.0787083	0.0950408	0.366867
AdiposeSubcutaneous_GTEX-OHPN	43757	339289	47943	81985	77782	328299	919055	0.0476109	0.369172	0.0521655	0.0892058	0.0846326	0.357214
AdiposeSubcutaneous_GTEX-OIZH	63097	358740	47164	91031	90758	385243	1036033	0.0609025	0.346263	0.0455236	0.087865	0.0876015	0.371844
AdiposeSubcutaneous_GTEX-OIZI	179270	215350	24337	136823	45789	221585	823154	0.217784	0.261616	0.0295655	0.166218	0.0556263	0.26919
AdiposeSubcutaneous_GTEX-OOBJ	58976	347595	46720	192721	93806	370141	1109959	0.0531335	0.31316	0.0420916	0.173629	0.084513	0.333473
AdiposeSubcutaneous_GTEX-OOBK	39636	204539	30296	85668	57642	229124	646905	0.0612702	0.316181	0.0468322	0.132427	0.0891043	0.354185
AdiposeSubcutaneous_GTEX-OXRK	116448	805791	108441	284289	202946	837436	2355351	0.0494398	0.342111	0.0460403	0.120699	0.0861638	0.355546
AdiposeSubcutaneous_GTEX-OXRL	44713	326234	48338	82192	86589	329320	917386	0.0487396	0.355613	0.052691	0.0895937	0.0943867	0.358976
AdiposeSubcutaneous_GTEX-OXRN	226028	376645	62736	303357	127897	413944	1510607	0.149627	0.249334	0.0415303	0.200818	0.084666	0.274025
AdiposeSubcutaneous_GTEX-OXRO	42637	286510	40563	67611	79345	285283	801949	0.0531667	0.357267	0.0505805	0.0843084	0.0989402	0.355737
AdiposeSubcutaneous_GTEX-OXRP	81699	547089	81435	159757	156441	560994	1587415	0.0514667	0.344641	0.0513004	0.10064	0.0985508	0.353401
AdiposeSubcutaneous_GTEX-P44G	148126	152105	19312	103489	43359	140485	606876	0.24408	0.250636	0.031822	0.170527	0.0714462	0.231489
AdiposeSubcutaneous_GTEX-P44H	156625	169111	22617	114116	47736	179892	690097	0.226961	0.245054	0.0327737	0.165362	0.0691729	0.260676
AdiposeSubcutaneous_GTEX-P4PP	73787	488314	71245	137605	102089	473285	1346325	0.0548062	0.362701	0.0529181	0.102208	0.0758279	0.351538
AdiposeSubcutaneous_GTEX-P4PQ	174709	202343	30559	158624	57352	208738	832325	0.209905	0.243106	0.0367152	0.190579	0.0689058	0.250789
AdiposeSubcutaneous_GTEX-P4QR	160938	170068	28152	130434	52399	189029	731020	0.220155	0.232645	0.0385106	0.178427	0.0716793	0.258583
AdiposeSubcutaneous_GTEX-P4QS	36773	326016	38806	101741	67849	353279	924464	0.0397776	0.352654	0.0419768	0.110054	0.0733928	0.382145
AdiposeSubcutaneous_GTEX-P4QT	66458	443232	60453	94601	114239	457622	1236605	0.0537423	0.358426	0.0488863	0.0765006	0.0923812	0.370063
AdiposeSubcutaneous_GTEX-P78B	50595	387458	58982	133507	101531	423734	1155807	0.0437746	0.335227	0.051031	0.11551	0.0878443	0.366613
AdiposeSubcutaneous_GTEX-PLZ4	161994	604257	93285	291757	148740	595762	1895795	0.0854491	0.318735	0.0492063	0.153897	0.0784579	0.314254
AdiposeSubcutaneous_GTEX-PLZ5	49463	415650	53641	116303	96737	406926	1138720	0.0434374	0.365015	0.0471064	0.102135	0.0849524	0.357354
AdiposeSubcutaneous_GTEX-PLZ6	53684	430599	62383	167506	117931	467136	1299239	0.0413196	0.331424	0.048015	0.128926	0.0907693	0.359546
AdiposeSubcutaneous_GTEX-POMQ	136851	581833	87893	157710	137669	587402	1689358	0.0810077	0.344411	0.0520275	0.093355	0.0814919	0.347707
AdiposeSubcutaneous_GTEX-POYW	307523	298839	47130	227030	87037	334777	1302336	0.236132	0.229464	0.0361888	0.174325	0.0668314	0.257059
AdiposeSubcutaneous_GTEX-PWCY	40736	335963	55005	119603	92725	379136	1023168	0.0398136	0.328356	0.0537595	0.116895	0.0906254	0.370551
AdiposeSubcutaneous_GTEX-PWN1	184671	554456	101099	317909	145786	524709	1828630	0.100989	0.303208	0.0552867	0.173851	0.0797242	0.286941
AdiposeSubcutaneous_GTEX-PWOO	262401	314133	64969	213743	96230	348310	1299786	0.20188	0.241681	0.0499844	0.164445	0.0740353	0.267975
AdiposeSubcutaneous_GTEX-PX3G	266709	574095	93580	328850	172065	688515	2123814	0.12558	0.270313	0.0440622	0.154839	0.081017	0.324188
AdiposeSubcutaneous_GTEX-Q2AG	91341	97177	21299	74505	28644	98213	411179	0.222144	0.236337	0.0517998	0.181198	0.0696631	0.238857
AdiposeSubcutaneous_GTEX-Q2AH	193686	685112	94357	464523	157860	799109	2394647	0.0808829	0.286101	0.0394033	0.193984	0.065922	0.333706
AdiposeSubcutaneous_GTEX-Q2AI	228339	233303	47401	194388	73833	261872	1039136	0.219739	0.224516	0.0456158	0.187067	0.0710523	0.252009
AdiposeSubcutaneous_GTEX-Q734	89106	391895	61344	244818	120004	441652	1348819	0.0660622	0.290547	0.0454798	0.181505	0.0889697	0.327436
AdiposeSubcutaneous_GTEX-QCQG	257075	363160	59770	269463	88868	367721	1406057	0.182834	0.258283	0.0425089	0.191644	0.0632037	0.261526
AdiposeSubcutaneous_GTEX-QDT8	218355	346517	39773	213121	84788	381279	1283833	0.170081	0.269908	0.0309799	0.166004	0.0660429	0.296985
AdiposeSubcutaneous_GTEX-QDVJ	113663	159507	27281	89738	33540	158167	581896	0.195332	0.274116	0.0468829	0.154217	0.0576392	0.271813
AdiposeSubcutaneous_GTEX-QDVN	314145	704441	119292	300719	199482	832929	2471008	0.127132	0.285082	0.0482767	0.121699	0.080729	0.337081
AdiposeSubcutaneous_GTEX-QEG4	45154	421634	68250	166916	94692	460898	1257544	0.0359065	0.335284	0.0542725	0.132732	0.0752992	0.366506
AdiposeSubcutaneous_GTEX-QEG5	200829	250664	48131	161378	68489	296543	1026034	0.195733	0.244304	0.0469098	0.157283	0.0667512	0.289019
AdiposeSubcutaneous_GTEX-QEL4	246632	198867	25452	138693	41700	177270	828614	0.297644	0.24	0.0307164	0.16738	0.050325	0.213936
AdiposeSubcutaneous_GTEX-QESD	315749	169632	30716	143765	50521	168403	878786	0.359301	0.19303	0.0349528	0.163595	0.0574895	0.191631
AdiposeSubcutaneous_GTEX-QLQ7	262888	202452	26396	120873	42780	195749	851138	0.308866	0.23786	0.0310126	0.142013	0.0502621	0.229985
AdiposeSubcutaneous_GTEX-QLQW	177488	127649	17444	85589	28598	134703	571471	0.310581	0.223369	0.0305247	0.14977	0.0500428	0.235713
AdiposeSubcutaneous_GTEX-QMRM	188775	110494	18517	84515	32232	132577	567110	0.332872	0.194837	0.0326515	0.149028	0.0568355	0.233777
AdiposeSubcutaneous_GTEX-QV31	371901	266561	36291	173467	61563	266440	1176223	0.316182	0.226625	0.0308538	0.147478	0.0523396	0.226522
AdiposeSubcutaneous_GTEX-QV44	48752	336427	59643	91626	102629	321038	960115	0.0507773	0.350403	0.0621207	0.0954323	0.106892	0.334375
AdiposeSubcutaneous_GTEX-QVJO	60208	39147	5468	27874	10279	40063	183039	0.328935	0.213872	0.0298734	0.152284	0.0561574	0.218877
AdiposeSubcutaneous_GTEX-R53T	90739	97087	13835	58657	25528	88522	374368	0.242379	0.259336	0.0369556	0.156683	0.0681896	0.236457
AdiposeSubcutaneous_GTEX-R55C	56557	347499	61136	135322	95879	343008	1039401	0.0544131	0.334326	0.0588185	0.130192	0.0922445	0.330005
AdiposeSubcutaneous_GTEX-R55D	51194	402359	85617	141302	101277	426043	1207792	0.0423864	0.333136	0.0708872	0.116992	0.083853	0.352745
AdiposeSubcutaneous_GTEX-R55F	38962	249494	44062	113821	76989	315291	838619	0.0464597	0.297506	0.0525411	0.135724	0.0918045	0.375965
AdiposeSubcutaneous_GTEX-R55G	102157	194861	30206	103405	53647	199255	683531	0.149455	0.28508	0.0441911	0.151281	0.0784851	0.291508
AdiposeSubcutaneous_GTEX-REY6	44074	256030	41440	96872	78177	266687	783280	0.0562685	0.326869	0.0529057	0.123675	0.0998072	0.340475
AdiposeSubcutaneous_GTEX-RM2N	18160	147112	21299	41214	36059	149321	413165	0.0439534	0.356061	0.0515508	0.0997519	0.0872751	0.361408
AdiposeSubcutaneous_GTEX-RTLS	25248	229364	28284	62355	51290	240912	637453	0.0396076	0.359813	0.0443703	0.097819	0.0804608	0.377929
AdiposeSubcutaneous_GTEX-RU72	44704	318231	49540	79110	83190	320305	895080	0.0499441	0.355534	0.055347	0.0883832	0.0929414	0.357851
AdiposeSubcutaneous_GTEX-RVPU	125919	160062	29508	110188	52633	166906	645216	0.195158	0.248075	0.0457335	0.170777	0.0815742	0.258682
AdiposeSubcutaneous_GTEX-RWSA	234644	122309	16790	126420	35538	120275	655976	0.357702	0.186453	0.0255954	0.19272	0.0541758	0.183353
AdiposeSubcutaneous_GTEX-S32W	526713	224897	36162	293581	71016	270423	1422792	0.370197	0.158067	0.0254162	0.206341	0.0499131	0.190065
AdiposeSubcutaneous_GTEX-S33H	630095	301990	42864	316083	88570	305545	1685147	0.373911	0.179207	0.0254364	0.18757	0.0525592	0.181317
AdiposeSubcutaneous_GTEX-S341	173427	162355	24972	144934	44689	220022	770399	0.225113	0.210741	0.0324144	0.188128	0.0580076	0.285595
AdiposeSubcutaneous_GTEX-S3XE	357486	263070	41762	248570	75806	285961	1272655	0.280898	0.20671	0.0328149	0.195316	0.0595652	0.224696
AdiposeSubcutaneous_GTEX-S4P3	345334	241491	49544	323537	97478	328105	1385489	0.249251	0.1743	0.0357592	0.233518	0.0703564	0.236815
AdiposeSubcutaneous_GTEX-S4Q7	331931	270522	39894	207143	75431	286252	1211173	0.274057	0.223355	0.0329383	0.171027	0.0622793	0.236343
AdiposeSubcutaneous_GTEX-S4UY	669022	485207	80629	514938	159748	538938	2448482	0.27324	0.198166	0.0329302	0.210309	0.0652437	0.220111
AdiposeSubcutaneous_GTEX-S4Z8	307928	192622	34935	183357	67689	228759	1015290	0.303291	0.189721	0.0344089	0.180596	0.0666696	0.225314
AdiposeSubcutaneous_GTEX-S7SE	197118	220630	28106	158697	63647	225763	893961	0.2205	0.2468	0.0314399	0.177521	0.0711966	0.252542
AdiposeSubcutaneous_GTEX-S7SF	376364	305126	39952	232647	77730	310050	1341869	0.280477	0.227389	0.0297734	0.173375	0.0579267	0.231058
AdiposeSubcutaneous_GTEX-S95S	255772	213153	35652	190234	75169	236851	1006831	0.254037	0.211707	0.0354101	0.188943	0.074659	0.235244
AdiposeSubcutaneous_GTEX-SIU8	228257	199532	30992	168855	68097	227891	923624	0.247132	0.216032	0.0335548	0.182818	0.0737281	0.246736
AdiposeSubcutaneous_GTEX-SJXC	272863	233296	36557	194829	80842	292578	1110965	0.245609	0.209994	0.0329056	0.175369	0.0727674	0.263355
AdiposeSubcutaneous_GTEX-SN8G	54417	307963	48104	134277	90013	347675	982449	0.0553891	0.313465	0.0489634	0.136676	0.091621	0.353886
AdiposeSubcutaneous_GTEX-SNMC	165074	195250	25091	147936	54331	197157	784839	0.210328	0.248777	0.0319696	0.188492	0.0692257	0.251207
AdiposeSubcutaneous_GTEX-SSA3	98574	210845	17984	66674	39021	202068	635166	0.155194	0.331953	0.0283139	0.104971	0.0614343	0.318134
AdiposeSubcutaneous_GTEX-SUCS	410378	397204	52961	292952	112926	430688	1697109	0.24181	0.234047	0.0312066	0.172618	0.0665402	0.253777
AdiposeSubcutaneous_GTEX-T2IS	116579	176918	20070	93728	40538	170870	618703	0.188425	0.28595	0.0324388	0.151491	0.0655209	0.276175
AdiposeSubcutaneous_GTEX-T5JC	259084	262288	36176	183743	73512	274323	1089126	0.237882	0.240824	0.0332156	0.168707	0.0674963	0.251874
AdiposeSubcutaneous_GTEX-T5JW	250549	335056	51926	269915	100026	368259	1375731	0.182121	0.243548	0.0377443	0.196198	0.0727075	0.267682
AdiposeSubcutaneous_GTEX-T6MN	488251	516507	62202	346807	130729	548682	2093178	0.233258	0.246757	0.0297165	0.165684	0.0624548	0.262129
AdiposeSubcutaneous_GTEX-T6MO	263421	396552	47762	200610	87492	400344	1396181	0.188673	0.284026	0.034209	0.143685	0.0626652	0.286742
AdiposeSubcutaneous_GTEX-T8EM	426530	416054	49770	246388	95708	431314	1665764	0.256057	0.249768	0.0298782	0.147913	0.0574559	0.258929
AdiposeSubcutaneous_GTEX-TKQ1	59606	497801	86589	162548	140992	545626	1493162	0.0399193	0.333387	0.0579904	0.108862	0.0944251	0.365416
AdiposeSubcutaneous_GTEX-TMKS	348284	415741	42038	200695	85859	497909	1590526	0.218974	0.261386	0.0264303	0.126182	0.0539815	0.313047
AdiposeSubcutaneous_GTEX-TML8	211021	440821	39352	159658	85067	449018	1384937	0.152369	0.318297	0.0284143	0.115282	0.061423	0.324215
AdiposeSubcutaneous_GTEX-TMMY	76180	115558	12237	54211	22034	111206	391426	0.194622	0.295223	0.0312626	0.138496	0.0562916	0.284105
AdiposeSubcutaneous_GTEX-TMZS	46913	371728	46489	109960	88190	439018	1102298	0.0425593	0.33723	0.0421746	0.0997552	0.0800056	0.398275
AdiposeSubcutaneous_GTEX-TSE9	394958	322793	47772	213098	87666	324579	1390866	0.283966	0.232081	0.0343469	0.153212	0.0630298	0.233365
AdiposeSubcutaneous_GTEX-U3ZN	301469	232732	33487	163112	59903	261378	1052081	0.286545	0.221211	0.0318293	0.155037	0.0569376	0.248439
AdiposeSubcutaneous_GTEX-U412	29071	271904	31924	63797	53411	332825	782932	0.0371309	0.347289	0.0407749	0.0814847	0.0682192	0.425101
AdiposeSubcutaneous_GTEX-U4B1	56515	394602	61035	117599	102997	480170	1212918	0.0465942	0.325333	0.0503208	0.0969554	0.0849167	0.39588
AdiposeSubcutaneous_GTEX-U8T8	9350	66978	10982	19844	18060	70514	195728	0.0477704	0.342199	0.0561085	0.101386	0.0922709	0.360265
AdiposeSubcutaneous_GTEX-U8XE	35974	243243	40033	77360	72702	263326	732638	0.049102	0.33201	0.0546423	0.105591	0.0992332	0.359422
AdiposeSubcutaneous_GTEX-UJHI	54237	479711	54652	103518	105409	531119	1328646	0.0408213	0.361053	0.0411336	0.0779124	0.0793357	0.399745
AdiposeSubcutaneous_GTEX-UTHO	97343	460884	68499	102958	102850	444479	1277013	0.0762271	0.360908	0.05364	0.0806241	0.0805395	0.348061
AdiposeSubcutaneous_GTEX-VJYA	95445	190959	21753	65355	28203	192883	594598	0.16052	0.321156	0.0365844	0.109915	0.047432	0.324392
AdiposeSubcutaneous_GTEX-VUSG	50854	383863	72535	123019	105012	359432	1094715	0.0464541	0.350651	0.0662593	0.112375	0.0959263	0.328334
AdiposeSubcutaneous_GTEX-W5WG	33358	346373	48651	72375	77263	348152	926172	0.0360171	0.373983	0.0525291	0.0781442	0.0834219	0.375904
AdiposeSubcutaneous_GTEX-W5X1	51929	516801	64766	119473	118289	541893	1413151	0.036747	0.365708	0.0458309	0.0845437	0.0837058	0.383464
AdiposeSubcutaneous_GTEX-WEY5	924114	375254	52574	507846	97651	392814	2350253	0.393198	0.159665	0.0223695	0.216081	0.0415491	0.167137
AdiposeSubcutaneous_GTEX-WFG8	329038	526452	97111	288390	140552	554282	1935825	0.169973	0.271952	0.0501652	0.148975	0.0726057	0.286329
AdiposeSubcutaneous_GTEX-WFJO	711391	225488	39435	342089	76354	232223	1626980	0.437246	0.138593	0.0242382	0.21026	0.0469299	0.142733
AdiposeSubcutaneous_GTEX-WFON	64851	440773	75197	129138	133823	536502	1380284	0.0469838	0.319335	0.0544794	0.093559	0.0969532	0.38869
AdiposeSubcutaneous_GTEX-WH7G	47088	351252	52078	92818	93763	339803	976802	0.0482063	0.359594	0.0533148	0.0950223	0.0959898	0.347873
AdiposeSubcutaneous_GTEX-WHPG	39291	314638	51905	104822	81662	334574	926892	0.0423901	0.339455	0.055999	0.11309	0.088103	0.360963
AdiposeSubcutaneous_GTEX-WI4N	56032	409955	62156	167844	115226	475733	1286946	0.0435387	0.318549	0.0482973	0.13042	0.0895344	0.36966
AdiposeSubcutaneous_GTEX-WL46	48335	266056	40926	86244	82532	315445	839538	0.0575733	0.316908	0.0487482	0.102728	0.0983064	0.375736
AdiposeSubcutaneous_GTEX-WVJS	57530	406193	73194	163351	120446	415529	1236243	0.0465362	0.328571	0.0592068	0.132135	0.0974291	0.336122
AdiposeSubcutaneous_GTEX-WVLH	81143	348121	58553	149771	102537	376093	1116218	0.0726946	0.311875	0.0524566	0.134177	0.0918611	0.336935
AdiposeSubcutaneous_GTEX-WY7C	56769	362566	62437	121232	105257	373211	1081472	0.0524923	0.335252	0.0577333	0.112099	0.0973275	0.345095
AdiposeSubcutaneous_GTEX-X15G	35257	319833	44413	177791	74021	336586	987901	0.0356888	0.32375	0.0449569	0.179968	0.0749275	0.340708
AdiposeSubcutaneous_GTEX-X261	38764	332361	49852	114007	88136	338648	961768	0.0403049	0.345573	0.0518337	0.118539	0.0916396	0.35211
AdiposeSubcutaneous_GTEX-X4EO	55476	357433	62507	120620	107562	379078	1082676	0.0512397	0.330138	0.0577338	0.111409	0.0993483	0.350131
AdiposeSubcutaneous_GTEX-X4LF	45705	350641	55890	91769	105742	366277	1016024	0.0449842	0.345111	0.0550085	0.0903217	0.104074	0.3605
AdiposeSubcutaneous_GTEX-X4XY	44746	286061	51772	87823	84257	281021	835680	0.0535444	0.342309	0.0619519	0.105092	0.100824	0.336278
AdiposeSubcutaneous_GTEX-X5EB	59305	386137	80849	200877	113913	394665	1235746	0.0479913	0.312473	0.0654253	0.162555	0.0921816	0.319374
AdiposeSubcutaneous_GTEX-X62O	60267	415967	79596	139151	120224	407317	1222522	0.0492973	0.340253	0.065108	0.113823	0.098341	0.333178
AdiposeSubcutaneous_GTEX-X638	53487	547475	60124	89347	106053	537548	1394034	0.0383685	0.392727	0.0431295	0.0640924	0.0760763	0.385606
AdiposeSubcutaneous_GTEX-X88G	50727	417219	60906	107681	113732	427775	1178040	0.0430605	0.354164	0.0517011	0.0914069	0.0965434	0.363124
AdiposeSubcutaneous_GTEX-X8HC	47395	425301	69750	127261	97399	513100	1280206	0.0370214	0.332213	0.0544834	0.0994067	0.0760807	0.400795
AdiposeSubcutaneous_GTEX-XAJ8	44020	359035	50205	90892	85986	352259	982397	0.0448088	0.365468	0.0511046	0.0925206	0.0875267	0.358571
AdiposeSubcutaneous_GTEX-XBEC	35574	254300	46618	97444	80274	297452	811662	0.0438286	0.313308	0.0574352	0.120055	0.0989008	0.366473
AdiposeSubcutaneous_GTEX-XBED	45160	340224	53463	67718	86829	332008	925402	0.0488004	0.36765	0.0577727	0.0731768	0.0938284	0.358772
AdiposeSubcutaneous_GTEX-XBEW	45389	392948	65904	139990	103649	451474	1199354	0.0378445	0.327633	0.0549496	0.116721	0.0864207	0.376431
AdiposeSubcutaneous_GTEX-XGQ4	45958	350760	64957	86632	103096	354752	1006155	0.0456769	0.348614	0.0645596	0.086102	0.102465	0.352582
AdiposeSubcutaneous_GTEX-XK95	36291	265827	47115	70754	84279	271301	775567	0.0467929	0.342752	0.0607491	0.0912287	0.108668	0.34981
AdiposeSubcutaneous_GTEX-XLM4	66390	430035	91337	182940	143812	540955	1455469	0.0456142	0.295461	0.0627543	0.125691	0.098808	0.371671
AdiposeSubcutaneous_GTEX-XMD2	86821	469190	72906	250608	121535	555292	1556352	0.0557849	0.301468	0.0468442	0.161023	0.0780897	0.356791
AdiposeSubcutaneous_GTEX-XMK1	55277	424846	73792	115044	119416	462989	1251364	0.0441734	0.339506	0.0589693	0.0919349	0.0954287	0.369987
AdiposeSubcutaneous_GTEX-XOTO	61453	384454	79585	96198	127185	441809	1190684	0.0516115	0.322885	0.0668397	0.0807922	0.106817	0.371055
AdiposeSubcutaneous_GTEX-XPVG	55767	355190	68133	118944	98489	377893	1074416	0.0519045	0.330589	0.063414	0.110706	0.0916675	0.351719
AdiposeSubcutaneous_GTEX-XQ3S	34940	284885	49082	104154	78111	313227	864399	0.0404211	0.329576	0.0567816	0.120493	0.0903645	0.362364
AdiposeSubcutaneous_GTEX-XQ8I	56355	421925	89436	142517	116848	472072	1299153	0.0433783	0.324769	0.0688418	0.1097	0.0899417	0.363369
AdiposeSubcutaneous_GTEX-XUJ4	42428	357932	52833	110111	87517	344900	995721	0.0426103	0.35947	0.05306	0.110584	0.0878931	0.346382
AdiposeSubcutaneous_GTEX-XUW1	40382	276600	48214	101383	79242	319354	865175	0.046675	0.319704	0.0557275	0.117182	0.0915907	0.369121
AdiposeSubcutaneous_GTEX-XUYS	42923	414731	51284	75651	84624	378419	1047632	0.0409714	0.395875	0.0489523	0.0722114	0.0807765	0.361214
AdiposeSubcutaneous_GTEX-XUZC	51942	391285	68085	104856	108945	370088	1095201	0.0474269	0.357272	0.0621667	0.0957413	0.0994749	0.337918
AdiposeSubcutaneous_GTEX-XV7Q	45670	315813	52709	80449	87421	338245	920307	0.0496247	0.34316	0.0572733	0.0874154	0.0949911	0.367535
AdiposeSubcutaneous_GTEX-XXEK	40426	301649	51906	72295	83838	276085	826199	0.0489301	0.365105	0.0628251	0.0875031	0.101474	0.334163
AdiposeSubcutaneous_GTEX-XYKS	72338	543963	85595	120643	132330	576033	1530902	0.0472519	0.355322	0.0559115	0.0788052	0.0864392	0.37627
AdiposeSubcutaneous_GTEX-Y111	60948	432736	72180	116686	116524	441669	1240743	0.0491222	0.348772	0.0581748	0.0940453	0.0939147	0.355971
AdiposeSubcutaneous_GTEX-Y114	65428	584336	90221	205755	135173	603467	1684380	0.038844	0.346915	0.0535633	0.122155	0.0802509	0.358272
AdiposeSubcutaneous_GTEX-Y3I4	69034	599171	102291	163828	159506	624507	1718337	0.0401749	0.348692	0.0595291	0.095341	0.0928258	0.363437
AdiposeSubcutaneous_GTEX-Y3IK	100503	709218	92005	221866	140599	710743	1974934	0.0508893	0.35911	0.0465864	0.112341	0.0711917	0.359882
AdiposeSubcutaneous_GTEX-Y5V5	73139	402907	63391	105480	114735	426332	1185984	0.0616695	0.339724	0.0534501	0.0889388	0.0967425	0.359475
AdiposeSubcutaneous_GTEX-Y5V6	55661	349928	51232	90727	92625	363993	1004166	0.0554301	0.348476	0.0510195	0.0903506	0.0922407	0.362483
AdiposeSubcutaneous_GTEX-Y8E4	68690	378275	61434	164827	104747	402940	1180913	0.0581669	0.320324	0.0520225	0.139576	0.0887	0.341211
AdiposeSubcutaneous_GTEX-Y8E5	77474	557171	68479	139285	112646	530773	1485828	0.052142	0.37499	0.0460881	0.0937423	0.0758136	0.357224
AdiposeSubcutaneous_GTEX-Y8LW	70460	429118	63359	166450	96196	438039	1263622	0.0557603	0.339594	0.0501408	0.131725	0.0761272	0.346654
AdiposeSubcutaneous_GTEX-YB5E	61028	378822	58584	113422	101911	440815	1154582	0.0528572	0.328103	0.0507404	0.0982364	0.0882666	0.381796
AdiposeSubcutaneous_GTEX-YB5K	80213	539066	77461	240597	114727	545289	1597353	0.0502162	0.337475	0.0484934	0.150622	0.0718232	0.34137
AdiposeSubcutaneous_GTEX-YEC3	63754	306235	51055	97743	92660	308564	920011	0.069297	0.33286	0.0554939	0.106241	0.100716	0.335392
AdiposeSubcutaneous_GTEX-YEC4	67763	449988	64663	162879	100237	448968	1294498	0.0523469	0.347616	0.0499522	0.125824	0.0774331	0.346828
AdiposeSubcutaneous_GTEX-YECK	118257	544263	89965	253145	168987	637218	1811835	0.0652692	0.300393	0.0496541	0.139717	0.0932684	0.351698
AdiposeSubcutaneous_GTEX-YF7O	74183	484573	70093	121596	121107	468168	1339720	0.055372	0.361697	0.0523191	0.0907622	0.0903972	0.349452
AdiposeSubcutaneous_GTEX-YFC4	70063	453274	76192	147327	105069	505471	1357396	0.0516157	0.333929	0.056131	0.108536	0.0774048	0.372383
AdiposeSubcutaneous_GTEX-YFCO	138305	707306	113205	373087	200152	734789	2266844	0.0610121	0.312022	0.0499395	0.164584	0.0882954	0.324146
AdiposeSubcutaneous_GTEX-YJ89	58829	419827	65731	105334	103896	457009	1210626	0.0485939	0.346785	0.0542951	0.0870079	0.0858201	0.377498
AdiposeSubcutaneous_GTEX-YJ8A	81118	459135	66366	114252	118284	450747	1289902	0.0628869	0.355946	0.0514504	0.0885742	0.0917	0.349443
AdiposeSubcutaneous_GTEX-YJ8O	55112	361812	67218	100262	102505	369082	1055991	0.0521898	0.342628	0.063654	0.0949459	0.09707	0.349512
AdiposeSubcutaneous_GTEX-Z93S	48641	373944	54689	75431	77596	333593	963894	0.050463	0.387951	0.0567376	0.0782565	0.0805026	0.346089
AdiposeSubcutaneous_GTEX-Z93T	45237	398480	57682	84424	91893	377942	1055658	0.0428519	0.377471	0.0546408	0.0799729	0.0870481	0.358016
AdiposeSubcutaneous_GTEX-Z9EW	108228	406354	63853	340595	91513	439328	1449871	0.0746466	0.280269	0.0440405	0.234914	0.063118	0.303012
AdiposeSubcutaneous_GTEX-ZAJG	65474	554460	85095	116955	115845	599330	1537159	0.0425942	0.360704	0.0553586	0.0760852	0.0753631	0.389895
AdiposeSubcutaneous_GTEX-ZAK1	106492	341716	58567	320456	92375	351056	1270662	0.0838083	0.268928	0.0460917	0.252196	0.0726983	0.276278
AdiposeSubcutaneous_GTEX-ZC5H	41567	360502	52615	84093	82984	343098	964859	0.0430809	0.373632	0.0545313	0.0871557	0.0860063	0.355594
AdiposeSubcutaneous_GTEX-ZDTS	47441	400693	67065	95227	99392	426948	1136766	0.0417333	0.352485	0.0589963	0.0837701	0.087434	0.375581
AdiposeSubcutaneous_GTEX-ZDTT	35458	309679	56366	71979	80989	342433	896904	0.0395338	0.345276	0.0628451	0.0802527	0.0902984	0.381794
AdiposeSubcutaneous_GTEX-ZDXO	48100	360322	58145	81785	110324	390555	1049231	0.0458431	0.343415	0.0554168	0.0779476	0.105147	0.37223
AdiposeSubcutaneous_GTEX-ZDYS	36523	334810	52974	66569	74982	335493	901351	0.0405203	0.371454	0.0587718	0.0738547	0.0831885	0.372211
AdiposeSubcutaneous_GTEX-ZE7O	44335	284117	56054	73933	84582	306533	849554	0.0521862	0.334431	0.0659805	0.0870257	0.0995605	0.360816
AdiposeSubcutaneous_GTEX-ZE9C	40308	295091	44966	59801	69598	293112	802876	0.0502045	0.367542	0.0560062	0.0744835	0.0866859	0.365078
AdiposeSubcutaneous_GTEX-ZEX8	43219	297052	62443	77386	86689	314110	880899	0.0490624	0.337215	0.0708855	0.0878489	0.0984097	0.356579
AdiposeSubcutaneous_GTEX-ZF28	34538	268453	48891	68431	73664	254532	748509	0.0461424	0.35865	0.0653179	0.0914231	0.0984143	0.340052
AdiposeSubcutaneous_GTEX-ZF29	67514	646379	105293	127604	142132	619988	1708910	0.0395071	0.378241	0.0616141	0.0746698	0.0831711	0.362797
AdiposeSubcutaneous_GTEX-ZF3C	66235	529479	86310	131350	135528	544697	1493599	0.0443459	0.354499	0.0577866	0.0879419	0.0907392	0.364688
AdiposeSubcutaneous_GTEX-ZLV1	54624	455907	66933	115558	99415	441712	1234149	0.0442605	0.36941	0.0542341	0.0936338	0.0805535	0.357908
AdiposeSubcutaneous_GTEX-ZLWG	42980	412920	51695	98038	85253	460668	1151554	0.0373235	0.358576	0.0448915	0.0851354	0.074033	0.40004
AdiposeSubcutaneous_GTEX-ZP4G	61347	387121	63054	153552	94953	376080	1136107	0.0539976	0.340743	0.0555001	0.135156	0.0835775	0.331025
AdiposeSubcutaneous_GTEX-ZPCL	68069	502149	74128	194593	100515	481627	1421081	0.0478995	0.353357	0.0521631	0.136933	0.0707314	0.338916
AdiposeSubcutaneous_GTEX-ZPIC	73494	440759	76226	181071	109785	448034	1329369	0.0552849	0.331555	0.05734	0.136208	0.0825843	0.337028
AdiposeSubcutaneous_GTEX-ZPU1	75323	512893	62485	165909	110777	532352	1459739	0.0516003	0.351359	0.0428056	0.113657	0.0758882	0.36469
AdiposeSubcutaneous_GTEX-ZQG8	41734	326874	62725	96302	80435	351329	959399	0.0435001	0.340707	0.0653795	0.100377	0.0838389	0.366197
AdiposeSubcutaneous_GTEX-ZT9X	78204	538112	84933	200028	120746	516007	1538030	0.0508469	0.349871	0.0552219	0.130055	0.0785069	0.335499
AdiposeSubcutaneous_GTEX-ZTPG	50473	408416	73717	111386	107373	420864	1172229	0.0430573	0.34841	0.0628862	0.0950207	0.0915973	0.359029
AdiposeSubcutaneous_GTEX-ZTSS	92079	364399	66571	198205	100316	356703	1178273	0.0781474	0.309265	0.0564988	0.168217	0.0851382	0.302734
AdiposeSubcutaneous_GTEX-ZTX8	132770	620757	88072	167071	193281	632885	1834836	0.0723607	0.338317	0.0479999	0.091055	0.10534	0.344927
AdiposeSubcutaneous_GTEX-ZUA1	75424	363057	62371	150463	95718	366098	1113131	0.0677584	0.326158	0.056032	0.135171	0.0859899	0.32889
AdiposeSubcutaneous_GTEX-ZV68	101274	446158	65807	278255	95756	449881	1437131	0.0704696	0.31045	0.0457905	0.193618	0.06663	0.313041
AdiposeSubcutaneous_GTEX-ZVE2	67449	435542	65925	157152	97351	422597	1246016	0.0541317	0.349548	0.0529086	0.126124	0.0781298	0.339159
AdiposeSubcutaneous_GTEX-ZVP2	46580	400038	68250	73299	86416	453239	1127822	0.0413008	0.3547	0.0605149	0.0649916	0.076622	0.401871
AdiposeSubcutaneous_GTEX-ZVT2	55460	416093	76787	140364	109956	421991	1220651	0.0454348	0.340878	0.0629066	0.114991	0.0900798	0.34571
AdiposeSubcutaneous_GTEX-ZVT4	55812	340685	53538	109055	76172	397633	1032895	0.0540345	0.329835	0.051833	0.105582	0.0737461	0.384969
AdiposeSubcutaneous_GTEX-ZVTK	43459	431941	55177	90534	90491	408071	1119673	0.038814	0.385774	0.0492796	0.0808575	0.0808191	0.364456
AdiposeSubcutaneous_GTEX-ZVZO	65014	518051	70291	124779	111870	548728	1438733	0.0451884	0.360074	0.0488562	0.0867284	0.0777559	0.381397
AdiposeSubcutaneous_GTEX-ZVZP	69239	322339	50435	170188	74859	328261	1015321	0.0681942	0.317475	0.0496739	0.16762	0.0737294	0.323308
AdiposeSubcutaneous_GTEX-ZVZQ	129301	513703	77755	294296	119790	534185	1669030	0.0774707	0.307785	0.0465869	0.176328	0.0717722	0.320057
AdiposeSubcutaneous_GTEX-ZXES	40848	368762	61679	102292	87325	397938	1058844	0.0385779	0.348268	0.0582513	0.0966072	0.082472	0.375823
AdiposeSubcutaneous_GTEX-ZXG5	89046	344388	62099	229696	90755	359204	1175188	0.0757717	0.293049	0.0528418	0.195455	0.0772259	0.305657
AdiposeSubcutaneous_GTEX-ZYFC	53433	525415	71045	93456	105151	574505	1423005	0.0375494	0.369229	0.049926	0.0656751	0.0738936	0.403727
AdiposeSubcutaneous_GTEX-ZYFD	37116	277494	48396	62448	76551	310779	812784	0.0456653	0.341412	0.0595435	0.0768322	0.0941837	0.382364
AdiposeSubcutaneous_GTEX-ZYVF	43714	287849	58711	93228	85119	308092	876713	0.0498612	0.328328	0.0669672	0.106338	0.0970888	0.351417
AdiposeSubcutaneous_GTEX-ZYW4	63450	363025	60430	142515	84873	406826	1121119	0.0565952	0.323806	0.0539015	0.127119	0.0757038	0.362875
AdiposeSubcutaneous_GTEX-ZYWO	137851	537540	115191	245649	164416	563464	1764111	0.0781419	0.304709	0.0652969	0.139248	0.0932005	0.319404
AdiposeSubcutaneous_GTEX-ZYY3	56213	344482	58321	139466	79233	331736	1009451	0.0556867	0.341257	0.057775	0.13816	0.0784912	0.32863
AdiposeSubcutaneous_GTEX-ZZ64	62349	337938	62154	144983	83915	368683	1060022	0.0588186	0.318803	0.0586346	0.136774	0.0791635	0.347807
AdiposeSubcutaneous_GTEX-ZZPU	42963	346132	69509	73376	85512	367600	985092	0.0436132	0.35137	0.0705609	0.0744864	0.0868061	0.373163
AdiposeVisceral_GTEX-1117F	61937	356264	53304	172465	83054	363622	1090646	0.0567893	0.326654	0.0488738	0.158131	0.0761512	0.333401
AdiposeVisceral_GTEX-111CU	71579	367858	64917	194659	90490	380782	1170285	0.0611637	0.314332	0.0554711	0.166335	0.077323	0.325375
AdiposeVisceral_GTEX-111YS	74415	358150	59400	210401	91102	396912	1190380	0.0625137	0.30087	0.0499	0.176751	0.0765319	0.333433
AdiposeVisceral_GTEX-1122O	53132	413038	52704	100728	88259	420199	1128060	0.0471003	0.366149	0.0467209	0.0892931	0.0782396	0.372497
AdiposeVisceral_GTEX-1128S	54650	466898	74398	138157	115310	484906	1334319	0.0409572	0.349915	0.0557573	0.103541	0.0864186	0.363411
AdiposeVisceral_GTEX-113JC	39699	303594	55665	63248	76943	277812	816961	0.0485935	0.371614	0.0681367	0.0774186	0.094182	0.340055
AdiposeVisceral_GTEX-117YW	41904	314351	53076	73356	86803	312494	881984	0.0475111	0.356413	0.060178	0.0831716	0.0984179	0.354308
AdiposeVisceral_GTEX-117YX	57363	448398	74487	102717	108018	477402	1268385	0.0452252	0.353519	0.0587259	0.0809825	0.0851618	0.376386
AdiposeVisceral_GTEX-1192X	50523	343313	60307	105658	97700	375476	1032977	0.0489101	0.332353	0.0583817	0.102285	0.094581	0.363489
AdiposeVisceral_GTEX-11DXX	51260	441043	64551	80107	91007	422598	1150566	0.044552	0.383327	0.0561037	0.069624	0.0790976	0.367296
AdiposeVisceral_GTEX-11DXY	40408	296069	57896	77125	84147	315019	870664	0.0464106	0.34005	0.0664964	0.0885818	0.0966469	0.361815
AdiposeVisceral_GTEX-11DXZ	45464	649528	71569	83315	96228	633286	1579390	0.0287858	0.411252	0.0453143	0.0527514	0.0609273	0.400969
AdiposeVisceral_GTEX-11DYG	83807	462679	64001	213933	105035	500787	1430242	0.0585964	0.323497	0.0447484	0.149578	0.0734386	0.350141
AdiposeVisceral_GTEX-11EM3	54844	339033	70826	98950	94053	361475	1019181	0.0538118	0.332652	0.0694931	0.0970878	0.0922829	0.354672
AdiposeVisceral_GTEX-11EQ9	72738	341892	59758	168966	93048	363901	1100303	0.0661072	0.310725	0.0543105	0.153563	0.0845658	0.330728
AdiposeVisceral_GTEX-11GS4	49266	422103	53824	84526	93627	362612	1065958	0.0462176	0.395985	0.0504935	0.0792958	0.0878337	0.340175
AdiposeVisceral_GTEX-11GSO	46522	311341	57960	87477	84172	322443	909915	0.0511279	0.342165	0.0636983	0.0961376	0.0925053	0.354366
AdiposeVisceral_GTEX-11I78	44122	360024	71033	95558	86700	381225	1038662	0.0424797	0.346623	0.0683889	0.0920011	0.0834728	0.367035
AdiposeVisceral_GTEX-11LCK	54286	417736	67618	109520	94800	427547	1171507	0.0463386	0.35658	0.0577188	0.0934864	0.0809214	0.364955
AdiposeVisceral_GTEX-11NUK	36455	281865	51866	71479	73313	307826	822804	0.0443058	0.342566	0.0630357	0.0868725	0.0891014	0.374118
AdiposeVisceral_GTEX-11NV4	45778	283291	44864	87668	67361	271930	800892	0.0571588	0.353719	0.0560175	0.109463	0.0841075	0.339534
AdiposeVisceral_GTEX-11OF3	38953	301826	45484	100303	63435	268072	818073	0.0476156	0.368948	0.055599	0.122609	0.077542	0.327687
AdiposeVisceral_GTEX-11P7K	53740	472197	63308	127336	87416	500679	1304676	0.0411903	0.361927	0.0485239	0.0975997	0.0670021	0.383757
AdiposeVisceral_GTEX-11P81	78647	429715	78050	130040	136186	423791	1276429	0.0616149	0.336654	0.0611472	0.101878	0.106693	0.332013
AdiposeVisceral_GTEX-11P82	41432	324659	60545	90963	78280	358956	954835	0.0433918	0.340016	0.0634089	0.0952657	0.0819828	0.375935
AdiposeVisceral_GTEX-11PRG	51825	421660	64232	81703	89524	442326	1151270	0.0450155	0.366256	0.0557923	0.0709677	0.0777611	0.384207
AdiposeVisceral_GTEX-11TT1	84389	621612	86985	157655	145217	600530	1696388	0.0497463	0.366433	0.0512766	0.0929357	0.0856036	0.354005
AdiposeVisceral_GTEX-11VI4	42722	322296	54830	77907	83052	315078	895885	0.0476869	0.359752	0.0612021	0.0869609	0.0927039	0.351695
AdiposeVisceral_GTEX-11WQK	39924	319114	62950	99022	95618	329674	946302	0.0421895	0.337222	0.0665221	0.104641	0.101044	0.348381
AdiposeVisceral_GTEX-11XUK	35316	311961	53737	83627	70658	327373	882672	0.0400103	0.353428	0.0608799	0.094743	0.0800501	0.370889
AdiposeVisceral_GTEX-11ZTS	41699	324338	58171	99083	82811	328084	934186	0.0446367	0.347188	0.0622692	0.106063	0.0886451	0.351198
AdiposeVisceral_GTEX-11ZUS	36331	290774	54451	66231	75933	289038	812758	0.0447009	0.357762	0.0669953	0.0814892	0.0934263	0.355626
AdiposeVisceral_GTEX-1211K	51946	407321	76875	108749	107041	404644	1156576	0.0449136	0.352178	0.0664677	0.0940267	0.0925499	0.349864
AdiposeVisceral_GTEX-1212Z	47624	372930	69086	91638	101242	398457	1080977	0.0440564	0.344993	0.0639107	0.0847733	0.0936579	0.368608
AdiposeVisceral_GTEX-12584	42600	357419	59201	78689	81873	312480	932262	0.0456953	0.383389	0.0635025	0.0844065	0.0878219	0.335185
AdiposeVisceral_GTEX-12696	41262	426079	64316	95827	90644	400981	1119109	0.0368704	0.380731	0.0574707	0.0856279	0.0809966	0.358304
AdiposeVisceral_GTEX-12BJ1	34001	331960	48046	62006	68160	328247	872420	0.0389732	0.380505	0.0550721	0.0710736	0.0781275	0.376249
AdiposeVisceral_GTEX-12C56	47559	341427	66636	100252	100217	351434	1007525	0.0472038	0.338877	0.0661383	0.0995032	0.0994685	0.348809
AdiposeVisceral_GTEX-12KS4	42178	347003	60210	79759	84023	360709	973882	0.0433091	0.356309	0.0618247	0.081898	0.0862764	0.370383
AdiposeVisceral_GTEX-12WSA	39453	299203	61720	80440	83246	311624	875686	0.0450538	0.341678	0.0704819	0.0918594	0.0950638	0.355863
AdiposeVisceral_GTEX-12WSC	56656	401935	72524	104204	99010	445812	1180141	0.0480078	0.340582	0.0614537	0.0882979	0.0838968	0.377762
AdiposeVisceral_GTEX-12WSG	45324	359919	60499	90705	86666	352827	995940	0.0455088	0.361386	0.0607456	0.0910748	0.0870193	0.354265
AdiposeVisceral_GTEX-12WSI	58913	342546	65796	90294	101051	365352	1023952	0.0575349	0.334533	0.0642569	0.0881819	0.0986872	0.356806
AdiposeVisceral_GTEX-12WSK	103641	422402	62660	299662	93298	418348	1400011	0.0740287	0.301713	0.0447568	0.214043	0.0666409	0.298818
AdiposeVisceral_GTEX-12WSL	122101	428009	70856	369911	106508	419986	1517371	0.0804688	0.282073	0.0466966	0.243784	0.0701925	0.276785
AdiposeVisceral_GTEX-12WSM	46041	380615	63892	80248	89139	357655	1017590	0.0452451	0.374036	0.0627876	0.0788608	0.0875981	0.351473
AdiposeVisceral_GTEX-12ZZW	31720	284382	49594	72078	69820	274015	781609	0.040583	0.363842	0.0634512	0.0922175	0.0893286	0.350578
AdiposeVisceral_GTEX-12ZZX	44598	274201	50398	93653	69077	268367	800294	0.055727	0.342625	0.0629744	0.117023	0.0863145	0.335336
AdiposeVisceral_GTEX-13111	49093	363545	53755	114223	90548	346873	1018037	0.0482232	0.357104	0.0528026	0.112199	0.0889437	0.340727
AdiposeVisceral_GTEX-13112	43661	285287	54365	69939	74962	277106	805320	0.0542157	0.354253	0.0675073	0.0868462	0.0930835	0.344094
AdiposeVisceral_GTEX-13113	62119	567156	61569	96038	101891	563623	1452396	0.04277	0.390497	0.0423913	0.0661238	0.0701537	0.388064
AdiposeVisceral_GTEX-1313W	74231	391580	61821	125857	98663	404470	1156622	0.0641791	0.338555	0.0534496	0.108814	0.0853027	0.349699
AdiposeVisceral_GTEX-131XE	61188	561837	64710	90165	110259	546538	1434697	0.0426487	0.391607	0.0451036	0.062846	0.0768518	0.380943
AdiposeVisceral_GTEX-131XF	43949	505155	75603	88301	94841	540210	1348059	0.0326017	0.374728	0.0560829	0.0655023	0.0703537	0.400732
AdiposeVisceral_GTEX-131XG	105777	529580	73067	150883	124729	473112	1457148	0.0725918	0.363436	0.0501438	0.103547	0.085598	0.324684
AdiposeVisceral_GTEX-131XH	59600	548116	61016	102657	104450	545575	1421414	0.0419301	0.385613	0.0429263	0.0722217	0.0734832	0.383826
AdiposeVisceral_GTEX-131YS	44187	408408	67824	88829	81741	372844	1063833	0.0415357	0.383902	0.0637544	0.083499	0.0768363	0.350472
AdiposeVisceral_GTEX-132AR	119189	458343	78619	171067	145873	469006	1442097	0.0826498	0.317831	0.0545171	0.118624	0.101153	0.325225
AdiposeVisceral_GTEX-132NY	41250	317879	62901	83287	82192	340122	927631	0.0444681	0.342678	0.0678082	0.0897846	0.0886042	0.366657
AdiposeVisceral_GTEX-132Q8	44630	386373	64746	85607	91440	356208	1029004	0.043372	0.375483	0.062921	0.083194	0.0888626	0.346168
AdiposeVisceral_GTEX-132QS	41954	406760	55106	128362	90916	392175	1115273	0.0376177	0.364718	0.0494103	0.115095	0.0815191	0.35164
AdiposeVisceral_GTEX-1339X	39840	304503	49504	73427	79523	330402	877199	0.0454173	0.347131	0.0564342	0.0837062	0.0906556	0.376656
AdiposeVisceral_GTEX-133LE	84074	545078	84771	173686	143995	539070	1570674	0.0535273	0.347034	0.0539711	0.110581	0.0916772	0.343209
AdiposeVisceral_GTEX-1399S	82625	452168	75581	124019	132386	438588	1305367	0.0632964	0.346391	0.0579002	0.095007	0.101417	0.335988
AdiposeVisceral_GTEX-1399T	48292	372391	69868	90006	91885	413136	1085578	0.0444851	0.343035	0.0643602	0.0829107	0.0846415	0.380568
AdiposeVisceral_GTEX-139D8	110975	438014	79320	175059	146115	466113	1415596	0.0783945	0.30942	0.0560329	0.123665	0.103218	0.32927
AdiposeVisceral_GTEX-139T6	41721	244715	50127	98012	73487	270126	778188	0.053613	0.314468	0.064415	0.125949	0.0944335	0.347122
AdiposeVisceral_GTEX-139TU	77204	308241	56768	76624	122005	288489	929331	0.0830748	0.331681	0.0610848	0.0824507	0.131283	0.310427
AdiposeVisceral_GTEX-139YR	106875	444331	82421	175595	132990	432156	1374368	0.077763	0.323298	0.0599701	0.127764	0.0967645	0.31444
AdiposeVisceral_GTEX-13CF3	82527	456785	60627	94207	140544	378608	1213298	0.0680187	0.376482	0.0499688	0.0776454	0.115836	0.312049
AdiposeVisceral_GTEX-13D11	96048	415476	68298	126170	154665	386244	1246901	0.0770294	0.333207	0.0547742	0.101187	0.12404	0.309763
AdiposeVisceral_GTEX-13FH7	105695	477197	77085	164456	134516	474717	1433666	0.0737236	0.332851	0.0537678	0.11471	0.0938266	0.331121
AdiposeVisceral_GTEX-13FHO	76909	320973	53043	107842	96619	344423	999809	0.0769237	0.321034	0.0530531	0.107863	0.0966375	0.344489
AdiposeVisceral_GTEX-13FTW	41968	397713	45532	88782	81324	353930	1009249	0.0415834	0.394068	0.0451147	0.0879684	0.0805787	0.350687
AdiposeVisceral_GTEX-13FTX	88046	402158	62784	126928	119697	379634	1179247	0.0746629	0.341029	0.0532408	0.107635	0.101503	0.321929
AdiposeVisceral_GTEX-13G51	41496	306201	55912	93976	73282	290914	861781	0.0481514	0.355312	0.0648796	0.109049	0.0850355	0.337573
AdiposeVisceral_GTEX-13IVO	73938	314631	60931	100437	104798	345297	1000032	0.0739356	0.314621	0.0609291	0.100434	0.104795	0.345286
AdiposeVisceral_GTEX-13JUV	76954	462800	59220	115315	103684	428699	1246672	0.0617275	0.371228	0.0475025	0.0924983	0.0831686	0.343875
AdiposeVisceral_GTEX-13N11	65970	595448	81619	126678	111152	513754	1494621	0.0441383	0.398394	0.0546085	0.0847559	0.074368	0.343735
AdiposeVisceral_GTEX-13N1W	87486	371476	68920	126414	111538	387984	1153818	0.0758231	0.321954	0.0597321	0.109561	0.0966686	0.336261
AdiposeVisceral_GTEX-13N2G	79793	387361	64202	137645	96927	388633	1154561	0.0691111	0.335505	0.0556073	0.119218	0.0839514	0.336607
AdiposeVisceral_GTEX-13NYS	85522	399096	71242	158294	120464	431635	1266253	0.0675394	0.315179	0.0562621	0.12501	0.0951342	0.340876
AdiposeVisceral_GTEX-13NZ9	75387	315358	58499	103773	102449	337578	993044	0.0759151	0.317567	0.0589088	0.1045	0.103167	0.339943
AdiposeVisceral_GTEX-13NZB	39776	308703	51142	77655	79310	326769	883355	0.0450283	0.349467	0.0578952	0.0879092	0.0897827	0.369918
AdiposeVisceral_GTEX-13O21	66660	324826	54447	118112	83057	319841	966943	0.0689389	0.335931	0.0563084	0.12215	0.0858965	0.330775
AdiposeVisceral_GTEX-13O3P	61216	383875	68732	131902	105821	412799	1164345	0.0525755	0.329692	0.0590306	0.113284	0.0908846	0.354533
AdiposeVisceral_GTEX-13O3Q	34146	230123	42079	59217	67906	261624	695095	0.0491242	0.331067	0.060537	0.0851927	0.0976931	0.376386
AdiposeVisceral_GTEX-13O61	80201	394660	65303	111196	105835	461414	1218609	0.0658136	0.323861	0.0535881	0.0912483	0.086849	0.37864
AdiposeVisceral_GTEX-13OVG	32859	243852	42808	73045	72163	287529	752256	0.0436806	0.324161	0.0569062	0.0971013	0.0959288	0.382222
AdiposeVisceral_GTEX-13OVH	43823	295574	45476	71410	82309	307904	846496	0.0517699	0.349174	0.0537226	0.0843595	0.097235	0.363739
AdiposeVisceral_GTEX-13OVJ	102328	403169	74249	147343	123024	421962	1272075	0.0804418	0.316938	0.0583684	0.115829	0.0967113	0.331712
AdiposeVisceral_GTEX-13OVL	47896	286482	54128	82057	84580	333704	888847	0.0538855	0.322307	0.0608969	0.0923185	0.095157	0.375435
AdiposeVisceral_GTEX-13OW6	45314	320196	57400	83895	90626	342174	939605	0.0482266	0.340777	0.0610895	0.0892875	0.0964512	0.364168
AdiposeVisceral_GTEX-13OW7	107567	416251	77088	147332	130752	461945	1340935	0.0802179	0.310418	0.0574882	0.109873	0.0975081	0.344495
AdiposeVisceral_GTEX-13OW8	42732	299031	51424	74977	85117	299791	853072	0.0500919	0.350534	0.060281	0.0878906	0.099777	0.351425
AdiposeVisceral_GTEX-13PDP	84186	334073	62366	119261	114344	354563	1068793	0.0787674	0.31257	0.0583518	0.111585	0.106984	0.331742
AdiposeVisceral_GTEX-13PL6	71794	388355	86723	108283	100373	395652	1151180	0.0623656	0.337354	0.075334	0.0940626	0.0871914	0.343693
AdiposeVisceral_GTEX-13PL7	48459	396988	73577	124576	100282	387071	1130953	0.0428479	0.351021	0.0650575	0.110151	0.0886704	0.342252
AdiposeVisceral_GTEX-13PVQ	46542	314591	58898	100736	88322	327812	936901	0.0496765	0.335778	0.0628647	0.10752	0.0942704	0.34989
AdiposeVisceral_GTEX-13PVR	33806	294923	58343	78048	76428	276553	818101	0.0413225	0.360497	0.0713152	0.0954014	0.0934212	0.338043
AdiposeVisceral_GTEX-13QBU	38298	324535	51651	106727	81378	358738	961327	0.0398387	0.337591	0.0537289	0.11102	0.0846517	0.37317
AdiposeVisceral_GTEX-13RTK	48594	362452	67297	99109	96457	357286	1031195	0.047124	0.351487	0.0652612	0.0961108	0.093539	0.346478
AdiposeVisceral_GTEX-13S7M	34657	258150	46466	68860	70548	254961	733642	0.0472397	0.351875	0.0633361	0.0938605	0.0961613	0.347528
AdiposeVisceral_GTEX-13S86	54870	412945	87334	129392	114660	469937	1269138	0.0432341	0.325374	0.0688136	0.101953	0.0903448	0.37028
AdiposeVisceral_GTEX-13U4I	116925	484323	90789	200772	146995	513221	1553025	0.0752885	0.311858	0.0584595	0.129278	0.0946508	0.330465
AdiposeVisceral_GTEX-13VXT	49738	448900	57403	102613	107122	449128	1214904	0.0409399	0.369494	0.047249	0.0844618	0.0881732	0.369682
AdiposeVisceral_GTEX-13VXU	92482	394150	84423	129656	125964	421113	1247788	0.0741168	0.315879	0.0676581	0.103909	0.10095	0.337488
AdiposeVisceral_GTEX-13W3W	39605	372133	51215	77167	81720	386993	1008833	0.0392582	0.368875	0.0507666	0.0764914	0.0810045	0.383605
AdiposeVisceral_GTEX-13W46	46385	376518	78514	127741	102517	406393	1138068	0.0407577	0.33084	0.0689888	0.112244	0.0900799	0.35709
AdiposeVisceral_GTEX-13X6H	58556	383884	65217	101948	118084	411347	1139036	0.0514084	0.337025	0.0572563	0.0895038	0.10367	0.361136
AdiposeVisceral_GTEX-13X6I	62323	429932	81473	125335	119412	459530	1278005	0.0487658	0.336409	0.0637501	0.0980708	0.0934363	0.359568
AdiposeVisceral_GTEX-13X6K	47432	418742	56829	102802	109217	384703	1119725	0.0423604	0.373969	0.0507526	0.09181	0.0975391	0.343569
AdiposeVisceral_GTEX-144GN	45968	350086	61900	87222	87901	356776	989853	0.0464392	0.353675	0.0625345	0.0881161	0.0888021	0.360433
AdiposeVisceral_GTEX-145LT	48394	427923	68673	96448	99134	514516	1255088	0.0385583	0.340951	0.0547157	0.0768456	0.0789857	0.409944
AdiposeVisceral_GTEX-145LU	96404	386396	63628	122885	148350	411065	1228728	0.0784584	0.314468	0.0517836	0.10001	0.120735	0.334545
AdiposeVisceral_GTEX-145LV	28794	344039	43695	54628	64387	311347	846890	0.0339997	0.406238	0.0515947	0.0645042	0.0760276	0.367636
AdiposeVisceral_GTEX-145ME	45549	398055	61655	78583	107096	472625	1163563	0.0391461	0.3421	0.0529881	0.0675365	0.0920414	0.406188
AdiposeVisceral_GTEX-145MF	38737	358656	57077	72395	83093	311506	921464	0.0420385	0.389224	0.0619416	0.0785652	0.090175	0.338056
AdiposeVisceral_GTEX-145MI	51176	351337	65018	118889	96068	372479	1054967	0.0485096	0.333031	0.0616304	0.112695	0.0910626	0.353072
AdiposeVisceral_GTEX-146FH	57515	479337	86633	159401	120641	492880	1396407	0.0411878	0.343265	0.0620399	0.114151	0.0863939	0.352963
AdiposeVisceral_GTEX-146FR	44474	365954	61319	78478	96849	322694	969768	0.0458605	0.377362	0.0632306	0.0809245	0.0998682	0.332754
AdiposeVisceral_GTEX-14753	92168	377889	55491	91296	143179	370295	1130318	0.0815417	0.334321	0.0490933	0.0807702	0.126671	0.327602
AdiposeVisceral_GTEX-147JS	37435	307878	56703	77433	76712	326068	882229	0.0424323	0.348977	0.0642724	0.0877697	0.0869525	0.369596
AdiposeVisceral_GTEX-14A6H	41437	364959	61964	122461	88934	408441	1088196	0.0380786	0.33538	0.0569419	0.112536	0.0817261	0.375338
AdiposeVisceral_GTEX-14AS3	36379	361601	45492	80854	71243	407150	1002719	0.0362804	0.36062	0.0453686	0.0806348	0.0710498	0.406046
AdiposeVisceral_GTEX-14B4R	34983	335934	48394	71179	71000	328188	889678	0.039321	0.377591	0.054395	0.0800054	0.0798042	0.368884
AdiposeVisceral_GTEX-14BIL	43827	379156	52888	68726	76133	307159	927889	0.047233	0.408622	0.0569982	0.074067	0.0820497	0.33103
AdiposeVisceral_GTEX-14BIN	29378	215294	42350	52135	59838	231810	630805	0.0465722	0.3413	0.0671364	0.0826484	0.0948597	0.367483
AdiposeVisceral_GTEX-14DAQ	42647	333335	51713	69322	78991	330330	906338	0.0470542	0.367782	0.0570571	0.0764858	0.087154	0.364467
AdiposeVisceral_GTEX-14E1K	40495	414285	52963	73187	89283	393445	1063658	0.0380714	0.389491	0.0497933	0.0688069	0.0839396	0.369898
AdiposeVisceral_GTEX-14ICL	41001	292699	53843	83869	76914	318853	867179	0.0472809	0.33753	0.0620898	0.0967147	0.0886945	0.36769
AdiposeVisceral_GTEX-U8XE	33984	236916	39353	65817	68716	252614	697400	0.0487296	0.339713	0.0564282	0.0943748	0.0985317	0.362223
AdiposeVisceral_GTEX-UPK5	346995	182020	34731	168310	53878	210405	996339	0.34827	0.182689	0.0348586	0.168928	0.054076	0.211178
AdiposeVisceral_GTEX-UTHO	160823	202150	20175	87986	39532	169973	680639	0.236282	0.297	0.0296413	0.12927	0.0580807	0.249726
AdiposeVisceral_GTEX-VUSG	105450	144631	18351	70740	31290	111264	481726	0.2189	0.300235	0.0380943	0.146847	0.0649539	0.230969
AdiposeVisceral_GTEX-W5X1	538758	312428	27869	229117	54423	326969	1489564	0.361688	0.209745	0.0187095	0.153815	0.0365362	0.219507
AdiposeVisceral_GTEX-WEY5	581968	236676	29564	271739	53645	241779	1415371	0.411177	0.167218	0.0208878	0.191991	0.0379017	0.170824
AdiposeVisceral_GTEX-WFJO	584070	197451	29953	293927	58996	187013	1351410	0.432193	0.146107	0.0221643	0.217497	0.0436551	0.138384
AdiposeVisceral_GTEX-WFON	50853	374076	55916	104910	107336	421580	1114671	0.0456215	0.335593	0.0501637	0.0941175	0.0962939	0.37821
AdiposeVisceral_GTEX-WH7G	47018	390701	56464	98726	99366	366894	1059169	0.0443914	0.368875	0.0533097	0.0932108	0.0938151	0.346398
AdiposeVisceral_GTEX-WHPG	66328	517163	72878	153715	126392	564901	1501377	0.0441781	0.344459	0.0485408	0.102383	0.0841841	0.376255
AdiposeVisceral_GTEX-WHWD	50117	348363	60142	92017	99731	381509	1031879	0.0485687	0.337601	0.058284	0.0891742	0.0966499	0.369723
AdiposeVisceral_GTEX-WK11	46731	339727	47991	93199	87086	351393	966127	0.0483694	0.351638	0.0496736	0.0964666	0.0901393	0.363713
AdiposeVisceral_GTEX-WL46	28541	176030	28322	98493	51939	219558	602883	0.0473409	0.29198	0.0469776	0.16337	0.086151	0.36418
AdiposeVisceral_GTEX-WOFM	76230	332965	56240	111685	98757	385070	1060947	0.0718509	0.313838	0.0530092	0.105269	0.0930838	0.362949
AdiposeVisceral_GTEX-WRHK	79373	383697	61530	108631	106639	407596	1147466	0.0691724	0.334386	0.0536225	0.0946703	0.0929343	0.355214
AdiposeVisceral_GTEX-WWTW	34678	290882	51489	121478	90329	300960	889816	0.0389721	0.326901	0.0578648	0.13652	0.101514	0.338227
AdiposeVisceral_GTEX-WXYG	49813	511554	52136	110608	98808	520079	1342998	0.0370909	0.380905	0.0388206	0.082359	0.0735727	0.387252
AdiposeVisceral_GTEX-WY7C	49510	342587	53760	102189	91034	354965	994045	0.0498066	0.344639	0.0540821	0.102801	0.0915794	0.357091
AdiposeVisceral_GTEX-WYBS	49794	323869	49063	70252	94504	315664	903146	0.0551339	0.358601	0.0543245	0.0777859	0.104639	0.349516
AdiposeVisceral_GTEX-WYJK	51524	355409	59359	104637	98978	355729	1025636	0.0502361	0.346525	0.0578753	0.102022	0.096504	0.346837
AdiposeVisceral_GTEX-WYVS	45433	347180	63401	119962	99766	360788	1036530	0.0438318	0.334944	0.0611666	0.115734	0.09625	0.348073
AdiposeVisceral_GTEX-X3Y1	62088	452466	51644	122981	101143	466963	1257285	0.0493826	0.359875	0.0410758	0.0978147	0.0804456	0.371406
AdiposeVisceral_GTEX-X585	35782	256748	42985	72364	79990	291734	779603	0.0458977	0.329332	0.055137	0.0928216	0.102604	0.374208
AdiposeVisceral_GTEX-X8HC	40470	343890	62897	98566	87644	426904	1060371	0.0381659	0.324311	0.059316	0.0929543	0.0826541	0.402599
AdiposeVisceral_GTEX-XAJ8	45105	402981	63138	133667	104844	394645	1144380	0.0394144	0.352139	0.0551722	0.116803	0.0916164	0.344855
AdiposeVisceral_GTEX-XBEC	41325	314786	63383	101630	90652	368144	979920	0.0421718	0.321236	0.0646818	0.103713	0.0925096	0.375688
AdiposeVisceral_GTEX-XBED	46204	337098	57121	91770	94473	335824	962490	0.0480047	0.350235	0.0593471	0.0953464	0.0981548	0.348912
AdiposeVisceral_GTEX-XBEW	38693	395032	63937	105070	95039	435892	1133663	0.034131	0.348456	0.0563986	0.0926819	0.0838336	0.384499
AdiposeVisceral_GTEX-XGQ4	43079	321472	66707	92719	101838	337948	963763	0.0446987	0.333559	0.0692151	0.0962052	0.105667	0.350655
AdiposeVisceral_GTEX-XLM4	53938	332810	67567	95183	106571	413877	1069946	0.0504119	0.311053	0.0631499	0.0889606	0.0996041	0.38682
AdiposeVisceral_GTEX-XMK1	52260	454212	71447	112040	121866	492800	1304625	0.0400575	0.348155	0.0547644	0.0858791	0.0934108	0.377733
AdiposeVisceral_GTEX-XOT4	58992	385183	77986	103878	118432	437038	1181509	0.0499294	0.326009	0.0660054	0.0879198	0.100238	0.369898
AdiposeVisceral_GTEX-XQ3S	42541	324720	64861	168289	95563	376877	1072851	0.0396523	0.30267	0.0604567	0.156861	0.0890739	0.351286
AdiposeVisceral_GTEX-XQ8I	36935	299659	69787	86734	70092	319733	882940	0.0418318	0.339388	0.0790393	0.0982332	0.0793848	0.362123
AdiposeVisceral_GTEX-XUJ4	34354	323114	42241	74203	68906	296141	838959	0.0409484	0.385137	0.0503493	0.0884465	0.0821327	0.352986
AdiposeVisceral_GTEX-XUZC	46474	335201	56801	86502	93415	325408	943801	0.0492413	0.355161	0.0601832	0.0916528	0.0989774	0.344785
AdiposeVisceral_GTEX-XV7Q	51757	410237	68772	101123	108369	442126	1182384	0.0437734	0.346958	0.0581638	0.0855247	0.091653	0.373928
AdiposeVisceral_GTEX-XXEK	49378	341892	64654	90027	100333	332126	978410	0.0504676	0.349436	0.0660807	0.0920136	0.102547	0.339455
AdiposeVisceral_GTEX-XYKS	71959	514148	80264	130185	122554	547569	1466679	0.0490625	0.350553	0.054725	0.0887618	0.0835588	0.373339
AdiposeVisceral_GTEX-Y111	43290	349375	56205	83440	90335	333846	956491	0.0452592	0.365267	0.0587617	0.0872355	0.0944442	0.349032
AdiposeVisceral_GTEX-Y114	55970	562803	80729	194159	123724	556784	1574169	0.0355553	0.357524	0.0512836	0.123341	0.0785964	0.3537
AdiposeVisceral_GTEX-Y3I4	54770	515524	86602	329548	123930	538410	1648784	0.0332184	0.312669	0.0525248	0.199873	0.0751645	0.32655
AdiposeVisceral_GTEX-Y5LM	66442	450629	86518	242578	141477	510596	1498240	0.0443467	0.300772	0.0577464	0.161909	0.0944288	0.340797
AdiposeVisceral_GTEX-Y5V5	35106	290240	46740	58514	68399	286981	785980	0.0446653	0.369271	0.0594672	0.0744472	0.0870238	0.365125
AdiposeVisceral_GTEX-Y5V6	70563	433386	65852	176195	99374	451236	1296606	0.0544213	0.334246	0.050788	0.135889	0.0766416	0.348013
AdiposeVisceral_GTEX-Y8E4	57363	336053	57948	101709	96055	344359	993487	0.0577391	0.338256	0.0583279	0.102376	0.0966847	0.346617
AdiposeVisceral_GTEX-Y8LW	66312	509684	71192	121796	121153	533225	1423362	0.0465883	0.358085	0.0500168	0.0855692	0.0851175	0.374624
AdiposeVisceral_GTEX-Y9LG	55158	451160	60315	132554	115396	492737	1307320	0.0421917	0.345103	0.0461364	0.101394	0.0882691	0.376906
AdiposeVisceral_GTEX-YEC3	51637	302332	54297	88379	82727	310861	890233	0.0580039	0.33961	0.0609919	0.0992763	0.0929274	0.349191
AdiposeVisceral_GTEX-YEC4	83696	533084	75455	150386	141818	498303	1482742	0.0564468	0.359526	0.0508888	0.101424	0.0956458	0.336069
AdiposeVisceral_GTEX-YECK	65401	367901	59484	104677	97915	379483	1074861	0.060846	0.342278	0.0553411	0.0973865	0.0910955	0.353053
AdiposeVisceral_GTEX-YFCO	37885	353533	54457	66459	80226	328942	921502	0.0411122	0.383649	0.0590959	0.0721203	0.08706	0.356963
AdiposeVisceral_GTEX-YJ89	49538	292134	48372	82003	81696	304553	858296	0.0577167	0.340365	0.0563582	0.0955416	0.0951839	0.354834
AdiposeVisceral_GTEX-Z9EW	36214	401052	55357	90827	75261	416302	1075013	0.033687	0.373067	0.0514943	0.0844892	0.0700094	0.387253
AdiposeVisceral_GTEX-ZA64	47211	418484	71153	104487	100085	397885	1139305	0.0414384	0.367315	0.062453	0.0917112	0.0878474	0.349235
AdiposeVisceral_GTEX-ZAB4	124222	386622	61990	344136	116491	399379	1432840	0.0866964	0.269829	0.0432637	0.240178	0.0813008	0.278732
AdiposeVisceral_GTEX-ZAB5	45378	336757	67686	95904	87492	350838	984055	0.0461133	0.342214	0.0687827	0.097458	0.0889097	0.356523
AdiposeVisceral_GTEX-ZAJG	50037	408551	67442	90490	98680	438618	1153818	0.0433665	0.354086	0.0584512	0.0784266	0.0855248	0.380145
AdiposeVisceral_GTEX-ZC5H	45578	391912	67072	91656	96513	383599	1076330	0.0423457	0.364119	0.0623155	0.085156	0.0896686	0.356395
AdiposeVisceral_GTEX-ZDTS	37537	362658	57146	68282	79313	346942	951878	0.0394347	0.380992	0.060035	0.071734	0.0833227	0.364482
AdiposeVisceral_GTEX-ZDTT	48159	413399	72735	93428	105338	442426	1175485	0.0409695	0.351684	0.0618766	0.0794804	0.0896124	0.376377
AdiposeVisceral_GTEX-ZDXO	74916	338048	49241	73156	114365	319642	969368	0.0772833	0.34873	0.050797	0.0754677	0.117979	0.329743
AdiposeVisceral_GTEX-ZDYS	43699	408018	58065	72778	86339	405239	1074138	0.0406829	0.379856	0.0540573	0.0677548	0.0803798	0.377269
AdiposeVisceral_GTEX-ZE7O	68989	295378	55191	99567	97535	311021	927681	0.0743672	0.318405	0.0594935	0.107329	0.105139	0.335267
AdiposeVisceral_GTEX-ZE9C	47620	328701	59763	75179	87979	333069	932311	0.0510774	0.352566	0.064102	0.0806373	0.0943666	0.357251
AdiposeVisceral_GTEX-ZEX8	42416	293663	57909	71011	85080	305242	855321	0.0495907	0.343337	0.0677044	0.0830226	0.0994714	0.356874
AdiposeVisceral_GTEX-ZF28	37709	301238	61486	70137	85211	293093	848874	0.0444224	0.354868	0.0724324	0.0826236	0.100381	0.345273
AdiposeVisceral_GTEX-ZF29	36365	398138	54375	67744	76367	360148	993137	0.0366163	0.400889	0.0547508	0.0682121	0.0768947	0.362637
AdiposeVisceral_GTEX-ZF2S	35408	366298	54286	63369	74434	341161	934956	0.0378713	0.391781	0.0580626	0.0677775	0.0796123	0.364895
AdiposeVisceral_GTEX-ZF3C	36872	317098	48227	70934	76070	308269	857470	0.0430009	0.369807	0.0562434	0.0827248	0.0887145	0.35951
AdiposeVisceral_GTEX-ZG7Y	34247	306057	53357	61301	68459	295539	818960	0.0418177	0.373714	0.0651521	0.0748523	0.0835926	0.360871
AdiposeVisceral_GTEX-ZGAY	41926	417269	65019	76216	93110	418284	1111824	0.0377092	0.375301	0.0584796	0.0685504	0.0837453	0.376214
AdiposeVisceral_GTEX-ZLV1	42472	366822	56244	88489	79048	362094	995169	0.0426782	0.368603	0.056517	0.0889186	0.0794317	0.363852
AdiposeVisceral_GTEX-ZLWG	40630	481215	57182	92595	86430	495868	1253920	0.0324024	0.383769	0.0456026	0.0738444	0.0689278	0.395454
AdiposeVisceral_GTEX-ZP4G	59075	307991	50597	164577	77499	297070	956809	0.0617417	0.321894	0.052881	0.172006	0.0809974	0.31048
AdiposeVisceral_GTEX-ZPCL	50680	451806	66870	112496	90413	409527	1181792	0.042884	0.382306	0.0565836	0.095191	0.076505	0.346531
AdiposeVisceral_GTEX-ZPIC	75547	446786	76407	214545	106174	461448	1380907	0.0547082	0.323545	0.055331	0.155365	0.0768871	0.334163
AdiposeVisceral_GTEX-ZPU1	43558	447757	59834	76049	86691	442677	1156566	0.0376615	0.387143	0.0517342	0.0657541	0.0749555	0.382751
AdiposeVisceral_GTEX-ZQG8	55855	287784	50944	108371	72251	321906	897111	0.062261	0.32079	0.0567867	0.1208	0.0805374	0.358825
AdiposeVisceral_GTEX-ZQUD	58201	617143	86231	129082	81436	502809	1474902	0.0394609	0.41843	0.0584656	0.087519	0.0552145	0.34091
AdiposeVisceral_GTEX-ZT9W	62832	376906	72657	160199	98321	401736	1172651	0.0535812	0.321414	0.0619596	0.136613	0.0838451	0.342588
AdiposeVisceral_GTEX-ZT9X	89565	602360	96513	142836	154037	570612	1655923	0.0540877	0.363761	0.0582835	0.0862576	0.0930218	0.344588
AdiposeVisceral_GTEX-ZTPG	85709	461463	89344	216428	133012	520764	1506720	0.0568845	0.30627	0.059297	0.143642	0.0882792	0.345628
AdiposeVisceral_GTEX-ZTSS	87887	351146	63371	178829	94038	336963	1112234	0.0790184	0.315712	0.0569763	0.160784	0.0845488	0.302961
AdiposeVisceral_GTEX-ZTX8	87263	496745	67282	260084	101741	522231	1535346	0.056836	0.323539	0.043822	0.169398	0.0662658	0.340139
AdiposeVisceral_GTEX-ZUA1	63528	341825	65485	144891	93153	363957	1072839	0.0592148	0.318617	0.061039	0.135054	0.0868285	0.339247
AdiposeVisceral_GTEX-ZV6S	43471	328679	64397	96242	87369	345020	965178	0.0450394	0.340537	0.0667203	0.0997142	0.0905211	0.357468
AdiposeVisceral_GTEX-ZV7C	85057	481187	68740	223764	100896	463815	1423459	0.0597537	0.338041	0.0482908	0.157197	0.0708809	0.325837
AdiposeVisceral_GTEX-ZVE2	65010	400282	63433	125323	93493	396613	1144154	0.0568193	0.34985	0.055441	0.109533	0.0817137	0.346643
AdiposeVisceral_GTEX-ZVP2	67980	551878	88656	129972	105255	645732	1589473	0.0427689	0.347208	0.055777	0.0817705	0.0662201	0.406255
AdiposeVisceral_GTEX-ZVT2	40966	307140	56223	85381	81125	307182	878017	0.0466574	0.349811	0.0640341	0.097243	0.0923957	0.349859
AdiposeVisceral_GTEX-ZVZP	50223	405065	63225	96582	86924	416738	1118757	0.0448918	0.362067	0.0565136	0.0863297	0.0776969	0.372501
AdiposeVisceral_GTEX-ZXES	68684	408991	68718	179505	97832	448011	1271741	0.0540079	0.321599	0.0540346	0.141149	0.0769276	0.352282
AdiposeVisceral_GTEX-ZXG5	66032	272159	49111	193194	73753	269220	923469	0.0715043	0.294714	0.053181	0.209205	0.0798652	0.291531
AdiposeVisceral_GTEX-ZYFC	67305	550433	69017	109553	102344	572252	1470904	0.0457576	0.374214	0.0469215	0.07448	0.069579	0.389048
AdiposeVisceral_GTEX-ZYFD	73100	392127	71046	161404	101425	400222	1199324	0.060951	0.326957	0.0592384	0.134579	0.0845685	0.333706
AdiposeVisceral_GTEX-ZYFG	51915	432607	80319	113274	100161	429018	1207294	0.0430011	0.358328	0.0665281	0.0938247	0.0829632	0.355355
AdiposeVisceral_GTEX-ZYT6	39362	376885	57062	90048	81658	363193	1008208	0.0390415	0.373817	0.0565974	0.0893149	0.0809932	0.360236
AdiposeVisceral_GTEX-ZYVF	71063	358905	68383	134270	106943	374246	1113810	0.0638017	0.322232	0.0613956	0.12055	0.0960155	0.336005
AdiposeVisceral_GTEX-ZYW4	53789	435508	69202	90770	111431	480995	1241695	0.043319	0.350737	0.0557319	0.0731017	0.089741	0.38737
AdiposeVisceral_GTEX-ZYWO	61635	327990	66271	138020	86611	333929	1014456	0.0607567	0.323316	0.0653266	0.136053	0.0853768	0.329171
AdiposeVisceral_GTEX-ZZ64	41046	363295	64924	91748	89952	405227	1056192	0.0388623	0.343967	0.0614699	0.0868668	0.0851663	0.383668
AdiposeVisceral_GTEX-ZZPU	75051	394424	76198	136633	126035	450219	1258560	0.0596324	0.313393	0.0605438	0.108563	0.100142	0.357725
AdrenalGland_GTEX-111CU	44213	349196	58320	82914	84492	351467	970602	0.0455521	0.359773	0.0600864	0.0854253	0.0870511	0.362112
AdrenalGland_GTEX-111YS	71664	314391	49347	166864	71727	364325	1038318	0.0690193	0.302789	0.0475259	0.160706	0.06908	0.35088
AdrenalGland_GTEX-1122O	55945	494075	71820	103487	105839	510300	1341466	0.0417044	0.36831	0.0535384	0.0771447	0.078898	0.380405
AdrenalGland_GTEX-117YX	52473	322658	44704	140837	66445	352365	979482	0.0535722	0.329417	0.0456405	0.143787	0.0678369	0.359746
AdrenalGland_GTEX-11DXX	57313	347311	52145	144703	75105	334673	1011250	0.0566754	0.343447	0.0515649	0.143093	0.0742695	0.33095
AdrenalGland_GTEX-11DXY	27520	245959	45366	74820	60968	253904	708537	0.0388406	0.347136	0.0640277	0.105598	0.0860477	0.35835
AdrenalGland_GTEX-11DXZ	62081	506659	53876	165447	73123	492675	1353861	0.0458548	0.374233	0.0397943	0.122204	0.0540107	0.363904
AdrenalGland_GTEX-11EM3	52530	335287	68738	88750	88322	356723	990350	0.0530419	0.338554	0.0694078	0.0896148	0.0891826	0.360199
AdrenalGland_GTEX-11EMC	33321	281181	52627	83482	75183	272732	798526	0.0417281	0.352125	0.0659052	0.104545	0.0941522	0.341544
AdrenalGland_GTEX-11EQ9	68758	331503	57654	178792	77850	351982	1066539	0.0644683	0.310821	0.0540571	0.167638	0.0729931	0.330023
AdrenalGland_GTEX-11GSP	41839	313724	54036	95472	68503	315925	889499	0.0470366	0.352697	0.0607488	0.107332	0.077013	0.355172
AdrenalGland_GTEX-11I78	54268	349821	73510	112078	91109	380800	1061586	0.0511197	0.329527	0.0692454	0.105576	0.0858235	0.358709
AdrenalGland_GTEX-11NSD	49262	347636	60882	96708	82050	408565	1045103	0.047136	0.332633	0.0582545	0.0925344	0.078509	0.390933
AdrenalGland_GTEX-11P7K	87080	494230	64488	194649	92560	540889	1473896	0.0590815	0.335322	0.0437534	0.132064	0.0627995	0.366979
AdrenalGland_GTEX-11TT1	95791	443621	56111	90577	142354	390082	1218536	0.0786115	0.364061	0.0460479	0.0743326	0.116824	0.320123
AdrenalGland_GTEX-11XUK	91084	291080	47187	262425	65129	327741	1084646	0.0839758	0.268364	0.0435045	0.241945	0.0600463	0.302164
AdrenalGland_GTEX-1211K	94970	400319	69962	302608	92859	404624	1365342	0.0695577	0.293201	0.0512414	0.221635	0.0680115	0.296354
AdrenalGland_GTEX-12696	54395	321797	46661	157521	69602	313053	963029	0.0564832	0.334151	0.0484523	0.163568	0.072274	0.325071
AdrenalGland_GTEX-12BJ1	42957	343765	56137	89518	80292	355195	967864	0.0443833	0.355179	0.0580009	0.0924903	0.0829579	0.366989
AdrenalGland_GTEX-12WSD	53256	385920	59332	114929	98041	401334	1112812	0.0478571	0.346797	0.0533172	0.103278	0.088102	0.360649
AdrenalGland_GTEX-12WSG	44545	283259	52032	143724	75475	295335	894370	0.049806	0.316713	0.0581773	0.160699	0.084389	0.330216
AdrenalGland_GTEX-12WSJ	53046	302703	62231	93944	89189	334730	935843	0.0566826	0.323455	0.0664973	0.100384	0.0953034	0.357678
AdrenalGland_GTEX-12WSK	40548	392288	54519	87988	76523	387489	1039355	0.0390127	0.377434	0.0524546	0.0846563	0.0736255	0.372817
AdrenalGland_GTEX-12WSL	98642	347941	50758	246389	74563	331634	1149927	0.0857811	0.302577	0.0441402	0.214265	0.0648415	0.288396
AdrenalGland_GTEX-12WSN	24444	203238	35322	48249	45106	193227	549586	0.0444771	0.369802	0.0642702	0.0877915	0.0820727	0.351586
AdrenalGland_GTEX-12ZZZ	75090	343869	55184	101322	111691	291540	978696	0.0767245	0.351354	0.0563852	0.103528	0.114122	0.297886
AdrenalGland_GTEX-13111	36862	335170	47269	107804	70746	335883	933734	0.0394781	0.358957	0.0506236	0.115455	0.0757668	0.35972
AdrenalGland_GTEX-131XF	33582	458707	56789	84358	67137	481381	1181954	0.0284123	0.388092	0.0480467	0.0713716	0.0568017	0.407276
AdrenalGland_GTEX-131XG	41341	386659	56254	97099	81791	368486	1031630	0.0400735	0.374804	0.0545292	0.0941219	0.0792833	0.357188
AdrenalGland_GTEX-131YS	65682	434273	72233	150610	104682	417626	1245106	0.0527521	0.348784	0.0580135	0.120962	0.0840748	0.335414
AdrenalGland_GTEX-132AR	60409	304915	51925	200535	76892	318757	1013433	0.0596083	0.300873	0.0512367	0.197877	0.0758728	0.314532
AdrenalGland_GTEX-132NY	71430	294360	53480	119472	98577	301515	938834	0.0760837	0.313538	0.0569643	0.127256	0.104999	0.321159
AdrenalGland_GTEX-132QS	45158	430980	55620	96350	79673	418854	1126635	0.0400822	0.382537	0.0493683	0.0855202	0.0707177	0.371774
AdrenalGland_GTEX-1339X	81879	348021	56301	118183	100306	355067	1059757	0.0772621	0.328397	0.0531263	0.111519	0.09465	0.335046
AdrenalGland_GTEX-1399R	81153	383391	65960	133491	99840	383194	1147029	0.0707506	0.334247	0.0575051	0.11638	0.0870423	0.334075
AdrenalGland_GTEX-1399S	50749	338804	59917	99878	82300	331868	963516	0.0526706	0.351633	0.0621858	0.10366	0.0854163	0.344434
AdrenalGland_GTEX-1399U	93754	481034	85479	178891	146265	522455	1507878	0.0621761	0.319014	0.0566883	0.118638	0.0970006	0.346484
AdrenalGland_GTEX-139YR	97668	359077	65521	145212	112275	362343	1142096	0.0855165	0.314402	0.0573691	0.127145	0.0983061	0.317261
AdrenalGland_GTEX-13CF3	48414	407874	58750	105327	82179	379788	1082332	0.0447312	0.376847	0.0542809	0.0973149	0.0759277	0.350898
AdrenalGland_GTEX-13D11	74595	361588	52957	101956	118051	337720	1046867	0.0712555	0.3454	0.0505862	0.0973916	0.112766	0.322601
AdrenalGland_GTEX-13FH7	45180	351183	57974	120888	79189	382943	1037357	0.043553	0.338536	0.0558863	0.116535	0.0763373	0.369153
AdrenalGland_GTEX-13FTW	92439	462648	63172	144128	104546	423326	1290259	0.0716438	0.35857	0.0489607	0.111705	0.0810271	0.328094
AdrenalGland_GTEX-13N11	102458	650611	85138	158099	127014	573766	1697086	0.0603729	0.383369	0.0501672	0.0931591	0.0748424	0.338089
AdrenalGland_GTEX-13O1R	65399	369235	51030	120254	92462	355254	1053634	0.0620699	0.35044	0.0484324	0.114133	0.0877553	0.33717
AdrenalGland_GTEX-13O21	92412	438348	66210	161150	108370	431512	1298002	0.0711956	0.33771	0.0510092	0.124152	0.0834899	0.332443
AdrenalGland_GTEX-13O3O	40421	185700	34822	70190	63846	232677	627656	0.0643999	0.295863	0.0554794	0.111829	0.101721	0.370708
AdrenalGland_GTEX-13O61	42632	284846	39993	70881	70769	376127	885248	0.0481583	0.32177	0.0451772	0.0800691	0.0799426	0.424883
AdrenalGland_GTEX-13OVI	107219	480163	71674	128064	145495	538520	1471135	0.0728818	0.326389	0.0487202	0.0870512	0.0988998	0.366057
AdrenalGland_GTEX-13OW6	79677	332982	60096	147152	104345	351453	1075705	0.0740696	0.309548	0.0558666	0.136796	0.0970015	0.326719
AdrenalGland_GTEX-13OW7	25395	198920	36185	59850	55989	232572	608911	0.0417056	0.326682	0.0594258	0.0982902	0.0919494	0.381947
AdrenalGland_GTEX-13PL7	55701	340772	60428	94839	96203	329241	977184	0.0570015	0.348729	0.0618389	0.0970534	0.0984492	0.336928
AdrenalGland_GTEX-13PVR	38938	295216	50401	86230	71062	295916	837763	0.0464785	0.352386	0.0601614	0.102929	0.0848235	0.353222
AdrenalGland_GTEX-13QBU	80215	362279	53480	148003	93349	410723	1148049	0.0698707	0.315561	0.0465834	0.128917	0.081311	0.357757
AdrenalGland_GTEX-13W3W	34021	342548	44337	83904	66067	350229	921106	0.0369349	0.371888	0.0481345	0.0910905	0.0717257	0.380227
AdrenalGland_GTEX-145LT	30974	263682	43184	57739	63381	326636	785596	0.0394274	0.335646	0.0549697	0.0734971	0.0806789	0.415781
AdrenalGland_GTEX-145MN	45138	459748	54043	78375	84451	456116	1177871	0.0383217	0.390321	0.0458819	0.0665395	0.071698	0.387238
AdrenalGland_GTEX-146FR	39653	354635	59211	116260	80720	335884	986363	0.0402012	0.359538	0.0600296	0.117867	0.081836	0.340528
AdrenalGland_GTEX-14753	35652	331574	37731	104919	47990	371285	929151	0.0383705	0.356857	0.040608	0.112919	0.0516493	0.399596
AdrenalGland_GTEX-147F4	58190	406688	56501	169794	77152	373466	1141791	0.0509638	0.356184	0.0494845	0.148708	0.067571	0.327088
AdrenalGland_GTEX-148VJ	25219	305135	34664	66625	69216	265397	766256	0.032912	0.398215	0.0452381	0.0869487	0.0903301	0.346356
AdrenalGland_GTEX-14A5I	42879	276788	44157	111430	57757	329506	862517	0.0497138	0.320907	0.0511955	0.129192	0.0669633	0.382028
AdrenalGland_GTEX-14BMU	36374	260440	45596	64670	71843	277696	756619	0.0480744	0.344216	0.0602628	0.0854723	0.0949527	0.367022
AdrenalGland_GTEX-14C38	32638	273603	46262	82585	65680	261693	762461	0.0428061	0.358842	0.0606746	0.108314	0.0861421	0.343221
AdrenalGland_GTEX-14DAQ	32820	334311	47747	62080	70428	320206	867592	0.0378288	0.385332	0.0550339	0.0715544	0.0811764	0.369074
AdrenalGland_GTEX-14E1K	44303	454077	57927	124139	97134	444668	1222248	0.0362471	0.37151	0.0473938	0.101566	0.0794716	0.363812
AdrenalGland_GTEX-14H4A	47013	386866	70579	91538	98754	424504	1119254	0.0420039	0.345646	0.063059	0.0817848	0.088232	0.379274
AdrenalGland_GTEX-NFK9	48301	432986	57834	109239	103094	543662	1295116	0.0372947	0.334322	0.0446555	0.0843469	0.0796021	0.419779
AdrenalGland_GTEX-O5YT	91708	428397	74794	150437	117427	513990	1376753	0.0666118	0.311165	0.0543264	0.109269	0.0852927	0.373335
AdrenalGland_GTEX-O5YV	31613	259882	38597	79681	65008	278377	753158	0.0419739	0.345056	0.0512469	0.105796	0.0863139	0.369613
AdrenalGland_GTEX-OHPK	67938	659927	63656	99859	96576	625209	1613165	0.0421147	0.409088	0.0394603	0.0619025	0.0598674	0.387567
AdrenalGland_GTEX-OHPL	85309	405683	64541	134419	114208	466145	1270305	0.0671563	0.319359	0.0508075	0.105816	0.089906	0.366955
AdrenalGland_GTEX-OIZH	43226	395858	47335	100548	86010	438747	1111724	0.038882	0.356076	0.042578	0.0904433	0.0773663	0.394655
AdrenalGland_GTEX-OOBK	46737	330892	51995	93495	89814	403148	1016081	0.0459973	0.325655	0.0511721	0.0920153	0.0883926	0.396768
AdrenalGland_GTEX-OXRK	45801	387303	52080	124421	89543	403695	1102843	0.0415299	0.351186	0.0472234	0.112818	0.0811929	0.366049
AdrenalGland_GTEX-P4QS	59754	603348	74060	167045	120137	651199	1675543	0.0356625	0.360091	0.0442006	0.099696	0.0717003	0.38865
AdrenalGland_GTEX-P4QT	58408	482896	62210	120496	108015	471561	1303586	0.0448056	0.370437	0.0477222	0.0924343	0.0828599	0.361741
AdrenalGland_GTEX-PLZ5	58662	438032	56867	116356	97094	438870	1205881	0.0486466	0.363246	0.0471581	0.0964904	0.0805171	0.363941
AdrenalGland_GTEX-PLZ6	66118	424868	63130	129068	110961	466314	1260459	0.0524555	0.337074	0.0500849	0.102398	0.0880322	0.369956
AdrenalGland_GTEX-PW2O	40462	261820	46639	116360	74402	296678	836361	0.0483786	0.313047	0.0557642	0.139127	0.0889592	0.354725
AdrenalGland_GTEX-PWCY	36723	268876	49442	99828	77361	314034	846264	0.0433943	0.317721	0.0584238	0.117963	0.0914147	0.371083
AdrenalGland_GTEX-PWOO	47659	387730	52604	98215	91705	402014	1079927	0.0441317	0.359034	0.0487107	0.090946	0.0849178	0.37226
AdrenalGland_GTEX-PX3G	47213	306439	57257	98443	96029	362534	967915	0.048778	0.316597	0.059155	0.101706	0.0992122	0.374551
AdrenalGland_GTEX-Q2AH	50920	472674	60680	108952	98282	470943	1262451	0.0403342	0.37441	0.0480652	0.086302	0.0778502	0.373039
AdrenalGland_GTEX-Q2AI	43086	296603	53884	112759	92594	329048	927974	0.0464302	0.319624	0.0580663	0.121511	0.0997808	0.354588
AdrenalGland_GTEX-Q734	45050	366764	57094	128077	95614	390814	1083413	0.0415816	0.338526	0.0526983	0.118216	0.0882526	0.360725
AdrenalGland_GTEX-QCQG	41837	376456	52702	105148	85736	371629	1033508	0.0404806	0.364251	0.0509933	0.101739	0.0829563	0.35958
AdrenalGland_GTEX-QDVJ	46496	435930	62000	159251	98588	457478	1259743	0.0369091	0.346047	0.0492164	0.126415	0.0782604	0.363152
AdrenalGland_GTEX-QDVN	46708	305204	56572	126635	91266	347493	973878	0.0479608	0.31339	0.0580894	0.130032	0.093714	0.356814
AdrenalGland_GTEX-QEG5	28950	251840	42324	89599	62730	304845	780288	0.0371017	0.322753	0.0542415	0.114828	0.0803934	0.390683
AdrenalGland_GTEX-QLQ7	40349	475545	58402	126254	90264	454067	1244881	0.0324119	0.382	0.0469137	0.101419	0.0725081	0.364747
AdrenalGland_GTEX-QLQW	39637	329085	49528	100207	84040	356449	958946	0.0413339	0.343174	0.0516484	0.104497	0.0876379	0.371709
AdrenalGland_GTEX-QMRM	37546	304785	52996	91950	76866	352217	916360	0.040973	0.332604	0.0578332	0.100343	0.0838819	0.384365
AdrenalGland_GTEX-QXCU	25653	294761	41492	71009	57124	252325	742364	0.0345558	0.397057	0.0558917	0.0956525	0.0769488	0.339894
AdrenalGland_GTEX-R53T	38299	290684	48087	69879	73396	270939	791284	0.0484011	0.367357	0.0607708	0.0883109	0.0927556	0.342404
AdrenalGland_GTEX-R55C	50134	288425	46667	61064	72470	269881	788641	0.0635701	0.365724	0.0591739	0.0774294	0.0918923	0.34221
AdrenalGland_GTEX-R55G	41166	308116	54204	83185	77336	309287	873294	0.0471388	0.35282	0.0620684	0.0952543	0.0885567	0.354161
AdrenalGland_GTEX-REY6	32567	233403	40904	69999	75515	241186	693574	0.0469553	0.336522	0.0589757	0.100925	0.108878	0.347744
AdrenalGland_GTEX-RM2N	35489	304780	47831	80025	77369	301137	846631	0.0419179	0.359992	0.0564957	0.0945217	0.0913846	0.355689
AdrenalGland_GTEX-RUSQ	40363	340818	55531	86851	90118	334434	948115	0.0425718	0.359469	0.0585699	0.0916039	0.0950497	0.352736
AdrenalGland_GTEX-RWSA	40208	367480	73243	137555	96483	401487	1116456	0.036014	0.329149	0.0656031	0.123207	0.086419	0.359608
AdrenalGland_GTEX-S32W	46441	312573	60672	114475	98619	367281	1000061	0.0464382	0.312554	0.0606683	0.114468	0.098613	0.367259
AdrenalGland_GTEX-S33H	28647	256896	41065	84557	64487	254092	729744	0.0392562	0.352036	0.0562732	0.115872	0.0883693	0.348193
AdrenalGland_GTEX-S341	60566	534892	76056	140468	117341	638638	1567961	0.0386272	0.341139	0.0485063	0.0895864	0.0748367	0.407305
AdrenalGland_GTEX-S3XE	45464	464209	66688	106632	103622	472648	1259263	0.0361037	0.368635	0.052958	0.0846781	0.0822878	0.375337
AdrenalGland_GTEX-S4Q7	43677	395772	53345	94532	87997	377797	1053120	0.0414739	0.375809	0.0506542	0.0897637	0.0835584	0.358741
AdrenalGland_GTEX-S4Z8	55946	395838	80830	275307	133680	459598	1401199	0.0399272	0.282499	0.0576863	0.19648	0.095404	0.328003
AdrenalGland_GTEX-SUCS	46399	286480	46687	135754	75096	295134	885550	0.0523957	0.323505	0.0527209	0.153299	0.0848015	0.333278
AdrenalGland_GTEX-T6MO	48891	345346	48731	134630	80714	342359	1000671	0.0488582	0.345114	0.0486983	0.13454	0.0806599	0.342129
AdrenalGland_GTEX-TKQ2	54344	314937	53543	154998	91083	332572	1001477	0.0542639	0.314473	0.053464	0.154769	0.0909487	0.332082
AdrenalGland_GTEX-TMMY	47443	385988	56794	106256	95553	373683	1065717	0.0445174	0.362186	0.0532918	0.0997038	0.0896608	0.35064
AdrenalGland_GTEX-U3ZM	43182	316055	56426	93970	91411	368274	969318	0.0445488	0.326059	0.0582121	0.0969444	0.0943044	0.379931
AdrenalGland_GTEX-U3ZN	46181	328428	61992	105501	93607	351935	987644	0.0467588	0.332537	0.0627676	0.106821	0.0947781	0.356338
AdrenalGland_GTEX-U4B1	49158	370232	67413	124849	108651	495672	1215975	0.0404268	0.304473	0.0554395	0.102674	0.089353	0.407633
AdrenalGland_GTEX-UJMC	35147	414533	54366	110974	85702	394843	1095565	0.0320812	0.378374	0.0496237	0.101294	0.0782263	0.360401
AdrenalGland_GTEX-V1D1	32375	399768	56684	95395	83198	373490	1040910	0.0311026	0.384056	0.0544562	0.0916458	0.0799281	0.358811
AdrenalGland_GTEX-V955	41480	333008	67023	118418	97912	360962	1018803	0.0407144	0.326862	0.065786	0.116232	0.0961049	0.3543
AdrenalGland_GTEX-VJYA	48935	608861	85044	111007	98501	574926	1527274	0.0320407	0.398659	0.0556835	0.0726831	0.0644946	0.376439
AdrenalGland_GTEX-VUSG	37449	333974	59561	117115	85823	299713	933635	0.040111	0.357714	0.0637947	0.12544	0.0919235	0.321017
AdrenalGland_GTEX-W5WG	48370	420374	73995	149133	119123	453729	1264724	0.0382455	0.332384	0.0585068	0.117917	0.0941889	0.358757
AdrenalGland_GTEX-WFG8	39367	262175	51140	126807	80120	287690	847299	0.0464618	0.309424	0.0603565	0.14966	0.0945593	0.339538
AdrenalGland_GTEX-WHPG	48613	429971	65651	134509	102257	482980	1263981	0.0384602	0.340172	0.0519399	0.106417	0.0809007	0.38211
AdrenalGland_GTEX-WQUQ	55510	413192	70749	103902	110270	400460	1154083	0.0480988	0.358026	0.0613032	0.0900299	0.0955477	0.346994
AdrenalGland_GTEX-WY7C	43551	330274	59127	76309	87271	314672	911204	0.047795	0.362459	0.0648889	0.0837452	0.0957755	0.345336
AdrenalGland_GTEX-WYVS	38871	296323	50574	83264	81591	287383	838006	0.0463851	0.353605	0.0603504	0.0993597	0.0973633	0.342937
AdrenalGland_GTEX-X4EO	28287	239731	41509	72289	63405	255173	700394	0.0403873	0.34228	0.0592652	0.103212	0.0905276	0.364328
AdrenalGland_GTEX-X4LF	43392	348530	59400	131437	90608	351174	1024541	0.0423526	0.340182	0.0579772	0.128289	0.0884377	0.342762
AdrenalGland_GTEX-XMK1	57980	472942	81516	123969	133021	528180	1397608	0.0414852	0.338394	0.0583254	0.0887008	0.0951776	0.377917
AdrenalGland_GTEX-XQ3S	26614	195299	36858	71996	58289	221881	610937	0.0435626	0.319671	0.0603303	0.117845	0.0954092	0.363181
AdrenalGland_GTEX-XUJ4	41156	356528	49388	88287	80413	334253	950025	0.043321	0.375283	0.051986	0.0929312	0.084643	0.351836
AdrenalGland_GTEX-XUZC	46631	305336	54567	92001	88958	298559	886052	0.0526278	0.344603	0.0615844	0.103833	0.100398	0.336954
AdrenalGland_GTEX-XV7Q	42362	319338	56576	95023	87044	356369	956712	0.0442787	0.333787	0.0591359	0.0993225	0.0909824	0.372493
AdrenalGland_GTEX-XYKS	47294	404684	52464	79417	84248	430440	1098547	0.0430514	0.368381	0.0477576	0.0722928	0.0766904	0.391827
AdrenalGland_GTEX-Y114	67325	655327	90129	186394	132698	642788	1774661	0.0379368	0.369269	0.0507866	0.105031	0.0747737	0.362203
AdrenalGland_GTEX-Y3IK	76554	699252	75827	144426	102222	663389	1761670	0.0434554	0.396926	0.0430427	0.0819824	0.0580256	0.376568
AdrenalGland_GTEX-Y5LM	79640	451769	81218	321702	120124	561191	1615644	0.049293	0.279622	0.0502697	0.199117	0.0743505	0.347348
AdrenalGland_GTEX-Y5V5	56700	504542	73714	120997	121589	564610	1442152	0.0393162	0.349854	0.0511139	0.0839003	0.0843108	0.391505
AdrenalGland_GTEX-Y5V6	54512	353823	51511	99163	88466	365309	1012784	0.0538239	0.349357	0.0508608	0.0979113	0.0873493	0.360698
AdrenalGland_GTEX-Y9LG	36502	366690	54535	77271	82772	375625	993395	0.0367447	0.369128	0.0548976	0.0777848	0.0833223	0.378122
AdrenalGland_GTEX-YB5E	73187	401935	66395	115431	111446	460799	1229193	0.0595407	0.326991	0.0540151	0.093908	0.090666	0.374879
AdrenalGland_GTEX-YF7O	69041	489050	62899	108976	108594	435207	1273767	0.0542022	0.38394	0.0493803	0.0855541	0.0852542	0.341669
AdrenalGland_GTEX-YFCO	113503	657205	93312	463368	138551	741313	2207252	0.0514228	0.297748	0.0422752	0.20993	0.0627708	0.335853
AdrenalGland_GTEX-ZA64	36777	302133	52797	69248	70710	291667	823332	0.0446685	0.366964	0.064126	0.084107	0.0858827	0.354252
AdrenalGland_GTEX-ZDTT	46636	402224	74781	109605	100771	459128	1193145	0.0390866	0.337112	0.0626755	0.0918623	0.0844583	0.384805
AdrenalGland_GTEX-ZF2S	57950	492699	89496	135766	117236	493682	1386829	0.041786	0.35527	0.0645328	0.0978967	0.0845353	0.355979
AdrenalGland_GTEX-ZLFU	70355	620360	95252	160241	141161	633964	1721333	0.0408724	0.360395	0.0553362	0.0930912	0.0820068	0.368298
AdrenalGland_GTEX-ZLV1	40994	389679	58700	97246	80262	367569	1034450	0.0396288	0.376702	0.0567451	0.0940074	0.0775891	0.355328
AdrenalGland_GTEX-ZLWG	63247	649548	86827	132578	123957	700155	1756312	0.0360113	0.369836	0.0494371	0.0754866	0.070578	0.398651
AdrenalGland_GTEX-ZP4G	75351	427603	74229	135978	114552	423461	1251174	0.0602242	0.341761	0.0593275	0.10868	0.0915556	0.338451
AdrenalGland_GTEX-ZT9W	55541	339515	62724	107240	97628	368726	1031374	0.0538515	0.329187	0.060816	0.103978	0.0946582	0.357509
AdrenalGland_GTEX-ZT9X	53081	470599	60431	111763	86765	397588	1180227	0.0449752	0.398736	0.0512029	0.0946962	0.0735155	0.336874
AdrenalGland_GTEX-ZTSS	87922	341256	61468	175411	88051	332131	1086239	0.0809417	0.314163	0.0565879	0.161485	0.0810604	0.305762
AdrenalGland_GTEX-ZUA1	37480	223943	41503	90675	51024	213522	658147	0.0569478	0.340263	0.0630604	0.137773	0.0775268	0.324429
AdrenalGland_GTEX-ZVP2	56851	526007	92765	88672	102716	622888	1489899	0.0381576	0.353049	0.0622626	0.0595154	0.0689416	0.418074
AdrenalGland_GTEX-ZVT2	43699	317781	61966	94051	79733	331621	928851	0.0470463	0.342123	0.0667125	0.101255	0.0858405	0.357023
AdrenalGland_GTEX-ZY6K	49175	472106	59181	108894	89272	424427	1203055	0.0408751	0.392423	0.0491923	0.0905146	0.0742044	0.352791
AdrenalGland_GTEX-ZYFG	94607	556755	104568	255256	132814	588929	1732929	0.0545937	0.32128	0.0603418	0.147297	0.0766413	0.339846
AdrenalGland_GTEX-ZYVF	75823	322974	55113	119357	117778	314634	1005679	0.0753948	0.32115	0.0548018	0.118683	0.117113	0.312857
AdrenalGland_GTEX-ZYWO	38423	329258	61678	93674	88585	345865	957483	0.0401292	0.343879	0.0644168	0.0978336	0.0925186	0.361223
AdrenalGland_GTEX-ZZPU	62023	385016	70115	114165	109594	408260	1149173	0.0539719	0.335037	0.0610134	0.0993454	0.0953677	0.355264
ArteryAorta_GTEX-111YS	45306	283152	56487	69776	79615	346166	880502	0.0514547	0.32158	0.0641532	0.0792457	0.09042	0.393146
ArteryAorta_GTEX-1122O	49859	303260	54874	57707	70342	332724	868766	0.0573906	0.34907	0.0631632	0.0664241	0.0809677	0.382985
ArteryAorta_GTEX-1128S	47218	373974	59497	72554	91399	392738	1037380	0.0455166	0.360499	0.0573531	0.0699397	0.0881056	0.378586
ArteryAorta_GTEX-117XS	42265	368970	56756	66246	87361	396457	1018055	0.0415154	0.362426	0.0557494	0.0650711	0.0858117	0.389426
ArteryAorta_GTEX-117YW	52794	298619	51333	82355	89762	332141	907004	0.058207	0.329237	0.0565962	0.0907989	0.0989654	0.366196
ArteryAorta_GTEX-11DXX	47158	351396	54313	65180	75396	357086	950529	0.0496124	0.369685	0.0571398	0.0685723	0.07932	0.375671
ArteryAorta_GTEX-11DXZ	104976	518641	68584	204129	100888	550911	1548129	0.0678083	0.335011	0.0443012	0.131855	0.0651677	0.355856
ArteryAorta_GTEX-11DYG	61078	366009	57914	90113	106756	406714	1088584	0.0561078	0.336225	0.0532012	0.08278	0.0980687	0.373617
ArteryAorta_GTEX-11EM3	89990	287598	54923	148448	74985	317728	973672	0.0924233	0.295375	0.0564081	0.152462	0.0770126	0.326319
ArteryAorta_GTEX-11EMC	83424	309001	62337	170324	85305	340767	1051158	0.0793639	0.293962	0.0593032	0.162035	0.0811534	0.324182
ArteryAorta_GTEX-11GS4	83541	385249	55206	89033	124149	350096	1087274	0.0768353	0.354326	0.0507747	0.0818864	0.114184	0.321994
ArteryAorta_GTEX-11GSP	48659	282632	53861	67990	73008	309096	835246	0.0582571	0.338382	0.0644852	0.0814012	0.087409	0.370066
ArteryAorta_GTEX-11I78	48681	288621	56244	75941	76369	325168	871024	0.0558894	0.331358	0.0645723	0.0871859	0.0876773	0.373317
ArteryAorta_GTEX-11LCK	104742	516121	89047	145254	157058	582722	1594944	0.0656713	0.323598	0.0558308	0.0910715	0.0984724	0.365356
ArteryAorta_GTEX-11NUK	71961	370063	72951	107075	100311	435741	1158102	0.062137	0.319543	0.0629919	0.0924573	0.0866167	0.376254
ArteryAorta_GTEX-11ONC	52587	282354	50387	90048	69993	292054	837423	0.0627962	0.33717	0.0601691	0.10753	0.0835814	0.348753
ArteryAorta_GTEX-11P81	47907	326188	62226	73144	88479	364107	962051	0.0497967	0.339055	0.0646806	0.0760292	0.0919691	0.37847
ArteryAorta_GTEX-11P82	47193	315205	59308	78726	82017	367552	950001	0.0496768	0.331794	0.0624294	0.0828694	0.0863336	0.386896
ArteryAorta_GTEX-11TT1	51980	422575	66557	93524	97993	439169	1171798	0.0443592	0.360621	0.056799	0.0798124	0.0836262	0.374782
ArteryAorta_GTEX-11TUW	45519	305807	55479	67348	74871	340159	889183	0.0511919	0.343919	0.0623932	0.0757414	0.084202	0.382552
ArteryAorta_GTEX-11UD2	46086	347938	65977	77028	95223	401359	1033611	0.0445874	0.336624	0.0638316	0.0745232	0.0921265	0.388308
ArteryAorta_GTEX-11WQK	38671	319719	56722	68527	80370	327307	891316	0.0433864	0.358704	0.0636385	0.0768829	0.09017	0.367218
ArteryAorta_GTEX-11ZTS	51997	354704	61266	82973	90751	381667	1023358	0.0508102	0.346608	0.0598676	0.0810792	0.0886796	0.372956
ArteryAorta_GTEX-11ZVC	107453	308366	56860	296025	81737	341362	1191803	0.09016	0.258739	0.0477092	0.248384	0.0685826	0.286425
ArteryAorta_GTEX-1211K	62310	359888	68436	87061	96931	410737	1085363	0.0574094	0.331583	0.0630536	0.0802137	0.0893074	0.378433
ArteryAorta_GTEX-1212Z	51288	330794	63287	80268	86038	373784	985459	0.0520448	0.335675	0.0642208	0.0814524	0.0873075	0.379299
ArteryAorta_GTEX-12696	50395	385290	59149	79432	84694	391668	1050628	0.0479665	0.366724	0.0562987	0.0756043	0.0806127	0.372794
ArteryAorta_GTEX-12BJ1	91813	334378	54482	70807	128464	319788	999732	0.0918376	0.334468	0.0544966	0.070826	0.128498	0.319874
ArteryAorta_GTEX-12C56	131805	464923	79662	133761	187093	449562	1446806	0.0911007	0.321344	0.0550606	0.0924526	0.129315	0.310727
ArteryAorta_GTEX-12KS4	76483	373825	64806	102324	113044	404639	1135121	0.0673787	0.329326	0.0570917	0.0901437	0.0995876	0.356472
ArteryAorta_GTEX-12WSD	46851	310137	51306	62746	80393	312229	863662	0.0542469	0.359095	0.0594052	0.0726511	0.0930839	0.361518
ArteryAorta_GTEX-12WSK	46419	331611	55142	81677	81280	374273	970402	0.0478348	0.341725	0.0568239	0.0841682	0.0837591	0.385689
ArteryAorta_GTEX-12WSN	52934	318767	64353	137525	89225	352701	1015505	0.0521258	0.3139	0.0633704	0.135425	0.0878627	0.347316
ArteryAorta_GTEX-12ZZX	48704	263800	48440	60579	74121	316291	811935	0.0599851	0.324903	0.0596599	0.0746107	0.0912893	0.389552
ArteryAorta_GTEX-12ZZY	59615	344405	61321	83393	92392	354940	996066	0.0598505	0.345765	0.0615632	0.0837224	0.0927569	0.356342
ArteryAorta_GTEX-13111	55350	328320	50276	86949	86292	351348	958535	0.0577444	0.342523	0.0524509	0.0907103	0.0900249	0.366547
ArteryAorta_GTEX-13113	70852	507796	74609	112667	111132	552348	1429404	0.0495675	0.35525	0.0521959	0.078821	0.0777471	0.386418
ArteryAorta_GTEX-1313W	38672	320682	49768	68479	67749	353133	898483	0.0430414	0.356915	0.0553911	0.0762162	0.0754038	0.393032
ArteryAorta_GTEX-131XF	55514	433102	75810	86451	93632	499567	1244076	0.0446227	0.348131	0.0609368	0.0694901	0.0752623	0.401557
ArteryAorta_GTEX-131XW	67755	342550	59337	103604	112696	382824	1068766	0.0633955	0.32051	0.0555192	0.096938	0.105445	0.358193
ArteryAorta_GTEX-131YS	115475	481991	73110	117669	168158	456261	1412664	0.0817427	0.341193	0.0517533	0.0832958	0.119036	0.322979
ArteryAorta_GTEX-132AR	39825	271248	45044	72410	75999	306453	810979	0.0491073	0.33447	0.0555427	0.0892871	0.0937127	0.37788
ArteryAorta_GTEX-1339X	93425	360968	71334	112083	106171	414133	1158114	0.08067	0.311686	0.061595	0.0967806	0.0916758	0.357593
ArteryAorta_GTEX-133LE	91171	502707	78822	140448	140768	523374	1477290	0.061715	0.34029	0.0533558	0.0950714	0.095288	0.35428
ArteryAorta_GTEX-1399R	103598	409889	65089	123061	109358	430252	1241247	0.0834628	0.330224	0.0524384	0.099143	0.0881033	0.346629
ArteryAorta_GTEX-1399T	85887	335935	59391	115857	93277	404867	1095214	0.0784203	0.30673	0.0542278	0.105785	0.0851678	0.369669
ArteryAorta_GTEX-1399U	123638	463997	75680	154238	134848	506323	1458724	0.0847576	0.318084	0.051881	0.105735	0.0924424	0.3471
ArteryAorta_GTEX-139D8	36787	279011	44098	63436	78150	293544	795026	0.0462714	0.350946	0.0554674	0.0797911	0.0982987	0.369226
ArteryAorta_GTEX-139TS	89236	365313	64364	127247	119544	417453	1183157	0.0754219	0.308761	0.0544002	0.107549	0.101038	0.35283
ArteryAorta_GTEX-139TU	56949	236918	43229	72579	68829	237948	716452	0.0794875	0.330682	0.0603376	0.101303	0.0960692	0.33212
ArteryAorta_GTEX-139UW	89549	346507	56539	114236	98022	402029	1106882	0.080902	0.313048	0.0510795	0.103205	0.0885569	0.363209
ArteryAorta_GTEX-139YR	71177	398479	76335	128061	105743	419732	1199527	0.0593376	0.332197	0.0636376	0.10676	0.0881539	0.349915
ArteryAorta_GTEX-13CF3	68261	430963	68116	123578	98830	417522	1207270	0.0565416	0.356973	0.0564215	0.102362	0.0818624	0.34584
ArteryAorta_GTEX-13D11	53102	316741	50295	84467	84069	347959	936633	0.0566946	0.33817	0.0536977	0.0901815	0.0897566	0.3715
ArteryAorta_GTEX-13FH7	113290	410149	71790	152208	121807	474289	1343533	0.0843225	0.305276	0.0534337	0.113289	0.0906617	0.353016
ArteryAorta_GTEX-13FHO	113085	436443	75332	172386	133228	489678	1420152	0.0796288	0.307321	0.053045	0.121386	0.0938125	0.344807
ArteryAorta_GTEX-13FLV	93328	325780	60971	122045	99384	371244	1072752	0.0869987	0.303686	0.0568361	0.113768	0.092644	0.346067
ArteryAorta_GTEX-13FTX	110355	406329	75764	144414	121232	448342	1306436	0.0844703	0.311021	0.0579929	0.11054	0.092796	0.343179
ArteryAorta_GTEX-13FTZ	76002	304701	50861	156202	84755	350222	1022743	0.0743119	0.297925	0.04973	0.152728	0.0828703	0.342434
ArteryAorta_GTEX-13N2G	77470	398404	70688	106098	125525	438989	1217174	0.0636474	0.327319	0.0580755	0.0871675	0.103128	0.360662
ArteryAorta_GTEX-13NYB	42852	311939	45467	78964	67077	327297	873596	0.0490524	0.357075	0.0520458	0.0903896	0.0767826	0.374655
ArteryAorta_GTEX-13NZ9	67898	378721	60156	84131	120931	400049	1111886	0.0610656	0.340611	0.0541027	0.0756651	0.108762	0.359793
ArteryAorta_GTEX-13O1R	59226	328455	57492	83766	91967	355601	976507	0.0606509	0.336357	0.0588752	0.0857813	0.0941796	0.364156
ArteryAorta_GTEX-13O21	101393	381304	62067	129698	104460	433152	1212074	0.0836525	0.314588	0.0512073	0.107005	0.0861829	0.357364
ArteryAorta_GTEX-13O3O	55488	265354	46679	83401	87220	312324	850466	0.0652442	0.31201	0.0548864	0.0980651	0.102556	0.367239
ArteryAorta_GTEX-13O3P	36398	255461	42024	60934	67186	281327	743330	0.0489661	0.343671	0.0565348	0.0819744	0.0903852	0.378469
ArteryAorta_GTEX-13O61	74402	372731	64657	107028	102511	469283	1190612	0.0624906	0.313058	0.0543057	0.0898933	0.0860994	0.394153
ArteryAorta_GTEX-13OVG	47537	266494	48574	69677	78578	331685	842545	0.0564207	0.316296	0.0576515	0.0826983	0.0932627	0.39367
ArteryAorta_GTEX-13OVI	50461	360873	55387	82892	95751	399110	1044474	0.0483124	0.345507	0.0530286	0.0793624	0.0916739	0.382116
ArteryAorta_GTEX-13OW5	126492	518175	82488	166530	149026	556180	1598891	0.0791123	0.324084	0.0515908	0.104153	0.0932059	0.347854
ArteryAorta_GTEX-13OW6	40337	267996	48110	79119	81173	319418	836153	0.0482412	0.320511	0.0575373	0.0946226	0.0970791	0.382009
ArteryAorta_GTEX-13OW8	43228	277447	51106	77923	81196	307818	838718	0.0515406	0.330799	0.0609335	0.0929073	0.0968097	0.36701
ArteryAorta_GTEX-13PVQ	87897	322293	58055	110324	101085	361962	1041616	0.0843852	0.309416	0.0557355	0.105916	0.0970463	0.3475
ArteryAorta_GTEX-13PVR	44449	257387	51207	63708	72770	283149	772670	0.0575265	0.333114	0.0662728	0.0824518	0.0941799	0.366455
ArteryAorta_GTEX-13QBU	40673	307654	46060	92628	78303	358762	924080	0.0440146	0.33293	0.0498442	0.100238	0.0847362	0.388237
ArteryAorta_GTEX-13RTK	71012	389833	77094	102909	105469	429548	1175865	0.0603913	0.331529	0.0655636	0.0875177	0.0896948	0.365304
ArteryAorta_GTEX-13U4I	50177	315869	51200	90580	84536	364474	956836	0.0524405	0.330118	0.0535097	0.0946662	0.0883495	0.380916
ArteryAorta_GTEX-13VXT	56465	439267	63476	92842	109302	452470	1213822	0.0465184	0.361887	0.0522943	0.0764873	0.0900478	0.372765
ArteryAorta_GTEX-13W46	74074	289786	55482	95524	90313	317753	922932	0.0802594	0.313984	0.0601149	0.103501	0.0978544	0.344286
ArteryAorta_GTEX-13X6H	40136	276601	47951	61280	74749	288059	788776	0.0508839	0.350671	0.0607917	0.07769	0.0947658	0.365197
ArteryAorta_GTEX-13X6I	96746	334243	62949	81146	141542	334307	1050933	0.0920572	0.318044	0.0598982	0.0772133	0.134682	0.318105
ArteryAorta_GTEX-13X6K	51784	353744	59657	84279	93316	380863	1023643	0.0505879	0.345574	0.0582791	0.0823324	0.0911607	0.372066
ArteryAorta_GTEX-13YAN	48137	333006	48959	77642	85048	384798	977590	0.0492405	0.34064	0.0500813	0.0794218	0.0869976	0.393619
ArteryAorta_GTEX-144GN	48711	297342	50857	64989	74287	318813	854999	0.056972	0.347769	0.0594819	0.0760106	0.0868855	0.372881
ArteryAorta_GTEX-145MH	43689	299293	47667	60651	73520	306571	831391	0.0525493	0.359991	0.057334	0.0729512	0.0884301	0.368745
ArteryAorta_GTEX-145MO	40009	299257	50801	60304	74240	311180	835791	0.0478696	0.358052	0.0607819	0.072152	0.088826	0.372318
ArteryAorta_GTEX-146FH	82883	419225	70178	176049	101634	433992	1283961	0.0645526	0.326509	0.0546574	0.137114	0.0791566	0.33801
ArteryAorta_GTEX-146FQ	92716	318958	51893	91654	133282	329976	1018479	0.0910338	0.313171	0.0509515	0.0899911	0.130864	0.323989
ArteryAorta_GTEX-146FR	100799	413423	79506	178654	110449	429860	1312691	0.0767881	0.314943	0.0605672	0.136098	0.0841394	0.327465
ArteryAorta_GTEX-147F4	40365	359240	49504	64294	75785	323485	912673	0.0442272	0.393613	0.0542407	0.0704458	0.0830363	0.354437
ArteryAorta_GTEX-1497J	85830	433289	64164	177234	100809	505228	1366554	0.0628076	0.317067	0.0469531	0.129694	0.0737688	0.36971
ArteryAorta_GTEX-14A5I	41736	287477	51260	65521	73534	332923	852451	0.04896	0.337236	0.0601325	0.0768619	0.0862618	0.390548
ArteryAorta_GTEX-14AS3	47637	322115	57253	73462	83094	364356	947917	0.0502544	0.339814	0.0603987	0.0774983	0.0876596	0.384375
ArteryAorta_GTEX-14ASI	32284	292521	39145	46400	63372	264377	738099	0.0437394	0.396317	0.0530349	0.0628642	0.0858584	0.358186
ArteryAorta_GTEX-14BIM	38032	266131	48925	56470	64226	286509	760293	0.0500228	0.350037	0.0643502	0.074274	0.0844753	0.37684
ArteryAorta_GTEX-14DAQ	50756	335271	51831	73243	82414	363906	957421	0.0530133	0.350181	0.0541361	0.0765003	0.0860792	0.38009
ArteryAorta_GTEX-14ICL	50630	335737	64733	81190	90694	370579	993563	0.050958	0.337912	0.0651524	0.081716	0.0912816	0.37298
ArteryAorta_GTEX-N7MT	36666	242502	36003	68028	69216	266402	718817	0.0510088	0.337363	0.0500865	0.0946388	0.0962915	0.370612
ArteryAorta_GTEX-NFK9	64809	375712	51870	90450	101337	448622	1132800	0.0572113	0.331667	0.0457892	0.0798464	0.0894571	0.396029
ArteryAorta_GTEX-NPJ8	63031	274285	45106	82073	84307	323634	872436	0.0722471	0.31439	0.0517012	0.0940734	0.096634	0.370954
ArteryAorta_GTEX-O5YT	85485	384652	63129	114036	110383	474235	1231920	0.0693917	0.312238	0.0512444	0.0925677	0.0896024	0.384956
ArteryAorta_GTEX-O5YV	62600	401855	61976	85682	102781	431665	1146559	0.0545981	0.350488	0.0540539	0.0747297	0.089643	0.376487
ArteryAorta_GTEX-O5YW	73054	332822	54824	102209	100419	369893	1033221	0.0707051	0.322121	0.0530613	0.0989227	0.0971902	0.358
ArteryAorta_GTEX-OHPK	98674	564779	72923	116763	120730	594488	1568357	0.0629155	0.360109	0.0464964	0.0744492	0.0769786	0.379051
ArteryAorta_GTEX-OHPL	85608	413885	62023	90857	123635	569872	1345880	0.0636075	0.30752	0.0460836	0.0675075	0.0918618	0.42342
ArteryAorta_GTEX-OHPM	76445	470100	72960	102179	127080	615034	1463798	0.0522237	0.321151	0.0498429	0.069804	0.0868153	0.420163
ArteryAorta_GTEX-OIZG	54005	328104	61380	83441	88862	366692	982484	0.0549678	0.333954	0.0624743	0.0849286	0.0904463	0.373229
ArteryAorta_GTEX-OIZI	63833	392041	63038	136032	105890	473402	1234236	0.0517186	0.317639	0.0510745	0.110216	0.085794	0.383559
ArteryAorta_GTEX-OOBJ	56434	409017	51543	92637	103729	424012	1137372	0.0496179	0.359616	0.0453176	0.0814483	0.0912006	0.3728
ArteryAorta_GTEX-OOBK	63299	365145	59628	97689	105204	434219	1125184	0.0562566	0.32452	0.052994	0.0868205	0.0934994	0.385909
ArteryAorta_GTEX-OXRL	62014	356055	57572	98628	101017	394321	1069607	0.0579783	0.332884	0.0538254	0.0922096	0.0944431	0.36866
ArteryAorta_GTEX-P44H	70258	374019	65356	91780	109052	442899	1153364	0.0609157	0.324285	0.0566655	0.0795759	0.0945512	0.384006
ArteryAorta_GTEX-P4PP	60594	393562	56401	106013	90939	438864	1146373	0.0528571	0.343311	0.0491995	0.0924769	0.0793276	0.382828
ArteryAorta_GTEX-P4PQ	47463	356383	49084	77981	90526	375079	996516	0.0476289	0.357629	0.0492556	0.0782536	0.0908425	0.37639
ArteryAorta_GTEX-P4QS	74120	549495	76711	114332	126805	582082	1523545	0.0486497	0.360669	0.0503503	0.0750434	0.0832302	0.382058
ArteryAorta_GTEX-P78B	49757	299754	47887	82313	83645	353751	917107	0.0542543	0.326847	0.0522153	0.0897529	0.0912053	0.385725
ArteryAorta_GTEX-PLZ5	67967	430953	59689	100234	105515	450852	1215210	0.0559303	0.354633	0.0491183	0.0824829	0.0868286	0.371007
ArteryAorta_GTEX-PLZ6	68582	370835	55403	108130	98471	438287	1139708	0.0601751	0.325377	0.0486116	0.0948752	0.0864002	0.384561
ArteryAorta_GTEX-POMQ	84832	518590	69231	135515	128405	569326	1505899	0.0563331	0.344372	0.0459732	0.0899894	0.085268	0.378064
ArteryAorta_GTEX-POYW	38043	271002	44383	70112	75902	286099	785541	0.048429	0.344988	0.0564999	0.0892531	0.0966239	0.364206
ArteryAorta_GTEX-PSDG	41910	275682	46196	76409	79429	323364	842990	0.0497159	0.327029	0.0548002	0.0906405	0.0942229	0.383592
ArteryAorta_GTEX-PW2O	55190	317438	58853	105546	93205	370107	1000339	0.0551713	0.31733	0.0588331	0.10551	0.0931734	0.369982
ArteryAorta_GTEX-PWCY	50471	294922	58278	80481	93194	373661	951007	0.0530711	0.310115	0.0612803	0.0846271	0.0979951	0.392911
ArteryAorta_GTEX-PX3G	57125	321913	58347	120526	99949	370379	1028239	0.0555561	0.313072	0.0567446	0.117216	0.0972041	0.360207
ArteryAorta_GTEX-Q2AG	45140	290876	55203	122888	91783	340644	946534	0.0476898	0.307306	0.0583212	0.129829	0.0969675	0.359886
ArteryAorta_GTEX-Q2AH	62863	446635	67533	104681	115016	487124	1283852	0.0489644	0.347887	0.0526019	0.0815367	0.0895867	0.379424
ArteryAorta_GTEX-QCQG	67538	479876	71614	143608	121301	492792	1376729	0.0490569	0.348562	0.0520175	0.104311	0.0881081	0.357944
ArteryAorta_GTEX-QDT8	55993	359260	66873	250728	107841	405008	1245703	0.0449489	0.288399	0.0536829	0.201274	0.0865704	0.325124
ArteryAorta_GTEX-QDVJ	51528	343886	56958	146536	94676	398312	1091896	0.0471913	0.314944	0.0521643	0.134203	0.0867079	0.364789
ArteryAorta_GTEX-QDVN	56141	303655	59774	119147	97275	366843	1002835	0.0559823	0.302797	0.059605	0.11881	0.097	0.365806
ArteryAorta_GTEX-QEG4	33769	256367	41569	105667	60720	310318	808410	0.0417721	0.317125	0.0514207	0.13071	0.0751104	0.383862
ArteryAorta_GTEX-QEG5	55091	331836	63446	134187	100172	397193	1081925	0.0509194	0.306709	0.0586418	0.124026	0.0925868	0.367117
ArteryAorta_GTEX-QEL4	38563	289874	46062	84744	70159	312551	841953	0.0458018	0.344288	0.0547085	0.100652	0.0833289	0.371221
ArteryAorta_GTEX-QESD	44217	291373	55354	83903	81903	313144	869894	0.0508303	0.334952	0.063633	0.096452	0.0941529	0.359979
ArteryAorta_GTEX-QLQ7	44923	343758	54653	83471	74493	343860	945158	0.0475296	0.363704	0.0578242	0.0883143	0.0788154	0.363812
ArteryAorta_GTEX-QMRM	59413	318307	59750	83043	93200	377905	991618	0.0599152	0.320998	0.0602551	0.083745	0.0939878	0.381099
ArteryAorta_GTEX-QV31	56234	395095	63382	101909	98864	437896	1153380	0.0487558	0.342554	0.0549533	0.0883568	0.0857168	0.379663
ArteryAorta_GTEX-QV44	32037	249498	40145	55723	62243	242078	681724	0.0469941	0.365981	0.0588875	0.0817384	0.0913023	0.355097
ArteryAorta_GTEX-QVJO	26642	186939	33146	56612	53810	214632	571781	0.0465948	0.326942	0.0579697	0.0990099	0.0941095	0.375374
ArteryAorta_GTEX-QVUS	38282	296793	48635	76727	80317	295915	836669	0.0457553	0.354732	0.0581293	0.0917053	0.0959961	0.353682
ArteryAorta_GTEX-QXCU	39344	295522	51274	75465	78281	320387	860273	0.0457343	0.343521	0.059602	0.0877222	0.0909955	0.372425
ArteryAorta_GTEX-R53T	49946	319924	53114	70284	86487	313306	893061	0.0559268	0.358233	0.0594741	0.0787001	0.0968433	0.350823
ArteryAorta_GTEX-R55D	310853	253693	48154	168478	65447	297276	1143901	0.271748	0.221779	0.0420963	0.147284	0.0572139	0.259879
ArteryAorta_GTEX-R55E	46150	295688	47161	74805	81737	350396	895937	0.0515103	0.330032	0.0526387	0.0834936	0.0912307	0.391094
ArteryAorta_GTEX-R55G	45592	294735	50229	57470	76318	301043	825387	0.0552371	0.357087	0.0608551	0.0696279	0.0924633	0.36473
ArteryAorta_GTEX-REY6	40764	265166	45089	60598	75090	278358	765065	0.0532817	0.346593	0.0589349	0.0792063	0.0981485	0.363836
ArteryAorta_GTEX-RUSQ	49319	301698	53539	72500	81195	341921	900172	0.0547884	0.335156	0.0594764	0.0805402	0.0901994	0.37984
ArteryAorta_GTEX-RWS6	38587	264043	51909	85957	86168	303999	830663	0.0464533	0.31787	0.062491	0.10348	0.103734	0.365972
ArteryAorta_GTEX-RWSA	48530	331429	55818	79140	89519	359067	963503	0.0503683	0.343983	0.0579324	0.0821378	0.0929099	0.372668
ArteryAorta_GTEX-S32W	48200	284240	56760	92517	86771	361949	930437	0.0518036	0.305491	0.0610036	0.0994339	0.0932583	0.38901
ArteryAorta_GTEX-S33H	38214	247335	41823	71574	68797	272664	740407	0.0516122	0.334053	0.0564865	0.0966685	0.0929178	0.368262
ArteryAorta_GTEX-S3XE	48457	345313	52964	75961	82589	389468	994752	0.0487126	0.347135	0.0532434	0.0763617	0.0830247	0.391523
ArteryAorta_GTEX-S4P3	39651	247448	47606	132929	73266	315389	856289	0.0463056	0.288977	0.0555957	0.155238	0.0855622	0.368321
ArteryAorta_GTEX-S4Z8	46966	333579	61125	79896	88187	370797	980550	0.0478976	0.340196	0.0623375	0.0814808	0.0899363	0.378152
ArteryAorta_GTEX-S95S	49241	295778	56459	83905	86888	324008	896279	0.0549394	0.330007	0.0629927	0.0936148	0.096943	0.361504
ArteryAorta_GTEX-SJXC	51358	320918	51999	111926	86273	348245	970719	0.0529072	0.330598	0.0535675	0.115302	0.0888754	0.35875
ArteryAorta_GTEX-SUCS	162	931	178	161	153	715	2300	0.0704348	0.404783	0.0773913	0.07	0.0665217	0.31087
ArteryAorta_GTEX-T5JC	58684	325430	52591	130115	92439	350529	1009788	0.0581152	0.322276	0.0520812	0.128854	0.091543	0.347131
ArteryAorta_GTEX-T6MN	66474	362277	54292	146986	92265	385624	1107918	0.059999	0.326989	0.0490036	0.132669	0.0832778	0.348062
ArteryAorta_GTEX-T8EM	54197	313193	48426	124771	76926	341875	959388	0.0564912	0.326451	0.0504759	0.130053	0.0801824	0.356347
ArteryAorta_GTEX-TMMY	56036	377607	63157	117849	95043	402963	1112655	0.0503624	0.339375	0.0567624	0.105917	0.08542	0.362163
ArteryAorta_GTEX-U3ZH	55391	332169	61859	98349	95449	374058	1017275	0.0544504	0.326528	0.0608085	0.0966789	0.0938281	0.367706
ArteryAorta_GTEX-U3ZM	55605	312409	60236	73636	89420	370521	961827	0.0578119	0.324808	0.0626266	0.0765585	0.0929689	0.385226
ArteryAorta_GTEX-U3ZN	50700	312208	60282	84191	89407	354624	951412	0.0532892	0.328152	0.0633606	0.0884906	0.093973	0.372734
ArteryAorta_GTEX-U8XE	57065	356853	70965	113418	111813	404670	1114784	0.0511893	0.32011	0.0636581	0.10174	0.1003	0.363003
ArteryAorta_GTEX-UJHI	50692	491991	70694	124623	109699	515693	1363392	0.0371808	0.360858	0.0518516	0.0914066	0.0804604	0.378243
ArteryAorta_GTEX-UJMC	56925	452928	76985	131407	116195	481705	1316145	0.0432513	0.344132	0.0584928	0.0998423	0.0882843	0.365997
ArteryAorta_GTEX-UPIC	60008	396999	71515	137971	95655	456004	1218152	0.0492615	0.325903	0.0587078	0.113263	0.0785247	0.374341
ArteryAorta_GTEX-UPJH	49275	365655	68636	134996	108250	423962	1150774	0.042819	0.317747	0.0596433	0.117309	0.0940671	0.368415
ArteryAorta_GTEX-UPK5	43949	309651	63582	102503	91078	341058	951821	0.0461736	0.325325	0.0668004	0.107691	0.0956882	0.358322
ArteryAorta_GTEX-V1D1	56844	435394	70997	121425	111110	451729	1247499	0.0455664	0.349014	0.0569115	0.0973347	0.0890662	0.362108
ArteryAorta_GTEX-V955	47989	322770	66987	104082	95152	380292	1017272	0.0471742	0.31729	0.0658496	0.102315	0.0935364	0.373835
ArteryAorta_GTEX-VJYA	64312	532445	85615	111463	119566	552578	1465979	0.0438697	0.363201	0.0584012	0.0760331	0.0815605	0.376934
ArteryAorta_GTEX-VUSG	54601	360760	69653	103714	99730	380085	1068543	0.0510986	0.337619	0.065185	0.0970611	0.0933327	0.355704
ArteryAorta_GTEX-WFG7	59435	404215	76377	134282	129358	434584	1238251	0.0479992	0.32644	0.0616814	0.108445	0.104468	0.350966
ArteryAorta_GTEX-WFG8	62565	345211	70118	170790	108924	401424	1159032	0.0539804	0.297844	0.060497	0.147356	0.0939784	0.346344
ArteryAorta_GTEX-WFON	57702	351649	70269	170951	106437	384623	1141631	0.0505435	0.308023	0.0615514	0.149743	0.0932324	0.336907
ArteryAorta_GTEX-WH7G	49201	331775	62367	156359	94637	358576	1052915	0.0467284	0.315101	0.0592327	0.148501	0.0898809	0.340556
ArteryAorta_GTEX-WHPG	54077	354762	63675	117310	97075	396529	1083428	0.0499129	0.327444	0.0587718	0.108277	0.0895999	0.365995
ArteryAorta_GTEX-WHSB	55761	288191	62808	92607	92422	322922	914711	0.0609602	0.315062	0.0686643	0.101242	0.10104	0.353032
ArteryAorta_GTEX-WHWD	47329	274361	47975	61863	73207	310433	815168	0.0580604	0.33657	0.0588529	0.0758899	0.089806	0.380821
ArteryAorta_GTEX-WQUQ	51867	290897	52106	68637	78174	324144	865825	0.0599047	0.335977	0.0601808	0.0792735	0.0902885	0.374376
ArteryAorta_GTEX-WRHU	47184	383772	58119	106449	89055	381668	1066247	0.0442524	0.359928	0.054508	0.0998352	0.0835219	0.357955
ArteryAorta_GTEX-WY7C	56616	352872	59446	83075	95181	369628	1016818	0.0556796	0.347036	0.0584628	0.081701	0.0936067	0.363514
ArteryAorta_GTEX-WYJK	46463	345441	63060	85795	91382	367063	999204	0.0465	0.345716	0.0631102	0.0858633	0.0914548	0.367355
ArteryAorta_GTEX-WYVS	120185	717495	129286	178712	211484	811898	2169060	0.0554088	0.330786	0.0596046	0.0823915	0.0975003	0.374309
ArteryAorta_GTEX-WZTO	42869	255178	46927	169402	73111	287449	874936	0.0489967	0.291653	0.0536348	0.193616	0.0835615	0.328537
ArteryAorta_GTEX-X3Y1	51498	370586	47739	180690	82124	392469	1125106	0.0457717	0.329379	0.0424307	0.160598	0.0729922	0.348828
ArteryAorta_GTEX-X4EO	42578	270434	52852	86444	78882	299170	830360	0.0512766	0.325683	0.0636495	0.104104	0.0949974	0.36029
ArteryAorta_GTEX-X4EP	47370	321039	47670	145384	78194	359828	999485	0.0473944	0.321204	0.0476946	0.145459	0.0782343	0.360013
ArteryAorta_GTEX-X4XY	28630	215075	34468	48920	58611	219173	604877	0.0473319	0.355568	0.0569835	0.0808759	0.0968974	0.362343
ArteryAorta_GTEX-XBED	53804	307195	55955	88543	93174	324553	923224	0.0582784	0.332742	0.0606083	0.0959063	0.100922	0.351543
ArteryAorta_GTEX-XBEW	38919	279749	47380	92460	72287	318243	849038	0.0458389	0.329489	0.0558043	0.1089	0.0851399	0.374828
ArteryAorta_GTEX-XPT6	71223	502623	87661	144155	128944	533699	1468305	0.048507	0.342315	0.0597022	0.0981778	0.0878183	0.36348
ArteryAorta_GTEX-XQ3S	44041	268034	50473	76903	80666	296534	816651	0.0539288	0.328211	0.0618049	0.0941687	0.0987766	0.36311
ArteryAorta_GTEX-XQ8I	56216	367030	73284	104761	94758	414632	1110681	0.050614	0.330455	0.0659811	0.0943214	0.0853152	0.373313
ArteryAorta_GTEX-XUJ4	54340	363311	57172	95958	90502	379150	1040433	0.0522283	0.349192	0.0549502	0.0922289	0.0869849	0.364416
ArteryAorta_GTEX-XUW1	46498	260487	54568	80835	79311	310731	832430	0.0558582	0.312924	0.0655527	0.0971073	0.0952765	0.373282
ArteryAorta_GTEX-XUZC	43128	269188	45480	69625	78105	274425	779951	0.0552958	0.345135	0.0583114	0.0892684	0.100141	0.351849
ArteryAorta_GTEX-XV7Q	51683	348429	57255	92359	88643	389889	1028258	0.0502627	0.338854	0.0556816	0.0898208	0.086207	0.379174
ArteryAorta_GTEX-XXEK	45056	265933	48242	65416	76881	277193	778721	0.057859	0.3415	0.0619503	0.0840044	0.0987273	0.355959
ArteryAorta_GTEX-XYKS	65714	433778	67476	98066	109902	489563	1264499	0.0519684	0.343043	0.0533618	0.0775532	0.0869135	0.38716
ArteryAorta_GTEX-Y114	59789	501602	76681	164799	116583	527118	1446572	0.0413315	0.346752	0.0530088	0.113924	0.0805926	0.364391
ArteryAorta_GTEX-Y3I4	75661	507224	71617	136677	121898	571135	1484212	0.0509772	0.341746	0.0482525	0.0920872	0.0821298	0.384807
ArteryAorta_GTEX-Y3IK	75752	546188	71144	161308	101076	551990	1507458	0.0502515	0.362324	0.0471947	0.107007	0.0670506	0.366173
ArteryAorta_GTEX-Y5LM	76615	408322	73517	182758	118988	489080	1349280	0.0567821	0.302622	0.0544861	0.135449	0.0881863	0.362475
ArteryAorta_GTEX-Y5V5	83621	471601	78667	191762	116848	549302	1491801	0.0560537	0.316129	0.0527329	0.128544	0.0783268	0.368214
ArteryAorta_GTEX-Y5V6	90921	493908	78763	185362	133520	586890	1569364	0.0579349	0.314719	0.0501878	0.118113	0.0850791	0.373967
ArteryAorta_GTEX-Y8E4	72474	340777	53544	111508	110264	378630	1067197	0.0679106	0.31932	0.0501726	0.104487	0.103321	0.354789
ArteryAorta_GTEX-Y8LW	79985	480085	82103	143010	123725	518244	1427152	0.0560452	0.336394	0.0575293	0.100207	0.0866936	0.363132
ArteryAorta_GTEX-Y9LG	55907	369536	59426	103812	94184	407240	1090105	0.0512859	0.338991	0.054514	0.0952312	0.086399	0.373579
ArteryAorta_GTEX-YB5K	83655	473441	70546	146630	128104	514940	1417316	0.0590235	0.334041	0.0497744	0.103456	0.0903849	0.363321
ArteryAorta_GTEX-YEC3	148224	633943	109873	187602	180911	703410	1963963	0.0754719	0.322788	0.0559445	0.0955222	0.0921153	0.358158
ArteryAorta_GTEX-YEC4	117290	374802	58816	313993	94943	406012	1365856	0.0858729	0.274408	0.0430616	0.229887	0.0695117	0.297258
ArteryAorta_GTEX-YECK	92968	457425	72499	241895	127709	539890	1532386	0.0606688	0.298505	0.0473112	0.157855	0.08334	0.35232
ArteryAorta_GTEX-YFC4	62721	371655	68442	89808	104348	427207	1124181	0.0557926	0.330601	0.0608817	0.0798875	0.0928214	0.380016
ArteryAorta_GTEX-YJ8O	38416	237614	48913	59946	69759	270536	725184	0.0529741	0.32766	0.0674491	0.0826632	0.0961949	0.373058
ArteryAorta_GTEX-Z9EW	115070	340717	58326	263467	80654	383348	1241582	0.0926801	0.274422	0.0469772	0.212203	0.0649607	0.308758
ArteryAorta_GTEX-ZA64	59890	383320	73601	100010	96998	416402	1130221	0.0529896	0.339155	0.0651209	0.0884871	0.0858222	0.368425
ArteryAorta_GTEX-ZAB4	53042	411493	64999	91943	103369	425486	1150332	0.0461102	0.357717	0.0565046	0.0799274	0.0898601	0.369881
ArteryAorta_GTEX-ZAJG	36173	272351	49204	53972	75296	282302	769298	0.0470208	0.354025	0.0639596	0.0701575	0.0978762	0.366961
ArteryAorta_GTEX-ZAK1	37428	246812	44724	61531	69985	289959	750439	0.0498748	0.32889	0.0595971	0.0819933	0.0932587	0.386386
ArteryAorta_GTEX-ZC5H	120080	328097	57654	258140	87210	348242	1199423	0.100115	0.273546	0.0480681	0.21522	0.07271	0.290341
ArteryAorta_GTEX-ZDTS	105138	408755	70842	124967	124747	462098	1296547	0.0810908	0.315264	0.054639	0.0963845	0.0962148	0.356407
ArteryAorta_GTEX-ZDTT	37243	284572	52699	61033	67573	329434	832554	0.0447334	0.341806	0.063298	0.0733082	0.0811635	0.395691
ArteryAorta_GTEX-ZDXO	61241	381525	66988	90024	95449	423821	1119048	0.054726	0.340937	0.0598616	0.080447	0.0852948	0.378734
ArteryAorta_GTEX-ZDYS	47398	300934	45878	67590	71382	347728	880910	0.0538057	0.341617	0.0520802	0.0767275	0.0810321	0.394737
ArteryAorta_GTEX-ZE9C	35928	277124	51919	59641	71109	288785	784506	0.045797	0.353247	0.0661805	0.0760236	0.0906418	0.368111
ArteryAorta_GTEX-ZF28	41768	329788	63911	91702	96236	350684	974089	0.042879	0.33856	0.065611	0.0941413	0.0987959	0.360012
ArteryAorta_GTEX-ZF29	64740	464352	87051	89767	106431	476612	1288953	0.0502268	0.360255	0.0675362	0.0696433	0.0825717	0.369767
ArteryAorta_GTEX-ZF2S	59750	440930	81229	98147	110605	476507	1267168	0.0471524	0.347965	0.0641028	0.0774538	0.0872852	0.376041
ArteryAorta_GTEX-ZF3C	43660	358977	56727	71238	92099	377302	1000003	0.0436599	0.358976	0.0567268	0.0712378	0.0920987	0.377301
ArteryAorta_GTEX-ZG7Y	103412	489963	80840	216668	118772	529615	1539270	0.0671825	0.318309	0.0525184	0.14076	0.0771613	0.344069
ArteryAorta_GTEX-ZLWG	65007	483921	64278	107486	112823	538221	1371736	0.0473903	0.35278	0.0468589	0.0783576	0.0822483	0.392365
ArteryAorta_GTEX-ZP4G	73509	403785	73383	115001	112593	414655	1192926	0.0616208	0.338483	0.0615151	0.0964025	0.0943839	0.347595
ArteryAorta_GTEX-ZPIC	88280	351195	56346	228696	105164	386008	1215689	0.0726173	0.288886	0.046349	0.18812	0.0865057	0.317522
ArteryAorta_GTEX-ZQUD	70517	596486	84274	117469	106652	532974	1508372	0.0467504	0.39545	0.0558708	0.077878	0.0707067	0.353344
ArteryAorta_GTEX-ZTPG	47601	367391	63870	91151	97079	399683	1066775	0.0446214	0.344394	0.059872	0.0854454	0.0910023	0.374665
ArteryAorta_GTEX-ZVT2	58738	340095	74325	92489	91443	375514	1032604	0.0568834	0.329357	0.0719782	0.0895687	0.0885557	0.363657
ArteryAorta_GTEX-ZVZP	46489	356168	63203	73991	84937	373337	998125	0.0465763	0.356837	0.0633217	0.07413	0.0850966	0.374038
ArteryAorta_GTEX-ZYFD	69689	338786	63504	124730	96880	377066	1070655	0.0650901	0.316429	0.0593132	0.116499	0.0904867	0.352183
ArteryAorta_GTEX-ZYFG	69502	326851	61301	125021	77345	370607	1030627	0.0674366	0.317138	0.0594793	0.121306	0.0750465	0.359594
ArteryAorta_GTEX-ZYVF	73887	323844	64017	127857	95205	364744	1049554	0.0703985	0.308554	0.0609945	0.12182	0.09071	0.347523
ArteryAorta_GTEX-ZYW4	62159	350702	61216	115642	80131	387298	1057148	0.0587988	0.331744	0.0579067	0.109391	0.0757992	0.366361
ArteryAorta_GTEX-ZYY3	49338	332921	63013	85834	83647	354532	969285	0.0509014	0.343471	0.0650098	0.0885539	0.0862976	0.365767
ArteryAorta_GTEX-ZZPU	71956	393314	74428	133454	121644	446641	1241437	0.0579619	0.316822	0.0599531	0.1075	0.0979864	0.359777
ArteryCoronary_GTEX-1117F	54668	387161	58558	107595	104234	403969	1116185	0.0489775	0.346861	0.0524626	0.0963953	0.0933842	0.361919
ArteryCoronary_GTEX-1122O	49276	359873	58113	72021	83999	397134	1020416	0.0482901	0.352673	0.0569503	0.07058	0.0823184	0.389188
ArteryCoronary_GTEX-117YX	78246	470100	81889	123671	127829	515818	1397553	0.0559879	0.336374	0.0585946	0.0884911	0.0914663	0.369087
ArteryCoronary_GTEX-11DXX	58916	417986	69794	82567	103482	441558	1174303	0.050171	0.355944	0.0594344	0.0703115	0.0881221	0.376017
ArteryCoronary_GTEX-11DXY	69145	257642	51563	143985	75152	288498	885985	0.0780431	0.290797	0.0581985	0.162514	0.0848231	0.325624
ArteryCoronary_GTEX-11DXZ	57362	465624	64763	77923	93817	473266	1232755	0.0465315	0.37771	0.0525352	0.0632105	0.0761035	0.383909
ArteryCoronary_GTEX-11DYG	48762	313069	40354	112968	69177	337273	921603	0.05291	0.339701	0.0437867	0.122578	0.0750616	0.365963
ArteryCoronary_GTEX-11EM3	39874	284327	52584	65385	73741	305494	821405	0.0485437	0.346147	0.0640171	0.0796014	0.0897742	0.371916
ArteryCoronary_GTEX-11GS4	49962	345853	57641	70230	89580	347056	960322	0.0520263	0.360143	0.0600226	0.0731317	0.0932812	0.361395
ArteryCoronary_GTEX-11I78	39932	306087	59472	79083	77166	348080	909820	0.04389	0.336426	0.0653668	0.0869216	0.0848146	0.382581
ArteryCoronary_GTEX-11ONC	33599	243743	45272	50351	61805	256035	690805	0.0486375	0.352839	0.0655351	0.0728874	0.0894681	0.370633
ArteryCoronary_GTEX-11TT1	57262	461813	78708	96933	103810	479894	1278420	0.0447912	0.361237	0.0615666	0.0758225	0.0812018	0.375381
ArteryCoronary_GTEX-11UD2	46922	334668	64462	80919	93749	395959	1016679	0.0461522	0.329178	0.0634045	0.0795915	0.092211	0.389463
ArteryCoronary_GTEX-11ZTS	93454	334573	54212	78291	140206	314429	1015165	0.0920579	0.329575	0.0534022	0.0771215	0.138112	0.309732
ArteryCoronary_GTEX-11ZTT	49879	422510	66671	111337	95536	445148	1191081	0.0418771	0.354728	0.0559752	0.0934756	0.0802095	0.373734
ArteryCoronary_GTEX-11ZUS	63466	258267	48891	122323	74102	273830	840879	0.0754758	0.307139	0.0581427	0.14547	0.0881245	0.325647
ArteryCoronary_GTEX-12696	58026	430552	67187	83427	95609	437919	1172720	0.0494798	0.36714	0.0572916	0.0711397	0.0815276	0.373422
ArteryCoronary_GTEX-12WSC	70175	526309	101536	139122	148762	643022	1628926	0.0430805	0.323102	0.0623331	0.0854072	0.0913252	0.394752
ArteryCoronary_GTEX-12WSD	54731	413659	65180	83706	98817	421227	1137320	0.0481228	0.363714	0.0573102	0.0735993	0.0868858	0.370368
ArteryCoronary_GTEX-12WSK	59612	424900	66132	103006	114815	478351	1246816	0.0478114	0.340788	0.0530407	0.0826152	0.0920866	0.383658
ArteryCoronary_GTEX-12WSL	160005	622676	98760	167754	239117	611433	1899745	0.0842245	0.327768	0.0519859	0.0883034	0.125868	0.32185
ArteryCoronary_GTEX-12ZZX	49685	342350	66254	78774	84368	389540	1010971	0.0491458	0.338635	0.065535	0.0779191	0.0834524	0.385313
ArteryCoronary_GTEX-131XF	54903	510769	82931	107776	108429	568928	1433736	0.0382937	0.35625	0.0578426	0.0751714	0.0756269	0.396815
ArteryCoronary_GTEX-131XG	51738	366169	43211	61112	77017	329020	928267	0.0557361	0.394465	0.0465502	0.0658345	0.0829686	0.354445
ArteryCoronary_GTEX-131YS	102762	425056	66369	123451	115003	424249	1256890	0.0817589	0.338181	0.0528041	0.0982194	0.0914981	0.337539
ArteryCoronary_GTEX-132AR	51529	383767	68603	123786	107827	436124	1171636	0.0439804	0.327548	0.0585532	0.105652	0.0920311	0.372235
ArteryCoronary_GTEX-1399R	107913	454520	71436	130485	131997	444408	1340759	0.0804865	0.339002	0.0532803	0.0973217	0.0984495	0.33146
ArteryCoronary_GTEX-1399S	55178	346927	58671	67128	92378	342986	963268	0.0572821	0.360156	0.0609083	0.0696878	0.0959006	0.356065
ArteryCoronary_GTEX-1399U	98567	447500	69706	150972	126319	468389	1361453	0.0723984	0.328693	0.0511997	0.11089	0.0927825	0.344036
ArteryCoronary_GTEX-13CF3	114258	469836	76246	145161	124230	478743	1408474	0.0811218	0.333578	0.0541338	0.103063	0.0882018	0.339902
ArteryCoronary_GTEX-13FH7	64272	342103	55957	106547	97788	378744	1045411	0.0614801	0.327243	0.0535263	0.101919	0.0935402	0.362292
ArteryCoronary_GTEX-13FHP	45512	312861	47548	80719	82969	339364	908973	0.0500697	0.344192	0.0523096	0.0888024	0.0912777	0.373349
ArteryCoronary_GTEX-13FTW	107223	415330	68059	116289	120424	408528	1235853	0.0867603	0.336067	0.0550705	0.0940961	0.097442	0.330564
ArteryCoronary_GTEX-13FXS	53912	376924	52839	96391	87542	374445	1042053	0.0517363	0.361713	0.0507066	0.0925011	0.0840092	0.359334
ArteryCoronary_GTEX-13N11	83196	478142	71980	117931	110772	447007	1309028	0.0635556	0.365265	0.0549874	0.0900905	0.0846216	0.34148
ArteryCoronary_GTEX-13NZA	57385	342198	51448	77109	95216	345813	969169	0.0592105	0.353084	0.0530847	0.079562	0.098245	0.356814
ArteryCoronary_GTEX-13O21	102229	407523	69506	141087	115721	454297	1290363	0.079225	0.31582	0.0538655	0.109339	0.089681	0.352069
ArteryCoronary_GTEX-13O61	44450	328547	51504	73688	82890	395009	976088	0.0455389	0.336596	0.0527657	0.0754932	0.0849206	0.404686
ArteryCoronary_GTEX-13OVG	42979	252154	46752	76684	69347	276740	764656	0.056207	0.329761	0.0611412	0.100286	0.0906905	0.361914
ArteryCoronary_GTEX-13PL7	54911	356612	70015	109913	95350	365708	1052509	0.0521715	0.338821	0.066522	0.10443	0.090593	0.347463
ArteryCoronary_GTEX-13PVR	37210	236114	48119	55024	63840	251632	691939	0.0537764	0.341235	0.0695423	0.0795215	0.0922625	0.363662
ArteryCoronary_GTEX-13QBU	36177	302002	43469	85937	75568	333987	877140	0.0412443	0.344303	0.0495577	0.0979741	0.0861527	0.380768
ArteryCoronary_GTEX-13QJC	31742	257948	40187	52752	57784	257878	698291	0.0454567	0.369399	0.0575505	0.0755444	0.0827506	0.369299
ArteryCoronary_GTEX-13RTJ	23684	214605	37943	44438	51152	219193	591015	0.0400734	0.363113	0.0641997	0.0751893	0.0865494	0.370876
ArteryCoronary_GTEX-13S7M	33868	280613	48787	64261	72737	289217	789483	0.042899	0.355439	0.0617961	0.0813963	0.0921324	0.366337
ArteryCoronary_GTEX-13S86	53505	332586	60744	87843	92786	383471	1010935	0.0529263	0.328989	0.0600869	0.0868928	0.0917824	0.379323
ArteryCoronary_GTEX-13U4I	48010	287385	49143	85027	81698	338761	890024	0.0539424	0.322896	0.0552154	0.0955334	0.091793	0.38062
ArteryCoronary_GTEX-13VXT	53212	463808	55046	98840	91984	458526	1221416	0.0435658	0.37973	0.0450674	0.0809225	0.0753093	0.375405
ArteryCoronary_GTEX-13VXU	41607	286847	49838	68741	75210	325539	847782	0.0490775	0.33835	0.0587863	0.0810833	0.0887138	0.383989
ArteryCoronary_GTEX-13W3W	44428	365077	54016	82616	92058	401321	1039516	0.0427391	0.351199	0.0519626	0.0794754	0.0885585	0.386065
ArteryCoronary_GTEX-13X6J	42196	281761	48490	58472	79442	299815	810176	0.0520825	0.347778	0.0598512	0.072172	0.0980552	0.370062
ArteryCoronary_GTEX-1445S	44116	307704	43659	62971	69102	278401	805953	0.0547377	0.381789	0.0541707	0.0781323	0.0857395	0.345431
ArteryCoronary_GTEX-146FH	47442	383420	66080	100524	96411	407105	1100982	0.0430906	0.348253	0.0600191	0.0913039	0.0875682	0.369765
ArteryCoronary_GTEX-147F4	68167	289846	44002	59727	111007	252407	825156	0.082611	0.351262	0.0533257	0.0723827	0.134529	0.30589
ArteryCoronary_GTEX-14C38	36039	278885	51662	57680	73262	309387	806915	0.0446627	0.345619	0.0640241	0.0714821	0.0907927	0.38342
ArteryCoronary_GTEX-14C5O	58183	370258	55729	76868	85743	377246	1024027	0.0568178	0.361571	0.0544214	0.0750644	0.0837312	0.368395
ArteryCoronary_GTEX-14E1K	54217	534114	70570	94796	119308	515710	1388715	0.0390411	0.38461	0.0508168	0.0682617	0.0859125	0.371358
ArteryCoronary_GTEX-NPJ7	67538	340046	55536	102815	88298	414291	1068524	0.0632068	0.318239	0.0519745	0.0962215	0.0826355	0.387723
ArteryCoronary_GTEX-NPJ8	30543	204159	29557	52242	60676	219241	596418	0.0512107	0.342309	0.0495575	0.0875929	0.101734	0.367596
ArteryCoronary_GTEX-O5YV	43126	291923	44327	108188	81199	322480	891243	0.0483886	0.327546	0.0497362	0.12139	0.0911076	0.361832
ArteryCoronary_GTEX-O5YW	94263	394018	68877	107333	110186	440464	1215141	0.0775737	0.324257	0.0566823	0.0883297	0.0906775	0.36248
ArteryCoronary_GTEX-OHPL	114151	419262	66791	130074	125763	502172	1358213	0.084045	0.308686	0.0491756	0.0957685	0.0925945	0.36973
ArteryCoronary_GTEX-OIZH	78552	416693	61269	105416	112537	513245	1287712	0.0610012	0.323592	0.0475797	0.081863	0.087393	0.398571
ArteryCoronary_GTEX-OOBJ	54939	401072	51711	86810	103151	422154	1119837	0.0490598	0.358152	0.0461773	0.0775202	0.0921125	0.376978
ArteryCoronary_GTEX-P4PP	65875	481250	61161	124191	107408	488958	1328843	0.0495732	0.362157	0.0460258	0.093458	0.0808282	0.367958
ArteryCoronary_GTEX-PSDG	45290	320382	53898	87507	96303	385859	989239	0.0457827	0.323867	0.0544843	0.0884589	0.0973506	0.390056
ArteryCoronary_GTEX-PWCY	41439	266075	48678	68305	84187	337286	845970	0.048984	0.314521	0.057541	0.0807416	0.0995153	0.398697
ArteryCoronary_GTEX-PWOO	61417	434825	71042	108812	125756	489825	1291677	0.0475483	0.336636	0.0549998	0.0842409	0.0973587	0.379216
ArteryCoronary_GTEX-PX3G	45419	294501	53448	103796	91666	353873	942703	0.0481795	0.312401	0.0566965	0.110105	0.0972374	0.375381
ArteryCoronary_GTEX-Q2AH	79729	541337	78596	165889	140573	586410	1592534	0.0500642	0.339922	0.0493528	0.104167	0.08827	0.368224
ArteryCoronary_GTEX-QDVN	62924	373631	77568	156953	121169	437476	1229721	0.0511693	0.303834	0.0630777	0.127633	0.0985337	0.355752
ArteryCoronary_GTEX-QEG5	52719	378395	66512	139335	99828	450288	1187077	0.0444108	0.318762	0.0560301	0.117377	0.0840956	0.379325
ArteryCoronary_GTEX-QEL4	63545	445679	73905	142391	115701	507909	1349130	0.0471007	0.330345	0.0547797	0.105543	0.0857597	0.376472
ArteryCoronary_GTEX-QESD	53765	314843	63808	91282	92385	330982	947065	0.0567701	0.332441	0.0673745	0.0963841	0.0975487	0.349482
ArteryCoronary_GTEX-QLQ7	47864	372300	53805	81043	80078	362714	997804	0.0479693	0.373119	0.0539234	0.0812214	0.0802542	0.363512
ArteryCoronary_GTEX-QMRM	178837	1163603	202546	300672	326120	1380326	3552104	0.0503468	0.327581	0.0570214	0.0846462	0.0918104	0.388594
ArteryCoronary_GTEX-QV44	49113	366418	57841	91345	92017	356822	1013556	0.0484561	0.361517	0.0570674	0.0901233	0.0907863	0.35205
ArteryCoronary_GTEX-R53T	51868	307985	52023	68797	85140	308717	874530	0.0593096	0.352172	0.0594868	0.0786674	0.0973552	0.353009
ArteryCoronary_GTEX-R55G	89737	625088	130975	206781	168537	687231	1908349	0.0470234	0.327554	0.0686326	0.108356	0.0883156	0.360118
ArteryCoronary_GTEX-REY6	41848	272282	45602	59121	74884	274410	768147	0.0544792	0.354466	0.0593662	0.0769657	0.0974865	0.357236
ArteryCoronary_GTEX-RN64	36661	291070	38880	61963	62037	278398	769009	0.047673	0.3785	0.0505586	0.0805751	0.0806714	0.362022
ArteryCoronary_GTEX-RTLS	41252	287208	48883	77179	80988	315489	850999	0.0484748	0.337495	0.0574419	0.0906922	0.0951681	0.370728
ArteryCoronary_GTEX-RU72	38122	272401	47824	63489	74716	292787	789339	0.0482961	0.3451	0.0605874	0.0804331	0.0946564	0.370927
ArteryCoronary_GTEX-RUSQ	45320	318519	52926	72129	84720	343278	916892	0.0494278	0.34739	0.0577233	0.0786668	0.0923991	0.374393
ArteryCoronary_GTEX-RWS6	41390	296223	53305	68884	82426	360106	902334	0.0458699	0.328285	0.0590746	0.0763398	0.0913475	0.399083
ArteryCoronary_GTEX-S3XE	39601	300666	45873	61194	70121	337586	855041	0.0463147	0.351639	0.0536501	0.0715685	0.0820089	0.394818
ArteryCoronary_GTEX-S4Z8	41885	286184	55603	66420	77436	323472	851000	0.0492186	0.336291	0.0653384	0.0780494	0.0909941	0.380108
ArteryCoronary_GTEX-SE5C	60015	356928	74839	95319	107416	402685	1097202	0.0546982	0.325307	0.068209	0.0868746	0.0978999	0.367011
ArteryCoronary_GTEX-SIU7	96281	541871	82541	133438	149981	542772	1546884	0.0622419	0.350298	0.0533595	0.0862624	0.0969569	0.350881
ArteryCoronary_GTEX-SNMC	52808	257750	45246	107817	78757	285262	827640	0.0638055	0.311428	0.0546687	0.13027	0.0951585	0.344669
ArteryCoronary_GTEX-T6MN	137	1207	159	121	132	740	2496	0.0548878	0.483574	0.0637019	0.0484776	0.0528846	0.296474
ArteryCoronary_GTEX-U3ZH	57742	329232	64506	91339	95207	373898	1011924	0.0570616	0.325352	0.0637459	0.0902627	0.0940851	0.369492
ArteryCoronary_GTEX-U3ZN	48066	289720	58567	74472	82282	339630	892737	0.0538412	0.32453	0.0656039	0.0834199	0.0921682	0.380437
ArteryCoronary_GTEX-U4B1	51331	316220	53897	81845	84103	361145	948541	0.0541157	0.333375	0.0568209	0.0862851	0.0886656	0.380737
ArteryCoronary_GTEX-U8XE	63237	397798	81805	116126	120155	434421	1213542	0.0521094	0.327799	0.0674101	0.0956918	0.0990118	0.357978
ArteryCoronary_GTEX-UJHI	40806	428009	60241	100307	88975	458198	1176536	0.0346832	0.363787	0.051202	0.0852562	0.0756245	0.389447
ArteryCoronary_GTEX-UJMC	47897	449294	66654	112609	104302	460814	1241570	0.0385778	0.361876	0.0536853	0.0906989	0.0840082	0.371154
ArteryCoronary_GTEX-UPIC	44933	359192	66242	149069	101805	423109	1144350	0.0392651	0.313883	0.0578861	0.130265	0.0889632	0.369737
ArteryCoronary_GTEX-UPK5	182742	216692	35478	151301	61975	247123	895311	0.20411	0.24203	0.0396265	0.168993	0.0692218	0.276019
ArteryCoronary_GTEX-VUSG	64338	408736	84499	118302	115042	445968	1236885	0.0520162	0.330456	0.068316	0.0956451	0.0930095	0.360557
ArteryCoronary_GTEX-WEY5	49804	456445	65775	136628	106065	456176	1270893	0.0391882	0.359153	0.0517549	0.107506	0.0834571	0.358941
ArteryCoronary_GTEX-WFG7	60570	417921	79505	165244	135573	464437	1323250	0.0457737	0.315829	0.0600831	0.124877	0.102455	0.350982
ArteryCoronary_GTEX-WHPG	51186	342793	58468	97090	90769	386076	1026382	0.0498703	0.333982	0.0569651	0.0945944	0.0884359	0.376152
ArteryCoronary_GTEX-WHSE	34684	245347	43657	78084	62907	246681	711360	0.0487573	0.344899	0.0613712	0.109767	0.088432	0.346774
ArteryCoronary_GTEX-WHWD	69290	368301	67790	88352	109692	435524	1138949	0.0608368	0.323369	0.0595198	0.0775733	0.0963098	0.382391
ArteryCoronary_GTEX-WRHU	51384	413285	63464	116109	97238	413541	1155021	0.0444875	0.357816	0.0549462	0.100525	0.0841872	0.358038
ArteryCoronary_GTEX-WY7C	54766	334125	57282	85506	91772	352343	975794	0.0561246	0.342413	0.058703	0.0876271	0.0940485	0.361083
ArteryCoronary_GTEX-WYJK	32973	263033	47100	56273	68488	276966	744833	0.044269	0.353144	0.0632357	0.0755512	0.0919508	0.37185
ArteryCoronary_GTEX-X5EB	45804	290553	52947	89760	76923	300273	856260	0.0534931	0.339328	0.0618352	0.104828	0.089836	0.35068
ArteryCoronary_GTEX-XGQ4	37548	261444	55142	65033	76298	278242	773707	0.04853	0.337911	0.0712699	0.0840538	0.0986136	0.359622
ArteryCoronary_GTEX-XPT6	82929	559562	98920	154129	143434	611910	1650884	0.0502331	0.338947	0.0599194	0.0933615	0.0868831	0.370656
ArteryCoronary_GTEX-XPVG	72402	446863	89733	148287	131466	524136	1412887	0.051244	0.316277	0.0635104	0.104953	0.0930478	0.370968
ArteryCoronary_GTEX-XQ8I	49170	400666	84194	103318	94050	431667	1163065	0.0422762	0.344491	0.0723898	0.0888325	0.0808639	0.371146
ArteryCoronary_GTEX-XV7Q	54630	349826	61016	92680	92985	406894	1058031	0.0516336	0.330639	0.0576694	0.0875967	0.0878849	0.384577
ArteryCoronary_GTEX-Y114	53047	489944	66145	113223	101975	495411	1319745	0.0401949	0.371241	0.0501195	0.0857916	0.0772687	0.375384
ArteryCoronary_GTEX-Y3IK	91811	606525	82763	184247	121950	620766	1708062	0.0537516	0.355095	0.0484543	0.107869	0.0713967	0.363433
ArteryCoronary_GTEX-Y5V6	65753	392866	60152	90633	105796	454704	1169904	0.0562038	0.33581	0.0514162	0.0774705	0.0904314	0.388668
ArteryCoronary_GTEX-Y8E4	68640	373051	58963	121547	112456	438040	1172697	0.0585317	0.318114	0.0502798	0.103647	0.0958952	0.373532
ArteryCoronary_GTEX-YB5K	85393	418139	56588	98130	133183	381277	1172710	0.0728168	0.356558	0.048254	0.083678	0.113569	0.325125
ArteryCoronary_GTEX-YEC3	65123	289049	47972	92502	85276	296563	876485	0.0743002	0.329782	0.0547323	0.105537	0.0972932	0.338355
ArteryCoronary_GTEX-YEC4	157650	698017	116821	600377	187896	900054	2660815	0.0592488	0.262332	0.0439042	0.225637	0.070616	0.338263
ArteryCoronary_GTEX-YF7O	62746	431436	60381	103988	103340	411266	1173157	0.0534847	0.367756	0.0514688	0.0886395	0.0880871	0.350563
ArteryCoronary_GTEX-YJ8O	47460	284804	54652	65696	84970	316969	854551	0.0555379	0.333279	0.0639541	0.0768778	0.0994323	0.370919
ArteryCoronary_GTEX-ZAB4	42447	343682	55360	106926	92500	363200	1004115	0.042273	0.342274	0.0551331	0.106488	0.0921209	0.361712
ArteryCoronary_GTEX-ZAB5	75467	318350	52500	92901	85871	285400	910489	0.0828862	0.349647	0.0576613	0.102034	0.0943131	0.313458
ArteryCoronary_GTEX-ZDYS	56747	449238	76849	106646	107494	489351	1286325	0.0441156	0.349241	0.0597431	0.0829075	0.0835668	0.380426
ArteryCoronary_GTEX-ZF29	44651	377548	62159	67009	80969	367452	999788	0.0446605	0.377628	0.0621722	0.0670232	0.0809862	0.36753
ArteryCoronary_GTEX-ZF3C	63249	393273	64957	97695	108523	417649	1145346	0.0552226	0.343366	0.0567139	0.0852974	0.0947513	0.364649
ArteryCoronary_GTEX-ZGAY	35146	338519	52703	65335	72498	362796	926997	0.0379138	0.365178	0.0568535	0.0704803	0.0782074	0.391367
ArteryCoronary_GTEX-ZLFU	78496	523818	81100	100402	135836	536607	1456259	0.0539025	0.359701	0.0556906	0.0689452	0.0932774	0.368483
ArteryCoronary_GTEX-ZPCL	58692	459381	72145	105726	100491	470018	1266453	0.0463436	0.36273	0.0569662	0.083482	0.0793484	0.371129
ArteryCoronary_GTEX-ZPU1	90245	553019	79888	129099	135572	601830	1589653	0.0567703	0.347887	0.050255	0.0812121	0.085284	0.378592
ArteryCoronary_GTEX-ZQG8	56642	292524	55304	117163	72244	321678	915555	0.0618663	0.319505	0.0604049	0.127969	0.0789073	0.351348
ArteryCoronary_GTEX-ZT9W	60415	306824	58002	122242	80015	338957	966455	0.062512	0.317474	0.0600152	0.126485	0.0827923	0.350722
ArteryCoronary_GTEX-ZUA1	81099	375642	64891	151553	108710	395752	1177647	0.0688653	0.318977	0.0551023	0.128691	0.0923112	0.336053
ArteryCoronary_GTEX-ZV7C	45979	452520	52868	78664	69233	371151	1070415	0.0429544	0.422752	0.0493902	0.0734893	0.0646787	0.346736
ArteryCoronary_GTEX-ZVT2	62650	301428	61129	126909	77467	331234	960817	0.0652049	0.313721	0.0636219	0.132084	0.0806262	0.344742
ArteryCoronary_GTEX-ZYFC	46081	437695	60198	78145	92595	475277	1189991	0.0387238	0.367814	0.0505869	0.0656686	0.0778115	0.399395
ArteryCoronary_GTEX-ZYFG	104738	451184	88233	143648	120761	488610	1397174	0.0749642	0.322926	0.063151	0.102813	0.0864323	0.349713
ArteryCoronary_GTEX-ZYT6	75029	414788	68162	160794	101895	445676	1266344	0.0592485	0.327548	0.0538258	0.126975	0.0804639	0.351939
ArteryCoronary_GTEX-ZYWO	63146	426722	84647	111579	112134	485423	1283651	0.0491925	0.332428	0.0659424	0.0869232	0.0873555	0.378158
ArteryTibial_GTEX-1117F	65044	344812	54373	164947	82958	354946	1067080	0.0609551	0.323136	0.0509549	0.154578	0.077743	0.332633
ArteryTibial_GTEX-111FC	69920	332115	61725	99175	99880	363373	1026188	0.0681357	0.32364	0.0601498	0.0966441	0.0973311	0.3541
ArteryTibial_GTEX-111YS	93244	292479	57635	156198	79151	348035	1026742	0.0908154	0.284861	0.0561339	0.15213	0.0770895	0.33897
ArteryTibial_GTEX-1128S	35457	334197	48258	56448	80211	340854	895425	0.039598	0.373227	0.053894	0.0630405	0.0895787	0.380662
ArteryTibial_GTEX-113IC	54048	477543	70912	78005	103808	478068	1262384	0.0428142	0.378287	0.0561731	0.0617918	0.0822317	0.378703
ArteryTibial_GTEX-117YW	58572	319630	58434	76673	94415	362685	970409	0.0603581	0.329377	0.0602158	0.079011	0.097294	0.373744
ArteryTibial_GTEX-117YX	49630	401340	70476	86735	90191	448051	1146423	0.0432912	0.35008	0.0614747	0.0756571	0.0786717	0.390825
ArteryTibial_GTEX-11DXW	52042	338191	58433	71478	93993	375675	989812	0.0525777	0.341672	0.0590344	0.0722137	0.0949605	0.379542
ArteryTibial_GTEX-11DXX	57988	387690	67112	79970	95422	419607	1107789	0.0523457	0.349967	0.0605819	0.0721888	0.0861373	0.378779
ArteryTibial_GTEX-11DXZ	91649	441277	61132	188316	89954	476281	1348609	0.0679582	0.327209	0.0453297	0.139637	0.0667013	0.353165
ArteryTibial_GTEX-11EI6	79156	300666	55644	170094	88228	362863	1056651	0.0749122	0.284546	0.0526607	0.160975	0.0834978	0.343409
ArteryTibial_GTEX-11EM3	33175	290316	51520	62626	75264	302512	815413	0.0406849	0.356036	0.0631827	0.0768028	0.0923017	0.370992
ArteryTibial_GTEX-11EMC	35725	272561	56870	62722	69675	276633	774186	0.0461452	0.352061	0.0734578	0.0810167	0.0899978	0.357321
ArteryTibial_GTEX-11EQ8	58538	341297	62874	97141	108427	369435	1037712	0.0564106	0.328894	0.0605891	0.0936108	0.104487	0.356009
ArteryTibial_GTEX-11EQ9	95288	354697	66133	197070	98755	425247	1237190	0.0770197	0.286696	0.0534542	0.159288	0.079822	0.34372
ArteryTibial_GTEX-11GS4	69583	439400	73173	102955	111745	452930	1249786	0.0556759	0.35158	0.0585484	0.0823781	0.0894113	0.362406
ArteryTibial_GTEX-11GSP	64099	334038	63069	89856	101945	371263	1024270	0.0625802	0.326123	0.0615746	0.0877269	0.0995294	0.362466
ArteryTibial_GTEX-11I78	54792	376225	71822	97238	105260	442175	1147512	0.0477485	0.327861	0.0625893	0.0847381	0.0917289	0.385334
ArteryTibial_GTEX-11ILO	54377	322696	56335	95933	104467	360143	993951	0.0547079	0.32466	0.0566778	0.0965168	0.105103	0.362335
ArteryTibial_GTEX-11LCK	40816	361912	60466	74339	92247	390208	1019988	0.0400162	0.35482	0.0592811	0.0728822	0.0904393	0.382561
ArteryTibial_GTEX-11NUK	49687	270156	52436	75358	73401	316341	837379	0.0593363	0.322621	0.0626192	0.0899927	0.0876556	0.377775
ArteryTibial_GTEX-11NV4	67607	417400	66367	110769	122542	437467	1222152	0.055318	0.341529	0.0543034	0.0906344	0.100267	0.357948
ArteryTibial_GTEX-11O72	59478	355151	56944	126117	85123	386057	1068870	0.0556457	0.332268	0.053275	0.117991	0.0796383	0.361182
ArteryTibial_GTEX-11OC5	39813	335610	56797	70621	81131	351436	935408	0.0425622	0.358785	0.060719	0.0754975	0.0867333	0.375703
ArteryTibial_GTEX-11ONC	111316	410136	70662	112018	163207	400376	1267715	0.0878084	0.323524	0.0557397	0.0883621	0.128741	0.315825
ArteryTibial_GTEX-11P7K	55723	476787	67189	89279	107687	516406	1313071	0.0424372	0.363108	0.0511694	0.0679925	0.0820116	0.393281
ArteryTibial_GTEX-11P81	83514	299728	57021	155413	85920	326756	1008352	0.0828223	0.297245	0.0565487	0.154126	0.0852083	0.32405
ArteryTibial_GTEX-11TT1	116571	442544	72655	87866	174712	410113	1304461	0.0893633	0.339254	0.0556973	0.0673581	0.133934	0.314393
ArteryTibial_GTEX-11TUW	45321	251170	49246	88925	68969	283461	787092	0.0575803	0.319111	0.062567	0.112979	0.0876251	0.360137
ArteryTibial_GTEX-11UD2	68823	461728	92977	102606	132037	530402	1388573	0.0495638	0.33252	0.0669587	0.0738931	0.0950883	0.381976
ArteryTibial_GTEX-11VI4	101595	286590	54201	263229	84228	324480	1114323	0.0911719	0.257188	0.0486403	0.236223	0.0755867	0.29119
ArteryTibial_GTEX-11WQC	102692	351943	54793	286639	86656	372266	1254989	0.081827	0.280435	0.0436601	0.2284	0.0690492	0.296629
ArteryTibial_GTEX-11XUK	38497	294863	53492	68708	75498	338159	869217	0.0442893	0.339228	0.0615404	0.0790459	0.0868575	0.389039
ArteryTibial_GTEX-11ZTS	50509	316080	54780	67929	85502	341637	916437	0.0551145	0.344901	0.059775	0.0741229	0.0932983	0.372788
ArteryTibial_GTEX-11ZUS	47066	306465	58762	79801	86222	344790	923106	0.0509866	0.331993	0.0636568	0.0864484	0.0934042	0.373511
ArteryTibial_GTEX-11ZVC	78739	300054	56672	162509	84399	333822	1016195	0.0774841	0.295272	0.0557688	0.159919	0.0830539	0.328502
ArteryTibial_GTEX-1211K	148897	522671	96466	398845	138414	569383	1874676	0.0794255	0.278806	0.0514574	0.212754	0.0738336	0.303723
ArteryTibial_GTEX-12126	44725	389054	55759	90422	99229	446383	1125572	0.0397354	0.34565	0.0495384	0.0803343	0.0881587	0.396583
ArteryTibial_GTEX-1212Z	98462	333397	65080	265642	90052	384040	1236673	0.0796185	0.269592	0.0526251	0.214804	0.072818	0.310543
ArteryTibial_GTEX-12584	44436	315915	53772	67389	74900	315936	872348	0.0509384	0.362143	0.0616405	0.0772501	0.0858602	0.362167
ArteryTibial_GTEX-12696	56518	392864	60453	69445	89451	394084	1062815	0.0531776	0.369645	0.0568801	0.0653406	0.0841642	0.370793
ArteryTibial_GTEX-1269C	46629	321842	53750	65281	81323	340680	909505	0.0512685	0.353865	0.0590981	0.0717764	0.0894146	0.374577
ArteryTibial_GTEX-12BJ1	55572	386447	69732	88583	90967	410835	1102136	0.0504221	0.350635	0.0632699	0.0803739	0.082537	0.372763
ArteryTibial_GTEX-12C56	68332	405106	76755	275791	104663	483930	1414577	0.0483056	0.28638	0.05426	0.194964	0.0739889	0.342102
ArteryTibial_GTEX-12WS9	51194	368075	58422	72464	81987	355397	987539	0.05184	0.372719	0.0591592	0.0733784	0.0830215	0.359881
ArteryTibial_GTEX-12WSC	47628	287443	47444	100996	64163	343425	891099	0.0534486	0.322571	0.0532421	0.113339	0.0720043	0.385395
ArteryTibial_GTEX-12WSH	45943	279562	56181	75857	82299	314020	853862	0.0538061	0.327409	0.0657963	0.0888399	0.0963844	0.367764
ArteryTibial_GTEX-12WSK	91383	314975	50852	242560	78871	329641	1108282	0.0824546	0.284201	0.0458836	0.218861	0.0711651	0.297434
ArteryTibial_GTEX-12WSL	50991	299476	56348	71640	82211	324851	885517	0.0575833	0.338193	0.0636329	0.0809019	0.0928396	0.366849
ArteryTibial_GTEX-12WSM	52774	358062	64453	70056	87099	387644	1020088	0.0517348	0.351011	0.0631838	0.0686764	0.0853838	0.38001
ArteryTibial_GTEX-12WSN	53538	306646	57802	73910	96270	344593	932759	0.0573975	0.328752	0.0619688	0.079238	0.10321	0.369434
ArteryTibial_GTEX-12ZZW	57041	364985	68607	82241	95294	371615	1039783	0.0548586	0.35102	0.065982	0.0790944	0.091648	0.357397
ArteryTibial_GTEX-12ZZX	49265	297695	57444	79342	78721	367219	929686	0.052991	0.32021	0.0617886	0.0853428	0.0846748	0.394993
ArteryTibial_GTEX-12ZZY	54112	321176	57971	79373	84859	334803	932294	0.0580418	0.344501	0.062181	0.0851373	0.0910217	0.359117
ArteryTibial_GTEX-13111	60964	358989	57036	85924	96152	373847	1032912	0.0590215	0.34755	0.0552186	0.0831862	0.0930883	0.361935
ArteryTibial_GTEX-13113	41800	402503	49204	67096	74123	427413	1062139	0.0393545	0.378955	0.0463254	0.0631706	0.0697865	0.402408
ArteryTibial_GTEX-1314G	46553	257686	47316	90858	63754	318840	825007	0.0564274	0.312344	0.0573522	0.11013	0.0772769	0.386469
ArteryTibial_GTEX-131XE	104865	581775	82136	135512	158655	603562	1666505	0.0629251	0.349099	0.0492864	0.0813151	0.0952022	0.362172
ArteryTibial_GTEX-131XF	45981	410512	61360	77657	86073	441623	1123206	0.0409373	0.365482	0.0546293	0.0691387	0.0766315	0.393181
ArteryTibial_GTEX-131XG	50578	401396	65017	98411	100448	410419	1126269	0.0449076	0.356394	0.0577278	0.0873779	0.0891865	0.364406
ArteryTibial_GTEX-131XH	103835	558111	74880	130714	160476	617287	1645303	0.06311	0.339215	0.0455114	0.0794468	0.0975358	0.375181
ArteryTibial_GTEX-131XW	89041	434245	75271	129382	113609	471023	1312571	0.0678371	0.330835	0.0573462	0.0985714	0.0865546	0.358855
ArteryTibial_GTEX-131YS	52763	390993	61208	77776	87001	402185	1071926	0.0492226	0.364757	0.057101	0.0725572	0.0811633	0.375198
ArteryTibial_GTEX-132AR	41360	331554	56926	81982	81635	355283	948740	0.0435947	0.349468	0.0600017	0.0864115	0.0860457	0.374479
ArteryTibial_GTEX-132NY	50603	301541	58987	77498	88079	376015	952723	0.0531141	0.316504	0.0619141	0.0813437	0.0924497	0.394674
ArteryTibial_GTEX-132Q8	49635	354275	60921	92698	81786	333111	972426	0.0510424	0.364321	0.0626485	0.0953265	0.0841051	0.342557
ArteryTibial_GTEX-1339X	44468	290178	50997	67936	84288	328598	866465	0.0513212	0.334899	0.0588564	0.0784059	0.097278	0.37924
ArteryTibial_GTEX-133LE	48362	349348	53540	99152	80299	363689	994390	0.0486348	0.351319	0.0538421	0.0997114	0.080752	0.365741
ArteryTibial_GTEX-1399R	70741	346654	61432	97319	108484	375059	1059689	0.0667564	0.327128	0.0579717	0.0918373	0.102373	0.353933
ArteryTibial_GTEX-1399S	47977	304165	49163	68666	83411	324148	877530	0.0546728	0.346615	0.0560243	0.0782492	0.095052	0.369387
ArteryTibial_GTEX-1399T	52887	301114	50941	70679	80894	377204	933719	0.0566412	0.322489	0.0545571	0.0756962	0.0866363	0.40398
ArteryTibial_GTEX-139T6	79322	284136	55474	97631	95058	326692	938313	0.0845368	0.302816	0.059121	0.10405	0.101307	0.34817
ArteryTibial_GTEX-139T8	102696	382190	68375	116369	109836	412028	1191494	0.086191	0.320765	0.0573859	0.0976665	0.0921834	0.345808
ArteryTibial_GTEX-139TT	80717	303527	58936	105003	97548	347934	993665	0.0812316	0.305462	0.0593117	0.105672	0.0981699	0.350152
ArteryTibial_GTEX-139YR	115842	419023	75999	143960	128623	446688	1330135	0.0870904	0.315023	0.0571363	0.10823	0.0966992	0.335822
ArteryTibial_GTEX-13CF3	111590	444400	74959	130585	139197	442161	1342892	0.0830968	0.330928	0.0558191	0.0972416	0.103655	0.32926
ArteryTibial_GTEX-13D11	135016	497576	84899	166714	146621	522979	1553805	0.0868938	0.320231	0.0546394	0.107294	0.0943625	0.33658
ArteryTibial_GTEX-13FH7	93927	361342	64416	118964	110486	410198	1159333	0.0810181	0.311681	0.055563	0.102614	0.0953014	0.353822
ArteryTibial_GTEX-13FHP	88807	362982	61382	125267	112368	426016	1176822	0.0754634	0.308443	0.0521591	0.106445	0.0954843	0.362005
ArteryTibial_GTEX-13FTW	96419	416501	71016	129042	106344	419158	1238480	0.0778527	0.3363	0.0573413	0.104194	0.0858665	0.338446
ArteryTibial_GTEX-13FTX	92666	383771	70307	135309	111451	401304	1194808	0.0775572	0.321199	0.0588438	0.113247	0.0932794	0.335873
ArteryTibial_GTEX-13FTY	51356	304881	58968	88571	80206	331721	915703	0.0560837	0.332947	0.0643964	0.0967246	0.0875895	0.362258
ArteryTibial_GTEX-13G51	56507	342157	63257	115567	95371	364870	1037729	0.0544526	0.329717	0.0609571	0.111365	0.0919036	0.351604
ArteryTibial_GTEX-13JUV	82925	423710	60331	120147	101949	425906	1214968	0.0682528	0.348742	0.0496565	0.098889	0.0839109	0.350549
ArteryTibial_GTEX-13JVG	76973	408950	68394	93747	123365	424305	1195734	0.064373	0.342008	0.0571983	0.0784012	0.103171	0.354849
ArteryTibial_GTEX-13N11	90366	517933	71786	120424	118226	481419	1400154	0.06454	0.369911	0.0512701	0.0860077	0.0844379	0.343833
ArteryTibial_GTEX-13N1W	63636	394419	68316	135106	105549	417669	1184695	0.0537151	0.332929	0.0576655	0.114043	0.0890938	0.352554
ArteryTibial_GTEX-13NYB	100122	464428	63931	124141	120062	511457	1384141	0.0723351	0.335535	0.0461882	0.0896881	0.0867412	0.369512
ArteryTibial_GTEX-13NYC	103403	371650	67225	104742	158379	372087	1177486	0.0878168	0.31563	0.057092	0.0889539	0.134506	0.316001
ArteryTibial_GTEX-13NYS	108579	408905	69951	141376	121440	471253	1321504	0.0821632	0.309424	0.0529329	0.106981	0.0918953	0.356604
ArteryTibial_GTEX-13NZ8	54007	329882	58757	95680	83543	356642	978511	0.055193	0.337127	0.0600474	0.0977812	0.0853777	0.364474
ArteryTibial_GTEX-13NZ9	96799	408474	68183	130427	121547	444005	1269435	0.0762536	0.321776	0.0537113	0.102744	0.0957489	0.349766
ArteryTibial_GTEX-13NZB	70927	387765	58538	97525	110307	424989	1150051	0.0616729	0.337172	0.0509004	0.0848006	0.0959149	0.369539
ArteryTibial_GTEX-13O21	92456	355573	66291	128562	103917	420710	1167509	0.0791908	0.304557	0.0567799	0.110116	0.0890075	0.360348
ArteryTibial_GTEX-13O3O	70752	340156	60532	111072	115439	401433	1099384	0.064356	0.309406	0.0550599	0.101031	0.105003	0.365144
ArteryTibial_GTEX-13O3P	98379	377111	68633	138032	119160	413334	1214649	0.0809938	0.310469	0.0565044	0.113639	0.0981024	0.340291
ArteryTibial_GTEX-13O3Q	65622	391769	78005	132206	108994	465708	1242304	0.0528228	0.315357	0.0627906	0.10642	0.0877354	0.374874
ArteryTibial_GTEX-13O61	76683	321131	54549	104054	88300	372318	1017035	0.0753986	0.315752	0.0536353	0.102311	0.086821	0.366082
ArteryTibial_GTEX-13OVG	88600	326539	63236	130209	111929	390987	1111500	0.0797121	0.293782	0.0568925	0.117147	0.100701	0.351765
ArteryTibial_GTEX-13OVH	75126	315086	48262	94416	86102	332458	951450	0.0789595	0.331164	0.0507247	0.0992338	0.0904956	0.349422
ArteryTibial_GTEX-13OVL	53872	301656	55233	92897	77584	344271	925513	0.0582077	0.325934	0.0596783	0.100374	0.0838281	0.371979
ArteryTibial_GTEX-13OW6	46668	298462	54083	84418	96566	358210	938407	0.0497311	0.318052	0.0576328	0.0899588	0.102904	0.381721
ArteryTibial_GTEX-13OW7	99557	347044	62126	125656	109670	406673	1150726	0.0865167	0.301587	0.0539885	0.109197	0.0953051	0.353406
ArteryTibial_GTEX-13OW8	58160	340908	64536	198915	110210	393285	1166014	0.0498793	0.29237	0.0553475	0.170594	0.0945186	0.33729
ArteryTibial_GTEX-13PL6	45949	360176	71124	91318	89457	388857	1046881	0.0438913	0.344047	0.067939	0.0872286	0.085451	0.371443
ArteryTibial_GTEX-13PL7	33681	233778	46743	57628	67727	264307	703864	0.0478516	0.332135	0.0664091	0.0818738	0.0962217	0.375509
ArteryTibial_GTEX-13PLJ	98318	397744	71319	132857	122366	426858	1249462	0.0786883	0.318332	0.0570798	0.106331	0.097935	0.341633
ArteryTibial_GTEX-13PVQ	116502	345432	60608	82860	153248	350660	1109310	0.105022	0.311394	0.0546358	0.0746951	0.138147	0.316106
ArteryTibial_GTEX-13PVR	50486	336700	66954	76451	90791	359032	980414	0.0514946	0.343426	0.0682916	0.0779783	0.0926048	0.366204
ArteryTibial_GTEX-13QBU	108546	438139	73193	163833	124517	485834	1394062	0.0778631	0.314289	0.0525034	0.117522	0.0893196	0.348502
ArteryTibial_GTEX-13QIC	85729	300797	50957	104808	98355	339051	979697	0.0875056	0.307031	0.052013	0.10698	0.100393	0.346077
ArteryTibial_GTEX-13QJ3	57215	357722	71270	84051	96350	390005	1056613	0.0541494	0.338555	0.0674514	0.0795476	0.0911876	0.369109
ArteryTibial_GTEX-13RTK	37939	240334	51589	62573	66186	274345	732966	0.0517609	0.327892	0.0703839	0.0853696	0.0902989	0.374294
ArteryTibial_GTEX-13S86	44459	336367	61847	86744	91856	383540	1004813	0.044246	0.334756	0.0615508	0.0863285	0.091416	0.381703
ArteryTibial_GTEX-13U4I	56015	328465	57949	117126	94892	396638	1051085	0.0532926	0.312501	0.0551326	0.111433	0.09028	0.377361
ArteryTibial_GTEX-13VXT	61289	506936	77268	159568	124922	555086	1485069	0.0412701	0.341355	0.0520299	0.107448	0.0841187	0.373778
ArteryTibial_GTEX-13VXU	91133	326934	62592	113060	101542	386062	1081323	0.0842792	0.302346	0.0578846	0.104557	0.0939053	0.357027
ArteryTibial_GTEX-13W46	51960	354784	65936	122854	102140	401754	1099428	0.0472609	0.322699	0.059973	0.111744	0.0929029	0.365421
ArteryTibial_GTEX-13X6H	42160	278309	52268	62004	82094	300443	817278	0.0515859	0.340532	0.0639538	0.0758665	0.100448	0.367614
ArteryTibial_GTEX-13X6K	44925	301095	49276	80205	87052	337848	900401	0.0498944	0.334401	0.0547267	0.089077	0.0966814	0.375219
ArteryTibial_GTEX-144GL	42259	249085	43758	73013	71404	288711	768230	0.0550083	0.324232	0.0569595	0.0950405	0.0929461	0.375813
ArteryTibial_GTEX-144GM	41637	302137	57394	64834	84830	336775	887607	0.0469093	0.340395	0.0646615	0.0730436	0.0955716	0.379419
ArteryTibial_GTEX-145LS	93269	327034	54397	85704	145134	313248	1018786	0.0915492	0.321004	0.0533939	0.0841237	0.142458	0.307472
ArteryTibial_GTEX-145ME	54501	403352	66043	141325	116122	500787	1282130	0.0425082	0.314595	0.0515104	0.110227	0.0905696	0.39059
ArteryTibial_GTEX-145MF	98136	343366	57328	81836	148746	314162	1043574	0.0940384	0.329029	0.0549343	0.078419	0.142535	0.301044
ArteryTibial_GTEX-145MH	102365	349182	53310	79794	143198	334967	1062816	0.0963149	0.328544	0.0501592	0.0750779	0.134735	0.315169
ArteryTibial_GTEX-145MN	58121	505919	73370	137716	106249	532596	1413971	0.0411048	0.3578	0.0518893	0.0973966	0.0751423	0.376667
ArteryTibial_GTEX-145MO	59451	289530	53010	123175	79450	310735	915351	0.0649489	0.316305	0.0579122	0.134566	0.0867973	0.339471
ArteryTibial_GTEX-146FH	46897	313584	53990	67971	82294	349276	914012	0.051309	0.343085	0.0590692	0.0743655	0.090036	0.382135
ArteryTibial_GTEX-146FQ	82093	325549	49309	75666	123297	317551	973465	0.0843307	0.334423	0.0506531	0.0777285	0.126658	0.326207
ArteryTibial_GTEX-146FR	47406	341298	58087	67127	87998	337265	939181	0.0504759	0.3634	0.0618486	0.071474	0.0936965	0.359105
ArteryTibial_GTEX-14753	39233	286231	48648	65814	78590	334918	853434	0.0459707	0.335387	0.0570027	0.0771167	0.0920868	0.392436
ArteryTibial_GTEX-147F3	50483	383579	69697	120956	99677	426942	1151334	0.0438474	0.33316	0.0605359	0.105057	0.0865752	0.370824
ArteryTibial_GTEX-147F4	38809	330834	46510	58275	74004	306992	855424	0.0453681	0.386749	0.0543707	0.0681241	0.0865115	0.358877
ArteryTibial_GTEX-147JS	52113	370376	61675	81608	94262	431510	1091544	0.0477425	0.339314	0.0565025	0.0747638	0.0863566	0.395321
ArteryTibial_GTEX-148VJ	42484	308546	50546	70005	79875	326886	878342	0.0483684	0.351282	0.0575471	0.0797013	0.0909384	0.372163
ArteryTibial_GTEX-14A5H	44308	294446	48272	58971	77053	321694	844744	0.0524514	0.348562	0.0571439	0.0698093	0.0912146	0.380818
ArteryTibial_GTEX-14A6H	36967	273692	46789	55124	70813	312194	795579	0.0464655	0.344016	0.0588113	0.0692879	0.0890081	0.392411
ArteryTibial_GTEX-14AS3	42033	285375	55082	66921	78428	319735	847574	0.0495921	0.336696	0.0649878	0.0789559	0.0925323	0.377235
ArteryTibial_GTEX-14B4R	30653	272837	39385	54396	63621	285424	746316	0.0410724	0.365578	0.0527726	0.072886	0.0852467	0.382444
ArteryTibial_GTEX-14BIN	38352	249625	51157	58493	66076	288602	752305	0.0509793	0.331814	0.0680003	0.0777517	0.0878314	0.383624
ArteryTibial_GTEX-14BMU	51399	342561	59229	77407	89622	356741	976959	0.0526112	0.35064	0.0606259	0.0792326	0.0917357	0.365155
ArteryTibial_GTEX-14BMV	36628	314416	55407	68126	78764	323981	877322	0.0417498	0.358382	0.0631547	0.0776522	0.0897778	0.369284
ArteryTibial_GTEX-14C39	33861	223572	43939	51339	66234	251540	670485	0.0505022	0.333448	0.0655332	0.0765699	0.0987852	0.375161
ArteryTibial_GTEX-14DAR	58032	380935	62765	83785	94711	408662	1088890	0.0532946	0.349838	0.0576413	0.0769453	0.0869794	0.375301
ArteryTibial_GTEX-14E7W	55694	333843	64377	73149	91743	376693	995499	0.0559458	0.335352	0.0646681	0.0734797	0.0921578	0.378396
ArteryTibial_GTEX-14ICL	43252	305535	49294	65861	77634	309380	850956	0.0508275	0.359049	0.0579278	0.0773965	0.0912315	0.363568
ArteryTibial_GTEX-N7MS	74579	331053	57993	130243	101960	410586	1106414	0.0674061	0.299213	0.0524153	0.117716	0.0921536	0.371096
ArteryTibial_GTEX-NFK9	67438	330033	47433	190474	96669	404789	1136836	0.0593208	0.290308	0.0417237	0.167547	0.0850334	0.356066
ArteryTibial_GTEX-NPJ8	63866	314410	53625	147287	100559	363458	1043205	0.0612209	0.301389	0.0514041	0.141187	0.0963943	0.348405
ArteryTibial_GTEX-O5YT	212386	265122	40253	176626	72438	336552	1103377	0.192487	0.240282	0.0364816	0.160078	0.0656512	0.30502
ArteryTibial_GTEX-O5YV	75876	378988	60329	141781	108184	426099	1191257	0.0636941	0.318141	0.0506431	0.119018	0.090815	0.357689
ArteryTibial_GTEX-O5YW	34953	184342	29377	63919	54430	203757	570778	0.0612375	0.322966	0.0514683	0.111986	0.0953611	0.356981
ArteryTibial_GTEX-OHPJ	62563	305023	44335	135367	81053	342850	971191	0.0644188	0.314071	0.0456501	0.139382	0.0834573	0.35302
ArteryTibial_GTEX-OHPK	79614	543885	67045	140879	112055	567275	1510753	0.0526982	0.360009	0.0443785	0.0932508	0.0741716	0.375492
ArteryTibial_GTEX-OHPL	71944	365748	56514	155866	113381	424153	1187606	0.060579	0.307971	0.0475865	0.131244	0.0954702	0.35715
ArteryTibial_GTEX-OHPM	64559	328916	49625	157713	97327	372066	1070206	0.0603239	0.307339	0.0463696	0.147367	0.0909423	0.347658
ArteryTibial_GTEX-OHPN	53210	380144	53389	90933	97616	410476	1085768	0.0490068	0.350115	0.0491716	0.0837499	0.089905	0.378051
ArteryTibial_GTEX-OIZG	14938	68888	14172	37209	19692	72541	227440	0.0656789	0.302884	0.0623109	0.163599	0.0865811	0.318946
ArteryTibial_GTEX-OIZH	66808	309760	43565	118197	83770	369815	991915	0.0673525	0.312285	0.0439201	0.11916	0.0844528	0.372829
ArteryTibial_GTEX-OIZI	256979	244810	33258	177246	59681	277461	1049435	0.244874	0.233278	0.0316913	0.168897	0.0568696	0.264391
ArteryTibial_GTEX-OOBJ	52083	385532	52113	91027	100244	426358	1107357	0.0470336	0.348155	0.0470607	0.082202	0.0905255	0.385023
ArteryTibial_GTEX-OXRK	123575	743398	109906	339433	196848	843986	2357146	0.0524257	0.315381	0.0466267	0.144002	0.0835112	0.358054
ArteryTibial_GTEX-OXRL	60019	264463	43100	163769	84282	319918	935551	0.0641536	0.282682	0.0460691	0.175051	0.0900881	0.341957
ArteryTibial_GTEX-OXRN	228570	382876	64032	293057	126515	438002	1533052	0.149095	0.249748	0.0417677	0.191159	0.0825249	0.285706
ArteryTibial_GTEX-OXRO	143788	147477	23567	105320	41993	149836	611981	0.234955	0.240983	0.0385094	0.172097	0.0686181	0.244838
ArteryTibial_GTEX-OXRP	107242	98552	17412	80054	29978	107541	440779	0.243301	0.223586	0.0395028	0.181619	0.0680114	0.243979
ArteryTibial_GTEX-P44H	76641	67399	9639	53823	17166	77419	302087	0.253705	0.223111	0.031908	0.178171	0.0568247	0.25628
ArteryTibial_GTEX-P4PP	165114	186861	27927	130174	48686	209867	768629	0.214816	0.243109	0.0363335	0.169359	0.0633414	0.273041
ArteryTibial_GTEX-P4QS	88453	147150	16934	68267	29404	158153	508361	0.173996	0.28946	0.033311	0.134288	0.0578408	0.311104
ArteryTibial_GTEX-P4QT	111224	126533	18891	84940	35106	133329	510023	0.218076	0.248093	0.0370395	0.166542	0.0688322	0.261418
ArteryTibial_GTEX-P78B	139103	141176	21402	107381	38789	167272	615123	0.226139	0.229509	0.034793	0.174568	0.0630589	0.271933
ArteryTibial_GTEX-PLZ4	143690	155583	24024	102810	43605	175352	645064	0.222753	0.24119	0.0372428	0.15938	0.0675979	0.271837
ArteryTibial_GTEX-PLZ6	52610	323237	50104	107370	90491	401641	1025453	0.0513042	0.315214	0.0488604	0.104705	0.0882449	0.391672
ArteryTibial_GTEX-POMQ	192563	229901	33477	148755	59797	261138	925631	0.208034	0.248372	0.0361667	0.160707	0.0646013	0.282119
ArteryTibial_GTEX-PSDG	215045	191785	35691	153528	63546	250394	909989	0.236316	0.210755	0.0392214	0.168714	0.0698316	0.275162
ArteryTibial_GTEX-PVOW	311080	267041	39403	206598	77368	314256	1215746	0.255876	0.219652	0.0324106	0.169935	0.0636383	0.258488
ArteryTibial_GTEX-PW2O	303076	271313	52347	222374	86360	324466	1259936	0.240549	0.215339	0.0415473	0.176496	0.0685432	0.257526
ArteryTibial_GTEX-PWCY	193253	171085	34485	140637	60449	230797	830706	0.232637	0.205951	0.0415129	0.169298	0.0727682	0.277832
ArteryTibial_GTEX-PWN1	267328	271092	56064	198415	80298	276657	1149854	0.232489	0.235762	0.0487575	0.172557	0.0698332	0.240602
ArteryTibial_GTEX-PWOO	228631	240075	47914	152745	76269	284827	1030461	0.221873	0.232978	0.0464976	0.14823	0.0740144	0.276407
ArteryTibial_GTEX-PX3G	247097	250504	55874	175006	75843	290888	1095212	0.225616	0.228726	0.0510166	0.159792	0.0692496	0.2656
ArteryTibial_GTEX-Q2AG	380360	332171	83296	295896	117024	419355	1628102	0.233622	0.204023	0.0511614	0.181743	0.0718776	0.257573
ArteryTibial_GTEX-Q2AH	136125	165717	27286	93633	43963	198311	665035	0.204688	0.249185	0.0410294	0.140794	0.0661063	0.298196
ArteryTibial_GTEX-Q2AI	114207	106515	22545	82750	36179	130825	493021	0.231647	0.216046	0.0457283	0.167843	0.0733823	0.265354
ArteryTibial_GTEX-Q734	299559	358264	53330	258945	109968	444799	1524865	0.19645	0.234948	0.0349736	0.169815	0.0721165	0.291697
ArteryTibial_GTEX-QCQG	136162	567398	93488	198156	136090	615240	1746534	0.0779613	0.324871	0.0535277	0.113457	0.07792	0.352263
ArteryTibial_GTEX-QDT8	166274	241780	33149	205322	69098	305425	1021048	0.162846	0.236796	0.0324657	0.201089	0.0676736	0.299129
ArteryTibial_GTEX-QDVJ	55462	472674	78785	147030	117241	529197	1400389	0.0396047	0.337531	0.0562594	0.104992	0.0837203	0.377893
ArteryTibial_GTEX-QDVN	136119	128065	27053	85342	36883	149184	562646	0.241927	0.227612	0.0480817	0.15168	0.0655528	0.265147
ArteryTibial_GTEX-QEG4	187745	186269	36677	169606	56077	245258	881632	0.212952	0.211277	0.0416013	0.192377	0.0636059	0.278186
ArteryTibial_GTEX-QEG5	271862	285297	60435	187432	87722	357867	1250615	0.217383	0.228125	0.0483242	0.149872	0.0701431	0.286153
ArteryTibial_GTEX-QEL4	120717	118214	17850	130419	30595	133259	551054	0.219066	0.214523	0.0323925	0.236672	0.0555209	0.241826
ArteryTibial_GTEX-QLQ7	380523	237926	36502	162052	56931	244449	1118383	0.340244	0.212741	0.0326382	0.144898	0.0509047	0.218574
ArteryTibial_GTEX-QLQW	101074	60238	8312	42914	15314	67078	294930	0.342705	0.204245	0.028183	0.145506	0.0519242	0.227437
ArteryTibial_GTEX-QV31	237444	152051	22288	95980	37983	167677	713423	0.332824	0.213129	0.0312409	0.134534	0.0532405	0.235032
ArteryTibial_GTEX-QV44	38545	249712	44192	64093	73698	252605	722845	0.053324	0.345457	0.0611362	0.0886677	0.101955	0.349459
ArteryTibial_GTEX-QVJO	85869	44207	7048	35439	12262	51865	236690	0.362791	0.186772	0.0297773	0.149727	0.0518062	0.219126
ArteryTibial_GTEX-QXCU	105776	195006	31260	107352	58524	224558	722476	0.146408	0.269913	0.0432679	0.148589	0.0810048	0.310817
ArteryTibial_GTEX-R53T	113577	111073	17996	74099	32170	120877	469792	0.24176	0.23643	0.0383063	0.157727	0.0684771	0.257299
ArteryTibial_GTEX-R55C	207383	211997	36362	173597	65812	265807	960958	0.215809	0.22061	0.0378393	0.18065	0.0684858	0.276606
ArteryTibial_GTEX-R55E	43878	301485	49056	76353	84699	354524	909995	0.0482178	0.331304	0.053908	0.0839049	0.0930763	0.389589
ArteryTibial_GTEX-REY6	39217	203059	33218	56412	58899	221438	612243	0.0640546	0.331664	0.0542562	0.0921399	0.096202	0.361683
ArteryTibial_GTEX-RM2N	30540	186531	29113	56687	47911	211429	562211	0.0543212	0.331781	0.051783	0.100829	0.0852189	0.376067
ArteryTibial_GTEX-RN64	164508	278270	42073	148042	77876	316325	1027094	0.160168	0.270929	0.0409631	0.144137	0.0758217	0.307981
ArteryTibial_GTEX-RNOR	46466	338248	60615	117505	71849	332430	967113	0.0480461	0.34975	0.0626762	0.121501	0.0742922	0.343734
ArteryTibial_GTEX-RTLS	56548	336182	56722	101756	95228	418305	1064741	0.0531096	0.315741	0.053273	0.0955688	0.0894377	0.39287
ArteryTibial_GTEX-RU1J	228579	299920	52243	176648	94650	355901	1207941	0.18923	0.24829	0.0432496	0.146239	0.0783565	0.294634
ArteryTibial_GTEX-RU72	216703	266570	48672	162835	81471	300067	1076318	0.201337	0.247668	0.0452208	0.151289	0.0756942	0.27879
ArteryTibial_GTEX-RUSQ	204553	232316	44834	155141	79072	265483	981399	0.20843	0.236719	0.0456838	0.158081	0.0805707	0.270515
ArteryTibial_GTEX-RVPU	36701	285867	45046	69232	76591	283982	797419	0.0460247	0.35849	0.0564898	0.0868201	0.0960486	0.356126
ArteryTibial_GTEX-RVPV	198998	232256	47080	161650	76174	273288	989446	0.201121	0.234733	0.0475822	0.163374	0.0769865	0.276203
ArteryTibial_GTEX-RWS6	609375	234072	39114	299927	74238	288605	1545331	0.394333	0.15147	0.0253111	0.194086	0.0480402	0.186759
ArteryTibial_GTEX-RWSA	850286	354245	54053	426457	110337	420176	2215554	0.38378	0.15989	0.0243971	0.192483	0.0498011	0.189648
ArteryTibial_GTEX-S32W	608774	212598	37754	314885	75440	281666	1531117	0.397601	0.138852	0.0246578	0.205657	0.0492712	0.183961
ArteryTibial_GTEX-S33H	491430	215627	31636	254562	65090	243816	1302161	0.377396	0.165592	0.024295	0.195492	0.0499861	0.18724
ArteryTibial_GTEX-S341	260568	139833	18722	138131	35792	173212	766258	0.340053	0.182488	0.024433	0.180267	0.0467101	0.226049
ArteryTibial_GTEX-S3XE	352428	225971	35954	207900	70294	272795	1165342	0.302425	0.19391	0.0308527	0.178403	0.0603205	0.23409
ArteryTibial_GTEX-S4P3	563456	313732	66265	417291	127073	433888	1921705	0.293206	0.163257	0.0344824	0.217146	0.0661251	0.225783
ArteryTibial_GTEX-S4Q7	55132	450666	70643	209458	112417	466976	1365292	0.0403811	0.330088	0.051742	0.153416	0.0823392	0.342034
ArteryTibial_GTEX-S4UY	359948	224506	36448	210987	74475	266418	1172782	0.306918	0.19143	0.0310782	0.179903	0.0635029	0.227168
ArteryTibial_GTEX-S4Z8	330160	183631	41708	297309	71056	244236	1168100	0.282647	0.157205	0.0357058	0.254524	0.0608304	0.209088
ArteryTibial_GTEX-S7PM	68447	440915	79657	120033	106088	474135	1289275	0.0530895	0.341987	0.0617843	0.0931012	0.082285	0.367753
ArteryTibial_GTEX-S7SE	260697	220218	33313	195060	76515	261903	1047706	0.248826	0.210191	0.0317961	0.186178	0.073031	0.249978
ArteryTibial_GTEX-S7SF	436616	297384	43196	247270	84421	330436	1439323	0.303348	0.206614	0.0300113	0.171796	0.0586533	0.229577
ArteryTibial_GTEX-S95S	209850	156121	25211	140981	58728	179842	770733	0.272273	0.202562	0.0327104	0.182918	0.0761976	0.233339
ArteryTibial_GTEX-SIU8	43612	259538	47469	63425	74700	293325	782069	0.0557649	0.331861	0.0606967	0.081099	0.0955159	0.375063
ArteryTibial_GTEX-SJXC	189657	200150	26866	141412	53543	263892	875520	0.216622	0.228607	0.0306858	0.161518	0.0611557	0.301412
ArteryTibial_GTEX-SN8G	254921	328865	43471	197065	83729	378696	1286747	0.198113	0.255579	0.0337836	0.15315	0.0650703	0.294305
ArteryTibial_GTEX-SNMC	303359	255680	38685	218805	79328	311421	1207278	0.251275	0.211782	0.0320432	0.181238	0.0657081	0.257953
ArteryTibial_GTEX-SSA3	234569	369796	37483	165439	91730	399624	1298641	0.180627	0.284756	0.0288633	0.127394	0.0706354	0.307725
ArteryTibial_GTEX-T2IS	84712	124990	13165	63315	29868	133498	449548	0.188438	0.278035	0.029285	0.140841	0.0664401	0.296961
ArteryTibial_GTEX-T5JC	357748	300807	42077	243295	88442	340314	1372683	0.26062	0.219138	0.0306531	0.17724	0.06443	0.247919
ArteryTibial_GTEX-T6MN	163740	155718	18220	113688	37846	173681	662893	0.247008	0.234907	0.0274856	0.171503	0.0570922	0.262005
ArteryTibial_GTEX-T6MO	201745	250310	30841	138646	66498	284825	972865	0.207372	0.257292	0.0317012	0.142513	0.0683528	0.292769
ArteryTibial_GTEX-T8EM	752820	549370	72147	379694	136468	628912	2519411	0.298808	0.218055	0.0286365	0.150707	0.0541666	0.249627
ArteryTibial_GTEX-TKQ1	49749	355249	60774	115767	100550	398345	1080434	0.0460454	0.328802	0.0562496	0.107149	0.0930645	0.36869
ArteryTibial_GTEX-TKQ2	451095	444070	61611	277084	119999	547790	1901649	0.237213	0.233518	0.0323987	0.145707	0.0631026	0.288061
ArteryTibial_GTEX-TMMY	339763	374711	49664	203846	87559	400977	1456520	0.23327	0.257265	0.0340977	0.139954	0.0601152	0.275298
ArteryTibial_GTEX-TSE9	467343	354923	51442	257471	97572	369019	1597770	0.292497	0.222136	0.0321961	0.161144	0.0610676	0.230959
ArteryTibial_GTEX-U3ZH	436394	323596	49904	230411	90636	369057	1499998	0.29093	0.215731	0.0332694	0.153608	0.0604241	0.246038
ArteryTibial_GTEX-U3ZN	776878	464813	77279	380117	137157	583095	2419339	0.321112	0.192124	0.0319422	0.157116	0.0566919	0.241014
ArteryTibial_GTEX-U412	29808	232699	33886	52654	64019	287680	700746	0.0425375	0.332073	0.048357	0.0751399	0.0913584	0.410534
ArteryTibial_GTEX-U4B1	65207	338380	55848	98263	92587	431148	1081433	0.0602968	0.3129	0.0516426	0.0908637	0.0856151	0.398682
ArteryTibial_GTEX-U8T8	42674	259171	43577	69748	79970	307444	802584	0.0531708	0.322921	0.0542959	0.0869043	0.0996407	0.383068
ArteryTibial_GTEX-U8XE	48872	293683	49443	84176	94350	349597	920121	0.0531148	0.319179	0.0537353	0.0914836	0.102541	0.379947
ArteryTibial_GTEX-UJHI	52572	423682	51525	99891	95601	488889	1212160	0.0433705	0.349526	0.0425068	0.0824074	0.0788683	0.403321
ArteryTibial_GTEX-UJMC	129666	207196	25764	114460	53572	230716	761374	0.170305	0.272134	0.0338388	0.150333	0.0703623	0.303026
ArteryTibial_GTEX-UPJH	55771	419468	77051	153909	120598	476972	1303769	0.0427767	0.321735	0.0590987	0.118049	0.0924995	0.365841
ArteryTibial_GTEX-V1D1	38542	341971	58554	100893	91306	371883	1003149	0.038421	0.340898	0.0583702	0.100576	0.0910194	0.370716
ArteryTibial_GTEX-V955	46578	269869	45669	73596	80150	326613	842475	0.0552871	0.320329	0.0542081	0.0873569	0.0951364	0.387683
ArteryTibial_GTEX-VJWN	54290	383924	57758	92789	106330	431895	1126986	0.0481727	0.340664	0.05125	0.0823338	0.094349	0.38323
ArteryTibial_GTEX-VJYA	49343	415018	64213	93738	103453	442559	1168324	0.042234	0.355225	0.0549616	0.0802329	0.0885482	0.378798
ArteryTibial_GTEX-VUSG	58912	378941	76411	112689	105361	395644	1127958	0.0522289	0.335953	0.0677428	0.0999053	0.0934086	0.350761
ArteryTibial_GTEX-VUSH	50682	460267	53973	118691	103499	521341	1308453	0.0387343	0.351764	0.0412495	0.0907109	0.0791003	0.398441
ArteryTibial_GTEX-W5WG	55632	394226	67723	174191	115837	465360	1272969	0.0437026	0.30969	0.0532008	0.136838	0.0909975	0.365571
ArteryTibial_GTEX-WCDI	59416	502648	81169	114580	117562	496479	1371854	0.0433107	0.366401	0.0591674	0.083522	0.0856957	0.361904
ArteryTibial_GTEX-WEY5	700847	262750	36292	321303	63106	292636	1676934	0.417934	0.156685	0.0216419	0.191601	0.0376318	0.174507
ArteryTibial_GTEX-WFG7	751743	206457	37804	322585	65060	228449	1612098	0.466313	0.128067	0.0234502	0.200103	0.0403573	0.141709
ArteryTibial_GTEX-WFON	51612	327043	51265	80283	95863	358074	964140	0.0535316	0.339207	0.0531717	0.083269	0.0994285	0.371392
ArteryTibial_GTEX-WHPG	65493	415791	60896	98213	106740	493775	1240908	0.0527783	0.33507	0.0490737	0.0791461	0.0860177	0.397914
ArteryTibial_GTEX-WHSE	62123	375140	68706	121761	109669	450669	1188068	0.0522891	0.315756	0.05783	0.102487	0.0923087	0.379329
ArteryTibial_GTEX-WHWD	48959	297930	49443	88808	88135	349734	923009	0.0530428	0.322781	0.0535672	0.0962157	0.0954866	0.378906
ArteryTibial_GTEX-WL46	58830	312874	48383	93745	90921	374302	979055	0.0600886	0.319567	0.0494181	0.0957505	0.0928661	0.382309
ArteryTibial_GTEX-WOFM	71932	284499	53280	92881	86114	352651	941357	0.0764131	0.302222	0.0565991	0.0986671	0.0914786	0.37462
ArteryTibial_GTEX-WRHK	84806	360246	63958	110062	103034	428659	1150765	0.0736953	0.313049	0.0555787	0.0956425	0.0895352	0.372499
ArteryTibial_GTEX-WRHU	90969	444889	62164	128688	115588	477525	1319823	0.0689252	0.337082	0.0471003	0.097504	0.0875784	0.36181
ArteryTibial_GTEX-WWYW	40820	286042	46045	85298	87608	322219	868032	0.0470259	0.329529	0.0530453	0.098266	0.100927	0.371206
ArteryTibial_GTEX-WY7C	45588	288884	45715	84523	86426	325062	876198	0.0520293	0.329702	0.0521743	0.0964656	0.0986375	0.370991
ArteryTibial_GTEX-WYBS	62598	350042	54424	100459	102324	380346	1050193	0.0596062	0.333312	0.0518229	0.0956577	0.0974335	0.362168
ArteryTibial_GTEX-WYJK	46226	310374	53783	92155	89165	347404	939107	0.0492234	0.330499	0.0572704	0.0981305	0.0949466	0.36993
ArteryTibial_GTEX-WYVS	47765	308851	51547	83192	90015	335464	916834	0.0520978	0.336867	0.0562228	0.0907383	0.0981803	0.365894
ArteryTibial_GTEX-WZTO	55033	301785	55055	84317	91048	351978	939216	0.0585946	0.321316	0.058618	0.0897738	0.0969404	0.374757
ArteryTibial_GTEX-X261	40966	299135	50365	142934	76770	307883	918053	0.0446227	0.325836	0.0548607	0.155693	0.0836226	0.335365
ArteryTibial_GTEX-X4EP	78882	437325	65332	105355	119611	547386	1353891	0.0582632	0.323013	0.048255	0.0778165	0.0883461	0.404306
ArteryTibial_GTEX-X4XY	41281	274812	49312	70280	84559	270301	790545	0.0522184	0.347623	0.0623772	0.0889007	0.106963	0.341917
ArteryTibial_GTEX-X5EB	72186	456450	98108	150623	131483	475035	1383885	0.0521618	0.329832	0.0708932	0.108841	0.0950101	0.343262
ArteryTibial_GTEX-X62O	37987	271777	49570	60500	80037	284322	784193	0.0484409	0.346569	0.0632115	0.0771494	0.102063	0.362566
ArteryTibial_GTEX-X88G	48635	369759	55309	73961	99071	407026	1053761	0.0461537	0.350895	0.0524872	0.0701876	0.0940166	0.38626
ArteryTibial_GTEX-XAJ8	46155	363772	55046	86932	90890	382191	1024986	0.0450299	0.354904	0.0537041	0.0848129	0.0886744	0.372874
ArteryTibial_GTEX-XBEC	44122	301911	55578	109611	87515	363453	962190	0.0458558	0.313775	0.057762	0.113918	0.090954	0.377735
ArteryTibial_GTEX-XBED	39228	276868	44130	59692	72715	280205	772838	0.0507584	0.358248	0.0571012	0.0772374	0.0940883	0.362566
ArteryTibial_GTEX-XBEW	36490	300782	47691	74421	71684	339559	870627	0.0419123	0.345477	0.0547778	0.0854798	0.0823361	0.390017
ArteryTibial_GTEX-XGQ4	43281	288476	58243	70948	86205	318135	865288	0.0500192	0.333387	0.0673105	0.0819935	0.0996258	0.367664
ArteryTibial_GTEX-XLM4	42685	296507	58189	78352	93638	370152	939523	0.0454326	0.315593	0.0619346	0.0833955	0.0996655	0.393979
ArteryTibial_GTEX-XMK1	69056	446954	85385	108228	135672	539055	1384350	0.0498833	0.322862	0.0616788	0.0781797	0.0980041	0.389392
ArteryTibial_GTEX-XOT4	78402	451109	90959	109456	135212	496708	1361846	0.0575704	0.331248	0.066791	0.0803733	0.0992858	0.364731
ArteryTibial_GTEX-XOTO	62844	391724	80510	109047	133564	461118	1238807	0.0507295	0.316211	0.0649899	0.0880258	0.107817	0.372227
ArteryTibial_GTEX-XPT6	68843	488427	88082	137792	129847	541592	1454583	0.0473283	0.335785	0.0605548	0.0947296	0.0892675	0.372335
ArteryTibial_GTEX-XPVG	60316	391477	73710	112140	113936	409722	1161301	0.0519383	0.337102	0.0634719	0.0965641	0.0981107	0.352813
ArteryTibial_GTEX-XQ8I	44199	286364	58184	83875	76588	325175	874385	0.0505487	0.327503	0.0665428	0.0959246	0.0875907	0.37189
ArteryTibial_GTEX-XUJ4	43564	323365	47069	80987	82891	323583	901459	0.0483261	0.358713	0.0522142	0.0898399	0.091952	0.358955
ArteryTibial_GTEX-XUW1	50064	300704	58178	94941	89927	360983	954797	0.0524342	0.31494	0.0609323	0.0994358	0.0941844	0.378073
ArteryTibial_GTEX-XUYS	56238	444849	63949	86432	102038	450583	1204089	0.0467058	0.369449	0.0531099	0.0717821	0.0847429	0.374211
ArteryTibial_GTEX-XUZC	45562	293308	53034	78145	86337	314337	870723	0.0523266	0.336856	0.060908	0.0897473	0.0991555	0.361007
ArteryTibial_GTEX-XYKS	47044	339653	52441	74146	87075	376571	976930	0.0481549	0.347674	0.0536794	0.0758969	0.0891313	0.385464
ArteryTibial_GTEX-Y111	70505	433200	71928	101994	131644	493994	1303265	0.0540987	0.332396	0.0551906	0.0782604	0.101011	0.379043
ArteryTibial_GTEX-Y114	58165	482805	73269	216741	111849	512118	1454947	0.0399774	0.331837	0.0503585	0.148968	0.076875	0.351984
ArteryTibial_GTEX-Y3IK	105639	687911	97077	278775	140101	733545	2043048	0.0517066	0.336708	0.0475158	0.136451	0.0685745	0.359044
ArteryTibial_GTEX-Y5LM	36225	256794	51224	59051	68061	278479	749834	0.0483107	0.342468	0.0683138	0.0787521	0.0907681	0.371388
ArteryTibial_GTEX-Y5V5	28623	248615	34645	45161	59087	264886	681017	0.0420298	0.365064	0.0508724	0.0663141	0.0867629	0.388957
ArteryTibial_GTEX-Y5V6	43262	322132	48449	69732	86538	367028	937141	0.0461638	0.343739	0.0516987	0.0744093	0.0923426	0.391647
ArteryTibial_GTEX-Y8DK	82554	514676	92433	114330	143252	567737	1514982	0.0544917	0.339724	0.0610126	0.0754662	0.0945569	0.374748
ArteryTibial_GTEX-Y9LG	32854	284299	44941	64389	77738	324542	828763	0.0396422	0.34304	0.0542266	0.0776929	0.0938	0.391598
ArteryTibial_GTEX-YB5E	62129	313259	54695	96022	99210	395186	1020501	0.0608809	0.306966	0.0535962	0.094093	0.097217	0.387247
ArteryTibial_GTEX-YBZK	84954	372574	52705	177286	79772	366062	1133353	0.0749581	0.328736	0.0465036	0.156426	0.0703858	0.32299
ArteryTibial_GTEX-YEC3	75010	353408	60277	109486	110416	375371	1083968	0.0691995	0.326032	0.0556077	0.101005	0.101863	0.346293
ArteryTibial_GTEX-YEC4	69320	367829	54739	100026	102908	393457	1088279	0.0636969	0.337991	0.0502987	0.0919121	0.0945603	0.361541
ArteryTibial_GTEX-YECK	131133	590765	100303	457052	160573	765259	2205085	0.0594685	0.26791	0.0454871	0.207272	0.0728194	0.347043
ArteryTibial_GTEX-YFC4	51759	357391	61556	76353	86256	400319	1033634	0.0500748	0.345762	0.059553	0.0738685	0.0834493	0.387293
ArteryTibial_GTEX-YJ8A	50962	369582	60936	80029	90576	384393	1036478	0.0491684	0.356575	0.0587914	0.0772124	0.0873883	0.370865
ArteryTibial_GTEX-YJ8O	74597	314361	56995	102376	104441	356991	1009761	0.0738759	0.311322	0.056444	0.101386	0.103431	0.35354
ArteryTibial_GTEX-Z93S	55180	349284	62073	87672	88776	371212	1014197	0.0544076	0.344395	0.0612041	0.0864447	0.0875333	0.366016
ArteryTibial_GTEX-Z93T	48864	359722	58891	74266	87431	370039	999213	0.0489025	0.360005	0.0589374	0.0743245	0.0874999	0.37033
ArteryTibial_GTEX-Z9EW	103351	328211	53540	257225	74844	363788	1180959	0.0875145	0.277919	0.045336	0.21781	0.0633756	0.308045
ArteryTibial_GTEX-ZA64	50997	342314	66985	78214	89411	371560	999481	0.0510235	0.342492	0.0670198	0.0782546	0.0894574	0.371753
ArteryTibial_GTEX-ZAB4	45967	305572	43723	89631	75465	312100	872458	0.0526868	0.350243	0.0501147	0.102734	0.086497	0.357725
ArteryTibial_GTEX-ZAB5	43696	280660	51523	67788	76050	322496	842213	0.0518824	0.333241	0.0611757	0.080488	0.0902978	0.382915
ArteryTibial_GTEX-ZAK1	102306	351590	66330	136126	114762	416852	1187966	0.0861186	0.29596	0.0558349	0.114587	0.0966038	0.350896
ArteryTibial_GTEX-ZAKK	72306	379651	51549	172457	84476	383778	1144217	0.0631926	0.3318	0.0450518	0.150721	0.0738287	0.335407
ArteryTibial_GTEX-ZC5H	45180	335919	61223	79872	87001	355144	964339	0.0468507	0.348341	0.063487	0.0828256	0.0902183	0.368277
ArteryTibial_GTEX-ZDTS	34159	280654	42373	71847	69887	305130	804050	0.0424837	0.34905	0.0526995	0.0893564	0.0869187	0.379491
ArteryTibial_GTEX-ZDTT	51969	380972	74097	96547	102374	457001	1162960	0.0446868	0.327588	0.0637141	0.0830183	0.0880288	0.392964
ArteryTibial_GTEX-ZDYS	43357	396161	67681	80211	89218	424024	1100652	0.0393921	0.359933	0.0614917	0.0728759	0.0810592	0.385248
ArteryTibial_GTEX-ZF2S	51555	393654	68182	91620	100478	413738	1119227	0.046063	0.35172	0.0609188	0.0818601	0.0897745	0.369664
ArteryTibial_GTEX-ZF3C	50665	387874	66570	90186	98106	431771	1125172	0.0450287	0.344724	0.0591643	0.0801531	0.087192	0.383738
ArteryTibial_GTEX-ZGAY	39856	341120	58165	70213	80288	377808	967450	0.041197	0.352597	0.060122	0.0725753	0.0829893	0.390519
ArteryTibial_GTEX-ZLV1	56216	396265	64651	91806	91532	409521	1109991	0.0506455	0.356998	0.0582446	0.0827088	0.0824619	0.368941
ArteryTibial_GTEX-ZLWG	81371	478927	67610	159360	105204	522566	1415038	0.0575045	0.338455	0.0477796	0.112619	0.0743471	0.369295
ArteryTibial_GTEX-ZP4G	70805	392500	69789	152678	109959	419548	1215279	0.0582623	0.322971	0.0574263	0.125632	0.0904805	0.345228
ArteryTibial_GTEX-ZPIC	35922	262131	47666	54725	68943	284305	753692	0.0476614	0.347796	0.0632433	0.0726092	0.0914737	0.377216
ArteryTibial_GTEX-ZPU1	99399	544273	79097	212837	140783	626297	1702686	0.0583778	0.319656	0.0464542	0.125001	0.0826829	0.367829
ArteryTibial_GTEX-ZQUD	65033	492744	71609	138939	90189	446379	1304893	0.0498378	0.377613	0.0548773	0.106475	0.069116	0.342081
ArteryTibial_GTEX-ZT9W	61055	318432	62814	136819	86820	348185	1014125	0.0602046	0.313997	0.0619391	0.134913	0.0856107	0.343335
ArteryTibial_GTEX-ZT9X	64140	368170	63282	133837	94067	383859	1107355	0.0579218	0.332477	0.057147	0.120862	0.0849475	0.346645
ArteryTibial_GTEX-ZTPG	65439	472297	88690	102264	125985	505821	1360496	0.0480994	0.347151	0.0651895	0.0751667	0.0926023	0.371792
ArteryTibial_GTEX-ZTX8	148295	607062	92562	151819	207582	627062	1834382	0.0808419	0.330935	0.0504595	0.082763	0.113162	0.341838
ArteryTibial_GTEX-ZUA1	74651	400546	76880	122076	116968	438801	1229922	0.0606957	0.325668	0.062508	0.0992551	0.095102	0.356771
ArteryTibial_GTEX-ZV6S	45361	312833	61389	77452	80446	340829	918310	0.0493962	0.340662	0.06685	0.0843419	0.0876022	0.371148
ArteryTibial_GTEX-ZVE2	40892	316467	49376	56718	71860	323668	858981	0.0476052	0.368421	0.0574821	0.0660294	0.0836573	0.376805
ArteryTibial_GTEX-ZVP2	44286	344669	61991	58050	80112	395889	984997	0.0449605	0.349919	0.0629352	0.0589342	0.0813322	0.401919
ArteryTibial_GTEX-ZVT2	54653	287135	51782	104446	78273	311989	888278	0.0615269	0.323249	0.0582948	0.117583	0.0881177	0.351229
ArteryTibial_GTEX-ZVT3	46289	391639	62564	76974	88926	370985	1037377	0.0446212	0.377528	0.0603098	0.0742006	0.085722	0.357618
ArteryTibial_GTEX-ZVTK	47399	382589	56449	75608	104531	399870	1066446	0.0444458	0.358751	0.0529319	0.0708972	0.0980181	0.374956
ArteryTibial_GTEX-ZVZO	55766	449701	69571	96751	103962	475974	1251725	0.0445513	0.359265	0.0555801	0.0772941	0.083055	0.380254
ArteryTibial_GTEX-ZVZP	45170	371865	68275	83502	85257	396311	1050380	0.0430035	0.354029	0.0650003	0.0794969	0.0811678	0.377303
ArteryTibial_GTEX-ZY6K	84344	466907	68033	110605	115901	455820	1301610	0.0647997	0.358715	0.0522683	0.0849755	0.0890443	0.350197
ArteryTibial_GTEX-ZYFC	77469	441713	67478	154448	106906	534283	1382297	0.0560437	0.31955	0.0488158	0.111733	0.0773394	0.386518
ArteryTibial_GTEX-ZYFD	79287	361947	67077	148627	100705	411892	1169535	0.0677936	0.309479	0.0573536	0.127082	0.0861069	0.352184
ArteryTibial_GTEX-ZYT6	72569	363454	59652	140060	92671	399575	1127981	0.0643353	0.322216	0.0528839	0.124169	0.0821565	0.354239
ArteryTibial_GTEX-ZYVF	69081	310838	62378	125066	93435	347505	1008303	0.0685121	0.308278	0.0618643	0.124036	0.0926656	0.344643
ArteryTibial_GTEX-ZYW4	41521	341228	59860	69137	79898	373193	964837	0.0430342	0.353664	0.0620416	0.0716567	0.0828098	0.386794
ArteryTibial_GTEX-ZYWO	50917	345342	73196	85753	88968	391496	1035672	0.0491632	0.333447	0.0706749	0.0827994	0.0859036	0.378012
ArteryTibial_GTEX-ZZ64	73602	355509	67106	146962	98811	411835	1153825	0.0637896	0.308113	0.0581596	0.127369	0.0856378	0.35693
ArteryTibial_GTEX-ZZPU	68674	325511	65346	128578	85293	373435	1046837	0.0656014	0.310947	0.0624223	0.122825	0.0814769	0.356727
BrainAmygdala_GTEX-11ZU8	14820	182047	20566	51425	23037	147669	439564	0.0337152	0.414154	0.0467873	0.116991	0.0524088	0.335944
BrainAmygdala_GTEX-11ZVC	20026	177340	26376	40408	30604	124855	419609	0.0477254	0.422632	0.0628585	0.0962992	0.0729346	0.297551
BrainAmygdala_GTEX-1269C	2907	52509	5035	3881	4127	42876	111335	0.0261104	0.471631	0.0452239	0.0348588	0.0370683	0.385108
BrainAmygdala_GTEX-12WS9	55970	395244	35222	41013	45923	310841	884213	0.0632992	0.447001	0.0398343	0.0463836	0.0519366	0.351545
BrainAmygdala_GTEX-12WSA	21182	158881	28011	41683	32465	133789	416011	0.0509169	0.381915	0.0673324	0.100197	0.0780388	0.3216
BrainAmygdala_GTEX-12WSD	31789	338811	36097	42968	59153	301567	810385	0.039227	0.418086	0.044543	0.0530217	0.0729937	0.372128
BrainAmygdala_GTEX-12WSF	20724	229025	33360	34819	42954	162342	523224	0.0396083	0.437719	0.0637585	0.066547	0.0820949	0.310272
BrainAmygdala_GTEX-12WSH	17470	173051	32644	26348	40428	193484	483425	0.036138	0.357969	0.0675265	0.0545028	0.0836283	0.400236
BrainAmygdala_GTEX-12ZZW	15563	278144	26978	46017	29564	216356	612622	0.0254039	0.454022	0.0440369	0.0751148	0.0482581	0.353164
BrainAmygdala_GTEX-12ZZZ	14204	185816	23938	24879	27102	123757	399696	0.035537	0.464893	0.0598905	0.0622448	0.0678065	0.309628
BrainAmygdala_GTEX-13112	20113	184114	31726	42053	42530	166382	486918	0.0413067	0.378121	0.0651568	0.0863657	0.0873453	0.341704
BrainAmygdala_GTEX-1313W	49581	332734	42613	82636	65319	360474	933357	0.0531212	0.356492	0.0456556	0.0885363	0.0699829	0.386212
BrainAmygdala_GTEX-131XH	25080	418183	34456	56444	58379	382361	974903	0.0257256	0.428948	0.035343	0.057897	0.0598819	0.392204
BrainAmygdala_GTEX-131YS	24466	275262	33078	34704	44162	230261	641933	0.038113	0.428802	0.0515287	0.0540617	0.0687953	0.358699
BrainAmygdala_GTEX-1399T	16632	184873	30259	32664	32203	231152	527783	0.031513	0.350282	0.0573323	0.0618891	0.0610156	0.437968
BrainAmygdala_GTEX-139T8	20458	296997	35280	30779	39768	229636	652918	0.0313332	0.454876	0.0540344	0.0471407	0.0609081	0.351707
BrainAmygdala_GTEX-139UC	14689	125308	19270	20048	27863	103710	310888	0.0472485	0.403065	0.0619837	0.0644862	0.0896239	0.333593
BrainAmygdala_GTEX-13CZV	36442	296255	30624	44592	47740	259393	715046	0.0509646	0.414316	0.042828	0.0623624	0.0667649	0.362764
BrainAmygdala_GTEX-13FLV	46028	215693	31819	32926	73310	178493	578269	0.0795962	0.372998	0.0550246	0.0569389	0.126775	0.308668
BrainAmygdala_GTEX-13JVG	22912	297575	25723	29597	39335	225478	640620	0.0357654	0.464511	0.0401533	0.0462006	0.0614015	0.351968
BrainAmygdala_GTEX-13N1W	37738	276829	37596	43838	74015	235303	705319	0.0535049	0.392488	0.0533035	0.0621534	0.104938	0.333612
BrainAmygdala_GTEX-13N2G	46261	328057	44358	77156	79886	333687	909405	0.0508695	0.360738	0.0487769	0.0848423	0.0878442	0.366929
BrainAmygdala_GTEX-13NYS	78860	416983	49361	89957	95167	403905	1134233	0.0695272	0.367634	0.0435193	0.0793109	0.0839043	0.356104
BrainAmygdala_GTEX-13O3O	33312	208616	32305	48959	65212	226574	614978	0.0541678	0.339225	0.0525303	0.079611	0.10604	0.368426
BrainAmygdala_GTEX-13O3Q	42569	283441	47465	59204	74713	287891	795283	0.0535269	0.356403	0.0596832	0.0744439	0.0939452	0.361998
BrainAmygdala_GTEX-13OVH	21845	265949	24023	30755	32863	214251	589686	0.0370451	0.451001	0.0407386	0.0521549	0.0557297	0.363331
BrainAmygdala_GTEX-13OVJ	62089	387846	63397	82317	106393	347694	1049736	0.0591473	0.36947	0.0603933	0.0784169	0.101352	0.33122
BrainAmygdala_GTEX-13OVL	12575	116341	19748	18838	24395	138438	330335	0.0380674	0.352191	0.0597817	0.057027	0.0738493	0.419084
BrainAmygdala_GTEX-13OW5	27422	320540	36335	65018	56684	291307	797306	0.0343933	0.402029	0.0455722	0.0815471	0.0710944	0.365364
BrainAmygdala_GTEX-13OW6	36005	249294	40626	47492	59759	211061	644237	0.0558878	0.38696	0.0630606	0.0737182	0.0927593	0.327614
BrainAmygdala_GTEX-13OW7	32709	247935	39511	43907	54196	252449	670707	0.0487679	0.369662	0.0589095	0.0654638	0.0808043	0.376392
BrainAmygdala_GTEX-13PVQ	34597	233185	39800	43740	57264	219817	628403	0.0550554	0.371076	0.0633352	0.069605	0.0911262	0.349803
BrainAmygdala_GTEX-13QIC	34084	233840	34793	44058	57902	184602	589279	0.0578402	0.396824	0.0590433	0.0747659	0.0982591	0.313268
BrainAmygdala_GTEX-13RTJ	60407	381403	60209	81878	96679	349930	1030506	0.0586188	0.370112	0.0584266	0.0794542	0.093817	0.339571
BrainAmygdala_GTEX-13SLW	31681	340292	50238	51610	68649	265829	808299	0.0391947	0.420998	0.0621527	0.0638501	0.0849302	0.328875
BrainAmygdala_GTEX-13SLX	42512	450613	48656	55932	73792	362123	1033628	0.0411289	0.435953	0.047073	0.0541123	0.0713913	0.350342
BrainAmygdala_GTEX-13VXU	47086	291355	54212	64806	79443	285822	822724	0.0572318	0.354135	0.0658933	0.07877	0.0965609	0.347409
BrainAmygdala_GTEX-13X6I	24164	254876	40926	36248	51411	201469	609094	0.039672	0.418451	0.0671916	0.0595113	0.0844057	0.330768
BrainAmygdala_GTEX-13X6J	49644	268126	48773	67054	75263	259781	768641	0.0645867	0.348831	0.0634535	0.0872371	0.097917	0.337974
BrainAmygdala_GTEX-13X6K	73167	513066	75607	101151	138388	460503	1361882	0.0537249	0.376733	0.0555166	0.074273	0.101615	0.338137
BrainAmygdala_GTEX-1445S	37961	339395	29857	27169	36439	259064	729885	0.0520096	0.464998	0.0409064	0.0372237	0.0499243	0.354938
BrainAmygdala_GTEX-144GL	13060	142087	23914	20837	24660	121096	345654	0.0377834	0.411067	0.0691848	0.0602828	0.071343	0.350339
BrainAmygdala_GTEX-145LS	21161	228936	33987	33723	49985	205619	573411	0.0369037	0.399253	0.0592716	0.0588112	0.0871713	0.358589
BrainAmygdala_GTEX-145MI	42121	275299	45328	52765	70397	237338	723248	0.0582387	0.380643	0.0626728	0.0729556	0.0973345	0.328156
BrainAmygdala_GTEX-147GR	17390	244665	32965	26168	42226	300108	663522	0.0262086	0.368737	0.0496818	0.039438	0.0636392	0.452295
BrainAmygdala_GTEX-14ABY	26855	279159	41683	47308	61122	241068	697195	0.0385186	0.400403	0.0597867	0.0678548	0.0876684	0.345768
BrainAmygdala_GTEX-14BIM	14390	239877	25067	24156	32987	228985	565462	0.0254482	0.424214	0.0443301	0.0427191	0.0583364	0.404952
BrainAmygdala_GTEX-N7MS	174514	259744	29982	121862	50914	257103	894119	0.19518	0.290503	0.0335324	0.136293	0.0569432	0.287549
BrainAmygdala_GTEX-N7MT	31159	167953	26840	59604	41349	156250	483155	0.0644907	0.347617	0.0555515	0.123364	0.0855812	0.323395
BrainAmygdala_GTEX-NL3H	22452	251470	18901	45003	27373	185254	550453	0.0407882	0.456842	0.0343372	0.0817563	0.0497281	0.336548
BrainAmygdala_GTEX-NL4W	134287	358240	35661	171130	68387	327294	1094999	0.122637	0.32716	0.0325672	0.156283	0.0624539	0.298899
BrainAmygdala_GTEX-NPJ7	33132	241464	30644	73282	46503	290714	715739	0.0462906	0.337363	0.0428145	0.102386	0.064972	0.406173
BrainAmygdala_GTEX-NPJ8	147985	220936	25081	111709	45605	203458	754774	0.196065	0.292718	0.0332298	0.148003	0.0604221	0.269561
BrainAmygdala_GTEX-OHPN	89042	267036	26506	123438	44351	223206	773579	0.115104	0.345196	0.0342641	0.159567	0.0573322	0.288537
BrainAmygdala_GTEX-P44G	34665	192044	29561	87576	48885	196689	589420	0.0588121	0.325819	0.0501527	0.14858	0.0829375	0.333699
BrainAmygdala_GTEX-P44H	122291	124239	15701	78737	28055	122277	491300	0.248913	0.252878	0.0319581	0.160263	0.0571036	0.248885
BrainAmygdala_GTEX-Q2AG	249860	271026	42827	164070	71838	258680	1058301	0.236095	0.256095	0.0404677	0.155032	0.0678805	0.24443
BrainAmygdala_GTEX-QDT8	95862	179241	17489	68486	32921	176494	570493	0.168034	0.314186	0.0306559	0.120047	0.0577062	0.309371
BrainAmygdala_GTEX-QMR6	56706	69433	9269	37567	16128	67215	256318	0.221233	0.270886	0.0361621	0.146564	0.0629218	0.262233
BrainAmygdala_GTEX-QVJO	317947	191578	28784	119839	47727	197316	903191	0.352026	0.212112	0.0318692	0.132684	0.0528426	0.218465
BrainAmygdala_GTEX-QVUS	131688	132228	14610	81648	26142	146080	532396	0.24735	0.248364	0.027442	0.15336	0.0491025	0.274382
BrainAmygdala_GTEX-R55E	116291	238546	28392	109270	52846	243901	789246	0.147344	0.302245	0.0359736	0.138449	0.0669576	0.30903
BrainAmygdala_GTEX-RNOR	115455	254886	44308	102330	35161	198381	750521	0.153833	0.339612	0.0590363	0.136345	0.0468488	0.264324
BrainAmygdala_GTEX-RVPU	44069	219876	31444	40580	29993	115011	480973	0.0916247	0.457148	0.0653758	0.0843706	0.062359	0.239122
BrainAmygdala_GTEX-S7SE	231740	274710	28417	176056	62029	245038	1017990	0.227645	0.269855	0.0279148	0.172945	0.0609328	0.240708
BrainAmygdala_GTEX-T5JC	266316	261366	32280	171666	63555	225849	1021032	0.26083	0.255982	0.0316151	0.16813	0.0622458	0.221197
BrainAmygdala_GTEX-T6MN	51783	126246	6780	38371	12582	104983	340745	0.15197	0.3705	0.0198976	0.112609	0.036925	0.308098
BrainAmygdala_GTEX-TSE9	252113	203888	24846	122099	46317	179461	828724	0.304218	0.246026	0.029981	0.147334	0.0558895	0.216551
BrainAmygdala_GTEX-UTHO	60993	151613	10044	36093	15904	105665	380312	0.160376	0.398654	0.0264099	0.0949037	0.0418183	0.277838
BrainAmygdala_GTEX-WHSE	51147	311322	43333	64583	80474	316401	867260	0.0589754	0.358972	0.0499654	0.0744679	0.0927911	0.364828
BrainAmygdala_GTEX-WVLH	70530	351462	55785	102609	99746	399617	1079749	0.0653207	0.325503	0.0516648	0.0950304	0.0923789	0.370102
BrainAmygdala_GTEX-WZTO	33997	267789	40327	48345	69534	257416	717408	0.0473887	0.373273	0.0562121	0.0673884	0.0969239	0.358814
BrainAmygdala_GTEX-X4EP	44617	274666	41605	60022	87174	316831	824915	0.0540868	0.332963	0.0504355	0.0727614	0.105676	0.384077
BrainAmygdala_GTEX-X4XX	21326	249766	29894	56602	43203	217474	618265	0.0344933	0.403979	0.0483514	0.0915497	0.0698778	0.351749
BrainAmygdala_GTEX-X585	37446	289741	43382	52728	75175	266854	765326	0.0489282	0.378585	0.0566843	0.0688961	0.0982261	0.34868
BrainAmygdala_GTEX-XLM4	23778	193619	37472	41747	53604	211653	561873	0.0423192	0.344596	0.0666912	0.0742997	0.0954023	0.376692
BrainAmygdala_GTEX-YFC4	30548	377254	46856	57369	64398	383516	959941	0.0318228	0.392997	0.0488113	0.059763	0.0670854	0.39952
BrainAmygdala_GTEX-ZAB4	18593	310121	31200	56113	66691	265721	748439	0.0248424	0.414357	0.0416868	0.0749734	0.0891068	0.355034
BrainAmygdala_GTEX-ZE9C	14857	263105	30172	30108	31045	228771	598058	0.0248421	0.439932	0.05045	0.0503429	0.0519097	0.382523
BrainAmygdala_GTEX-ZVZQ	28497	311013	34160	62092	43762	237744	717268	0.0397299	0.433608	0.0476252	0.0865674	0.0610121	0.331458
BrainAnteriorcingulatecortex_GTEX-11GSO	38072	262575	42085	86743	58684	231558	719717	0.0528986	0.364831	0.0584744	0.120524	0.0815376	0.321735
BrainAnteriorcingulatecortex_GTEX-11UD1	26624	353050	33356	52533	41884	354018	861465	0.0309055	0.409825	0.0387201	0.060981	0.0486195	0.410949
BrainAnteriorcingulatecortex_GTEX-11ZTS	19554	217227	25392	41935	44080	169469	517657	0.037774	0.419635	0.0490518	0.0810092	0.0851529	0.327377
BrainAnteriorcingulatecortex_GTEX-11ZU8	20194	179468	26852	50929	35213	159746	472402	0.0427475	0.379905	0.0568414	0.107809	0.0745403	0.338157
BrainAnteriorcingulatecortex_GTEX-11ZVC	29537	247786	36687	59804	42794	171755	588363	0.050202	0.421145	0.0623544	0.101645	0.072734	0.29192
BrainAnteriorcingulatecortex_GTEX-12WS9	74243	305145	28578	118217	39334	247145	812662	0.0913578	0.375488	0.0351659	0.145469	0.0484014	0.304118
BrainAnteriorcingulatecortex_GTEX-12WSC	58752	443871	58587	98182	95755	483855	1239002	0.0474188	0.358249	0.0472856	0.0792428	0.077284	0.39052
BrainAnteriorcingulatecortex_GTEX-12WSD	20851	281183	25320	28156	38049	241890	635449	0.032813	0.442495	0.0398458	0.0443088	0.0598773	0.38066
BrainAnteriorcingulatecortex_GTEX-12WSF	24221	241219	35985	46008	47615	186863	581911	0.0416232	0.414529	0.0618394	0.0790636	0.0818252	0.32112
BrainAnteriorcingulatecortex_GTEX-12WSM	27053	318430	33777	38920	54602	256502	729284	0.0370953	0.436634	0.0463153	0.0533674	0.0748707	0.351718
BrainAnteriorcingulatecortex_GTEX-12ZZW	14200	283733	24404	50690	27780	222621	623428	0.0227773	0.455118	0.0391449	0.0813085	0.0445601	0.357092
BrainAnteriorcingulatecortex_GTEX-12ZZX	29774	274411	45796	48575	59115	330653	788324	0.0377687	0.348094	0.0580929	0.0616181	0.0749882	0.419438
BrainAnteriorcingulatecortex_GTEX-12ZZZ	27107	263520	39204	49302	52626	216941	648700	0.0417867	0.406228	0.0604347	0.0760012	0.0811253	0.334424
BrainAnteriorcingulatecortex_GTEX-13112	18901	185772	30798	30927	40212	154230	460840	0.0410142	0.403116	0.0668301	0.0671101	0.0872581	0.334671
BrainAnteriorcingulatecortex_GTEX-1313W	29733	351952	46845	71819	64088	387300	951737	0.0312408	0.3698	0.0492205	0.075461	0.0673379	0.40694
BrainAnteriorcingulatecortex_GTEX-131XH	26928	390554	35026	55288	58171	362251	928218	0.0290104	0.420757	0.0377347	0.0595636	0.0626695	0.390265
BrainAnteriorcingulatecortex_GTEX-131YS	26309	288092	35870	42776	50632	250418	694097	0.0379039	0.41506	0.0516787	0.0616283	0.0729466	0.360782
BrainAnteriorcingulatecortex_GTEX-139T8	18196	282990	32350	25840	34597	207341	601314	0.0302604	0.470619	0.0537988	0.0429726	0.0575357	0.344813
BrainAnteriorcingulatecortex_GTEX-139TT	66424	278271	46305	75553	75396	271341	813290	0.0816732	0.342155	0.0569354	0.092898	0.0927049	0.333634
BrainAnteriorcingulatecortex_GTEX-139UC	68880	272525	48719	82845	79171	258684	810824	0.0849506	0.336109	0.0600858	0.102174	0.0976426	0.319038
BrainAnteriorcingulatecortex_GTEX-13CF2	51492	252183	35112	38142	78547	194134	649610	0.079266	0.388207	0.0540509	0.0587152	0.120914	0.298847
BrainAnteriorcingulatecortex_GTEX-13CIG	18014	185824	23059	27496	39471	158118	451982	0.0398556	0.411131	0.0510175	0.0608343	0.0873287	0.349833
BrainAnteriorcingulatecortex_GTEX-13CZV	45006	284150	36452	57743	59688	260754	743793	0.0605088	0.382028	0.0490083	0.0776332	0.0802481	0.350573
BrainAnteriorcingulatecortex_GTEX-13FHO	27566	258332	32184	57978	55745	269158	700963	0.0393259	0.368539	0.045914	0.0827119	0.0795263	0.383983
BrainAnteriorcingulatecortex_GTEX-13FLV	52299	244185	35923	39900	83408	204335	660050	0.0792349	0.369949	0.0544247	0.06045	0.126366	0.309575
BrainAnteriorcingulatecortex_GTEX-13IVO	18932	209092	26844	37054	31825	250292	574039	0.0329803	0.364247	0.0467634	0.0645496	0.0554405	0.436019
BrainAnteriorcingulatecortex_GTEX-13JVG	45058	338609	32831	38341	72373	253877	781089	0.0576861	0.433509	0.0420323	0.0490866	0.0926565	0.32503
BrainAnteriorcingulatecortex_GTEX-13N1W	57068	381125	53798	73312	110272	341869	1017444	0.0560896	0.374591	0.0528756	0.0720551	0.108381	0.336008
BrainAnteriorcingulatecortex_GTEX-13N2G	47307	335770	47400	80798	83168	338188	932631	0.0507242	0.360024	0.050824	0.0866345	0.0891757	0.362617
BrainAnteriorcingulatecortex_GTEX-13NYS	69789	367031	42163	75671	82495	349472	986621	0.0707354	0.372008	0.0427347	0.0766971	0.0836137	0.354211
BrainAnteriorcingulatecortex_GTEX-13O3O	32616	206181	31424	49050	64775	224255	608301	0.0536182	0.338946	0.0516586	0.0806344	0.106485	0.368658
BrainAnteriorcingulatecortex_GTEX-13O3Q	93082	558187	97079	131721	161456	573557	1615082	0.057633	0.345609	0.0601078	0.0815568	0.0999677	0.355126
BrainAnteriorcingulatecortex_GTEX-13OVH	28384	266280	28633	41401	44990	229433	639121	0.044411	0.416635	0.0448006	0.064778	0.0703936	0.358982
BrainAnteriorcingulatecortex_GTEX-13OVJ	63759	371495	63273	80409	112320	356507	1047763	0.0608525	0.35456	0.0603887	0.0767435	0.1072	0.340255
BrainAnteriorcingulatecortex_GTEX-13OVL	26110	205488	34802	43258	53509	232984	596151	0.0437976	0.344691	0.0583778	0.0725622	0.0897575	0.390814
BrainAnteriorcingulatecortex_GTEX-13OW5	20418	237996	28487	47551	43983	230473	608908	0.0335322	0.390857	0.0467838	0.0780923	0.0722326	0.378502
BrainAnteriorcingulatecortex_GTEX-13OW7	41120	277572	44400	56117	66491	280533	766233	0.0536651	0.362255	0.0579458	0.0732375	0.0867765	0.36612
BrainAnteriorcingulatecortex_GTEX-13OW8	22773	213699	31323	40994	50125	187373	546287	0.0416869	0.391184	0.057338	0.0750411	0.0917558	0.342994
BrainAnteriorcingulatecortex_GTEX-13PLJ	30236	230689	36168	55598	45976	209932	608599	0.0496813	0.379049	0.0594283	0.0913541	0.075544	0.344943
BrainAnteriorcingulatecortex_GTEX-13PVQ	43828	276116	44933	54437	70578	255146	745038	0.0588265	0.370607	0.0603097	0.0730661	0.0947307	0.34246
BrainAnteriorcingulatecortex_GTEX-13QIC	46618	283201	45785	67844	77719	247562	768729	0.060643	0.368402	0.0595594	0.0882548	0.101101	0.322041
BrainAnteriorcingulatecortex_GTEX-13RTJ	49134	305436	47539	64551	75125	278248	820033	0.0599171	0.372468	0.0579721	0.0787176	0.0916122	0.339313
BrainAnteriorcingulatecortex_GTEX-13RTL	28748	189249	32267	42445	44586	145311	482606	0.0595683	0.39214	0.0668599	0.0879496	0.0923859	0.301097
BrainAnteriorcingulatecortex_GTEX-13S7M	54226	328598	53143	75638	88827	276352	876784	0.0618465	0.374776	0.0606113	0.0862675	0.10131	0.315188
BrainAnteriorcingulatecortex_GTEX-13SLW	18178	227829	32040	30247	42140	162779	513213	0.03542	0.443927	0.0624302	0.0589365	0.0821102	0.317176
BrainAnteriorcingulatecortex_GTEX-13VXU	54788	316160	60729	76508	90620	323250	922055	0.0594194	0.342886	0.0658627	0.0829755	0.0982805	0.350576
BrainAnteriorcingulatecortex_GTEX-13X6I	56685	338825	57847	77958	92503	292254	916072	0.0618783	0.369867	0.0631468	0.0851003	0.100978	0.31903
BrainAnteriorcingulatecortex_GTEX-13X6J	64248	340410	61084	91575	99860	326269	983446	0.0653295	0.34614	0.0621122	0.0931164	0.101541	0.331761
BrainAnteriorcingulatecortex_GTEX-13X6K	28293	313083	45098	43895	70388	283943	784700	0.0360558	0.398984	0.0574716	0.0559386	0.0897005	0.361849
BrainAnteriorcingulatecortex_GTEX-1445S	68731	460046	47781	64790	73279	355604	1070231	0.0642207	0.429857	0.0446455	0.0605383	0.0684703	0.332268
BrainAnteriorcingulatecortex_GTEX-144GL	61382	335128	59724	90027	97693	321573	965527	0.0635736	0.347093	0.0618564	0.0932413	0.101181	0.333054
BrainAnteriorcingulatecortex_GTEX-145LS	20987	227591	33952	35183	50692	201816	570221	0.036805	0.399128	0.0595418	0.0617006	0.0888989	0.353926
BrainAnteriorcingulatecortex_GTEX-145LU	48931	341518	46311	69659	79115	381717	967251	0.0505877	0.353081	0.047879	0.0720175	0.0817937	0.394641
BrainAnteriorcingulatecortex_GTEX-145MG	23048	475330	37005	33933	50176	409725	1029217	0.0223937	0.461837	0.0359545	0.0329697	0.0487516	0.398094
BrainAnteriorcingulatecortex_GTEX-145MH	66721	431960	62457	90027	103406	381014	1135585	0.0587547	0.380385	0.0549998	0.0792781	0.0910597	0.335522
BrainAnteriorcingulatecortex_GTEX-145MI	17498	205643	30294	26517	41938	166882	488772	0.0357999	0.420734	0.0619798	0.0542523	0.0858028	0.341431
BrainAnteriorcingulatecortex_GTEX-1477Z	32637	220272	34739	42064	51486	178588	559786	0.0583026	0.393493	0.0620576	0.075143	0.0919744	0.319029
BrainAnteriorcingulatecortex_GTEX-14BIM	18377	230142	28757	31523	41534	223644	573977	0.032017	0.40096	0.0501013	0.0549203	0.0723618	0.389639
BrainAnteriorcingulatecortex_GTEX-N7MS	604820	1138731	137602	388673	225263	1151060	3646149	0.165879	0.312311	0.037739	0.106598	0.0617811	0.315692
BrainAnteriorcingulatecortex_GTEX-N7MT	31554	169226	26173	70785	46850	160685	505273	0.0624494	0.33492	0.0517997	0.140093	0.0927222	0.318016
BrainAnteriorcingulatecortex_GTEX-NL3H	46307	370888	37980	82151	55169	304985	897480	0.0515967	0.413255	0.0423185	0.0915352	0.061471	0.339824
BrainAnteriorcingulatecortex_GTEX-NPJ8	295515	292126	41010	212885	82067	283320	1206923	0.24485	0.242042	0.033979	0.176387	0.0679969	0.234746
BrainAnteriorcingulatecortex_GTEX-OHPN	86934	262523	25874	116610	45934	221155	759030	0.114533	0.345866	0.0340882	0.15363	0.0605167	0.291365
BrainAnteriorcingulatecortex_GTEX-P44G	49266	244518	37083	127080	66634	257732	782313	0.0629748	0.312558	0.0474017	0.162441	0.0851756	0.329449
BrainAnteriorcingulatecortex_GTEX-P44H	74869	306877	49122	74576	69866	290813	866123	0.0864415	0.354311	0.0567148	0.0861032	0.0806652	0.335764
BrainAnteriorcingulatecortex_GTEX-PVOW	250846	304444	39467	172641	75551	279919	1122868	0.223398	0.271131	0.0351484	0.15375	0.067284	0.249289
BrainAnteriorcingulatecortex_GTEX-PWO3	127114	234855	36085	165156	68277	228426	859913	0.147822	0.273115	0.0419635	0.192061	0.0793999	0.265639
BrainAnteriorcingulatecortex_GTEX-Q2AG	209788	223701	34142	141558	57568	211077	877834	0.238984	0.254833	0.0388935	0.161258	0.0655796	0.240452
BrainAnteriorcingulatecortex_GTEX-QDT8	154318	288675	27525	122787	56460	280084	929849	0.16596	0.310454	0.0296016	0.13205	0.0607195	0.301214
BrainAnteriorcingulatecortex_GTEX-QVUS	195055	140439	18594	101623	30863	152304	638878	0.305309	0.219821	0.0291041	0.159065	0.0483081	0.238393
BrainAnteriorcingulatecortex_GTEX-RNOR	40665	551840	104441	99528	86592	449919	1332985	0.0305067	0.413988	0.0783512	0.0746655	0.064961	0.337527
BrainAnteriorcingulatecortex_GTEX-RVPU	218665	140499	13584	101747	24102	90396	588993	0.371252	0.238541	0.0230631	0.172747	0.0409207	0.153476
BrainAnteriorcingulatecortex_GTEX-RVPV	115753	163408	27101	88506	45182	167995	607945	0.1904	0.268787	0.044578	0.145582	0.0743192	0.276333
BrainAnteriorcingulatecortex_GTEX-T2IS	93345	167908	13835	71405	29013	148548	524054	0.178121	0.320402	0.0264	0.136255	0.0553626	0.283459
BrainAnteriorcingulatecortex_GTEX-T6MN	145	1449	176	176	138	894	2978	0.0486904	0.486568	0.0591001	0.0591001	0.0463398	0.300201
BrainAnteriorcingulatecortex_GTEX-UTHO	61602	143430	10422	40381	17707	103500	377042	0.163382	0.380409	0.0276415	0.107099	0.0469629	0.274505
BrainAnteriorcingulatecortex_GTEX-WHSE	46985	296019	41778	60562	72243	294266	811853	0.0578738	0.364621	0.0514601	0.0745972	0.0889853	0.362462
BrainAnteriorcingulatecortex_GTEX-WL46	40065	286487	42084	60183	76881	354839	860539	0.046558	0.332916	0.0489042	0.0699364	0.0893405	0.412345
BrainAnteriorcingulatecortex_GTEX-WZTO	41115	299435	47506	57808	82963	297103	825930	0.0497802	0.362543	0.0575182	0.0699914	0.100448	0.359719
BrainAnteriorcingulatecortex_GTEX-X4EP	39964	261355	37748	54402	78012	312335	783816	0.0509865	0.333439	0.0481593	0.0694066	0.0995285	0.39848
BrainAnteriorcingulatecortex_GTEX-X4XX	24505	250865	33112	57821	51360	226347	644010	0.0380507	0.389536	0.0514154	0.0897828	0.0797503	0.351465
BrainAnteriorcingulatecortex_GTEX-X585	30058	245127	35461	44607	61135	219661	636049	0.0472574	0.38539	0.055752	0.0701314	0.0961168	0.345352
BrainAnteriorcingulatecortex_GTEX-XLM4	43327	355471	72740	106324	106063	387835	1071760	0.040426	0.33167	0.0678697	0.099205	0.0989615	0.361867
BrainAnteriorcingulatecortex_GTEX-XMD1	26786	266370	34206	69942	55018	270805	723127	0.0370419	0.368359	0.0473029	0.0967216	0.0760835	0.374492
BrainAnteriorcingulatecortex_GTEX-XOTO	40251	306454	58574	69897	87725	310913	873814	0.0460636	0.350709	0.0670326	0.0799907	0.100393	0.355811
BrainAnteriorcingulatecortex_GTEX-Y8DK	22337	287620	36946	43672	52710	275591	718876	0.0310721	0.400097	0.0513941	0.0607504	0.0733228	0.383364
BrainAnteriorcingulatecortex_GTEX-YFC4	36039	399197	54180	64109	78109	398855	1030489	0.0349727	0.387386	0.052577	0.0622122	0.075798	0.387054
BrainAnteriorcingulatecortex_GTEX-YJ89	33964	386220	46315	53694	75489	390980	986662	0.0344231	0.391441	0.0469411	0.0544199	0.0765095	0.396265
BrainAnteriorcingulatecortex_GTEX-Z93S	37458	316082	35573	42316	49535	244666	725630	0.0516213	0.435597	0.0490236	0.0583162	0.0682648	0.337177
BrainAnteriorcingulatecortex_GTEX-ZAB4	37111	457143	58290	88859	101997	399665	1143065	0.0324662	0.399927	0.0509945	0.0777375	0.0892311	0.349643
BrainAnteriorcingulatecortex_GTEX-ZDXO	27713	334255	49218	54760	64346	307925	838217	0.0330618	0.398769	0.0587175	0.0653291	0.0767653	0.367357
BrainAnteriorcingulatecortex_GTEX-ZE9C	25093	325577	44919	52102	57707	303950	809348	0.031004	0.402271	0.0555002	0.0643753	0.0713006	0.375549
BrainAnteriorcingulatecortex_GTEX-ZF28	20245	228185	40580	54319	47907	180873	572109	0.0353866	0.398849	0.0709305	0.0949452	0.0837375	0.316151
BrainAnteriorcingulatecortex_GTEX-ZUA1	36683	265781	41636	57530	56576	206734	664940	0.0551674	0.399707	0.0626162	0.0865191	0.0850844	0.310906
BrainAnteriorcingulatecortex_GTEX-ZVT3	25660	349766	27990	45822	35148	242258	726644	0.035313	0.481344	0.0385196	0.0630598	0.0483703	0.333393
BrainAnteriorcingulatecortex_GTEX-ZVZQ	25893	296024	30343	50599	40207	221501	664567	0.0389622	0.445439	0.0456583	0.0761383	0.060501	0.333301
BrainCaudate_GTEX-11GSP	39768	283943	37526	73510	54708	239591	729046	0.054548	0.389472	0.0514727	0.10083	0.0750405	0.328636
BrainCaudate_GTEX-11H98	42587	280402	44015	87631	66979	253598	775212	0.0549359	0.36171	0.056778	0.113041	0.0864009	0.327134
BrainCaudate_GTEX-11NV4	28703	295185	39443	44742	54792	217064	679929	0.0422147	0.434141	0.0580105	0.0658039	0.0805849	0.319245
BrainCaudate_GTEX-11OF3	32394	297218	38508	95386	53010	258420	774936	0.0418022	0.383539	0.0496918	0.123089	0.0684056	0.333473
BrainCaudate_GTEX-11TUW	23578	184355	29305	45977	33018	160341	476574	0.049474	0.386834	0.061491	0.096474	0.069282	0.336445
BrainCaudate_GTEX-11UD1	41830	470915	45134	54717	67259	499140	1178995	0.0354794	0.399421	0.0382818	0.0464099	0.0570477	0.423361
BrainCaudate_GTEX-11WQC	25763	340805	31131	67872	41849	298597	806017	0.0319633	0.422826	0.0386233	0.0842067	0.0519207	0.37046
BrainCaudate_GTEX-12WS9	79735	504814	58164	80300	94294	445056	1262363	0.0631633	0.399896	0.0460755	0.0636109	0.0746964	0.352558
BrainCaudate_GTEX-12WSA	25948	232346	42857	41412	56992	199170	598725	0.0433388	0.388068	0.0715804	0.069167	0.0951889	0.332657
BrainCaudate_GTEX-12WSB	28760	357535	42780	40235	54145	290280	813735	0.0353432	0.439375	0.0525724	0.0494448	0.0665389	0.356725
BrainCaudate_GTEX-12WSC	73657	301879	37640	193402	53848	324900	985326	0.0747539	0.306375	0.0382006	0.196282	0.0546499	0.329739
BrainCaudate_GTEX-12WSD	63974	321066	35691	167267	50745	283041	921784	0.0694024	0.348309	0.0387195	0.18146	0.0550509	0.307058
BrainCaudate_GTEX-12WSF	21474	229361	28408	35894	42719	170594	528450	0.0406358	0.434026	0.0537572	0.0679232	0.0808383	0.32282
BrainCaudate_GTEX-12WSH	32095	214283	37261	43885	54559	253455	635538	0.0505005	0.337168	0.0586291	0.0690517	0.085847	0.398804
BrainCaudate_GTEX-12WSM	21084	351557	36967	38374	48052	269056	765090	0.0275575	0.459498	0.0483172	0.0501562	0.0628057	0.351666
BrainCaudate_GTEX-12ZZW	18236	278469	29622	56502	37325	237843	657997	0.0277144	0.423207	0.0450184	0.0858697	0.0567252	0.361465
BrainCaudate_GTEX-12ZZX	24168	240820	38319	44305	46985	294817	689414	0.0350559	0.349311	0.055582	0.0642647	0.0681521	0.427634
BrainCaudate_GTEX-12ZZY	31420	289673	48707	54049	67755	255343	746947	0.0420646	0.387809	0.0652081	0.0723599	0.0907092	0.341849
BrainCaudate_GTEX-12ZZZ	30225	290275	41791	48775	57364	242248	710678	0.0425298	0.408448	0.0588044	0.0686316	0.0807173	0.340869
BrainCaudate_GTEX-13112	16708	155782	26823	33855	32002	129367	394537	0.0423484	0.394848	0.067986	0.0858094	0.0811128	0.327896
BrainCaudate_GTEX-1313W	22727	286425	31753	55220	45692	305491	747308	0.0304118	0.383276	0.0424898	0.0738919	0.0611421	0.408789
BrainCaudate_GTEX-131YS	27788	258157	29519	41415	49806	228167	634852	0.0437708	0.406641	0.0464975	0.0652357	0.0784529	0.359402
BrainCaudate_GTEX-132Q8	35446	320839	44288	72938	64626	268669	806806	0.0439337	0.397666	0.054893	0.0904034	0.080101	0.333003
BrainCaudate_GTEX-1399T	33754	270667	43799	61609	53857	296245	759931	0.0444172	0.356173	0.0576355	0.0810718	0.0708709	0.389831
BrainCaudate_GTEX-139T8	38386	316756	33862	53676	47864	244957	735501	0.0521903	0.430667	0.0460394	0.0729788	0.0650767	0.333048
BrainCaudate_GTEX-139TS	47035	338803	35149	53263	58880	219834	752964	0.0624665	0.449959	0.0466809	0.0707378	0.0781976	0.291958
BrainCaudate_GTEX-139TT	76027	302044	50726	85390	80985	291512	886684	0.0857431	0.340644	0.0572087	0.0963026	0.0913347	0.328767
BrainCaudate_GTEX-139TU	25205	219258	35823	36446	48955	183612	549299	0.0458858	0.39916	0.0652158	0.06635	0.0891227	0.334266
BrainCaudate_GTEX-139UC	63612	247519	44674	68212	71008	229161	724186	0.0878393	0.341789	0.0616886	0.0941913	0.0980522	0.316439
BrainCaudate_GTEX-13CF2	41962	221445	32644	33822	60852	161032	551757	0.0760516	0.401345	0.0591637	0.0612987	0.110288	0.291853
BrainCaudate_GTEX-13CIG	16415	184783	23715	24463	34672	143592	427640	0.0383851	0.432099	0.0554555	0.0572047	0.0810775	0.335778
BrainCaudate_GTEX-13CZV	20727	249022	27084	36790	45285	233919	612827	0.0338219	0.40635	0.0441952	0.0600333	0.0738952	0.381705
BrainCaudate_GTEX-13FHO	56142	277960	36092	60333	87030	258418	775975	0.0723503	0.358207	0.0465118	0.0777512	0.112156	0.333024
BrainCaudate_GTEX-13FHP	36952	266975	27274	28739	56752	226877	643569	0.0574173	0.414835	0.0423793	0.0446557	0.0881832	0.352529
BrainCaudate_GTEX-13FLV	56118	254413	38089	44403	89288	213930	696241	0.0806014	0.365409	0.0547066	0.0637753	0.128243	0.307264
BrainCaudate_GTEX-13FLW	50688	394817	34282	49483	81534	280139	890943	0.0568925	0.443145	0.0384783	0.05554	0.0915143	0.31443
BrainCaudate_GTEX-13FXS	57848	372588	37178	66987	87138	331207	952946	0.0607044	0.390985	0.0390138	0.0702946	0.0914406	0.347561
BrainCaudate_GTEX-13G51	30172	261490	37679	43164	59789	233463	665757	0.0453198	0.392771	0.0565957	0.0648345	0.089806	0.350673
BrainCaudate_GTEX-13IVO	16486	211283	25973	27313	33955	259029	574039	0.0287193	0.368064	0.0452461	0.0475804	0.059151	0.451239
BrainCaudate_GTEX-13JUV	64503	472584	43561	56190	109475	373961	1120274	0.0575779	0.421847	0.0388842	0.0501574	0.0977216	0.333812
BrainCaudate_GTEX-13JVG	36817	355387	36876	47882	64763	282422	824147	0.0446729	0.431218	0.0447444	0.0580989	0.0785819	0.342684
BrainCaudate_GTEX-13N1W	51788	356412	49531	65360	94314	309620	927025	0.0558647	0.384469	0.0534301	0.0705051	0.101738	0.333993
BrainCaudate_GTEX-13N2G	67572	412652	64244	102412	117770	418816	1183466	0.0570967	0.348681	0.0542846	0.0865357	0.0995128	0.353889
BrainCaudate_GTEX-13NYB	41350	519548	46688	47289	73893	475025	1203793	0.0343498	0.431592	0.0387841	0.0392833	0.0613835	0.394607
BrainCaudate_GTEX-13NYS	60549	346531	39676	79211	74937	324626	925530	0.0654209	0.374414	0.0428684	0.0855845	0.0809666	0.350746
BrainCaudate_GTEX-13NZA	20686	248781	22207	52151	26711	215429	585965	0.0353024	0.424566	0.0378982	0.0890002	0.0455846	0.367648
BrainCaudate_GTEX-13O3O	39483	240389	38115	58235	74203	261465	711890	0.0554622	0.337677	0.0535406	0.0818034	0.104234	0.367283
BrainCaudate_GTEX-13O3Q	68262	403793	68271	94563	113212	407263	1155364	0.0590827	0.349494	0.0590905	0.0818469	0.0979882	0.352498
BrainCaudate_GTEX-13OVH	30567	289462	31468	46385	48902	251684	698468	0.0437629	0.414424	0.0450529	0.0664096	0.0700132	0.360337
BrainCaudate_GTEX-13OVJ	58966	371704	58086	80645	99057	335205	1003663	0.0587508	0.370347	0.057874	0.0803507	0.0986955	0.333982
BrainCaudate_GTEX-13OVL	27792	217530	37855	48304	55378	237386	624245	0.044521	0.348469	0.0606413	0.0773799	0.088712	0.380277
BrainCaudate_GTEX-13OW5	29810	325859	38061	73320	59028	300510	826588	0.0360639	0.394222	0.0460459	0.088702	0.0714116	0.363555
BrainCaudate_GTEX-13OW6	64592	373375	63342	85730	105418	351929	1044386	0.0618469	0.357507	0.06065	0.0820865	0.100938	0.336972
BrainCaudate_GTEX-13OW7	58673	371740	62090	82780	99457	373261	1048001	0.0559856	0.354713	0.0592461	0.0789885	0.0949016	0.356165
BrainCaudate_GTEX-13OW8	25068	225687	33976	43412	51566	195798	575507	0.0435581	0.392153	0.0590366	0.0754326	0.089601	0.340218
BrainCaudate_GTEX-13PL6	43285	452220	97798	86949	68914	392068	1141234	0.0379282	0.396255	0.085695	0.0761886	0.0603855	0.343547
BrainCaudate_GTEX-13PLJ	46562	307732	49126	63714	72061	279570	818765	0.0568686	0.375849	0.0600001	0.0778172	0.0880118	0.341453
BrainCaudate_GTEX-13PVQ	49050	301643	50555	63098	78840	285142	828328	0.0592157	0.364159	0.0610326	0.0761751	0.0951797	0.344238
BrainCaudate_GTEX-13RTJ	58131	382186	61018	85528	96173	351882	1034918	0.0561697	0.369291	0.0589593	0.0826423	0.0929281	0.34001
BrainCaudate_GTEX-13S7M	56303	320962	55601	83608	87352	281212	885038	0.0636165	0.362653	0.0628233	0.0944683	0.0986986	0.31774
BrainCaudate_GTEX-13SLW	28649	302692	46377	50379	64903	246861	739861	0.0387221	0.40912	0.0626834	0.0680925	0.0877232	0.333659
BrainCaudate_GTEX-13SLX	66652	536633	65601	89151	112769	453421	1324227	0.0503328	0.405242	0.0495391	0.067323	0.0851584	0.342404
BrainCaudate_GTEX-13VXU	49670	290735	52993	68761	80109	287941	830209	0.0598283	0.350195	0.0638309	0.0828237	0.0964926	0.34683
BrainCaudate_GTEX-13X6I	56652	338449	55224	71477	87964	277764	887530	0.0638311	0.381338	0.0622221	0.0805347	0.099111	0.312963
BrainCaudate_GTEX-13X6J	31091	265544	45642	48242	59997	249981	700497	0.0443842	0.379079	0.0651566	0.0688682	0.0856492	0.356862
BrainCaudate_GTEX-13X6K	26126	341534	43373	41559	73709	292469	818770	0.0319088	0.417131	0.0529734	0.0507578	0.0900241	0.357205
BrainCaudate_GTEX-1445S	44470	396414	39764	42042	50593	313738	887021	0.0501341	0.446905	0.0448287	0.0473968	0.057037	0.353699
BrainCaudate_GTEX-144GL	16420	162622	26952	26074	31953	140734	404755	0.0405678	0.401779	0.0665884	0.0644192	0.0789441	0.347702
BrainCaudate_GTEX-144GO	27051	247986	40564	38787	53278	230825	638491	0.0423671	0.388394	0.063531	0.0607479	0.0834436	0.361516
BrainCaudate_GTEX-145LS	29135	283979	46220	50068	65612	261430	736444	0.0395617	0.385608	0.0627611	0.0679862	0.089093	0.35499
BrainCaudate_GTEX-145MG	12246	420774	22104	19441	24121	347623	846309	0.0144699	0.497187	0.0261181	0.0229715	0.0285014	0.410752
BrainCaudate_GTEX-145MH	61509	441294	59916	83685	93873	363404	1103681	0.0557308	0.399838	0.0542874	0.0758235	0.0850545	0.329265
BrainCaudate_GTEX-145MI	11795	148372	21111	19199	23204	109894	333575	0.0353594	0.444794	0.0632871	0.0575553	0.0695616	0.329443
BrainCaudate_GTEX-14753	9818	245953	19685	21651	18737	287318	603162	0.0162776	0.407773	0.0326363	0.0358958	0.0310646	0.476353
BrainCaudate_GTEX-1477Z	15120	182873	27598	25194	31543	140998	423326	0.0357172	0.431991	0.0651933	0.0595144	0.0745123	0.333072
BrainCaudate_GTEX-14ABY	23595	226226	35286	39653	48705	190639	564104	0.0418274	0.401036	0.0625523	0.0702938	0.0863405	0.33795
BrainCaudate_GTEX-14BIM	19684	256349	30483	32738	43527	246683	629464	0.031271	0.40725	0.0484269	0.0520093	0.0691493	0.391894
BrainCaudate_GTEX-14BIN	18209	186649	32139	31735	39616	184137	492485	0.0369737	0.378994	0.0652588	0.0644385	0.080441	0.373894
BrainCaudate_GTEX-N7MS	308892	416688	52684	219561	92254	431838	1521917	0.202962	0.273792	0.0346169	0.144266	0.060617	0.283746
BrainCaudate_GTEX-N7MT	192116	258725	42003	172020	78164	258241	1001269	0.191873	0.258397	0.0419498	0.171802	0.0780649	0.257914
BrainCaudate_GTEX-NL3H	40943	338608	32761	85351	49688	270943	818294	0.0500346	0.413797	0.0400357	0.104304	0.0607215	0.331107
BrainCaudate_GTEX-NL4W	37369	305388	30420	88711	52054	268387	782329	0.0477663	0.390358	0.0388839	0.113393	0.0665372	0.343062
BrainCaudate_GTEX-NPJ7	269351	492322	48892	180681	82022	599213	1672481	0.161049	0.294366	0.0292332	0.108032	0.0490421	0.358278
BrainCaudate_GTEX-NPJ8	209793	265007	32745	147824	62283	251828	969480	0.216397	0.27335	0.0337758	0.152478	0.0642437	0.259756
BrainCaudate_GTEX-OHPN	222616	266379	30338	181271	57886	230312	988802	0.225137	0.269396	0.0306816	0.183324	0.0585415	0.23292
BrainCaudate_GTEX-OXRN	74816	134181	21274	106410	36396	152060	525137	0.142469	0.255516	0.0405113	0.202633	0.0693076	0.289563
BrainCaudate_GTEX-OXRO	42620	113728	13777	60938	21794	63196	316053	0.134851	0.359838	0.0435908	0.192809	0.0689568	0.199954
BrainCaudate_GTEX-P44G	43221	233577	35066	111217	59946	239964	722991	0.0597808	0.32307	0.0485013	0.153829	0.0829139	0.331905
BrainCaudate_GTEX-P44H	196238	188928	23898	131518	47136	191822	779540	0.251736	0.242358	0.0306565	0.168712	0.0604664	0.246071
BrainCaudate_GTEX-PVOW	197196	272030	33790	144118	62497	232159	941790	0.209384	0.288844	0.0358785	0.153026	0.0663598	0.246508
BrainCaudate_GTEX-PWO3	138283	258774	39314	176287	76260	245403	934321	0.148004	0.276965	0.0420776	0.188679	0.0816208	0.262654
BrainCaudate_GTEX-Q2AG	305655	315056	52411	217555	88358	315566	1294601	0.2361	0.243361	0.0404843	0.168048	0.0682511	0.243755
BrainCaudate_GTEX-QDT8	153529	268442	25397	102219	45231	253026	847844	0.181082	0.316617	0.0299548	0.120563	0.0533483	0.298435
BrainCaudate_GTEX-QMR6	114672	152493	20315	77043	36413	154308	555244	0.206525	0.274641	0.0365875	0.138755	0.0655802	0.27791
BrainCaudate_GTEX-QVJO	321802	189784	28344	120687	44764	190859	896240	0.359058	0.211756	0.0316255	0.134659	0.0499464	0.212955
BrainCaudate_GTEX-R55E	95742	217284	24296	96057	45055	216240	694674	0.137823	0.312786	0.0349747	0.138276	0.0648578	0.311283
BrainCaudate_GTEX-R55F	3752	71083	5990	8976	7670	90382	187853	0.0199731	0.378397	0.0318866	0.047782	0.0408298	0.481132
BrainCaudate_GTEX-RNOR	15573	221273	39244	42770	29000	166822	514682	0.0302575	0.429922	0.076249	0.0830999	0.0563455	0.324126
BrainCaudate_GTEX-RU72	109382	172889	24448	83669	40186	177767	608341	0.179804	0.284198	0.040188	0.137536	0.0660583	0.292216
BrainCaudate_GTEX-RVPU	243018	149890	14468	118127	26301	97183	648987	0.374457	0.23096	0.0222932	0.182018	0.0405262	0.149746
BrainCaudate_GTEX-RVPV	51511	80180	12488	39081	19366	82936	285562	0.180385	0.28078	0.0437313	0.136856	0.0678171	0.290431
BrainCaudate_GTEX-S7PM	17574	351476	71691	57658	31776	302053	832228	0.0211168	0.422331	0.0861435	0.0692815	0.0381818	0.362945
BrainCaudate_GTEX-S7SE	135801	169408	15708	105353	35318	146310	607898	0.223394	0.278678	0.0258399	0.173307	0.0580986	0.240682
BrainCaudate_GTEX-T2IS	119826	197930	17342	86332	34192	174966	630588	0.190023	0.313882	0.0275013	0.136907	0.0542224	0.277465
BrainCaudate_GTEX-T5JC	200064	186885	20598	126567	41352	150785	726251	0.275475	0.257328	0.0283621	0.174274	0.056939	0.207621
BrainCaudate_GTEX-T6MN	145587	277093	22130	109587	48441	251747	854585	0.17036	0.324243	0.0258956	0.128234	0.0566837	0.294584
BrainCaudate_GTEX-TSE9	314699	253419	32550	150102	62274	217922	1030966	0.305247	0.245807	0.0315723	0.145594	0.0604035	0.211377
BrainCaudate_GTEX-UTHO	61510	109782	7569	32981	12051	73876	297769	0.20657	0.368682	0.025419	0.11076	0.040471	0.248098
BrainCaudate_GTEX-WHSE	53308	327460	49341	73380	84805	330869	919163	0.0579962	0.356259	0.0536804	0.0798335	0.0922633	0.359968
BrainCaudate_GTEX-WL46	30311	222807	32367	44282	57868	249414	637049	0.0475803	0.349749	0.0508077	0.0695111	0.0908376	0.391515
BrainCaudate_GTEX-WVLH	54830	273725	43068	72297	73278	298152	815350	0.0672472	0.335715	0.0528215	0.0886699	0.0898731	0.365674
BrainCaudate_GTEX-WWYW	33455	261612	43013	71842	77579	250727	738228	0.045318	0.354378	0.0582652	0.0973168	0.105088	0.339634
BrainCaudate_GTEX-WZTO	38553	292345	44194	54238	75156	277075	781561	0.0493282	0.374053	0.0565458	0.069397	0.0961614	0.354515
BrainCaudate_GTEX-X261	21281	291303	31150	63005	53213	247372	707324	0.0300866	0.411838	0.0440392	0.0890752	0.0752314	0.349729
BrainCaudate_GTEX-X4EP	73518	453453	63708	100921	133798	472056	1297454	0.0566633	0.349494	0.0491023	0.0777839	0.103124	0.363833
BrainCaudate_GTEX-X4XX	30077	295621	39636	69671	60719	264189	759913	0.0395795	0.38902	0.0521586	0.0916829	0.0799026	0.347657
BrainCaudate_GTEX-X585	32886	265445	37650	46174	66381	237369	685905	0.0479454	0.387	0.054891	0.0673184	0.0967787	0.346067
BrainCaudate_GTEX-XMD1	35856	323190	43578	71136	73399	315051	862210	0.0415862	0.374839	0.0505422	0.0825043	0.0851289	0.365399
BrainCaudate_GTEX-XOTO	34760	276678	52100	61706	77644	281746	784634	0.0443009	0.35262	0.0664004	0.078643	0.0989557	0.35908
BrainCaudate_GTEX-Y8DK	19655	260569	31016	38959	46142	239844	636185	0.0308951	0.409581	0.0487531	0.0612385	0.0725292	0.377004
BrainCaudate_GTEX-YFC4	30858	385676	47852	56152	62481	403284	986303	0.0312865	0.391032	0.0485165	0.0569318	0.0633487	0.408884
BrainCaudate_GTEX-YJ89	18706	305405	28227	37990	39387	304135	733850	0.0254902	0.416168	0.0384643	0.0517681	0.0536717	0.414438
BrainCaudate_GTEX-Z93S	38279	328377	31699	34936	40255	245768	719314	0.053216	0.456514	0.0440684	0.0485685	0.055963	0.34167
BrainCaudate_GTEX-ZAB4	27520	363601	42219	74706	82798	321725	912569	0.0301566	0.398437	0.0462639	0.0818634	0.0907307	0.352549
BrainCaudate_GTEX-ZDXO	34673	414383	59555	72457	75851	381018	1037937	0.0334057	0.399237	0.0573782	0.0698087	0.0730786	0.367092
BrainCaudate_GTEX-ZE7O	30844	213099	32680	61700	46936	174790	560049	0.0550738	0.380501	0.058352	0.110169	0.083807	0.312098
BrainCaudate_GTEX-ZE9C	29703	352332	44462	51575	63506	316382	857960	0.0346205	0.410663	0.0518229	0.0601135	0.0740198	0.368761
BrainCaudate_GTEX-ZF28	21738	255649	41957	52631	52498	205667	630140	0.0344971	0.405702	0.0665836	0.0835227	0.0833116	0.326383
BrainCaudate_GTEX-ZUA1	36080	241393	35609	65783	51004	193001	622870	0.0579254	0.38755	0.0571692	0.105613	0.0818855	0.309858
BrainCaudate_GTEX-ZV68	19705	279952	26331	59474	33266	240199	658927	0.0299047	0.42486	0.0399604	0.0902589	0.0504851	0.364531
BrainCaudate_GTEX-ZVT3	32074	380061	34648	60439	45464	277237	829923	0.038647	0.457947	0.0417485	0.0728248	0.054781	0.334051
BrainCaudate_GTEX-ZVZQ	31144	355961	36930	72313	48563	263586	808497	0.0385209	0.440275	0.0456773	0.0894413	0.0600658	0.32602
BrainCaudate_GTEX-ZXG5	40442	269518	43318	87690	56647	250585	748200	0.0540524	0.360222	0.0578963	0.117201	0.075711	0.334917
BrainCerebellarHemisphere_GTEX-11GSP	27814	234309	39759	44147	54273	216433	616735	0.0450988	0.379918	0.0644669	0.0715818	0.0880005	0.350934
BrainCerebellarHemisphere_GTEX-11H98	31367	263238	47261	56520	68064	252799	719249	0.0436108	0.36599	0.0657088	0.078582	0.094632	0.351476
BrainCerebellarHemisphere_GTEX-11OF3	52005	331815	53914	121780	79517	324331	963362	0.0539828	0.344434	0.0559644	0.126411	0.0825411	0.336666
BrainCerebellarHemisphere_GTEX-11WQC	37678	370827	39174	81252	63450	355154	947535	0.0397642	0.39136	0.0413431	0.0857509	0.0669632	0.374819
BrainCerebellarHemisphere_GTEX-11WQK	27882	217110	37080	64741	57102	202775	606690	0.0459576	0.35786	0.0611185	0.106712	0.0941206	0.334232
BrainCerebellarHemisphere_GTEX-11ZUS	38278	226270	41419	82355	57708	221048	667078	0.0573816	0.339196	0.0620902	0.123456	0.0865086	0.331368
BrainCerebellarHemisphere_GTEX-12126	40230	317247	41366	84644	59284	333558	876329	0.0459074	0.362018	0.0472037	0.0965893	0.0676504	0.380631
BrainCerebellarHemisphere_GTEX-12WSB	26660	351101	30471	51432	42611	272943	775218	0.0343903	0.452906	0.0393064	0.0663452	0.0549665	0.352085
BrainCerebellarHemisphere_GTEX-12WSC	34271	305606	50078	56627	66456	317969	831007	0.0412403	0.367754	0.0602618	0.0681426	0.0799704	0.382631
BrainCerebellarHemisphere_GTEX-12WSE	73492	387139	70166	115582	120956	390562	1157897	0.0634702	0.334347	0.0605978	0.0998206	0.104462	0.337303
BrainCerebellarHemisphere_GTEX-12WSF	31788	245905	38607	45577	63901	208971	634749	0.0500796	0.387405	0.0608225	0.0718032	0.100671	0.329218
BrainCerebellarHemisphere_GTEX-12WSH	26126	194748	33455	39271	56771	217834	568205	0.0459799	0.342742	0.0588784	0.0691141	0.0999129	0.383372
BrainCerebellarHemisphere_GTEX-12WSI	70637	403133	69097	95500	122117	402114	1162598	0.0607579	0.346752	0.0594333	0.0821436	0.105038	0.345875
BrainCerebellarHemisphere_GTEX-12WSM	29276	310191	45467	71650	63238	277676	797498	0.0367098	0.388955	0.0570121	0.0898435	0.0792955	0.348184
BrainCerebellarHemisphere_GTEX-12ZZX	34730	273546	49642	70826	69095	300664	798503	0.0434939	0.342574	0.0621688	0.0886985	0.0865307	0.376535
BrainCerebellarHemisphere_GTEX-12ZZZ	78399	623517	108002	127139	152324	600884	1690265	0.0463827	0.368887	0.0638965	0.0752184	0.0901184	0.355497
BrainCerebellarHemisphere_GTEX-1313W	24574	266316	39026	67494	55505	288269	741184	0.0331551	0.359312	0.0526536	0.0910624	0.0748869	0.38893
BrainCerebellarHemisphere_GTEX-131XH	43654	448197	55195	73680	91994	442273	1154993	0.0377959	0.388052	0.0477882	0.0637926	0.079649	0.382923
BrainCerebellarHemisphere_GTEX-131XW	11884	231247	22081	24976	27004	204286	521478	0.0227891	0.443445	0.0423431	0.0478946	0.0517836	0.391744
BrainCerebellarHemisphere_GTEX-131YS	36233	327516	50048	57882	74430	307604	853713	0.0424417	0.383637	0.0586239	0.0678003	0.0871839	0.360313
BrainCerebellarHemisphere_GTEX-132Q8	25984	289669	39839	57943	58554	250589	722578	0.0359601	0.400883	0.0551345	0.0801893	0.0810349	0.346799
BrainCerebellarHemisphere_GTEX-1399T	68043	283830	49770	75924	84328	304671	866566	0.0785203	0.327534	0.0574336	0.0876148	0.0973128	0.351584
BrainCerebellarHemisphere_GTEX-139TT	39272	245614	40035	54039	70749	244970	694679	0.0565326	0.353565	0.0576309	0.0777899	0.101844	0.352638
BrainCerebellarHemisphere_GTEX-139UC	47249	234570	44663	67327	73288	227985	695082	0.0679762	0.337471	0.0642557	0.096862	0.105438	0.327997
BrainCerebellarHemisphere_GTEX-139UW	53463	335060	40657	71846	66799	422483	990308	0.0539862	0.338339	0.0410549	0.0725491	0.0674528	0.426618
BrainCerebellarHemisphere_GTEX-13CF2	64696	280252	43736	51916	101804	236767	779171	0.0830318	0.35968	0.0561315	0.0666298	0.130657	0.30387
BrainCerebellarHemisphere_GTEX-13CZV	49079	303263	33769	46300	75889	259921	768221	0.0638866	0.39476	0.0439574	0.0602691	0.0987854	0.338341
BrainCerebellarHemisphere_GTEX-13FHO	59573	261921	38169	55355	96389	248454	759861	0.0783999	0.344696	0.0502316	0.0728488	0.126851	0.326973
BrainCerebellarHemisphere_GTEX-13FHP	67094	317384	42960	55014	109446	288051	879949	0.0762476	0.360685	0.048821	0.0625195	0.124378	0.32735
BrainCerebellarHemisphere_GTEX-13FLV	56981	238280	36326	47738	95443	215827	690595	0.08251	0.345036	0.052601	0.0691259	0.138204	0.312523
BrainCerebellarHemisphere_GTEX-13FTY	72658	304810	51792	103439	86557	287967	907223	0.0800884	0.335981	0.0570885	0.114017	0.0954087	0.317416
BrainCerebellarHemisphere_GTEX-13FXS	37103	323588	39818	65819	65712	310756	842796	0.0440237	0.383946	0.0472451	0.078096	0.077969	0.36872
BrainCerebellarHemisphere_GTEX-13G51	68483	293166	45920	70497	88676	260043	826785	0.0828305	0.354586	0.0555404	0.0852664	0.107254	0.314523
BrainCerebellarHemisphere_GTEX-13IVO	60116	258923	42292	50919	98956	263639	774845	0.0775845	0.334161	0.0545812	0.0657151	0.127711	0.340247
BrainCerebellarHemisphere_GTEX-13JUV	57476	381144	40370	49568	101900	312804	943262	0.0609332	0.40407	0.0427983	0.0525496	0.108029	0.331619
BrainCerebellarHemisphere_GTEX-13JVG	32763	255994	32463	48633	56431	229554	655838	0.0499559	0.390331	0.0494985	0.074154	0.0860441	0.350016
BrainCerebellarHemisphere_GTEX-13N1W	47925	325820	44471	60804	91045	288589	858654	0.0558141	0.379454	0.0517915	0.0708132	0.106032	0.336095
BrainCerebellarHemisphere_GTEX-13N2G	46869	313924	45105	74854	84869	315844	881465	0.0531717	0.356139	0.0511705	0.08492	0.0962818	0.358317
BrainCerebellarHemisphere_GTEX-13NYB	49934	380510	46485	64644	76833	378336	996742	0.0500972	0.381754	0.0466369	0.0648553	0.0770841	0.379573
BrainCerebellarHemisphere_GTEX-13NYS	52024	319184	41684	64686	80644	301470	859692	0.0605147	0.371277	0.0484871	0.0752432	0.0938057	0.350672
BrainCerebellarHemisphere_GTEX-13NZA	36098	296264	37286	76669	57933	283730	787980	0.0458108	0.375979	0.0473185	0.0972982	0.0735209	0.360073
BrainCerebellarHemisphere_GTEX-13O3O	44453	243495	42483	66750	77342	270361	744884	0.0596777	0.32689	0.057033	0.0896113	0.103831	0.362957
BrainCerebellarHemisphere_GTEX-13O3Q	50059	265812	47100	70434	78532	277297	789234	0.0634273	0.336797	0.0596781	0.0892435	0.0995041	0.35135
BrainCerebellarHemisphere_GTEX-13OVH	46446	297588	44100	71164	74985	292132	826415	0.0562018	0.360095	0.053363	0.0861117	0.0907353	0.353493
BrainCerebellarHemisphere_GTEX-13OVJ	58868	337209	56003	79857	99434	319174	950545	0.0619308	0.354753	0.0589167	0.0840118	0.104607	0.33578
BrainCerebellarHemisphere_GTEX-13OVL	35298	257652	47463	57278	73426	288901	760018	0.0464436	0.339008	0.0624498	0.075364	0.0966109	0.380124
BrainCerebellarHemisphere_GTEX-13OW5	26378	238611	35525	54520	54252	240024	649310	0.0406247	0.367484	0.0547119	0.0839661	0.0835533	0.36966
BrainCerebellarHemisphere_GTEX-13OW6	41700	315867	52240	69580	84627	313234	877248	0.047535	0.360066	0.0595499	0.0793162	0.0964687	0.357064
BrainCerebellarHemisphere_GTEX-13OW7	67334	381693	67409	88396	108996	390318	1104146	0.0609829	0.345691	0.0610508	0.0800583	0.0987152	0.353502
BrainCerebellarHemisphere_GTEX-13OW8	27779	211384	34688	47034	55679	202679	579243	0.0479574	0.364931	0.0598851	0.0811991	0.0961237	0.349903
BrainCerebellarHemisphere_GTEX-13PLJ	46283	312717	52241	65129	76770	290503	843643	0.0548609	0.370675	0.0619231	0.0771997	0.0909982	0.344344
BrainCerebellarHemisphere_GTEX-13PVQ	53294	321689	53193	72880	90118	307910	899084	0.0592759	0.357796	0.0591635	0.0810603	0.100233	0.342471
BrainCerebellarHemisphere_GTEX-13QIC	57244	359849	63673	79129	100583	335324	995802	0.0574853	0.361366	0.0639414	0.0794626	0.101007	0.336738
BrainCerebellarHemisphere_GTEX-13RTJ	59689	366389	63069	82020	98360	361417	1030944	0.0578974	0.355392	0.061176	0.0795582	0.0954077	0.350569
BrainCerebellarHemisphere_GTEX-13S7M	63552	340411	62824	89686	103565	319746	979784	0.0648633	0.347435	0.0641203	0.0915365	0.105702	0.326343
BrainCerebellarHemisphere_GTEX-13SLW	25209	258519	40956	42412	61383	221711	650190	0.0387717	0.397605	0.0629908	0.0652302	0.0944078	0.340994
BrainCerebellarHemisphere_GTEX-13SLX	85225	541044	77986	117416	157715	503340	1482726	0.0574786	0.364898	0.0525964	0.0791893	0.106368	0.339469
BrainCerebellarHemisphere_GTEX-13VXU	66187	361193	69725	92208	110695	378628	1078636	0.0613618	0.334861	0.0646418	0.0854857	0.102625	0.351025
BrainCerebellarHemisphere_GTEX-13X6I	67297	380400	67600	97188	112882	346028	1071395	0.0628125	0.355051	0.0630953	0.0907116	0.10536	0.32297
BrainCerebellarHemisphere_GTEX-13X6J	67633	381645	64769	90946	114952	373140	1093085	0.0618735	0.349145	0.0592534	0.0832012	0.105163	0.341364
BrainCerebellarHemisphere_GTEX-13X6K	60019	403574	61143	81334	113181	381467	1100718	0.0545271	0.366646	0.0555483	0.0738918	0.102825	0.346562
BrainCerebellarHemisphere_GTEX-144GL	56448	317935	57702	74328	95315	309311	911039	0.06196	0.348981	0.0633365	0.081586	0.104622	0.339515
BrainCerebellarHemisphere_GTEX-145LU	66662	398548	65133	98601	108644	425101	1162689	0.0573343	0.342781	0.0560193	0.0848043	0.093442	0.365619
BrainCerebellarHemisphere_GTEX-145MH	76213	441591	69753	102990	117091	392515	1200153	0.0635027	0.367946	0.0581201	0.0858141	0.0975634	0.327054
BrainCerebellarHemisphere_GTEX-145MI	47555	285150	49185	68332	81286	266142	797650	0.0596189	0.357488	0.0616624	0.0856666	0.101907	0.333658
BrainCerebellarHemisphere_GTEX-14ABY	30350	264842	44312	49142	66014	248721	703381	0.0431487	0.376527	0.0629986	0.0698654	0.0938524	0.353608
BrainCerebellarHemisphere_GTEX-14BIM	19532	220811	30026	31499	43933	217521	563322	0.0346729	0.39198	0.0533017	0.0559165	0.0779891	0.38614
BrainCerebellarHemisphere_GTEX-14BIN	24087	222944	39933	38913	55980	230368	612225	0.0393434	0.364154	0.065226	0.06356	0.091437	0.37628
BrainCerebellarHemisphere_GTEX-N7MS	276987	333758	45856	202203	86201	360272	1305277	0.212206	0.255699	0.0351312	0.154912	0.0660404	0.276012
BrainCerebellarHemisphere_GTEX-N7MT	34690	187765	29526	86878	49235	177430	565524	0.0613413	0.33202	0.05221	0.153624	0.0870608	0.313744
BrainCerebellarHemisphere_GTEX-NL3H	42966	258198	33912	96237	53760	232082	717155	0.0599117	0.360031	0.0472868	0.134193	0.0749629	0.323615
BrainCerebellarHemisphere_GTEX-NL4W	39523	282674	33188	99602	59055	261916	775958	0.0509345	0.36429	0.0427704	0.12836	0.0761059	0.337539
BrainCerebellarHemisphere_GTEX-NPJ7	57036	316070	48760	159136	81977	361976	1024955	0.0556473	0.308375	0.0475728	0.155261	0.0799811	0.353163
BrainCerebellarHemisphere_GTEX-NPJ8	35488	190097	26759	122641	54072	196599	625656	0.0567213	0.303836	0.0427695	0.19602	0.0864245	0.314229
BrainCerebellarHemisphere_GTEX-OHPN	108344	296716	30989	158514	55772	255976	906311	0.119544	0.327389	0.0341925	0.1749	0.0615374	0.282437
BrainCerebellarHemisphere_GTEX-P44G	58464	277942	46631	163578	83123	293730	923468	0.0633092	0.300976	0.0504955	0.177134	0.0900118	0.318073
BrainCerebellarHemisphere_GTEX-P44H	260317	229662	32985	193048	67436	246239	1029687	0.252812	0.223041	0.032034	0.187482	0.0654917	0.23914
BrainCerebellarHemisphere_GTEX-Q2AG	249181	233139	37232	166704	67116	238487	991859	0.251226	0.235053	0.0375376	0.168072	0.0676669	0.240444
BrainCerebellarHemisphere_GTEX-QDT8	302606	368740	48720	196629	90305	379747	1386747	0.218213	0.265903	0.0351326	0.141792	0.06512	0.27384
BrainCerebellarHemisphere_GTEX-QMR6	200284	218304	31631	136790	60978	231269	879256	0.227788	0.248283	0.0359747	0.155575	0.0693518	0.263028
BrainCerebellarHemisphere_GTEX-R55E	180986	306989	46159	162814	84675	325975	1107598	0.163404	0.277166	0.0416749	0.146997	0.0764492	0.294308
BrainCerebellarHemisphere_GTEX-RU72	102066	398422	66061	105249	91040	409458	1172296	0.087065	0.339865	0.0563518	0.0897802	0.0776596	0.349279
BrainCerebellarHemisphere_GTEX-RVPU	122814	96105	8184	60753	13429	48637	349922	0.350975	0.274647	0.0233881	0.173619	0.0383771	0.138994
BrainCerebellarHemisphere_GTEX-RVPV	207312	223105	42643	149196	74262	244262	940780	0.220362	0.237149	0.0453273	0.158588	0.0789366	0.259638
BrainCerebellarHemisphere_GTEX-S7SE	139655	133997	17237	100070	36245	129603	556807	0.250814	0.240653	0.0309569	0.179721	0.0650944	0.232761
BrainCerebellarHemisphere_GTEX-T2IS	213600	273103	32122	152938	68620	270078	1010461	0.211389	0.270276	0.0317895	0.151355	0.0679096	0.267282
BrainCerebellarHemisphere_GTEX-T5JC	333433	269022	35094	216922	73531	260819	1188821	0.280474	0.226293	0.02952	0.182468	0.061852	0.219393
BrainCerebellarHemisphere_GTEX-T6MN	216590	283018	31228	145878	63609	274700	1015023	0.213384	0.278829	0.0307658	0.143719	0.0626675	0.270634
BrainCerebellarHemisphere_GTEX-TSE9	610779	383332	56127	284383	113560	381728	1829909	0.333776	0.209481	0.030672	0.155408	0.0620577	0.208605
BrainCerebellarHemisphere_GTEX-UTHO	159765	223786	23472	98513	41080	180136	726752	0.219834	0.307926	0.0322971	0.135552	0.0565255	0.247864
BrainCerebellarHemisphere_GTEX-WHSE	52296	323085	48926	72948	85831	331443	914529	0.0571835	0.35328	0.0534986	0.0797656	0.0938527	0.362419
BrainCerebellarHemisphere_GTEX-WL46	59195	274030	47322	75623	83344	304149	843663	0.0701643	0.32481	0.0560911	0.0896365	0.0987883	0.36051
BrainCerebellarHemisphere_GTEX-WVLH	64817	285507	51634	84367	86790	315274	888389	0.0729602	0.321376	0.0581209	0.0949663	0.0976937	0.354883
BrainCerebellarHemisphere_GTEX-WWYW	34733	295340	44878	71143	84951	289800	820845	0.0423137	0.3598	0.0546729	0.0866704	0.103492	0.353051
BrainCerebellarHemisphere_GTEX-WZTO	51882	367045	71347	110023	102817	357606	1060720	0.0489121	0.346034	0.0672628	0.103725	0.0969313	0.337135
BrainCerebellarHemisphere_GTEX-X261	44708	383369	68589	118781	97588	372502	1085537	0.0411851	0.353161	0.0631844	0.109421	0.0898984	0.34315
BrainCerebellarHemisphere_GTEX-X4EP	29796	256789	40139	74518	65630	290327	757199	0.0393503	0.33913	0.0530098	0.0984127	0.0866747	0.383422
BrainCerebellarHemisphere_GTEX-X4XX	37324	293028	47028	68657	73835	283039	802911	0.0464858	0.364957	0.0585719	0.0855101	0.0919591	0.352516
BrainCerebellarHemisphere_GTEX-X585	44389	306697	47970	62763	88739	297924	848482	0.0523158	0.361466	0.0565363	0.0739709	0.104586	0.351126
BrainCerebellarHemisphere_GTEX-XLM4	29419	219516	42311	49965	63243	242389	646843	0.0454809	0.339365	0.0654115	0.0772444	0.0977718	0.374726
BrainCerebellarHemisphere_GTEX-XMD1	29332	264455	37947	56506	61994	266978	717212	0.0408973	0.368726	0.052909	0.0787856	0.0864375	0.372244
BrainCerebellarHemisphere_GTEX-XOTO	43310	319075	65478	74603	99822	328974	931262	0.0465068	0.342626	0.070311	0.0801096	0.10719	0.353256
BrainCerebellarHemisphere_GTEX-Y8DK	15542	155676	24711	35603	36691	162150	430373	0.0361129	0.361723	0.0574176	0.0827259	0.085254	0.376766
BrainCerebellarHemisphere_GTEX-YFC4	32265	310175	47871	69388	70978	319836	850513	0.0379359	0.364692	0.0562849	0.0815837	0.0834532	0.376051
BrainCerebellarHemisphere_GTEX-YJ89	33315	328176	49512	78378	77037	325438	891856	0.0373547	0.36797	0.0555157	0.0878819	0.0863783	0.3649
BrainCerebellarHemisphere_GTEX-Z93S	40704	322036	45382	54907	67526	287496	818051	0.0497573	0.393662	0.0554758	0.0671193	0.082545	0.35144
BrainCerebellarHemisphere_GTEX-ZAB4	29726	329521	44761	74271	84609	307497	870385	0.0341527	0.378592	0.0514267	0.0853312	0.0972087	0.353288
BrainCerebellarHemisphere_GTEX-ZDXO	35887	367591	63948	102939	84326	380709	1035400	0.03466	0.355023	0.0617616	0.0994195	0.0814429	0.367693
BrainCerebellarHemisphere_GTEX-ZE7O	36321	225464	35094	74390	54304	209221	634794	0.057217	0.355177	0.0552841	0.117188	0.0855459	0.329589
BrainCerebellarHemisphere_GTEX-ZE9C	25052	291168	42532	57386	52587	286391	755116	0.0331764	0.385594	0.0563251	0.0759963	0.069641	0.379268
BrainCerebellarHemisphere_GTEX-ZF28	25059	187242	28351	79278	39366	152239	511535	0.0489879	0.366039	0.0554234	0.154981	0.0769566	0.297612
BrainCerebellarHemisphere_GTEX-ZUA1	60402	322726	55940	114476	81446	296037	931027	0.0648767	0.346634	0.0600842	0.122957	0.0874797	0.317968
BrainCerebellarHemisphere_GTEX-ZVT3	29314	287535	31206	62392	43850	235282	689579	0.04251	0.416972	0.0452537	0.0904784	0.0635895	0.341197
BrainCerebellarHemisphere_GTEX-ZVZQ	59417	407727	56916	124430	82852	359977	1091319	0.0544451	0.373609	0.0521534	0.114018	0.0759191	0.329855
BrainCerebellum_GTEX-111FC	31155	306307	46493	101885	68615	283497	837952	0.0371799	0.365542	0.0554841	0.121588	0.0818842	0.338321
BrainCerebellum_GTEX-1128S	31186	328766	35061	66139	58039	304838	824029	0.0378458	0.398974	0.0425483	0.080263	0.0704332	0.369936
BrainCerebellum_GTEX-117XS	29679	283787	44120	64646	59927	263596	745755	0.0397973	0.380537	0.0591615	0.0866853	0.0803575	0.353462
BrainCerebellum_GTEX-1192X	63836	286806	47940	172210	69503	292429	932724	0.0684404	0.307493	0.0513978	0.184631	0.0745161	0.313521
BrainCerebellum_GTEX-11DXW	24886	253937	40006	57730	56669	264761	697989	0.0356539	0.363812	0.0573161	0.082709	0.081189	0.37932
BrainCerebellum_GTEX-11DXY	46584	304705	50225	91415	87379	307837	888145	0.0524509	0.34308	0.0565505	0.102928	0.0983837	0.346607
BrainCerebellum_GTEX-11DYG	34795	425983	47524	81184	71719	473741	1134946	0.0306578	0.375333	0.0418734	0.0715312	0.0631916	0.417413
BrainCerebellum_GTEX-11DZ1	36547	243661	46409	70295	63875	253705	714492	0.051151	0.341027	0.0649538	0.0983846	0.0893992	0.355084
BrainCerebellum_GTEX-11EI6	52115	262916	38187	123638	53872	279188	809916	0.0643462	0.324621	0.0471493	0.152655	0.0665155	0.344712
BrainCerebellum_GTEX-11EMC	53012	291927	59022	114142	90129	299751	907983	0.0583844	0.321512	0.0650034	0.125709	0.0992629	0.330128
BrainCerebellum_GTEX-11EQ8	37057	254877	39902	67694	72140	226449	698119	0.0530812	0.365091	0.0571564	0.0969663	0.103335	0.32437
BrainCerebellum_GTEX-11GSO	33231	280019	49175	76487	72071	263547	774530	0.0429047	0.361534	0.0634901	0.0987528	0.0930513	0.340267
BrainCerebellum_GTEX-11GSP	47371	317557	56180	108713	79209	328243	937273	0.0505413	0.33881	0.0599398	0.115989	0.0845101	0.350211
BrainCerebellum_GTEX-11NUK	77692	248599	46973	190645	68088	283816	915813	0.0848339	0.271452	0.051291	0.20817	0.0743471	0.309906
BrainCerebellum_GTEX-11NV4	37510	252584	38357	80581	53868	224373	687273	0.054578	0.367516	0.0558104	0.117247	0.0783793	0.326469
BrainCerebellum_GTEX-11O72	34594	314874	50404	91104	69969	325323	886268	0.0390333	0.355281	0.0568722	0.102795	0.0789479	0.367071
BrainCerebellum_GTEX-11OC5	29457	282426	47120	55763	58354	272125	745245	0.0395266	0.378971	0.0632275	0.0748251	0.0783018	0.365148
BrainCerebellum_GTEX-11OF3	26992	303983	43232	84326	55854	271845	786232	0.0343308	0.386633	0.0549863	0.107253	0.0710401	0.345757
BrainCerebellum_GTEX-11ONC	64291	253966	45454	150016	62609	251645	827981	0.0776479	0.306729	0.0548974	0.181183	0.0756165	0.303926
BrainCerebellum_GTEX-11PRG	37551	323011	45003	105811	55313	345488	912177	0.0411664	0.35411	0.0493358	0.115998	0.0606385	0.378751
BrainCerebellum_GTEX-11TTK	31655	221253	46387	70880	65545	262157	697877	0.045359	0.317037	0.0664687	0.101565	0.0939206	0.375649
BrainCerebellum_GTEX-11WQK	36894	207801	32822	98776	53665	194303	624261	0.0591003	0.332875	0.0525774	0.158229	0.0859656	0.311253
BrainCerebellum_GTEX-11ZTS	47335	264546	38736	136456	67496	252881	807450	0.0586228	0.327631	0.0479732	0.168996	0.0835916	0.313185
BrainCerebellum_GTEX-11ZUS	42497	319715	59912	105295	87469	336837	951725	0.0446526	0.335932	0.062951	0.110636	0.0919058	0.353923
BrainCerebellum_GTEX-11ZVC	62744	266741	47330	331630	66914	259393	1034752	0.0606368	0.257783	0.0457404	0.320492	0.0646667	0.250681
BrainCerebellum_GTEX-12126	36738	380267	48614	97533	75309	414781	1053242	0.0348809	0.361044	0.0461565	0.0926026	0.0715021	0.393814
BrainCerebellum_GTEX-12696	22497	317274	33936	46009	46795	248090	714601	0.0314819	0.443988	0.0474894	0.0643842	0.0654841	0.347173
BrainCerebellum_GTEX-1269C	32559	216415	30441	94015	40311	196605	610346	0.0533452	0.354578	0.049875	0.154036	0.0660461	0.322121
BrainCerebellum_GTEX-12WS9	38680	299169	38970	55626	55874	276956	765275	0.0505439	0.39093	0.0509229	0.0726876	0.0730117	0.361904
BrainCerebellum_GTEX-12WSB	42354	283444	31712	128647	45613	243090	774860	0.0546602	0.3658	0.0409261	0.166026	0.0588661	0.313721
BrainCerebellum_GTEX-12WSC	46928	321361	50087	136322	68069	356832	979599	0.0479053	0.328054	0.0511301	0.139161	0.0694866	0.364263
BrainCerebellum_GTEX-12WSD	52541	425597	55935	94647	98172	421892	1148784	0.0457362	0.370476	0.0486906	0.0823889	0.0854573	0.367251
BrainCerebellum_GTEX-12WSE	34076	253097	44922	83993	66833	270950	753871	0.0452014	0.33573	0.0595884	0.111416	0.0886531	0.359412
BrainCerebellum_GTEX-12WSH	29711	201322	36871	74147	60664	241021	643736	0.046154	0.31274	0.0572766	0.115182	0.0942374	0.37441
BrainCerebellum_GTEX-12WSM	27438	273116	38045	62447	53846	243963	698855	0.0392614	0.390805	0.054439	0.0893562	0.0770489	0.34909
BrainCerebellum_GTEX-12ZZX	44699	266617	50475	118604	65325	302672	848392	0.0526867	0.314262	0.0594949	0.139799	0.0769986	0.35676
BrainCerebellum_GTEX-12ZZY	32921	262897	48230	101359	68878	264098	778383	0.0422941	0.337748	0.0619618	0.130217	0.0884886	0.339291
BrainCerebellum_GTEX-12ZZZ	42610	300994	48015	85827	77203	284186	838835	0.0507966	0.358824	0.0572401	0.102317	0.092036	0.338787
BrainCerebellum_GTEX-13112	27993	218114	39196	74370	56446	219377	635496	0.0440491	0.343219	0.0616778	0.117027	0.088822	0.345206
BrainCerebellum_GTEX-1313W	37130	289337	43749	110061	71442	322519	874238	0.0424713	0.330959	0.0500424	0.125894	0.0817192	0.368914
BrainCerebellum_GTEX-131XH	47156	436422	48619	97504	90606	440140	1160447	0.0406361	0.376081	0.0418968	0.0840228	0.0780785	0.379285
BrainCerebellum_GTEX-131YS	55596	310606	44913	172475	67551	291242	942383	0.0589951	0.329596	0.047659	0.18302	0.071681	0.309048
BrainCerebellum_GTEX-132Q8	33361	296633	44418	89890	62700	271827	798829	0.0417624	0.371335	0.0556039	0.112527	0.0784899	0.340282
BrainCerebellum_GTEX-1399T	70668	307848	54366	124347	86690	357467	1001386	0.0705702	0.307422	0.0542908	0.124175	0.08657	0.356972
BrainCerebellum_GTEX-139TS	70533	367640	50650	87644	117323	295738	989528	0.0712794	0.371531	0.051186	0.0885715	0.118565	0.298868
BrainCerebellum_GTEX-139TT	49450	302951	54370	92966	89416	315108	904261	0.0546855	0.335026	0.0601264	0.102809	0.098883	0.34847
BrainCerebellum_GTEX-139UC	81056	301714	51577	108618	124495	289921	957381	0.0846643	0.315145	0.053873	0.113453	0.130037	0.302827
BrainCerebellum_GTEX-13CF2	35704	273575	45439	87379	61640	265559	769296	0.0464113	0.355617	0.0590657	0.113583	0.0801252	0.345197
BrainCerebellum_GTEX-13FHO	28221	237596	35130	75659	57870	262362	696838	0.0404987	0.340963	0.0504134	0.108575	0.0830466	0.376504
BrainCerebellum_GTEX-13FHP	70838	344130	49920	129677	92233	350149	1036947	0.068314	0.331868	0.0481413	0.125057	0.0889467	0.337673
BrainCerebellum_GTEX-13FXS	70246	359064	44644	88503	108778	325473	996708	0.070478	0.36025	0.0447915	0.0887953	0.109137	0.326548
BrainCerebellum_GTEX-13G51	80563	346456	56350	140665	102365	333614	1060013	0.0760019	0.326841	0.0531597	0.132701	0.0965696	0.314726
BrainCerebellum_GTEX-13JUV	26476	313724	33090	78827	59791	291799	803707	0.0329424	0.390346	0.0411717	0.0980793	0.074394	0.363066
BrainCerebellum_GTEX-13JVG	80339	394199	58968	139750	105406	381297	1159959	0.0692602	0.339839	0.0508363	0.120478	0.0908705	0.328716
BrainCerebellum_GTEX-13N2G	80811	386584	59840	176267	103227	417330	1224059	0.0660189	0.315821	0.0488865	0.144002	0.0843317	0.340939
BrainCerebellum_GTEX-13NYB	73508	385301	50485	120261	91983	389423	1110961	0.0661661	0.346818	0.0454426	0.10825	0.0827959	0.350528
BrainCerebellum_GTEX-13NZ8	24718	214136	32230	62283	50390	219585	603342	0.0409685	0.354916	0.0534191	0.10323	0.0835181	0.363948
BrainCerebellum_GTEX-13O3O	48448	264750	46704	123229	88189	309146	880466	0.0550254	0.300693	0.0530446	0.139959	0.100162	0.351116
BrainCerebellum_GTEX-13O3Q	75647	300838	54707	137490	93240	325638	987560	0.0765999	0.304628	0.0553961	0.139222	0.0944145	0.32974
BrainCerebellum_GTEX-13OVH	72683	343977	54135	194060	93062	359661	1117578	0.0650362	0.307788	0.0484396	0.173643	0.0832711	0.321822
BrainCerebellum_GTEX-13OVJ	76392	315949	54143	122037	97215	309275	975011	0.0783499	0.324047	0.0555307	0.125165	0.0997066	0.317202
BrainCerebellum_GTEX-13OVL	76280	289384	54988	163188	98503	336477	1018820	0.0748709	0.284038	0.0539722	0.160174	0.0966834	0.330261
BrainCerebellum_GTEX-13OW5	48470	351167	48163	109481	89258	353970	1000509	0.0484453	0.350988	0.0481385	0.109425	0.0892126	0.35379
BrainCerebellum_GTEX-13OW6	59583	254287	45791	94430	77379	255390	786860	0.0757225	0.323167	0.0581946	0.120009	0.098339	0.324569
BrainCerebellum_GTEX-13OW7	46454	288904	45850	90328	83290	307673	862499	0.0538598	0.334962	0.0531595	0.104728	0.0965682	0.356723
BrainCerebellum_GTEX-13OW8	31571	235289	41981	85922	63439	243154	701356	0.0450142	0.335477	0.0598569	0.122508	0.0904519	0.346691
BrainCerebellum_GTEX-13PDP	82567	332375	55752	101719	129951	291859	994223	0.0830468	0.334306	0.056076	0.10231	0.130706	0.293555
BrainCerebellum_GTEX-13PVQ	21304	183583	29035	51920	44182	183914	513938	0.0414525	0.357208	0.0564951	0.101024	0.0859676	0.357853
BrainCerebellum_GTEX-13QIC	28826	231900	39874	81521	62791	243600	688512	0.0418671	0.336813	0.0579133	0.118402	0.0911981	0.353806
BrainCerebellum_GTEX-13RTJ	21951	203438	33203	57362	47685	212384	576023	0.0381079	0.353177	0.0576418	0.0995828	0.0827832	0.368707
BrainCerebellum_GTEX-13S7M	23506	186979	34394	94295	51644	187559	578377	0.0406413	0.323282	0.0594664	0.163034	0.0892912	0.324285
BrainCerebellum_GTEX-13VXU	29917	232353	42485	91661	63809	259217	719442	0.0415836	0.322963	0.0590527	0.127406	0.0886923	0.360303
BrainCerebellum_GTEX-13X6I	28148	229108	41543	95229	61492	222673	678193	0.0415044	0.337821	0.0612554	0.140416	0.0906704	0.328333
BrainCerebellum_GTEX-13X6K	63098	421764	67094	115271	118615	418341	1204183	0.052399	0.350249	0.0557174	0.0957255	0.0985025	0.347406
[truncated: 6,850 more rows]

## Sheet: Figure1a_rawEventsAlu
Sample	Frequency							Relative frequency
	AC	AG	AT	CA	CG	CT	Total	AC	AG	AT	CA	CG	CT
AdiposeSubcutaneous_GTEX-1117F	8462	596202	7215	11032	12593	48995	684499	0.0123623	0.871005	0.0105406	0.0161169	0.0183974	0.0715779
AdiposeSubcutaneous_GTEX-111CU	6527	300075	5730	7693	9344	37668	367037	0.0177829	0.817561	0.0156115	0.0209597	0.0254579	0.102627
AdiposeSubcutaneous_GTEX-111FC	18880	1213419	14799	21565	22615	91386	1382664	0.0136548	0.877595	0.0107033	0.0155967	0.0163561	0.0660941
AdiposeSubcutaneous_GTEX-111VG	10280	635213	8509	13941	15320	51491	734754	0.0139911	0.864525	0.0115807	0.0189737	0.0208505	0.0700792
AdiposeSubcutaneous_GTEX-111YS	6355	352681	5657	7958	9023	35311	416985	0.0152404	0.845788	0.0135664	0.0190846	0.0216387	0.0846817
AdiposeSubcutaneous_GTEX-1122O	8482	381558	7374	11210	10670	41161	460455	0.0184209	0.828654	0.0160146	0.0243455	0.0231727	0.089392
AdiposeSubcutaneous_GTEX-1128S	6665	349446	5551	9454	8973	38897	418986	0.0159075	0.834028	0.0132487	0.022564	0.021416	0.092836
AdiposeSubcutaneous_GTEX-113IC	6016	301292	5694	7522	9935	35360	365819	0.0164453	0.823609	0.0155651	0.0205621	0.0271582	0.0966598
AdiposeSubcutaneous_GTEX-117YX	6221	355630	5506	8714	9520	39565	425156	0.0146323	0.836469	0.0129505	0.020496	0.0223918	0.09306
AdiposeSubcutaneous_GTEX-11DXW	7300	511335	6371	8213	9857	38696	581772	0.0125479	0.878927	0.010951	0.0141172	0.0169431	0.066514
AdiposeSubcutaneous_GTEX-11DXX	7450	342817	6407	10984	11035	41425	420118	0.0177331	0.816002	0.0152505	0.026145	0.0262664	0.0986032
AdiposeSubcutaneous_GTEX-11DXZ	6882	301416	4626	11154	8800	32916	365794	0.0188139	0.824005	0.0126465	0.0304926	0.0240573	0.0899851
AdiposeSubcutaneous_GTEX-11DZ1	7000	515602	6172	10947	11091	41484	592296	0.0118184	0.870514	0.0104205	0.0184823	0.0187254	0.0700393
AdiposeSubcutaneous_GTEX-11EI6	6916	527691	6431	9691	10349	40575	601653	0.011495	0.877069	0.0106889	0.0161073	0.0172009	0.0674392
AdiposeSubcutaneous_GTEX-11EM3	6318	303425	5684	7591	8839	34616	366473	0.01724	0.82796	0.01551	0.0207137	0.0241191	0.0944572
AdiposeSubcutaneous_GTEX-11EMC	12470	685723	9618	13869	16738	60612	799030	0.0156064	0.858194	0.0120371	0.0173573	0.0209479	0.075857
AdiposeSubcutaneous_GTEX-11EQ8	7502	590089	7239	9811	11997	45734	672372	0.0111575	0.877623	0.0107664	0.0145916	0.0178428	0.0680189
AdiposeSubcutaneous_GTEX-11EQ9	5414	315391	5140	6825	8154	31709	372633	0.014529	0.846385	0.0137937	0.0183156	0.0218821	0.0850944
AdiposeSubcutaneous_GTEX-11GS4	8514	532158	7167	10810	11223	43993	613865	0.0138695	0.866897	0.0116752	0.0176097	0.0182825	0.0716656
AdiposeSubcutaneous_GTEX-11GSO	7870	548992	6726	10770	11857	45252	631467	0.012463	0.869391	0.0106514	0.0170555	0.0187769	0.0716617
AdiposeSubcutaneous_GTEX-11H98	6346	362118	5322	8081	8052	35564	425483	0.0149148	0.851075	0.0125081	0.0189925	0.0189244	0.083585
AdiposeSubcutaneous_GTEX-11I78	7118	326273	5643	8930	10124	38187	396275	0.0179623	0.82335	0.0142401	0.0225349	0.0255479	0.0963649
AdiposeSubcutaneous_GTEX-11ILO	8723	441960	7208	12099	12907	48657	531554	0.0164104	0.831449	0.0135602	0.0227616	0.0242816	0.0915373
AdiposeSubcutaneous_GTEX-11LCK	10157	617258	9114	13366	13840	54824	718559	0.0141352	0.859022	0.0126837	0.0186011	0.0192608	0.0762971
AdiposeSubcutaneous_GTEX-11O72	7835	421661	5601	12087	9372	34608	491164	0.0159519	0.858493	0.0114035	0.0246089	0.0190812	0.0704612
AdiposeSubcutaneous_GTEX-11OF3	7085	535799	6203	8018	11130	36468	604703	0.0117165	0.886053	0.0102579	0.0132594	0.0184057	0.0603073
AdiposeSubcutaneous_GTEX-11ONC	12868	666861	8474	18920	15595	52513	775231	0.0165989	0.860209	0.0109309	0.0244056	0.0201166	0.0677385
AdiposeSubcutaneous_GTEX-11P7K	7979	502151	7670	12206	13513	49528	593047	0.0134542	0.846731	0.0129332	0.0205818	0.0227857	0.0835145
AdiposeSubcutaneous_GTEX-11P81	8798	569282	8010	9733	12002	45242	653067	0.0134718	0.871705	0.0122652	0.0149035	0.0183779	0.0692762
AdiposeSubcutaneous_GTEX-11P82	5470	271080	4365	7683	8481	34999	332078	0.016472	0.816314	0.0131445	0.0231361	0.0255392	0.105394
AdiposeSubcutaneous_GTEX-11PRG	7998	542782	6412	11355	11335	43613	623495	0.0128277	0.870547	0.010284	0.0182119	0.0181798	0.0699492
AdiposeSubcutaneous_GTEX-11TT1	4680	260386	4351	6422	7309	27836	310984	0.015049	0.837297	0.0139911	0.0206506	0.0235028	0.0895094
AdiposeSubcutaneous_GTEX-11TTK	14073	897332	9718	15700	18886	57356	1013065	0.0138915	0.88576	0.00959267	0.0154975	0.0186424	0.0566163
AdiposeSubcutaneous_GTEX-11TUW	7787	439645	6682	10057	11353	42209	517733	0.0150406	0.849173	0.0129063	0.0194251	0.0219283	0.0815266
AdiposeSubcutaneous_GTEX-11UD1	8989	639670	8164	13642	15323	58775	744563	0.0120729	0.859121	0.0109648	0.0183222	0.0205799	0.0789389
AdiposeSubcutaneous_GTEX-11UD2	8008	587711	7008	12433	13292	47671	676123	0.011844	0.869237	0.010365	0.0183887	0.0196591	0.0705064
AdiposeSubcutaneous_GTEX-11WQC	7501	643674	7266	10326	11799	45053	725619	0.0103374	0.887069	0.0100135	0.0142306	0.0162606	0.0620891
AdiposeSubcutaneous_GTEX-11XUK	6127	357516	5562	8149	8773	35680	421807	0.0145256	0.847582	0.0131861	0.0193193	0.0207986	0.0845884
AdiposeSubcutaneous_GTEX-11ZTS	7288	516381	6426	9391	11337	42541	593364	0.0122825	0.87026	0.0108298	0.0158267	0.0191063	0.0716946
AdiposeSubcutaneous_GTEX-11ZTT	6757	386123	6299	9824	11038	40813	460854	0.0146619	0.837842	0.0136681	0.0213169	0.0239512	0.0885595
AdiposeSubcutaneous_GTEX-11ZU8	6243	539716	6043	8915	9776	39695	610388	0.0102279	0.884218	0.00990026	0.0146055	0.016016	0.0650324
AdiposeSubcutaneous_GTEX-11ZUS	8378	493799	6045	14615	10070	38718	571625	0.0146565	0.863851	0.0105751	0.0255675	0.0176164	0.0677332
AdiposeSubcutaneous_GTEX-11ZVC	8346	626742	8026	11596	11936	48515	715161	0.0116701	0.876365	0.0112226	0.0162145	0.0166899	0.0678379
AdiposeSubcutaneous_GTEX-1211K	5641	300214	5420	6946	8442	35076	361739	0.0155941	0.829919	0.0149832	0.0192017	0.0233373	0.0969649
AdiposeSubcutaneous_GTEX-12126	6487	392381	5527	8293	8968	37192	458848	0.0141376	0.855144	0.0120454	0.0180735	0.0195446	0.0810552
AdiposeSubcutaneous_GTEX-1212Z	9137	586730	7814	10244	11753	49144	674822	0.0135399	0.869459	0.0115793	0.0151803	0.0174164	0.0728251
AdiposeSubcutaneous_GTEX-12584	7468	460651	7022	9901	10128	43828	538998	0.0138553	0.854643	0.0130279	0.0183693	0.0187904	0.0813138
AdiposeSubcutaneous_GTEX-12696	6782	444266	6263	8179	8856	37669	512015	0.0132457	0.867682	0.0122321	0.0159741	0.0172964	0.0735701
AdiposeSubcutaneous_GTEX-1269C	7898	557501	7329	9447	11002	45955	639132	0.0123574	0.872278	0.0114671	0.014781	0.017214	0.0719022
AdiposeSubcutaneous_GTEX-12C56	12219	573610	10797	16415	20196	75316	708553	0.017245	0.809551	0.0152381	0.0231669	0.0285032	0.106296
AdiposeSubcutaneous_GTEX-12KS4	8161	544312	7239	11289	12475	46986	630462	0.0129445	0.863354	0.0114821	0.0179059	0.0197871	0.0745263
AdiposeSubcutaneous_GTEX-12WS9	5742	394975	5182	8072	9229	33681	456881	0.0125678	0.864503	0.0113421	0.0176676	0.0202	0.0737194
AdiposeSubcutaneous_GTEX-12WSA	6470	444799	5080	8616	8598	31358	504921	0.0128139	0.880928	0.010061	0.0170641	0.0170284	0.0621048
AdiposeSubcutaneous_GTEX-12WSB	5923	524543	5500	8275	9287	36295	589823	0.010042	0.889323	0.00932483	0.0140296	0.0157454	0.0615354
AdiposeSubcutaneous_GTEX-12WSC	8536	604809	6866	10138	12105	45454	687908	0.0124086	0.8792	0.00998099	0.0147374	0.0175968	0.0660757
AdiposeSubcutaneous_GTEX-12WSD	12244	583998	8322	21496	13057	55227	694344	0.0176339	0.841079	0.0119854	0.0309587	0.0188048	0.0795384
AdiposeSubcutaneous_GTEX-12WSL	6741	334285	5993	7912	11522	37936	404389	0.0166696	0.826642	0.0148199	0.0195653	0.0284924	0.0938107
AdiposeSubcutaneous_GTEX-12WSM	7289	486927	5845	8483	9206	37592	555342	0.0131252	0.876806	0.010525	0.0152753	0.0165772	0.0676916
AdiposeSubcutaneous_GTEX-12ZZX	7193	477769	6242	9277	9622	38313	548416	0.013116	0.87118	0.0113819	0.016916	0.0175451	0.0698612
AdiposeSubcutaneous_GTEX-12ZZY	9222	467542	6989	10056	11348	43076	548233	0.0168213	0.852816	0.0127482	0.0183426	0.0206992	0.0785724
AdiposeSubcutaneous_GTEX-12ZZZ	4978	386825	4604	6421	8294	30316	441438	0.0112768	0.876284	0.0104296	0.0145456	0.0187886	0.0686756
AdiposeSubcutaneous_GTEX-13111	6241	368925	5069	6619	7805	32448	427107	0.0146123	0.863777	0.0118682	0.0154973	0.0182741	0.0759716
AdiposeSubcutaneous_GTEX-13112	6456	462312	5779	7959	8928	33780	525214	0.0122921	0.880235	0.0110031	0.0151538	0.0169988	0.0643166
AdiposeSubcutaneous_GTEX-13113	5919	338803	5097	8568	10250	37254	405891	0.0145827	0.834714	0.0125576	0.0211091	0.0252531	0.0917833
AdiposeSubcutaneous_GTEX-1313W	6829	409765	5454	8214	9567	33145	472974	0.0144384	0.866358	0.0115313	0.0173667	0.0202273	0.0700778
AdiposeSubcutaneous_GTEX-1314G	7196	453924	6152	8566	9297	37326	522461	0.0137733	0.868819	0.011775	0.0163955	0.0177946	0.0714427
AdiposeSubcutaneous_GTEX-131XE	6857	379892	5501	8750	10288	40272	451560	0.0151851	0.841288	0.0121822	0.0193773	0.0227832	0.0891842
AdiposeSubcutaneous_GTEX-131XF	8076	571468	7380	9737	12051	46680	655392	0.0123224	0.871948	0.0112604	0.0148568	0.0183875	0.0712245
AdiposeSubcutaneous_GTEX-131XW	11290	867852	8793	15922	18050	57473	979380	0.0115277	0.886124	0.00897813	0.0162572	0.01843	0.058683
AdiposeSubcutaneous_GTEX-131YS	13619	687699	8818	15477	16973	52506	795092	0.0171288	0.86493	0.0110905	0.0194657	0.0213472	0.0660376
AdiposeSubcutaneous_GTEX-132AR	7896	336040	7063	12649	11081	45257	419986	0.0188006	0.800122	0.0168172	0.0301177	0.0263842	0.107758
AdiposeSubcutaneous_GTEX-133LE	12121	470744	7722	14284	15434	47857	568162	0.0213337	0.828538	0.0135912	0.0251407	0.0271648	0.0842313
AdiposeSubcutaneous_GTEX-1399R	8060	423095	5817	9330	10703	36179	493184	0.0163428	0.857885	0.0117948	0.0189179	0.0217018	0.073358
AdiposeSubcutaneous_GTEX-1399T	5943	395413	4513	6377	7690	28245	448181	0.0132603	0.882262	0.0100696	0.0142286	0.0171582	0.0630214
AdiposeSubcutaneous_GTEX-1399U	4714	217492	3348	5293	5142	21654	257643	0.0182966	0.84416	0.0129947	0.0205439	0.0199578	0.0840465
AdiposeSubcutaneous_GTEX-139D8	7842	553386	6771	11915	10789	43167	633870	0.0123716	0.873028	0.010682	0.0187972	0.0170208	0.0681007
AdiposeSubcutaneous_GTEX-139T4	7145	494962	6396	8111	11008	39755	567377	0.012593	0.872369	0.0112729	0.0142956	0.0194016	0.070068
AdiposeSubcutaneous_GTEX-139T6	8448	433438	6568	12118	12089	42058	514719	0.0164128	0.842087	0.0127604	0.0235429	0.0234866	0.0817106
AdiposeSubcutaneous_GTEX-139T8	7430	607648	5909	8959	10764	40742	681452	0.0109032	0.891696	0.00867119	0.0131469	0.0157957	0.059787
AdiposeSubcutaneous_GTEX-139TT	5631	407552	4689	6875	8099	32190	465036	0.0121087	0.876388	0.0100831	0.0147838	0.0174159	0.0692204
AdiposeSubcutaneous_GTEX-139TU	10630	618263	7254	12919	11939	44398	705403	0.0150694	0.876468	0.0102835	0.0183144	0.0169251	0.0629399
AdiposeSubcutaneous_GTEX-139YR	6768	347477	4697	8948	8569	31687	408146	0.0165823	0.851355	0.0115081	0.0219235	0.0209949	0.0776364
AdiposeSubcutaneous_GTEX-13CF2	7879	343848	5011	7257	9608	31016	404619	0.0194726	0.849807	0.0123845	0.0179354	0.0237458	0.0766548
AdiposeSubcutaneous_GTEX-13CF3	6604	358500	5989	9301	9026	35932	425352	0.015526	0.842831	0.0140801	0.0218666	0.0212201	0.0844759
AdiposeSubcutaneous_GTEX-13D11	6868	338518	5719	10179	9214	35916	406414	0.016899	0.832939	0.0140719	0.0250459	0.0226715	0.0883729
AdiposeSubcutaneous_GTEX-13FH7	5295	243931	3940	7712	6753	28573	296204	0.0178762	0.823524	0.0133016	0.0260361	0.0227985	0.0964639
AdiposeSubcutaneous_GTEX-13FHO	9358	637259	8078	14712	13571	50743	733721	0.0127542	0.86853	0.0110096	0.0200512	0.0184961	0.0691584
AdiposeSubcutaneous_GTEX-13FHP	13719	584339	9849	57646	16922	63487	745962	0.018391	0.783336	0.0132031	0.0772774	0.0226848	0.0851076
AdiposeSubcutaneous_GTEX-13FTW	6283	354775	5203	8735	8251	33236	416483	0.0150858	0.851835	0.0124927	0.0209732	0.0198111	0.0798016
AdiposeSubcutaneous_GTEX-13FTY	7317	534983	5681	8613	10779	38060	605433	0.0120856	0.883637	0.00938337	0.0142262	0.0178038	0.0628641
AdiposeSubcutaneous_GTEX-13G51	6306	348799	4211	5459	8651	24195	397621	0.0158593	0.877215	0.0105905	0.0137292	0.0217569	0.0608494
AdiposeSubcutaneous_GTEX-13IVO	17264	897611	10942	17175	25650	79096	1047738	0.0164774	0.856713	0.0104435	0.0163925	0.0244813	0.0754922
AdiposeSubcutaneous_GTEX-13JUV	10979	544333	6794	12075	14820	49309	638310	0.0172001	0.852772	0.0106437	0.0189171	0.0232176	0.0772493
AdiposeSubcutaneous_GTEX-13JVG	11348	679251	8176	12774	14337	49433	775319	0.0146366	0.876092	0.0105453	0.0164758	0.0184917	0.0637583
AdiposeSubcutaneous_GTEX-13N11	13231	588143	8436	15029	16080	59306	700225	0.0188954	0.839934	0.0120476	0.0214631	0.022964	0.0846956
AdiposeSubcutaneous_GTEX-13N1W	12230	644578	8387	15197	14209	52956	747557	0.01636	0.862246	0.0112192	0.0203289	0.0190072	0.0708387
AdiposeSubcutaneous_GTEX-13N2G	11572	684720	8418	13469	14510	51371	784060	0.0147591	0.873301	0.0107364	0.0171785	0.0185062	0.0655192
AdiposeSubcutaneous_GTEX-13NYS	9274	674858	6498	11650	15543	49502	767325	0.0120861	0.879494	0.00846838	0.0151826	0.0202561	0.0645124
AdiposeSubcutaneous_GTEX-13NZ8	9054	797114	7026	10395	14109	45818	883516	0.0102477	0.902207	0.00795232	0.0117655	0.0159692	0.0518587
AdiposeSubcutaneous_GTEX-13NZ9	10591	699663	7600	13238	12520	47159	790771	0.0133933	0.884786	0.00961087	0.0167406	0.0158326	0.0596367
AdiposeSubcutaneous_GTEX-13NZA	15329	797248	10213	18135	16916	60805	918646	0.0166865	0.867851	0.0111174	0.019741	0.0184141	0.0661898
AdiposeSubcutaneous_GTEX-13NZB	11541	638901	7392	14662	12990	48524	734010	0.0157232	0.870425	0.0100707	0.0199752	0.0176973	0.0661081
AdiposeSubcutaneous_GTEX-13O1R	12413	503903	7828	14162	14909	51740	604955	0.0205189	0.832959	0.0129398	0.02341	0.0246448	0.085527
AdiposeSubcutaneous_GTEX-13O21	12413	658121	8368	14469	15898	53217	762486	0.0162796	0.863125	0.0109746	0.0189761	0.0208502	0.0697941
AdiposeSubcutaneous_GTEX-13O3P	7442	410605	6044	9597	10194	37456	481338	0.0154611	0.853049	0.0125567	0.0199382	0.0211785	0.0778164
AdiposeSubcutaneous_GTEX-13O3Q	9232	590162	7031	11938	11928	45535	675826	0.0136603	0.873245	0.0104036	0.0176643	0.0176495	0.0673768
AdiposeSubcutaneous_GTEX-13O61	8823	388645	6431	11812	10275	42087	468073	0.0188496	0.830309	0.0137393	0.0252354	0.0219517	0.0899155
AdiposeSubcutaneous_GTEX-13OVI	6646	340403	5080	8441	9263	35003	404836	0.0164165	0.840842	0.0125483	0.0208504	0.0228809	0.0864622
AdiposeSubcutaneous_GTEX-13OVJ	8285	576783	6965	10346	11995	47016	661390	0.0125266	0.872077	0.0105309	0.0156428	0.018136	0.0710867
AdiposeSubcutaneous_GTEX-13OVL	5618	330197	4786	6392	6688	24926	378607	0.0148386	0.872137	0.0126411	0.0168829	0.0176648	0.0658361
AdiposeSubcutaneous_GTEX-13OW6	5328	361247	4196	5208	6355	24326	406660	0.0131019	0.888327	0.0103182	0.0128068	0.0156273	0.059819
AdiposeSubcutaneous_GTEX-13OW7	10044	636339	7533	11301	12863	47914	725994	0.0138348	0.876507	0.0103761	0.0155662	0.0177178	0.0659978
AdiposeSubcutaneous_GTEX-13OW8	5059	354507	4298	6324	6869	27982	405039	0.0124902	0.875242	0.0106113	0.0156133	0.0169589	0.0690847
AdiposeSubcutaneous_GTEX-13PDP	14766	965531	10323	19667	18268	64766	1093321	0.0135056	0.883118	0.00944187	0.0179883	0.0167087	0.0592379
AdiposeSubcutaneous_GTEX-13PLJ	7147	595951	6548	9660	10420	40186	669912	0.0106686	0.889596	0.00977442	0.0144198	0.0155543	0.059987
AdiposeSubcutaneous_GTEX-13PVQ	9864	507405	7160	11195	11637	48360	595621	0.0165609	0.851892	0.0120211	0.0187955	0.0195376	0.0811926
AdiposeSubcutaneous_GTEX-13PVR	6519	360067	5128	8207	8414	35900	424235	0.0153665	0.848744	0.0120876	0.0193454	0.0198333	0.0846229
AdiposeSubcutaneous_GTEX-13QBU	7907	346865	6935	10943	10640	41586	424876	0.0186101	0.816391	0.0163224	0.0257557	0.0250426	0.097878
AdiposeSubcutaneous_GTEX-13QJ3	6622	518132	5340	7428	9040	34623	581185	0.011394	0.89151	0.00918812	0.0127808	0.0155544	0.0595731
AdiposeSubcutaneous_GTEX-13RTJ	3877	299406	3861	6239	7098	26156	346637	0.0111846	0.863745	0.0111385	0.0179987	0.0204768	0.0754565
AdiposeSubcutaneous_GTEX-13S7M	9981	761011	9291	14064	15057	58579	867983	0.0114991	0.876758	0.0107041	0.0162031	0.0173471	0.0674886
AdiposeSubcutaneous_GTEX-13SLW	6009	408924	5662	7191	8340	33494	469620	0.0127955	0.870755	0.0120566	0.0153124	0.017759	0.0713215
AdiposeSubcutaneous_GTEX-13SLX	6089	434098	5337	7998	8862	35501	497885	0.0122297	0.871884	0.0107193	0.016064	0.0177993	0.0713036
AdiposeSubcutaneous_GTEX-13U4I	8341	554065	7111	12534	10644	43588	636283	0.0131089	0.870784	0.0111758	0.0196988	0.0167284	0.0685041
AdiposeSubcutaneous_GTEX-13VXT	7497	323656	5090	9030	11037	33714	390024	0.0192219	0.829836	0.0130505	0.0231524	0.0282983	0.0864408
AdiposeSubcutaneous_GTEX-13VXU	6770	525434	5456	8163	9245	37543	592611	0.011424	0.886642	0.00920671	0.0137746	0.0156005	0.0633518
AdiposeSubcutaneous_GTEX-13W3W	8089	431190	7580	14763	10537	45464	517623	0.0156272	0.833019	0.0146439	0.0285208	0.0203565	0.0878323
AdiposeSubcutaneous_GTEX-13X6K	6847	531729	5975	9897	10537	43244	608229	0.0112573	0.874225	0.0098236	0.0162718	0.0173241	0.0710982
AdiposeSubcutaneous_GTEX-13YAN	9647	508204	7413	13620	15571	54573	609028	0.01584	0.834451	0.0121719	0.0223635	0.025567	0.0896067
AdiposeSubcutaneous_GTEX-144FL	7080	533602	6715	10402	11273	44628	613700	0.0115366	0.869483	0.0109418	0.0169496	0.0183689	0.0727196
AdiposeSubcutaneous_GTEX-144GL	7413	465311	6268	7446	8736	36426	531600	0.0139447	0.875303	0.0117908	0.0140068	0.0164334	0.0685214
AdiposeSubcutaneous_GTEX-144GM	7347	301261	5096	8264	9978	31303	363249	0.0202258	0.829351	0.0140289	0.0227502	0.0274688	0.086175
AdiposeSubcutaneous_GTEX-145LS	6797	516666	5939	9412	10201	39264	588279	0.011554	0.878267	0.0100955	0.0159992	0.0173404	0.0667438
AdiposeSubcutaneous_GTEX-145LT	4773	256511	4133	5737	6981	24086	302221	0.0157931	0.848753	0.0136754	0.0189828	0.023099	0.0796966
AdiposeSubcutaneous_GTEX-145ME	6428	364268	6159	13603	10402	46697	447557	0.0143624	0.813903	0.0137614	0.0303939	0.0232417	0.104338
AdiposeSubcutaneous_GTEX-145MF	8791	507682	5094	8217	11454	35318	576556	0.0152474	0.880542	0.00883522	0.0142519	0.0198662	0.0612568
AdiposeSubcutaneous_GTEX-145MI	6368	376739	5475	8661	9204	34293	440740	0.0144484	0.854787	0.0124223	0.019651	0.0208831	0.0778078
AdiposeSubcutaneous_GTEX-145MN	10943	427388	8395	18529	12694	49510	527459	0.0207466	0.810277	0.0159159	0.0351288	0.0240663	0.0938651
AdiposeSubcutaneous_GTEX-145MO	5208	371814	4535	6417	8225	30422	426621	0.0122076	0.871532	0.01063	0.0150415	0.0192794	0.0713092
AdiposeSubcutaneous_GTEX-146FH	7047	428404	5584	8821	9394	37393	496643	0.0141893	0.862599	0.0112435	0.0177612	0.018915	0.0752915
AdiposeSubcutaneous_GTEX-146FQ	10104	480696	6948	16056	11945	45429	571178	0.0176898	0.841587	0.0121643	0.0281103	0.0209129	0.0795356
AdiposeSubcutaneous_GTEX-146FR	7907	407614	6103	9691	10343	40567	482225	0.0163969	0.845278	0.0126559	0.0200964	0.0214485	0.0841246
AdiposeSubcutaneous_GTEX-14753	5802	453731	5085	6529	8517	29417	509081	0.011397	0.891275	0.00998859	0.0128251	0.0167301	0.0577845
AdiposeSubcutaneous_GTEX-147F3	8251	387160	6533	16866	9937	42086	470833	0.0175243	0.822287	0.0138754	0.0358216	0.0211051	0.0893863
AdiposeSubcutaneous_GTEX-147GR	3619	223809	3060	3415	4196	17582	255681	0.0141544	0.875345	0.011968	0.0133565	0.0164111	0.0687654
AdiposeSubcutaneous_GTEX-148VI	8301	585244	7562	10256	11978	44112	667453	0.0124368	0.876832	0.0113296	0.0153659	0.0179458	0.06609
AdiposeSubcutaneous_GTEX-1497J	7960	371804	5401	14168	9261	38757	447351	0.0177936	0.831124	0.0120733	0.0316709	0.0207019	0.0866367
AdiposeSubcutaneous_GTEX-14BIL	10557	718157	9396	17518	14276	60486	830390	0.0127133	0.864843	0.0113152	0.0210961	0.0171919	0.0728405
AdiposeSubcutaneous_GTEX-14BMU	7797	346186	6764	9772	9675	42106	422300	0.0184632	0.819763	0.016017	0.0231399	0.0229103	0.0997064
AdiposeSubcutaneous_GTEX-14BMV	7718	471860	6201	8563	9430	38949	542721	0.0142209	0.869434	0.0114258	0.0157779	0.0173754	0.0717662
AdiposeSubcutaneous_GTEX-14C39	8497	607583	8105	11878	14812	50962	701837	0.0121068	0.865704	0.0115483	0.0169242	0.0211046	0.0726123
AdiposeSubcutaneous_GTEX-14C5O	10117	856374	9725	12844	14878	58329	962267	0.0105137	0.889955	0.0101063	0.0133476	0.0154614	0.0606162
AdiposeSubcutaneous_GTEX-14DAR	6629	383632	5809	8648	10550	36653	451921	0.0146685	0.848892	0.012854	0.0191361	0.0233448	0.0811049
AdiposeSubcutaneous_GTEX-14E6C	7366	645132	6795	10204	10474	43916	723887	0.0101756	0.891205	0.00938682	0.0140961	0.0144691	0.0606669
AdiposeSubcutaneous_GTEX-N7MS	9300	561867	7844	13429	13300	48743	654483	0.0142097	0.85849	0.011985	0.0205185	0.0203214	0.0744756
AdiposeSubcutaneous_GTEX-NFK9	11886	635018	8308	14334	14017	58365	741928	0.0160204	0.855902	0.0111979	0.0193199	0.0188927	0.0786667
AdiposeSubcutaneous_GTEX-NL3G	8400	718724	7985	10809	13415	45504	804837	0.0104369	0.893006	0.00992126	0.01343	0.016668	0.0565382
AdiposeSubcutaneous_GTEX-NPJ8	7742	539830	6516	9789	13384	43570	620831	0.0124704	0.869528	0.0104956	0.0157676	0.0215582	0.0701801
AdiposeSubcutaneous_GTEX-O5YT	6877	134577	2073	5468	3490	14074	166559	0.0412887	0.807984	0.012446	0.0328292	0.0209535	0.0844986
AdiposeSubcutaneous_GTEX-O5YV	7624	445214	6587	9978	12218	44084	525705	0.0145024	0.846889	0.0125298	0.0189802	0.0232412	0.0838569
AdiposeSubcutaneous_GTEX-OHPK	10938	521327	7609	13949	13044	56107	622974	0.0175577	0.836836	0.012214	0.022391	0.0209383	0.0900631
AdiposeSubcutaneous_GTEX-OHPM	8522	524932	7069	9617	11581	47876	609597	0.0139797	0.861113	0.0115962	0.015776	0.0189978	0.0785371
AdiposeSubcutaneous_GTEX-OHPN	6057	507815	5543	8205	11129	37701	576450	0.0105074	0.880935	0.00961575	0.0142337	0.0193061	0.065402
AdiposeSubcutaneous_GTEX-OIZH	7725	433203	5504	8989	9756	37814	502991	0.0153581	0.861254	0.0109425	0.0178711	0.019396	0.0751783
AdiposeSubcutaneous_GTEX-OIZI	12935	225808	3311	10589	6145	24307	283095	0.0456914	0.79764	0.0116957	0.0374044	0.0217065	0.0858616
AdiposeSubcutaneous_GTEX-OOBJ	7005	433056	5407	16528	10628	39930	512554	0.0136669	0.844898	0.0105491	0.0322464	0.0207354	0.077904
AdiposeSubcutaneous_GTEX-OOBK	5250	248388	3722	7888	7264	24803	297315	0.017658	0.835437	0.0125187	0.0265308	0.024432	0.0834233
AdiposeSubcutaneous_GTEX-OXRK	18210	1238151	13720	25995	23614	96856	1416546	0.0128552	0.874063	0.00968553	0.018351	0.0166701	0.0683748
AdiposeSubcutaneous_GTEX-OXRL	6539	490863	5737	9967	12227	45558	570891	0.011454	0.859819	0.0100492	0.0174587	0.0214174	0.0798016
AdiposeSubcutaneous_GTEX-OXRN	18195	543610	7344	23076	14278	51178	657681	0.0276654	0.826556	0.0111665	0.0350869	0.0217096	0.0778158
AdiposeSubcutaneous_GTEX-OXRO	6724	613998	5802	9332	10515	41500	687871	0.00977509	0.892606	0.00843472	0.0135665	0.0152863	0.0603311
AdiposeSubcutaneous_GTEX-OXRP	15165	1064559	12756	20032	20946	80798	1214256	0.0124891	0.876717	0.0105052	0.0164973	0.0172501	0.0665412
AdiposeSubcutaneous_GTEX-P44G	9201	155821	2023	6966	3971	14125	192107	0.0478952	0.811116	0.0105306	0.036261	0.0206708	0.0735267
AdiposeSubcutaneous_GTEX-P44H	14350	323024	4146	11674	6735	27428	387357	0.0370459	0.833918	0.0107033	0.0301376	0.0173871	0.0708081
AdiposeSubcutaneous_GTEX-P4PP	8733	397802	6853	9764	10046	43099	476297	0.0183352	0.835197	0.0143881	0.0204998	0.0210919	0.0904877
AdiposeSubcutaneous_GTEX-P4PQ	10556	190472	3455	10161	5492	21647	241783	0.043659	0.787781	0.0142897	0.0420253	0.0227146	0.0895307
AdiposeSubcutaneous_GTEX-P4QR	11749	311124	3841	10632	6667	26438	370451	0.0317154	0.839852	0.0103684	0.0287002	0.017997	0.0713671
AdiposeSubcutaneous_GTEX-P4QS	5625	341535	4756	9780	9274	34116	405086	0.0138859	0.843117	0.0117407	0.024143	0.0228939	0.0842192
AdiposeSubcutaneous_GTEX-P4QT	7515	554072	6582	9207	12735	43184	633295	0.0118665	0.874903	0.0103933	0.0145382	0.0201091	0.0681894
AdiposeSubcutaneous_GTEX-P78B	10326	608091	8430	12402	14332	53664	707245	0.0146003	0.859802	0.0119195	0.0175356	0.0202645	0.0758775
AdiposeSubcutaneous_GTEX-PLZ4	15120	756055	10244	23052	15767	61617	881855	0.0171457	0.857346	0.0116164	0.0261404	0.0178794	0.069872
AdiposeSubcutaneous_GTEX-PLZ5	8148	507157	6052	11810	11853	47924	592944	0.0137416	0.85532	0.0102067	0.0199176	0.0199901	0.0808238
AdiposeSubcutaneous_GTEX-PLZ6	10255	539840	8541	14853	14726	57593	645808	0.0158793	0.835914	0.0132253	0.0229991	0.0228024	0.0891798
AdiposeSubcutaneous_GTEX-POMQ	9152	317921	6694	10457	10590	38821	393635	0.02325	0.807654	0.0170056	0.0265652	0.0269031	0.0986218
AdiposeSubcutaneous_GTEX-POYW	20953	447400	5780	16228	10282	41070	541713	0.0386792	0.825899	0.0106699	0.0299568	0.0189805	0.0758151
AdiposeSubcutaneous_GTEX-PWCY	7970	321710	6071	11538	9684	38644	395617	0.0201457	0.813185	0.0153456	0.0291646	0.0244782	0.0976803
AdiposeSubcutaneous_GTEX-PWN1	16574	464034	9897	24381	15555	59164	589605	0.0281103	0.787025	0.0167858	0.0413514	0.0263821	0.100345
AdiposeSubcutaneous_GTEX-PWOO	19179	313220	6152	16996	9596	35723	400866	0.0478439	0.781358	0.0153468	0.0423982	0.0239382	0.0891146
AdiposeSubcutaneous_GTEX-PX3G	31068	968290	14592	34266	24924	92380	1165520	0.0266559	0.830779	0.0125197	0.0293998	0.0213844	0.0792608
AdiposeSubcutaneous_GTEX-Q2AG	6791	120474	2080	5694	3398	11931	150368	0.0451625	0.801194	0.0138327	0.0378671	0.0225979	0.0793453
AdiposeSubcutaneous_GTEX-Q2AH	16448	464180	9264	36069	16106	70839	612906	0.0268361	0.757343	0.0151149	0.0588492	0.0262781	0.115579
AdiposeSubcutaneous_GTEX-Q2AI	18132	334699	5604	16988	8727	33519	417669	0.0434124	0.80135	0.0134173	0.0406734	0.0208945	0.0802525
AdiposeSubcutaneous_GTEX-Q734	9068	406901	7009	18587	12815	47695	502075	0.018061	0.810439	0.0139601	0.0370204	0.0255241	0.0949958
AdiposeSubcutaneous_GTEX-QCQG	24474	418943	7819	25712	12617	47252	536817	0.045591	0.780421	0.0145655	0.0478971	0.0235034	0.0880225
AdiposeSubcutaneous_GTEX-QDT8	21593	631469	7098	21551	12407	50432	744550	0.0290014	0.848122	0.00953328	0.028945	0.0166638	0.0677349
AdiposeSubcutaneous_GTEX-QDVJ	8060	163686	2508	6495	3973	16059	200781	0.0401432	0.815246	0.0124912	0.0323487	0.0197877	0.0799827
AdiposeSubcutaneous_GTEX-QDVN	27174	1164272	13870	29595	24348	97058	1356317	0.0200351	0.858407	0.0102262	0.0218201	0.0179516	0.07156
AdiposeSubcutaneous_GTEX-QEG4	8737	574488	6542	13960	11527	45916	661170	0.0132145	0.868896	0.00989458	0.0211141	0.0174342	0.0694466
AdiposeSubcutaneous_GTEX-QEG5	14190	253798	4790	12437	7107	27081	319403	0.0444266	0.794601	0.0149967	0.0389383	0.0222509	0.0847863
AdiposeSubcutaneous_GTEX-QEL4	17857	253012	3331	11758	5817	20766	312541	0.0571349	0.809532	0.0106578	0.0376207	0.018612	0.0664425
AdiposeSubcutaneous_GTEX-QESD	20629	217567	3377	11055	5753	21623	280004	0.0736739	0.777014	0.0120605	0.0394816	0.0205461	0.0772239
AdiposeSubcutaneous_GTEX-QLQ7	20833	231805	3738	10772	6379	24748	298275	0.0698449	0.777152	0.0125321	0.0361143	0.0213863	0.0829704
AdiposeSubcutaneous_GTEX-QLQW	12110	119363	2029	6603	3620	14018	157743	0.0767704	0.756693	0.0128627	0.0418592	0.0229487	0.0888661
AdiposeSubcutaneous_GTEX-QMRM	13261	133055	2304	6776	3568	14731	173695	0.0763465	0.766027	0.0132646	0.0390109	0.0205418	0.0848096
AdiposeSubcutaneous_GTEX-QV31	28613	286654	5217	15401	8764	34586	379235	0.0754493	0.755874	0.0137566	0.0406107	0.0231097	0.0911994
AdiposeSubcutaneous_GTEX-QV44	6681	427743	6246	9536	11443	38485	500134	0.0133584	0.855257	0.0124887	0.0190669	0.0228799	0.0769494
AdiposeSubcutaneous_GTEX-QVJO	3645	46951	570	1902	1074	4051	58193	0.0626364	0.806815	0.00979499	0.0326843	0.0184558	0.0696132
AdiposeSubcutaneous_GTEX-R53T	5910	118077	1780	4505	3065	12282	145619	0.0405854	0.810863	0.0122237	0.0309369	0.0210481	0.0843434
AdiposeSubcutaneous_GTEX-R55C	7449	409143	6304	12556	10390	39172	485014	0.0153583	0.843569	0.0129976	0.0258879	0.0214221	0.0807647
AdiposeSubcutaneous_GTEX-R55D	8292	486983	7399	12766	11597	46259	573296	0.0144637	0.849444	0.0129061	0.0222677	0.0202286	0.0806896
AdiposeSubcutaneous_GTEX-R55F	6324	516409	5555	10791	9309	36833	585221	0.0108062	0.882417	0.00949214	0.0184392	0.0159068	0.0629386
AdiposeSubcutaneous_GTEX-R55G	10073	210184	3744	8967	6288	25068	264324	0.0381085	0.795176	0.0141644	0.0339243	0.023789	0.0948382
AdiposeSubcutaneous_GTEX-REY6	6503	371743	5637	11238	9600	39167	443888	0.0146501	0.83747	0.0126991	0.0253172	0.0216271	0.0882362
AdiposeSubcutaneous_GTEX-RM2N	4363	271018	3665	5829	6127	23179	314181	0.0138869	0.862617	0.0116653	0.018553	0.0195015	0.0737759
AdiposeSubcutaneous_GTEX-RTLS	5555	412001	4761	6950	8425	30134	467826	0.0118741	0.880671	0.0101769	0.014856	0.0180088	0.0644128
AdiposeSubcutaneous_GTEX-RU72	7529	495866	6276	9900	10646	42404	572621	0.0131483	0.865958	0.0109601	0.0172889	0.0185917	0.0740525
AdiposeSubcutaneous_GTEX-RVPU	10282	290591	3638	9530	6666	23638	344345	0.0298596	0.843895	0.010565	0.0276757	0.0193585	0.0686463
AdiposeSubcutaneous_GTEX-RWSA	14546	123769	2202	8235	3590	13217	165559	0.0878599	0.747582	0.0133004	0.0497406	0.0216841	0.0798326
AdiposeSubcutaneous_GTEX-S32W	33309	305360	4204	20660	8106	32815	404454	0.0823555	0.754993	0.0103943	0.0510812	0.0200418	0.0811341
AdiposeSubcutaneous_GTEX-S33H	44427	444030	6408	25975	11875	43100	575815	0.077155	0.771133	0.0111286	0.04511	0.0206229	0.0748504
AdiposeSubcutaneous_GTEX-S341	10355	103522	2137	10060	4226	16191	146491	0.0706869	0.706678	0.0145879	0.0686732	0.0288482	0.110526
AdiposeSubcutaneous_GTEX-S3XE	23632	243584	4620	18072	8930	29654	328492	0.0719409	0.741522	0.0140643	0.055015	0.0271848	0.0902731
AdiposeSubcutaneous_GTEX-S4P3	22881	214384	4661	22197	9045	30702	303870	0.0752986	0.705512	0.0153388	0.0730477	0.029766	0.101037
AdiposeSubcutaneous_GTEX-S4Q7	19605	196621	3695	13788	7360	27292	268361	0.0730546	0.732674	0.0137688	0.0513786	0.0274257	0.101699
AdiposeSubcutaneous_GTEX-S4UY	53650	562430	10957	44276	18858	71104	761275	0.0704739	0.7388	0.014393	0.0581603	0.0247716	0.0934012
AdiposeSubcutaneous_GTEX-S4Z8	19380	231520	3873	12851	6709	24767	299100	0.0647944	0.774055	0.0129488	0.0429656	0.0224306	0.0828051
AdiposeSubcutaneous_GTEX-S7SE	16188	279248	3947	12479	7003	25616	344481	0.0469924	0.810634	0.0114578	0.0362255	0.0203291	0.0743611
AdiposeSubcutaneous_GTEX-S7SF	24310	251730	4805	16899	8294	32355	338393	0.0718395	0.743898	0.0141995	0.049939	0.02451	0.0956137
AdiposeSubcutaneous_GTEX-S95S	15450	192716	3582	11974	6429	24220	254371	0.0607381	0.757618	0.0140818	0.047073	0.0252741	0.0952153
AdiposeSubcutaneous_GTEX-SIU8	14925	300725	3251	11515	6929	23223	360568	0.041393	0.834031	0.00901633	0.0319357	0.0192169	0.0644067
AdiposeSubcutaneous_GTEX-SJXC	19515	340688	3839	14394	9001	28070	415507	0.0469667	0.819933	0.00923931	0.034642	0.0216627	0.067556
AdiposeSubcutaneous_GTEX-SN8G	7717	550748	6257	12553	10024	38767	626066	0.0123262	0.879696	0.00999415	0.0200506	0.0160111	0.0619216
AdiposeSubcutaneous_GTEX-SNMC	13255	262666	3789	11282	6755	25290	323037	0.0410325	0.813114	0.0117293	0.0349248	0.0209109	0.0782882
AdiposeSubcutaneous_GTEX-SSA3	5720	97780	1893	4753	3401	13944	127491	0.0448659	0.766956	0.0148481	0.0372811	0.0266764	0.109372
AdiposeSubcutaneous_GTEX-SUCS	24386	317990	5265	18613	9924	38502	414680	0.0588068	0.766832	0.0126965	0.0448852	0.0239317	0.0928475
AdiposeSubcutaneous_GTEX-T2IS	8425	176115	2400	6400	4215	16986	214541	0.0392699	0.820892	0.0111867	0.0298311	0.0196466	0.0791737
AdiposeSubcutaneous_GTEX-T5JC	16036	328014	3843	11756	6669	25884	392202	0.0408871	0.836339	0.00979852	0.0299743	0.017004	0.0659966
AdiposeSubcutaneous_GTEX-T5JW	17768	273824	5871	19402	9672	40626	367163	0.0483927	0.745783	0.0159902	0.052843	0.0263425	0.110648
AdiposeSubcutaneous_GTEX-T6MN	35657	641730	8356	25403	13605	53048	777799	0.0458435	0.825059	0.0107431	0.0326601	0.0174917	0.0682027
AdiposeSubcutaneous_GTEX-T6MO	22248	393308	6395	16682	9885	43208	491726	0.0452447	0.799852	0.0130052	0.0339254	0.0201027	0.0878701
AdiposeSubcutaneous_GTEX-T8EM	30945	456527	6250	19985	11626	46569	571902	0.0541089	0.798261	0.0109284	0.0349448	0.0203287	0.0814283
AdiposeSubcutaneous_GTEX-TKQ1	6824	327903	6703	11632	11758	45652	410472	0.0166248	0.798844	0.01633	0.0283381	0.0286451	0.111218
AdiposeSubcutaneous_GTEX-TMKS	23719	256046	4800	14832	9880	41457	350734	0.0676267	0.730029	0.0136856	0.0422885	0.0281695	0.118201
AdiposeSubcutaneous_GTEX-TML8	18017	365087	5294	14131	9609	41955	454093	0.0396769	0.803992	0.0116584	0.0311192	0.0211609	0.092393
AdiposeSubcutaneous_GTEX-TMMY	33282	946388	9385	24485	16451	67518	1097509	0.030325	0.862305	0.00855118	0.0223096	0.0149894	0.0615193
AdiposeSubcutaneous_GTEX-TMZS	7150	223852	5126	8200	7919	33588	285835	0.0250144	0.783151	0.0179334	0.0286879	0.0277048	0.117508
AdiposeSubcutaneous_GTEX-TSE9	30884	624055	6573	20949	12503	48480	743444	0.0415418	0.839411	0.00884128	0.0281783	0.0168177	0.06521
AdiposeSubcutaneous_GTEX-U3ZN	22696	338648	4536	13603	7958	33488	420929	0.0539188	0.804525	0.0107762	0.0323166	0.0189058	0.0795574
AdiposeSubcutaneous_GTEX-U412	2858	223032	2413	4579	4814	19445	257141	0.0111145	0.867353	0.00938396	0.0178074	0.0187212	0.07562
AdiposeSubcutaneous_GTEX-U4B1	7709	428724	6684	10320	11588	46681	511706	0.0150653	0.837833	0.0130622	0.0201678	0.0226458	0.0912262
AdiposeSubcutaneous_GTEX-U8T8	3693	260344	2899	4981	5307	20674	297898	0.0123969	0.873937	0.00973152	0.0167205	0.0178148	0.0693996
AdiposeSubcutaneous_GTEX-U8XE	6200	330953	5178	8379	9643	35759	396112	0.0156521	0.835504	0.0130721	0.0211531	0.0243441	0.090275
AdiposeSubcutaneous_GTEX-UJHI	8020	415603	6695	11810	11317	47136	500581	0.0160214	0.830241	0.0133745	0.0235926	0.0226077	0.0941626
AdiposeSubcutaneous_GTEX-UTHO	11403	743241	8026	12406	13031	52216	840323	0.0135698	0.884471	0.00955109	0.0147634	0.0155071	0.062138
AdiposeSubcutaneous_GTEX-VJYA	6191	89415	1502	4766	2782	12436	117092	0.052873	0.76363	0.0128275	0.040703	0.0237591	0.106207
AdiposeSubcutaneous_GTEX-VUSG	7148	367468	6282	10355	9752	36426	437431	0.0163409	0.840059	0.0143611	0.0236723	0.0222938	0.0832726
AdiposeSubcutaneous_GTEX-W5WG	5717	356900	5422	8139	8517	33120	417815	0.0136831	0.854206	0.012977	0.0194799	0.0203846	0.0792695
AdiposeSubcutaneous_GTEX-W5X1	7530	549354	6998	12476	12895	48125	637378	0.011814	0.861897	0.0109794	0.0195739	0.0202313	0.0755046
AdiposeSubcutaneous_GTEX-WEY5	58787	341017	5764	35997	10783	41661	494009	0.119	0.690305	0.0116678	0.0728671	0.0218275	0.0843325
AdiposeSubcutaneous_GTEX-WFG8	22211	540868	9780	20605	15230	63828	672522	0.0330264	0.804238	0.0145423	0.0306384	0.0226461	0.0949084
AdiposeSubcutaneous_GTEX-WFJO	44185	274068	4830	23365	7986	29560	383994	0.115067	0.71373	0.0125783	0.0608473	0.0207972	0.0769804
AdiposeSubcutaneous_GTEX-WFON	10721	570533	8568	13509	14580	61760	679671	0.0157738	0.839425	0.0126061	0.0198758	0.0214516	0.0908675
AdiposeSubcutaneous_GTEX-WH7G	8140	440784	6326	9559	11038	40319	516166	0.0157701	0.853958	0.0122557	0.0185192	0.0213846	0.0781125
AdiposeSubcutaneous_GTEX-WHPG	5644	293442	5074	8514	7926	30731	351331	0.0160646	0.835229	0.0144422	0.0242336	0.0225599	0.0874702
AdiposeSubcutaneous_GTEX-WI4N	8700	676164	7055	14282	13357	55546	775104	0.0112243	0.872353	0.009102	0.0184259	0.0172325	0.0716626
AdiposeSubcutaneous_GTEX-WL46	7025	536482	5636	8743	9108	39159	606153	0.0115895	0.88506	0.00929798	0.0144238	0.0150259	0.0646025
AdiposeSubcutaneous_GTEX-WVJS	9425	727803	8477	14884	13533	49624	823746	0.0114416	0.883528	0.0102908	0.0180687	0.0164286	0.0602419
AdiposeSubcutaneous_GTEX-WVLH	10954	671379	7750	16787	16057	52835	775762	0.0141203	0.865445	0.00999018	0.0216394	0.0206984	0.0681072
AdiposeSubcutaneous_GTEX-WY7C	6302	326135	5483	9790	9590	40611	397911	0.0158377	0.819618	0.0137795	0.0246035	0.0241009	0.102061
AdiposeSubcutaneous_GTEX-X15G	5108	275285	4434	12819	7971	29664	335281	0.015235	0.821058	0.0132247	0.0382336	0.0237741	0.088475
AdiposeSubcutaneous_GTEX-X261	7269	569315	5556	10347	10836	40149	643472	0.0112965	0.884755	0.00863441	0.01608	0.0168399	0.0623943
AdiposeSubcutaneous_GTEX-X4EO	7982	565335	6704	11010	10925	41293	643249	0.0124089	0.878874	0.0104221	0.0171162	0.0169841	0.0641944
AdiposeSubcutaneous_GTEX-X4LF	8968	495649	7426	10863	12479	50428	585813	0.0153086	0.846087	0.0126764	0.0185435	0.021302	0.0860821
AdiposeSubcutaneous_GTEX-X4XY	5876	326325	4902	7654	8876	33576	387209	0.0151753	0.842762	0.0126598	0.0197671	0.022923	0.0867129
AdiposeSubcutaneous_GTEX-X5EB	9001	563124	7971	17123	15089	51549	663857	0.0135586	0.848261	0.0120071	0.0257932	0.0227293	0.0776508
AdiposeSubcutaneous_GTEX-X62O	11241	945437	9843	17238	16648	65254	1065661	0.0105484	0.887184	0.00923652	0.0161759	0.0156222	0.0612334
AdiposeSubcutaneous_GTEX-X638	10259	402146	7669	11544	14455	53617	499690	0.0205307	0.804791	0.0153475	0.0231023	0.0289279	0.107301
AdiposeSubcutaneous_GTEX-X88G	6744	295606	5975	10554	11388	42324	372591	0.0181003	0.793379	0.0160364	0.028326	0.0305643	0.113594
AdiposeSubcutaneous_GTEX-X8HC	8988	644944	8191	12487	13669	56422	744701	0.0120693	0.866044	0.010999	0.0167678	0.018355	0.0757646
AdiposeSubcutaneous_GTEX-XAJ8	6658	395439	5995	8689	11239	39467	467487	0.0142421	0.845882	0.0128239	0.0185866	0.0240413	0.0844237
AdiposeSubcutaneous_GTEX-XBEC	5395	366867	4581	8232	9348	30600	425023	0.0126934	0.86317	0.0107782	0.0193684	0.0219941	0.0719961
AdiposeSubcutaneous_GTEX-XBED	6212	307544	5188	7404	8071	34086	368505	0.0168573	0.834572	0.0140785	0.020092	0.021902	0.0924981
AdiposeSubcutaneous_GTEX-XBEW	6971	385165	5879	10682	10551	37555	456803	0.0152604	0.843175	0.0128699	0.0233843	0.0230975	0.0822127
AdiposeSubcutaneous_GTEX-XGQ4	7590	366067	6007	9578	11444	42390	443076	0.0171302	0.826195	0.0135575	0.0216171	0.0258285	0.0956721
AdiposeSubcutaneous_GTEX-XK95	6600	603688	5731	9549	10912	39005	675485	0.00977076	0.89371	0.00848427	0.0141365	0.0161543	0.0577437
AdiposeSubcutaneous_GTEX-XLM4	9019	642218	8831	14735	14644	52549	741996	0.0121551	0.865528	0.0119017	0.0198586	0.019736	0.0708211
AdiposeSubcutaneous_GTEX-XMD2	11849	735401	8370	19419	15691	58737	849467	0.0139487	0.865721	0.00985324	0.0228602	0.0184716	0.0691457
AdiposeSubcutaneous_GTEX-XMK1	8771	491145	7943	11383	12044	49923	581209	0.015091	0.84504	0.0136663	0.019585	0.0207223	0.0858951
AdiposeSubcutaneous_GTEX-XOTO	10459	698957	9128	12209	14318	59982	805053	0.0129917	0.868212	0.0113384	0.0151655	0.0177852	0.0745069
AdiposeSubcutaneous_GTEX-XPVG	6836	331929	6523	9654	10535	40991	406468	0.0168181	0.816618	0.016048	0.0237509	0.0259184	0.100847
AdiposeSubcutaneous_GTEX-XQ3S	5961	420718	5309	8723	7444	31908	480063	0.0124171	0.876381	0.011059	0.0181705	0.0155063	0.0664663
AdiposeSubcutaneous_GTEX-XQ8I	9247	523826	7784	13119	13625	51282	618883	0.0149414	0.846406	0.0125775	0.0211979	0.0220155	0.0828622
AdiposeSubcutaneous_GTEX-XUJ4	7202	308275	5461	10053	10695	37908	379594	0.0189729	0.812118	0.0143864	0.0264836	0.0281748	0.0998646
AdiposeSubcutaneous_GTEX-XUW1	6624	340489	5270	8527	9481	33113	403504	0.0164162	0.843831	0.0130606	0.0211324	0.0234967	0.0820636
AdiposeSubcutaneous_GTEX-XUYS	6844	300457	5447	8103	9238	38083	368172	0.0185891	0.816078	0.0147947	0.0220087	0.0250915	0.103438
AdiposeSubcutaneous_GTEX-XUZC	6283	327971	5882	9730	10538	39946	400350	0.0156938	0.819211	0.0146921	0.0243037	0.026322	0.0997777
AdiposeSubcutaneous_GTEX-XV7Q	5722	336418	5270	7883	8734	34870	398897	0.0143446	0.843371	0.0132114	0.019762	0.0218954	0.087416
AdiposeSubcutaneous_GTEX-XXEK	6505	364499	5668	7967	9721	35460	429820	0.0151342	0.848027	0.0131869	0.0185357	0.0226164	0.0824997
AdiposeSubcutaneous_GTEX-XYKS	7857	412410	5956	10270	12097	45288	493878	0.0159088	0.835044	0.0120597	0.0207946	0.0244939	0.0916988
AdiposeSubcutaneous_GTEX-Y111	7803	518582	7455	9751	10924	40132	594647	0.0131221	0.872084	0.0125368	0.016398	0.0183706	0.0674888
AdiposeSubcutaneous_GTEX-Y114	11338	631507	11361	24581	18736	78650	776173	0.0146076	0.813616	0.0146372	0.0316695	0.0241389	0.101331
AdiposeSubcutaneous_GTEX-Y3I4	11872	664245	10494	17551	17468	65545	787175	0.0150818	0.843834	0.0133312	0.0222962	0.0221907	0.0832661
AdiposeSubcutaneous_GTEX-Y3IK	9922	439308	7421	15053	11921	52331	535956	0.0185127	0.819672	0.0138463	0.0280863	0.0222425	0.0976405
AdiposeSubcutaneous_GTEX-Y5V5	8932	512190	6237	10061	12977	40529	590926	0.0151153	0.866758	0.0105546	0.0170258	0.0219604	0.0685856
AdiposeSubcutaneous_GTEX-Y5V6	5253	212953	3666	5803	6709	22377	256761	0.0204587	0.829382	0.0142779	0.0226008	0.0261294	0.0871511
AdiposeSubcutaneous_GTEX-Y8E4	7461	464667	5685	11831	10219	40855	540718	0.0137983	0.859352	0.0105138	0.0218802	0.0188989	0.0755569
AdiposeSubcutaneous_GTEX-Y8E5	10820	429320	8551	14843	13024	59703	536261	0.0201767	0.80058	0.0159456	0.0276787	0.0242867	0.111332
AdiposeSubcutaneous_GTEX-Y8LW	8452	471653	6824	13527	11037	45562	557055	0.0151726	0.84669	0.0122501	0.0242831	0.0198131	0.0817908
AdiposeSubcutaneous_GTEX-YB5E	8124	356163	6100	10409	11257	41163	433216	0.0187528	0.822137	0.0140807	0.0240273	0.0259847	0.0950173
AdiposeSubcutaneous_GTEX-YB5K	8831	400758	7073	14650	12063	47572	490947	0.0179877	0.816296	0.0144069	0.0298403	0.0245709	0.0968984
AdiposeSubcutaneous_GTEX-YEC3	7410	396610	5260	9030	9979	35509	463798	0.0159768	0.855135	0.0113411	0.0194697	0.0215158	0.0765613
AdiposeSubcutaneous_GTEX-YEC4	9476	438780	7398	13511	11299	46484	526948	0.0179828	0.832682	0.0140393	0.0256401	0.0214423	0.0882136
AdiposeSubcutaneous_GTEX-YECK	15238	861306	10737	24462	18692	72351	1002786	0.0151957	0.858913	0.0107072	0.024394	0.0186401	0.07215
AdiposeSubcutaneous_GTEX-YF7O	8987	469615	6403	11070	12554	43095	551724	0.0162889	0.851177	0.0116054	0.0200644	0.0227541	0.0781097
AdiposeSubcutaneous_GTEX-YFC4	10159	707023	7936	13625	13746	53379	805868	0.0126063	0.877343	0.00984777	0.0169072	0.0170574	0.0662379
AdiposeSubcutaneous_GTEX-YFCO	16110	755151	11588	29975	20641	78248	911713	0.01767	0.828277	0.0127101	0.0328777	0.0226398	0.0858253
AdiposeSubcutaneous_GTEX-YJ89	10004	770887	7876	12239	12775	49251	863032	0.0115917	0.893231	0.00912597	0.0141814	0.0148025	0.0570674
AdiposeSubcutaneous_GTEX-YJ8A	7879	395562	5767	9339	10246	37670	466463	0.0168909	0.848003	0.0123633	0.0200209	0.0219653	0.0807567
AdiposeSubcutaneous_GTEX-YJ8O	8489	515345	6716	10808	13265	45897	600520	0.0141361	0.858165	0.0111836	0.0179977	0.0220892	0.0764288
AdiposeSubcutaneous_GTEX-Z93S	7274	442962	6007	7916	8986	34282	507427	0.0143351	0.872957	0.0118382	0.0156003	0.017709	0.0675605
AdiposeSubcutaneous_GTEX-Z93T	7190	368713	6908	10094	11857	46126	450888	0.0159463	0.817749	0.0153209	0.0223869	0.026297	0.1023
AdiposeSubcutaneous_GTEX-Z9EW	8772	371863	5589	18933	9255	36123	450535	0.0194702	0.825381	0.0124053	0.0420234	0.0205422	0.080178
AdiposeSubcutaneous_GTEX-ZAJG	8713	689351	8248	13589	13143	54645	787689	0.0110615	0.875156	0.0104711	0.0172517	0.0166855	0.0693738
AdiposeSubcutaneous_GTEX-ZAK1	10570	499695	6720	22937	11416	42082	593420	0.017812	0.84206	0.0113242	0.0386522	0.0192376	0.0709144
AdiposeSubcutaneous_GTEX-ZC5H	7070	431036	5702	8717	12076	40717	505318	0.0139912	0.852999	0.011284	0.0172505	0.0238978	0.080577
AdiposeSubcutaneous_GTEX-ZDTS	7486	423500	6077	8002	8874	38353	492292	0.0152064	0.860262	0.0123443	0.0162546	0.0180259	0.077907
AdiposeSubcutaneous_GTEX-ZDTT	4633	179425	3913	4891	6598	24054	223514	0.020728	0.802746	0.0175067	0.0218823	0.0295194	0.107617
AdiposeSubcutaneous_GTEX-ZDXO	5516	343939	5170	6840	7687	30328	399480	0.013808	0.860967	0.0129418	0.0171223	0.0192425	0.0759187
AdiposeSubcutaneous_GTEX-ZDYS	4333	221665	3950	5322	5787	25517	266574	0.0162544	0.831533	0.0148176	0.0199644	0.0217088	0.095722
AdiposeSubcutaneous_GTEX-ZE7O	6183	537938	5789	8153	8966	36886	603915	0.0102382	0.890751	0.00958579	0.0135002	0.0148465	0.0610781
AdiposeSubcutaneous_GTEX-ZE9C	5244	431808	4618	5781	7137	27587	482175	0.0108757	0.895542	0.00957744	0.0119894	0.0148017	0.0572137
AdiposeSubcutaneous_GTEX-ZEX8	7138	447289	6484	9090	11183	42030	523214	0.0136426	0.854887	0.0123926	0.0173734	0.0213737	0.0803304
AdiposeSubcutaneous_GTEX-ZF28	4428	334191	4627	6366	7150	29580	386342	0.0114613	0.865013	0.0119764	0.0164776	0.0185069	0.0765643
AdiposeSubcutaneous_GTEX-ZF29	8725	522763	8650	11701	12976	53511	618326	0.0141107	0.845449	0.0139894	0.0189237	0.0209857	0.0865417
AdiposeSubcutaneous_GTEX-ZF3C	9406	635737	8848	12808	15094	55754	737647	0.0127514	0.861844	0.0119949	0.0173633	0.0204624	0.0755836
AdiposeSubcutaneous_GTEX-ZLV1	7942	410386	6502	9437	10916	43687	488870	0.0162456	0.839458	0.0133001	0.0193037	0.022329	0.0893632
AdiposeSubcutaneous_GTEX-ZLWG	5841	283063	4965	8077	8201	33752	343899	0.0169846	0.823099	0.0144374	0.0234865	0.0238471	0.0981451
AdiposeSubcutaneous_GTEX-ZP4G	5914	287706	4961	9337	8760	31118	347796	0.0170042	0.827226	0.0142641	0.0268462	0.0251872	0.089472
AdiposeSubcutaneous_GTEX-ZPCL	8604	389450	6738	12720	11514	40922	469948	0.0183084	0.828709	0.0143378	0.0270668	0.0245006	0.0870777
AdiposeSubcutaneous_GTEX-ZPIC	8639	393973	6824	13152	10823	42525	475936	0.0181516	0.827786	0.0143381	0.027634	0.0227405	0.0893502
AdiposeSubcutaneous_GTEX-ZPU1	8800	394983	6489	12634	10733	42814	476453	0.0184698	0.829007	0.0136194	0.0265168	0.0225269	0.0898599
AdiposeSubcutaneous_GTEX-ZQG8	5657	233829	5490	8508	8018	37185	298687	0.0189396	0.782856	0.0183804	0.0284847	0.0268442	0.124495
AdiposeSubcutaneous_GTEX-ZT9X	7668	366250	5975	11853	9813	40483	442042	0.0173468	0.828541	0.0135168	0.0268142	0.0221992	0.0915818
AdiposeSubcutaneous_GTEX-ZTPG	6850	371835	6128	8906	9933	38255	441907	0.015501	0.841433	0.0138672	0.0201536	0.0224776	0.086568
AdiposeSubcutaneous_GTEX-ZTSS	9114	378030	6414	14246	10485	41645	459934	0.0198159	0.821922	0.0139455	0.030974	0.0227967	0.0905456
AdiposeSubcutaneous_GTEX-ZTX8	10962	440869	7771	14352	16768	53105	543827	0.0201571	0.810679	0.0142895	0.0263907	0.0308333	0.0976505
AdiposeSubcutaneous_GTEX-ZUA1	11027	581637	8077	14786	12708	46622	674857	0.0163398	0.861867	0.0119685	0.0219098	0.0188307	0.0690843
AdiposeSubcutaneous_GTEX-ZV68	9781	514217	6970	18764	11403	43356	604491	0.0161806	0.850661	0.0115304	0.031041	0.0188638	0.0717232
AdiposeSubcutaneous_GTEX-ZVE2	7339	481072	5709	13227	11402	42363	561112	0.0130794	0.857355	0.0101744	0.0235728	0.0203204	0.0754983
AdiposeSubcutaneous_GTEX-ZVP2	6324	358132	6020	8321	9532	38504	426833	0.0148161	0.839045	0.0141039	0.0194947	0.0223319	0.0902086
AdiposeSubcutaneous_GTEX-ZVT2	8806	466932	8433	14055	12692	53659	564577	0.0155975	0.827048	0.0149368	0.0248947	0.0224805	0.0950428
AdiposeSubcutaneous_GTEX-ZVT4	7608	432172	5426	9932	10837	34784	500759	0.0151929	0.863034	0.0108356	0.0198339	0.0216411	0.0694626
AdiposeSubcutaneous_GTEX-ZVTK	8553	476228	7026	9937	10362	43701	555807	0.0153884	0.856823	0.0126411	0.0178785	0.0186432	0.0786262
AdiposeSubcutaneous_GTEX-ZVZO	9706	467082	8558	13640	14792	56344	570122	0.0170244	0.819267	0.0150108	0.0239247	0.0259453	0.098828
AdiposeSubcutaneous_GTEX-ZVZP	6065	219135	4119	9760	6442	24439	269960	0.0224663	0.811731	0.0152578	0.0361535	0.0238628	0.0905282
AdiposeSubcutaneous_GTEX-ZVZQ	14117	738236	8962	25519	15956	64138	866928	0.0162839	0.851554	0.0103377	0.0294361	0.0184052	0.0739831
AdiposeSubcutaneous_GTEX-ZXES	7271	363476	6234	9791	10985	40282	438039	0.016599	0.82978	0.0142316	0.0223519	0.0250777	0.0919598
AdiposeSubcutaneous_GTEX-ZXG5	9145	489531	5645	15855	10248	42050	572474	0.0159745	0.855115	0.00986071	0.0276956	0.0179012	0.0734531
AdiposeSubcutaneous_GTEX-ZYFC	9088	495584	8123	10121	11619	47891	582426	0.0156037	0.850896	0.0139468	0.0173773	0.0199493	0.0822268
AdiposeSubcutaneous_GTEX-ZYFD	5671	331222	4514	6409	7905	33036	388757	0.0145875	0.852003	0.0116114	0.0164859	0.020334	0.0849785
AdiposeSubcutaneous_GTEX-ZYVF	6100	380467	5763	8664	8294	35698	444986	0.0137083	0.855009	0.012951	0.0194703	0.0186388	0.0802227
AdiposeSubcutaneous_GTEX-ZYW4	7702	475835	5697	11916	8909	39980	550039	0.0140026	0.865093	0.0103574	0.0216639	0.016197	0.0726858
AdiposeSubcutaneous_GTEX-ZYWO	11702	446401	9089	16523	13061	52097	548873	0.0213201	0.813305	0.0165594	0.0301035	0.023796	0.0949163
AdiposeSubcutaneous_GTEX-ZYY3	9114	465380	6936	14092	10704	44377	550603	0.0165528	0.845219	0.0125971	0.0255938	0.0194405	0.0805971
AdiposeSubcutaneous_GTEX-ZZ64	7034	267290	4954	10068	8733	31684	329763	0.0213305	0.810552	0.0150229	0.030531	0.0264827	0.0960811
AdiposeSubcutaneous_GTEX-ZZPU	6265	275498	5591	6620	8319	30639	332932	0.0188177	0.82749	0.0167932	0.0198839	0.0249871	0.0920278
AdiposeVisceral_GTEX-1117F	8191	587223	6217	14884	10100	42278	668893	0.0122456	0.877903	0.00929446	0.0222517	0.0150996	0.0632059
AdiposeVisceral_GTEX-111CU	6959	155209	5308	11681	7922	31999	219078	0.0317649	0.708465	0.0242288	0.0533189	0.0361606	0.146062
AdiposeVisceral_GTEX-111YS	7225	190609	5256	12050	7995	33875	257010	0.0281117	0.74164	0.0204506	0.0468853	0.0311077	0.131804
AdiposeVisceral_GTEX-1122O	7092	168038	5021	8135	8158	29952	226396	0.0313256	0.74223	0.022178	0.0359326	0.0360342	0.132299
AdiposeVisceral_GTEX-1128S	6545	463569	5951	10941	10133	42489	539628	0.0121287	0.859053	0.011028	0.0202751	0.0187778	0.0787376
AdiposeVisceral_GTEX-113JC	6300	697714	6272	8608	10861	42184	771939	0.00816127	0.903846	0.00812499	0.0111511	0.0140698	0.0546468
AdiposeVisceral_GTEX-117YW	7383	639443	6672	9216	10238	45175	718127	0.0102809	0.890432	0.00929084	0.0128334	0.0142565	0.0629067
AdiposeVisceral_GTEX-117YX	4676	161729	4556	6480	7715	34260	219416	0.0213111	0.737088	0.0207642	0.0295329	0.0351615	0.156142
AdiposeVisceral_GTEX-1192X	7005	703935	6719	10229	11437	46761	786086	0.00891124	0.895494	0.00854741	0.0130126	0.0145493	0.0594859
AdiposeVisceral_GTEX-11DXX	4567	197511	4068	5586	6876	27023	245631	0.0185929	0.804096	0.0165614	0.0227414	0.0279932	0.110015
AdiposeVisceral_GTEX-11DXY	8423	793774	7624	10490	12114	49285	881710	0.00955303	0.900267	0.00864683	0.0118973	0.0137392	0.0558971
AdiposeVisceral_GTEX-11DXZ	7458	395122	6254	9039	10905	42194	470972	0.0158353	0.83895	0.0132789	0.0191922	0.0231542	0.0895892
AdiposeVisceral_GTEX-11DYG	9230	564166	6530	16081	11420	45207	652634	0.0141427	0.864445	0.0100056	0.0246402	0.0174983	0.0692685
AdiposeVisceral_GTEX-11EM3	7387	230231	6128	9260	9894	43898	306798	0.0240777	0.750432	0.0199741	0.0301827	0.0322492	0.143084
AdiposeVisceral_GTEX-11EQ9	7028	163848	4133	10638	7676	30322	223645	0.0314248	0.732625	0.0184802	0.0475665	0.0343223	0.135581
AdiposeVisceral_GTEX-11GS4	9752	712924	7463	11812	13664	49737	805352	0.012109	0.885233	0.00926676	0.0146669	0.0169665	0.0617581
AdiposeVisceral_GTEX-11GSO	6306	486125	5385	8586	9631	35091	551124	0.0114421	0.882061	0.00977094	0.0155791	0.0174752	0.0636717
AdiposeVisceral_GTEX-11I78	5844	171954	5323	7447	8455	35200	234223	0.0249506	0.734147	0.0227262	0.0317945	0.0360981	0.150284
AdiposeVisceral_GTEX-11LCK	6486	214616	5986	8785	8908	35576	280357	0.0231348	0.76551	0.0213513	0.031335	0.0317738	0.126895
AdiposeVisceral_GTEX-11NUK	6712	540932	5588	7224	8587	36597	605640	0.0110825	0.893158	0.0092266	0.0119279	0.0141784	0.060427
AdiposeVisceral_GTEX-11NV4	6517	570263	5309	9329	9062	37803	638283	0.0102102	0.893433	0.00831763	0.0146158	0.0141975	0.0592261
AdiposeVisceral_GTEX-11OF3	6438	525017	5252	8755	9625	32137	587224	0.0109634	0.894066	0.00894378	0.0149091	0.0163907	0.054727
AdiposeVisceral_GTEX-11P7K	5535	193735	5083	10132	8918	33394	256797	0.021554	0.754429	0.0197938	0.0394553	0.0347278	0.13004
AdiposeVisceral_GTEX-11P81	9682	389496	7785	11610	13236	47928	479737	0.0201819	0.811895	0.0162276	0.0242008	0.0275901	0.0999047
AdiposeVisceral_GTEX-11P82	4715	148074	4377	7050	7681	33257	205154	0.0229827	0.72177	0.0213352	0.0343644	0.0374402	0.162107
AdiposeVisceral_GTEX-11PRG	5433	391078	4699	6670	8007	31651	447538	0.0121398	0.873843	0.0104997	0.0149038	0.0178912	0.0707225
AdiposeVisceral_GTEX-11TT1	7117	215733	5741	9690	10631	39530	288442	0.0246739	0.747925	0.0199035	0.0335943	0.0368566	0.137047
AdiposeVisceral_GTEX-11VI4	6257	252508	4871	7661	9649	36871	317817	0.0196874	0.794508	0.0153264	0.0241051	0.0303602	0.116013
AdiposeVisceral_GTEX-11WQK	6854	673471	6790	9925	10354	41072	748466	0.0091574	0.899802	0.00907189	0.0132605	0.0138336	0.0548749
AdiposeVisceral_GTEX-11XUK	4124	158153	3990	5996	6875	25051	204189	0.020197	0.774542	0.0195407	0.029365	0.0336698	0.122685
AdiposeVisceral_GTEX-11ZTS	7126	635411	6822	11799	11812	45069	718039	0.00992425	0.884925	0.00950088	0.0164323	0.0164504	0.0627668
AdiposeVisceral_GTEX-11ZUS	4525	497439	4634	6726	7359	28993	549676	0.00823212	0.904968	0.00843042	0.0122363	0.0133879	0.0527456
AdiposeVisceral_GTEX-1211K	5504	189856	5406	7823	8135	35522	252246	0.02182	0.752662	0.0214315	0.0310134	0.0322503	0.140823
AdiposeVisceral_GTEX-1212Z	6008	351543	4542	5560	7466	28553	403672	0.0148834	0.870863	0.0112517	0.0137736	0.0184952	0.0707332
AdiposeVisceral_GTEX-12584	6732	506676	6179	9104	10150	40054	578895	0.0116291	0.875247	0.0106738	0.0157265	0.0175334	0.0691904
AdiposeVisceral_GTEX-12696	6074	453093	5481	7465	8453	35689	516255	0.0117655	0.877653	0.0106168	0.0144599	0.0163737	0.0691306
AdiposeVisceral_GTEX-12BJ1	4758	166786	4530	6031	6646	28831	217582	0.0218676	0.766543	0.0208197	0.0277183	0.0305448	0.132506
AdiposeVisceral_GTEX-12C56	5807	206540	5273	8249	9897	38862	274628	0.021145	0.752072	0.0192005	0.030037	0.0360378	0.141508
AdiposeVisceral_GTEX-12KS4	7531	657801	6931	10489	12579	46724	742055	0.0101488	0.886459	0.00934028	0.0141351	0.0169516	0.0629657
AdiposeVisceral_GTEX-12WSA	6417	503295	5458	7571	10069	35428	568238	0.0112928	0.885712	0.00960513	0.0133236	0.0177197	0.0623471
AdiposeVisceral_GTEX-12WSC	8000	546850	6513	9416	11352	44087	626218	0.0127751	0.873258	0.0104005	0.0150363	0.0181279	0.070402
AdiposeVisceral_GTEX-12WSG	7475	532513	6685	10038	10827	41820	609358	0.012267	0.873892	0.0109706	0.0164731	0.0177679	0.0686296
AdiposeVisceral_GTEX-12WSI	5197	368960	4458	6002	7116	24992	416725	0.0124711	0.88538	0.0106977	0.0144028	0.017076	0.0599724
AdiposeVisceral_GTEX-12WSK	8446	194274	5382	17661	9496	37206	272465	0.0309985	0.713024	0.019753	0.0648193	0.0348522	0.136553
AdiposeVisceral_GTEX-12WSL	9588	230924	5925	19901	10265	36505	313108	0.030622	0.737522	0.0189232	0.0635595	0.0327842	0.116589
AdiposeVisceral_GTEX-12WSM	6578	454364	5676	7779	8772	35641	518810	0.012679	0.875781	0.0109404	0.0149939	0.0169079	0.0686976
AdiposeVisceral_GTEX-12ZZW	6017	696992	5709	8713	9630	39108	766169	0.00785336	0.909711	0.00745136	0.0113722	0.012569	0.0510436
AdiposeVisceral_GTEX-12ZZX	5705	472129	4473	7896	6861	28428	525492	0.0108565	0.898451	0.00851202	0.0150259	0.0130563	0.0540979
AdiposeVisceral_GTEX-13111	7457	212967	4999	8818	8565	34602	277408	0.026881	0.767703	0.0180204	0.0317871	0.0308751	0.124733
AdiposeVisceral_GTEX-13112	5935	387960	4748	6394	8106	29345	442488	0.0134128	0.87677	0.0107302	0.0144501	0.0183191	0.0663182
AdiposeVisceral_GTEX-13113	6766	254735	5776	9531	11772	42292	330872	0.020449	0.76989	0.0174569	0.0288057	0.0355787	0.12782
AdiposeVisceral_GTEX-1313W	8765	593056	6161	9393	10579	37526	665480	0.0131709	0.89117	0.00925798	0.0141146	0.0158968	0.0563894
AdiposeVisceral_GTEX-131XE	6651	271687	4857	8052	9462	34345	335054	0.0198505	0.810875	0.0144962	0.0240319	0.0282402	0.102506
AdiposeVisceral_GTEX-131XF	4760	170598	4557	7060	7849	30782	225606	0.0210987	0.756177	0.0201989	0.0312935	0.0347907	0.136441
AdiposeVisceral_GTEX-131XG	8958	219823	5996	10783	11219	36380	293159	0.0305568	0.749842	0.0204531	0.0367821	0.0382693	0.124096
AdiposeVisceral_GTEX-131XH	8467	525179	6366	11012	11147	44774	606945	0.0139502	0.865283	0.0104886	0.0181433	0.0183657	0.0737695
AdiposeVisceral_GTEX-131YS	8106	586414	6941	10197	12404	41647	665709	0.0121765	0.880886	0.0104265	0.0153175	0.0186328	0.0625604
AdiposeVisceral_GTEX-132AR	9139	330626	6432	11278	12344	44599	414418	0.0220526	0.797808	0.0155206	0.0272141	0.0297864	0.107618
AdiposeVisceral_GTEX-132NY	7362	548463	6347	9149	9768	41615	622704	0.0118226	0.880776	0.0101926	0.0146924	0.0156864	0.0668295
AdiposeVisceral_GTEX-132Q8	8080	775274	7795	11610	13685	50847	867291	0.00931637	0.893903	0.00898776	0.0133865	0.015779	0.0586274
AdiposeVisceral_GTEX-132QS	4161	133148	3586	7594	6110	27441	182040	0.0228576	0.731422	0.019699	0.0417161	0.0335641	0.150742
AdiposeVisceral_GTEX-1339X	3369	139273	3223	4704	5469	21280	177318	0.0189998	0.785442	0.0181764	0.0265286	0.0308429	0.12001
AdiposeVisceral_GTEX-133LE	9220	248796	6649	12004	12105	44908	333682	0.0276311	0.745608	0.0199262	0.0359744	0.0362771	0.134583
AdiposeVisceral_GTEX-1399S	6622	173559	4825	8218	8648	34032	235904	0.0280707	0.735719	0.0204532	0.0348362	0.036659	0.144262
AdiposeVisceral_GTEX-1399T	8340	739639	7102	10607	12396	45140	823224	0.0101309	0.898466	0.00862706	0.0128847	0.0150579	0.0548332
AdiposeVisceral_GTEX-139D8	12592	792008	8705	15580	15565	59630	904080	0.013928	0.876038	0.00962857	0.017233	0.0172164	0.0659566
AdiposeVisceral_GTEX-139T6	4461	142355	4055	7177	6771	24441	189260	0.0235707	0.752166	0.0214256	0.0379214	0.0357762	0.12914
AdiposeVisceral_GTEX-139TU	9308	627110	6356	9575	12839	42141	707329	0.0131594	0.886589	0.00898592	0.0135368	0.0181514	0.0595777
AdiposeVisceral_GTEX-139YR	10258	481882	7486	13962	12485	49417	575490	0.0178248	0.837342	0.013008	0.0242611	0.0216946	0.0858694
AdiposeVisceral_GTEX-13CF3	7765	212523	6043	8719	10712	35917	281679	0.0275668	0.754486	0.0214535	0.0309537	0.0380291	0.12751
AdiposeVisceral_GTEX-13D11	7507	193596	5431	8346	10584	32701	258165	0.0290783	0.749893	0.0210369	0.0323282	0.040997	0.126667
AdiposeVisceral_GTEX-13FH7	8538	209576	5102	10295	9912	38128	281551	0.0303249	0.744362	0.0181211	0.0365653	0.035205	0.135421
AdiposeVisceral_GTEX-13FHO	7212	490553	5425	8851	9723	33032	554796	0.0129994	0.884204	0.00977837	0.0159536	0.0175254	0.059539
AdiposeVisceral_GTEX-13FTW	4391	153846	3708	5870	6629	25870	200314	0.0219206	0.768024	0.0185109	0.029304	0.033093	0.129147
AdiposeVisceral_GTEX-13FTX	8445	216591	5499	10299	10465	37384	288683	0.0292535	0.750273	0.0190486	0.0356758	0.0362508	0.129498
AdiposeVisceral_GTEX-13G51	6373	480246	5423	9410	9469	34290	545211	0.0116891	0.880844	0.00994661	0.0172594	0.0173676	0.0628931
AdiposeVisceral_GTEX-13IVO	8304	594240	5782	9475	11802	41650	671253	0.0123709	0.88527	0.00861374	0.0141154	0.017582	0.0620481
AdiposeVisceral_GTEX-13JUV	9064	577545	6335	11989	11124	44153	660210	0.013729	0.87479	0.00959543	0.0181594	0.0168492	0.0668772
AdiposeVisceral_GTEX-13N11	8752	358123	7063	12240	12497	48872	447547	0.0195555	0.800191	0.0157816	0.0273491	0.0279233	0.1092
AdiposeVisceral_GTEX-13N1W	11192	717084	8154	14497	14498	53601	819026	0.013665	0.875533	0.00995573	0.0177003	0.0177015	0.0654448
AdiposeVisceral_GTEX-13N2G	8663	489012	6195	10095	10624	40269	564858	0.0153366	0.865726	0.0109674	0.0178717	0.0188083	0.0712905
AdiposeVisceral_GTEX-13NYS	9642	680981	6628	13072	12183	43480	765986	0.0125877	0.889025	0.0086529	0.0170656	0.015905	0.0567634
AdiposeVisceral_GTEX-13NZ9	9187	569571	6516	10583	11545	42072	649474	0.0141453	0.876973	0.0100327	0.0162947	0.0177759	0.0647786
AdiposeVisceral_GTEX-13NZB	7135	514589	5260	8630	9212	36579	581405	0.012272	0.885078	0.00904705	0.0148434	0.0158444	0.0629148
AdiposeVisceral_GTEX-13O21	5661	179235	4048	6907	7499	26906	230256	0.0245857	0.778416	0.0175804	0.029997	0.0325681	0.116853
AdiposeVisceral_GTEX-13O3P	10761	872462	10078	16993	16426	67103	993823	0.0108279	0.877885	0.0101406	0.0170986	0.0165281	0.0675201
AdiposeVisceral_GTEX-13O3Q	5443	431977	4182	6620	7593	28416	484231	0.0112405	0.892089	0.00863637	0.0136712	0.0156805	0.0586827
AdiposeVisceral_GTEX-13O61	6880	169241	4924	8548	7683	33137	230413	0.0298594	0.734512	0.0213703	0.0370986	0.0333445	0.143816
AdiposeVisceral_GTEX-13OVG	5638	212234	4565	7642	7706	30062	267847	0.0210493	0.79237	0.0170433	0.0285312	0.0287702	0.112236
AdiposeVisceral_GTEX-13OVH	3966	292731	3348	6098	6557	23925	336625	0.0117817	0.869606	0.00994579	0.0181151	0.0194786	0.0710732
AdiposeVisceral_GTEX-13OVJ	10289	493576	7153	11918	11954	45928	580818	0.0177147	0.849795	0.0123154	0.0205193	0.0205813	0.0790747
AdiposeVisceral_GTEX-13OVL	5648	381930	4825	7257	7976	31950	439586	0.0128485	0.86884	0.0109762	0.0165087	0.0181443	0.072682
AdiposeVisceral_GTEX-13OW6	6916	568285	5047	7324	8703	35754	632029	0.0109425	0.899144	0.00798539	0.0115881	0.0137699	0.0565702
AdiposeVisceral_GTEX-13OW7	12353	883065	8260	12340	12744	48747	977509	0.0126372	0.903383	0.00845005	0.0126239	0.0130372	0.0498686
AdiposeVisceral_GTEX-13OW8	5207	466012	4325	6574	7666	30226	520010	0.0100133	0.89616	0.00831715	0.0126421	0.014742	0.0581258
AdiposeVisceral_GTEX-13PDP	10518	782096	7098	12326	13531	45717	871286	0.0120718	0.897634	0.00814658	0.0141469	0.0155299	0.0524707
AdiposeVisceral_GTEX-13PL6	9510	717516	6893	11360	12251	46701	804231	0.011825	0.892177	0.00857092	0.0141253	0.0152332	0.0580691
AdiposeVisceral_GTEX-13PL7	5147	189867	4763	7778	8529	34969	251053	0.0205016	0.756283	0.0189721	0.0309815	0.0339729	0.139289
AdiposeVisceral_GTEX-13PVQ	8655	667583	6761	11803	11033	49441	755276	0.0114594	0.883893	0.00895169	0.0156274	0.0146079	0.0654608
AdiposeVisceral_GTEX-13PVR	5215	199390	4905	7206	8053	34018	258787	0.0201517	0.770479	0.0189538	0.0278453	0.0311183	0.131452
AdiposeVisceral_GTEX-13QBU	5448	174174	5228	8009	8520	35078	236457	0.0230401	0.736599	0.0221097	0.0338709	0.0360319	0.148348
AdiposeVisceral_GTEX-13RTK	5700	220506	4890	8313	8798	38255	286462	0.0198979	0.769757	0.0170703	0.0290196	0.0307126	0.133543
AdiposeVisceral_GTEX-13S7M	6470	572967	5911	9481	9839	40098	644766	0.0100346	0.888643	0.00916767	0.0147046	0.0152598	0.06219
AdiposeVisceral_GTEX-13S86	7315	338847	7231	9981	11136	45182	419692	0.0174294	0.807371	0.0172293	0.0237817	0.0265337	0.107655
AdiposeVisceral_GTEX-13U4I	12105	466213	8319	14902	13666	51969	567174	0.0213427	0.821993	0.0146675	0.0262741	0.0240949	0.091628
AdiposeVisceral_GTEX-13VXT	9254	353301	7500	13315	14219	53383	450972	0.0205201	0.783421	0.0166307	0.0295251	0.0315297	0.118373
AdiposeVisceral_GTEX-13VXU	10993	798188	7710	12164	13986	48422	891463	0.0123314	0.895369	0.0086487	0.013645	0.0156888	0.0543175
AdiposeVisceral_GTEX-13W3W	5304	214860	4913	7342	7508	31386	271313	0.0195494	0.791927	0.0181082	0.027061	0.0276728	0.115682
AdiposeVisceral_GTEX-13W46	7518	711393	6959	11670	12460	49230	799230	0.00940655	0.890098	0.00870713	0.0146016	0.01559	0.0615968
AdiposeVisceral_GTEX-13X6H	3471	118655	2865	4005	5349	19883	154228	0.0225056	0.769348	0.0185764	0.025968	0.0346824	0.12892
AdiposeVisceral_GTEX-13X6I	9282	781947	8565	12867	14516	58178	885355	0.0104839	0.883202	0.00967409	0.0145332	0.0163957	0.0657115
AdiposeVisceral_GTEX-13X6K	7229	734710	6178	10972	11605	47194	817888	0.00883862	0.898301	0.0075536	0.013415	0.014189	0.0577023
AdiposeVisceral_GTEX-144GN	6326	252815	5344	8066	9262	36473	318286	0.0198752	0.794301	0.0167899	0.025342	0.0290996	0.114592
AdiposeVisceral_GTEX-145LT	6569	242350	5855	7782	9675	36331	308562	0.0212891	0.785418	0.0189751	0.0252202	0.0313551	0.117743
AdiposeVisceral_GTEX-145LU	10173	645309	7035	11695	14930	40687	729829	0.0139389	0.884192	0.00963924	0.0160243	0.0204568	0.0557487
AdiposeVisceral_GTEX-145LV	4063	167464	3634	5153	6040	26728	213082	0.0190678	0.785913	0.0170545	0.0241832	0.0283459	0.125435
AdiposeVisceral_GTEX-145ME	5128	244388	5021	7972	8721	37667	308897	0.016601	0.791163	0.0162546	0.025808	0.0282327	0.12194
AdiposeVisceral_GTEX-145MF	6340	516197	4805	7064	8962	35591	578959	0.0109507	0.891595	0.00829938	0.0122012	0.0154795	0.0614741
AdiposeVisceral_GTEX-145MI	7132	623626	6681	12734	11437	44321	705931	0.010103	0.883409	0.0094641	0.0180386	0.0162013	0.0627838
AdiposeVisceral_GTEX-146FH	8105	374029	6458	11166	10827	43927	454512	0.0178323	0.822924	0.0142086	0.024567	0.0238212	0.0966465
AdiposeVisceral_GTEX-146FR	5939	216502	5122	7303	8613	33907	277386	0.0214106	0.780508	0.0184652	0.0263279	0.0310506	0.122238
AdiposeVisceral_GTEX-14753	7750	581121	5183	9017	11990	33159	648220	0.0119558	0.896487	0.00799574	0.0139104	0.0184968	0.0511539
AdiposeVisceral_GTEX-147JS	5613	530345	5212	7561	9658	35804	594193	0.00944643	0.892547	0.00877156	0.0127248	0.016254	0.0602565
AdiposeVisceral_GTEX-14A6H	8717	810920	7706	14889	13172	51339	906743	0.00961353	0.894322	0.00849855	0.0164203	0.0145267	0.0566191
AdiposeVisceral_GTEX-14AS3	5000	263187	4447	6246	7257	29082	315219	0.015862	0.834934	0.0141077	0.0198148	0.0230221	0.0922597
AdiposeVisceral_GTEX-14B4R	5060	165355	4188	6408	6704	26448	214163	0.0236269	0.772099	0.0195552	0.0299211	0.0313033	0.123495
AdiposeVisceral_GTEX-14BIL	5394	438836	4773	6310	7225	33505	496043	0.0108741	0.884673	0.00962215	0.0127207	0.0145653	0.0675445
AdiposeVisceral_GTEX-14BIN	5177	470449	4632	6812	7051	28348	522469	0.00990872	0.900434	0.0088656	0.0130381	0.0134955	0.0542578
AdiposeVisceral_GTEX-14DAQ	7685	732530	6284	9183	11154	47119	813955	0.00944155	0.899964	0.00772033	0.011282	0.0137035	0.0578889
AdiposeVisceral_GTEX-14E1K	4954	228821	4325	6880	8837	34595	288412	0.0171768	0.793382	0.0149959	0.0238548	0.0306402	0.11995
AdiposeVisceral_GTEX-14ICL	5830	288005	5310	7667	8359	31994	347165	0.0167932	0.829591	0.0152953	0.0220846	0.0240779	0.0921579
AdiposeVisceral_GTEX-U8XE	4823	154642	3295	5406	6448	22839	197453	0.0244261	0.783184	0.0166875	0.0273787	0.0326559	0.115668
AdiposeVisceral_GTEX-UPK5	22473	275521	4081	12395	6635	27202	348307	0.0645207	0.791029	0.0117167	0.0355864	0.0190493	0.0780978
AdiposeVisceral_GTEX-UTHO	10632	256025	2625	7080	4731	18407	299500	0.0354992	0.854841	0.00876461	0.0236394	0.0157963	0.0614591
AdiposeVisceral_GTEX-VUSG	7490	163283	2155	5604	3713	14074	196319	0.0381522	0.831723	0.010977	0.0285454	0.0189131	0.0716894
AdiposeVisceral_GTEX-W5X1	28439	186950	2864	14438	5366	20758	258815	0.109882	0.722331	0.0110658	0.055785	0.020733	0.080204
AdiposeVisceral_GTEX-WEY5	30671	114980	2769	15700	5229	21939	191288	0.160339	0.601083	0.0144756	0.0820752	0.0273357	0.114691
AdiposeVisceral_GTEX-WFJO	32941	144518	3572	18412	6045	23189	228677	0.14405	0.631974	0.0156203	0.0805153	0.0264347	0.101405
AdiposeVisceral_GTEX-WFON	7494	257730	6289	10251	10495	45807	338066	0.0221673	0.762366	0.0186029	0.0303225	0.0310442	0.135497
AdiposeVisceral_GTEX-WH7G	7527	275331	6028	9608	10914	40640	350048	0.0215028	0.786552	0.0172205	0.0274477	0.0311786	0.116098
AdiposeVisceral_GTEX-WHPG	9310	333080	7499	13129	12857	53442	429317	0.0216856	0.775837	0.0174673	0.0305811	0.0299476	0.124481
AdiposeVisceral_GTEX-WHWD	7180	341205	5552	9112	10784	43417	417250	0.0172079	0.817747	0.0133062	0.0218382	0.0258454	0.104055
AdiposeVisceral_GTEX-WK11	6912	492909	5062	8396	10565	33045	556889	0.0124118	0.885112	0.00908978	0.0150766	0.0189715	0.0593386
AdiposeVisceral_GTEX-WL46	3887	288894	2816	7436	4643	20493	328169	0.0118445	0.880321	0.00858094	0.0226591	0.0141482	0.0624465
AdiposeVisceral_GTEX-WOFM	8690	332408	5985	11216	13031	46957	418287	0.0207752	0.794689	0.0143084	0.0268141	0.0311533	0.11226
AdiposeVisceral_GTEX-WRHK	9057	289021	6254	9547	10266	40637	364782	0.0248285	0.792312	0.0171445	0.0261718	0.0281428	0.111401
AdiposeVisceral_GTEX-WWTW	5524	496257	5367	11274	9857	34821	563100	0.00980998	0.881295	0.00953117	0.0200213	0.0175049	0.061838
AdiposeVisceral_GTEX-WXYG	8135	316353	6590	12735	11892	47830	403535	0.0201593	0.783954	0.0163307	0.0315586	0.0294696	0.118528
AdiposeVisceral_GTEX-WY7C	5416	234964	5003	8393	8599	37578	299953	0.0180562	0.783336	0.0166793	0.0279811	0.0286678	0.12528
AdiposeVisceral_GTEX-WYBS	7474	944238	6907	9635	11501	46635	1026390	0.00728183	0.91996	0.00672941	0.00938727	0.0112053	0.0454359
AdiposeVisceral_GTEX-WYJK	10233	444924	7875	12519	13004	55941	544496	0.0187935	0.81713	0.0144629	0.0229919	0.0238826	0.102739
AdiposeVisceral_GTEX-WYVS	8291	480096	7425	13412	12265	51527	573016	0.0144691	0.83784	0.0129578	0.023406	0.0214043	0.0899224
AdiposeVisceral_GTEX-X3Y1	7596	276903	6038	11885	10845	46344	359611	0.0211228	0.770007	0.0167904	0.0330496	0.0301576	0.128873
AdiposeVisceral_GTEX-X585	4596	376559	4018	6537	6905	27457	426072	0.0107869	0.883792	0.00943033	0.0153425	0.0162062	0.0644422
AdiposeVisceral_GTEX-X8HC	6123	534265	5612	8266	9348	39705	603319	0.0101489	0.885543	0.00930188	0.0137009	0.0154943	0.065811
AdiposeVisceral_GTEX-XAJ8	5498	196952	5185	8477	9348	32298	257758	0.0213301	0.764097	0.0201158	0.0328874	0.0362666	0.125304
AdiposeVisceral_GTEX-XBEC	6433	567734	5792	10249	11777	40297	642282	0.0100158	0.883933	0.00901785	0.0159572	0.0183362	0.0627404
AdiposeVisceral_GTEX-XBED	5455	179752	4763	7334	7447	30248	234999	0.0232129	0.764905	0.0202682	0.0312086	0.0316895	0.128715
AdiposeVisceral_GTEX-XBEW	6874	247011	6213	9008	9877	41118	320101	0.0214745	0.771666	0.0194095	0.0281411	0.0308559	0.128453
AdiposeVisceral_GTEX-XGQ4	5641	210993	4798	7868	8946	35260	273506	0.0206248	0.771438	0.0175426	0.0287672	0.0327086	0.128919
AdiposeVisceral_GTEX-XLM4	5852	493679	5772	8807	10453	38665	563228	0.0103901	0.876517	0.0102481	0.0156367	0.0185591	0.0686489
AdiposeVisceral_GTEX-XMK1	7007	277071	6162	8515	9296	39525	347576	0.0201596	0.797152	0.0177285	0.0244982	0.0267452	0.113716
AdiposeVisceral_GTEX-XOT4	8891	670154	7623	10625	12507	45890	755690	0.0117654	0.886811	0.0100875	0.01406	0.0165504	0.060726
AdiposeVisceral_GTEX-XQ3S	6973	661569	6526	13510	9925	42684	741187	0.00940788	0.89258	0.0088048	0.0182275	0.0133907	0.0575887
AdiposeVisceral_GTEX-XQ8I	6224	359442	5359	8446	9024	35125	423620	0.0146924	0.848501	0.0126505	0.0199377	0.0213021	0.0829163
AdiposeVisceral_GTEX-XUJ4	5025	154961	3964	6069	7343	26904	204266	0.0246003	0.758624	0.0194061	0.0297113	0.0359482	0.131711
AdiposeVisceral_GTEX-XUZC	5981	286162	5353	8730	10567	36713	353506	0.0169191	0.809497	0.0151426	0.0246955	0.029892	0.103854
AdiposeVisceral_GTEX-XV7Q	6834	343826	6008	8829	9906	40261	415664	0.0164412	0.827173	0.014454	0.0212407	0.0238317	0.0968595
AdiposeVisceral_GTEX-XXEK	6034	296210	5380	7712	9242	36397	360975	0.0167158	0.820583	0.0149041	0.0213644	0.0256029	0.10083
AdiposeVisceral_GTEX-XYKS	7245	289746	6189	10653	11746	43870	369449	0.0196103	0.784265	0.016752	0.0288348	0.0317933	0.118744
AdiposeVisceral_GTEX-Y111	6473	492582	5564	7810	9262	35800	557491	0.0116109	0.883569	0.00998043	0.0140092	0.0166137	0.0642163
AdiposeVisceral_GTEX-Y114	8459	273940	8888	19405	15256	61980	387928	0.0218056	0.706162	0.0229115	0.0500222	0.0393269	0.159772
AdiposeVisceral_GTEX-Y3I4	7704	264077	7111	22418	11877	46382	359569	0.0214257	0.734426	0.0197765	0.0623469	0.0330312	0.128993
AdiposeVisceral_GTEX-Y5LM	9177	237193	6736	15650	11746	44805	325307	0.0282103	0.729136	0.0207066	0.0481084	0.0361074	0.137731
AdiposeVisceral_GTEX-Y5V5	5648	372951	5078	6831	8844	30293	429645	0.0131457	0.868045	0.0118191	0.0158992	0.0205844	0.070507
AdiposeVisceral_GTEX-Y5V6	7621	234804	5686	11560	9428	37125	306224	0.024887	0.766772	0.0185681	0.0377501	0.0307879	0.121235
AdiposeVisceral_GTEX-Y8E4	7816	390209	6006	10319	10790	40887	466027	0.0167716	0.83731	0.0128877	0.0221425	0.0231532	0.0877353
AdiposeVisceral_GTEX-Y8LW	8175	349973	7152	10825	11925	48485	436535	0.018727	0.801707	0.0163836	0.0247976	0.0273174	0.111068
AdiposeVisceral_GTEX-Y9LG	8739	307080	7678	13122	13847	59452	409918	0.0213189	0.749125	0.0187306	0.0320113	0.0337799	0.145034
AdiposeVisceral_GTEX-YEC3	4947	167696	4448	7132	7760	29937	221920	0.0222918	0.75566	0.0200433	0.0321377	0.0349676	0.1349
AdiposeVisceral_GTEX-YEC4	10043	264676	7333	12255	13595	49100	357002	0.0281315	0.741385	0.0205405	0.0343275	0.038081	0.137534
AdiposeVisceral_GTEX-YECK	8943	652031	7051	11599	11626	45132	736382	0.0121445	0.885452	0.00957519	0.0157513	0.015788	0.0612888
AdiposeVisceral_GTEX-YFCO	4466	175055	4359	5353	6471	26854	222558	0.0200667	0.786559	0.0195859	0.0240522	0.0290756	0.120661
AdiposeVisceral_GTEX-YJ89	6626	537147	4785	8145	8440	34229	599372	0.0110549	0.896183	0.00798336	0.0135892	0.0140814	0.0571081
AdiposeVisceral_GTEX-Z9EW	5271	168989	4484	6835	7464	31370	224413	0.0234879	0.753027	0.019981	0.0304572	0.0332601	0.139787
AdiposeVisceral_GTEX-ZA64	5160	164932	5141	6992	7996	34862	225083	0.0229249	0.732761	0.0228405	0.0310641	0.0355247	0.154885
AdiposeVisceral_GTEX-ZAB4	11958	739301	8038	25813	13701	50754	849565	0.0140754	0.870211	0.00946131	0.0303838	0.0161271	0.0597412
AdiposeVisceral_GTEX-ZAB5	6726	332243	5632	8254	8718	37715	399288	0.016845	0.832089	0.0141051	0.0206718	0.0218339	0.0944556
AdiposeVisceral_GTEX-ZAJG	6481	569990	6153	9555	9943	40057	642179	0.0100922	0.887587	0.00958144	0.014879	0.0154832	0.0623767
AdiposeVisceral_GTEX-ZC5H	8171	654197	7394	10912	13660	51265	745599	0.010959	0.877411	0.00991686	0.0146352	0.0183208	0.0687568
AdiposeVisceral_GTEX-ZDTS	7166	621744	6562	8281	9792	40304	693849	0.0103279	0.89608	0.00945739	0.0119349	0.0141126	0.0580876
AdiposeVisceral_GTEX-ZDTT	6304	190285	5558	7257	8872	34194	252470	0.0249693	0.753694	0.0220145	0.028744	0.0351408	0.135438
AdiposeVisceral_GTEX-ZDXO	9344	635783	6452	8721	12809	38431	711540	0.0131321	0.893531	0.00906766	0.0122565	0.0180018	0.054011
AdiposeVisceral_GTEX-ZDYS	4947	207932	4840	6521	7449	30437	262126	0.0188726	0.793252	0.0184644	0.0248773	0.0284176	0.116116
AdiposeVisceral_GTEX-ZE7O	7414	555118	5506	8934	9161	37402	623535	0.0118903	0.890276	0.0088303	0.014328	0.014692	0.0599838
AdiposeVisceral_GTEX-ZE9C	6173	543279	5420	7403	9165	34575	606015	0.0101862	0.896478	0.00894367	0.0122159	0.0151234	0.057053
AdiposeVisceral_GTEX-ZEX8	4581	196954	3933	5461	6927	27132	244988	0.0186989	0.803933	0.0160538	0.0222909	0.0282749	0.110748
AdiposeVisceral_GTEX-ZF28	6306	609892	6273	8679	10730	42550	684430	0.00921351	0.891095	0.00916529	0.0126806	0.0156773	0.0621685
AdiposeVisceral_GTEX-ZF29	4825	213241	4786	6545	7392	30549	267338	0.0180483	0.797646	0.0179024	0.0244821	0.0276504	0.114271
AdiposeVisceral_GTEX-ZF2S	5239	229181	4951	5791	7291	29436	281889	0.0185853	0.813019	0.0175637	0.0205435	0.0258648	0.104424
AdiposeVisceral_GTEX-ZF3C	5263	424550	4694	6696	8189	30898	480290	0.010958	0.883945	0.00977326	0.0139416	0.0170501	0.064332
AdiposeVisceral_GTEX-ZG7Y	4980	206962	4703	5992	7845	29859	260341	0.0191288	0.794965	0.0180648	0.023016	0.0301336	0.114692
AdiposeVisceral_GTEX-ZGAY	5034	195126	5279	6523	7985	30643	250590	0.0200886	0.778666	0.0210663	0.0260306	0.0318648	0.122283
AdiposeVisceral_GTEX-ZLV1	5231	150019	4148	5816	6674	29883	201771	0.0259254	0.743511	0.020558	0.0288248	0.0330771	0.148104
AdiposeVisceral_GTEX-ZLWG	5171	187096	4930	7406	8111	31776	244490	0.0211501	0.76525	0.0201644	0.0302916	0.0331752	0.129969
AdiposeVisceral_GTEX-ZP4G	5959	187931	4655	11153	7807	30538	248043	0.0240241	0.757655	0.0187669	0.044964	0.0314744	0.123116
AdiposeVisceral_GTEX-ZPCL	5845	190226	4564	6490	7780	27922	242827	0.0240706	0.783381	0.0187953	0.0267268	0.0320393	0.114987
AdiposeVisceral_GTEX-ZPIC	6308	208358	4553	10555	7848	32130	269752	0.0233844	0.772406	0.0168785	0.0391285	0.0290934	0.119109
AdiposeVisceral_GTEX-ZPU1	5708	205011	4995	6737	7747	30613	260811	0.0218856	0.786052	0.0191518	0.025831	0.0297035	0.117376
AdiposeVisceral_GTEX-ZQG8	5625	166397	4263	8635	7135	36617	228672	0.0245986	0.727667	0.0186424	0.0377615	0.0312019	0.160129
AdiposeVisceral_GTEX-ZQUD	5671	154540	4768	9685	7703	32040	214407	0.0264497	0.720779	0.0222381	0.0451711	0.035927	0.149435
AdiposeVisceral_GTEX-ZT9W	7005	210892	5398	10648	10111	37134	281188	0.0249122	0.750004	0.0191971	0.0378679	0.0359581	0.132061
AdiposeVisceral_GTEX-ZT9X	9101	350334	7199	11557	12416	49069	439676	0.0206993	0.7968	0.0163734	0.0262853	0.028239	0.111603
AdiposeVisceral_GTEX-ZTPG	8622	451316	7407	14973	12334	50119	544771	0.0158268	0.828451	0.0135965	0.0274849	0.0226407	0.0920001
AdiposeVisceral_GTEX-ZTSS	8647	194042	5729	12800	9482	38495	269195	0.0321217	0.720823	0.021282	0.0475492	0.0352235	0.143
AdiposeVisceral_GTEX-ZTX8	5954	173446	5069	13921	9335	38172	245897	0.0242134	0.70536	0.0206143	0.0566131	0.037963	0.155236
AdiposeVisceral_GTEX-ZUA1	8727	631880	6837	12194	11366	40943	711947	0.0122579	0.887538	0.00960324	0.0171277	0.0159647	0.0575085
AdiposeVisceral_GTEX-ZV6S	5904	233130	5050	6531	8310	31733	290658	0.0203125	0.802077	0.0173744	0.0224697	0.0285903	0.109176
AdiposeVisceral_GTEX-ZV7C	6972	185200	5398	14472	8939	40370	261351	0.0266768	0.708626	0.0206542	0.0553738	0.034203	0.154467
AdiposeVisceral_GTEX-ZVE2	7069	523934	5281	11463	10571	42111	600429	0.0117732	0.872599	0.00879538	0.0190913	0.0176057	0.0701349
AdiposeVisceral_GTEX-ZVP2	7985	302037	6839	12021	10829	46572	386283	0.0206714	0.781906	0.0177046	0.0311197	0.0280339	0.120564
AdiposeVisceral_GTEX-ZVT2	4884	166576	4491	6720	6480	29297	218448	0.0223577	0.762543	0.0205587	0.0307625	0.0296638	0.134114
AdiposeVisceral_GTEX-ZVZP	5443	201390	5443	8240	8462	31640	260618	0.020885	0.77274	0.020885	0.0316172	0.032469	0.121404
AdiposeVisceral_GTEX-ZXES	7140	198547	5640	11672	9446	37603	270048	0.0264397	0.735229	0.0208852	0.0432219	0.034979	0.139246
AdiposeVisceral_GTEX-ZXG5	8871	619518	5417	16896	10287	39384	700373	0.0126661	0.884554	0.00773445	0.0241243	0.0146879	0.0562329
AdiposeVisceral_GTEX-ZYFC	9630	527988	7095	10830	10680	43255	609478	0.0158004	0.866295	0.0116411	0.0177693	0.0175232	0.0709706
AdiposeVisceral_GTEX-ZYFD	7090	437176	6317	12483	9086	46208	518360	0.0136778	0.843383	0.0121865	0.0240817	0.0175284	0.0891427
AdiposeVisceral_GTEX-ZYFG	6388	248969	5998	9204	9706	38200	318465	0.0200587	0.781778	0.0188341	0.0289011	0.0304774	0.11995
AdiposeVisceral_GTEX-ZYT6	6007	466321	5429	7674	9576	33981	528988	0.0113556	0.881534	0.010263	0.0145069	0.0181025	0.0642378
AdiposeVisceral_GTEX-ZYVF	6896	530509	5918	10231	8148	40278	601980	0.0114555	0.881273	0.00983089	0.0169956	0.0135353	0.0669092
AdiposeVisceral_GTEX-ZYW4	8660	734439	7704	11665	12797	53802	829067	0.0104455	0.885862	0.00929237	0.01407	0.0154354	0.0648946
AdiposeVisceral_GTEX-ZYWO	7436	334982	6363	11284	9483	39645	409193	0.0181724	0.818641	0.0155501	0.0275762	0.0231749	0.0968858
AdiposeVisceral_GTEX-ZZ64	6614	205284	5822	8784	10215	39972	276691	0.0239039	0.741925	0.0210415	0.0317466	0.0369184	0.144464
AdiposeVisceral_GTEX-ZZPU	7042	195398	5509	8829	9243	34592	260613	0.0270209	0.749763	0.0211386	0.0338778	0.0354664	0.132733
AdrenalGland_GTEX-111CU	5538	249887	5238	7790	8644	37602	314699	0.0175978	0.794051	0.0166445	0.0247538	0.0274675	0.119486
AdrenalGland_GTEX-111YS	6849	207930	4741	11037	7900	32375	270832	0.0252887	0.767745	0.0175053	0.0407522	0.0291694	0.119539
AdrenalGland_GTEX-1122O	7434	370209	7192	10736	11678	47222	454471	0.0163575	0.814593	0.015825	0.0236231	0.0256958	0.103905
AdrenalGland_GTEX-117YX	4616	150576	3717	9005	6294	26997	201205	0.0229418	0.748371	0.0184737	0.0447553	0.0312815	0.134177
AdrenalGland_GTEX-11DXX	4451	201548	3674	8409	5927	27027	251036	0.0177305	0.802865	0.0146354	0.0334972	0.0236102	0.107662
AdrenalGland_GTEX-11DXY	7104	469549	6666	10758	10631	45715	550423	0.0129064	0.853069	0.0121107	0.019545	0.0193142	0.0830543
AdrenalGland_GTEX-11DXZ	6947	254600	4960	12729	8847	36190	324273	0.0214233	0.785141	0.0152958	0.039254	0.0272826	0.111603
AdrenalGland_GTEX-11EM3	6191	253517	5644	8274	9017	41003	323646	0.0191289	0.783316	0.0174388	0.025565	0.0278607	0.126691
AdrenalGland_GTEX-11EMC	7098	549816	7130	10782	10438	52002	637266	0.0111382	0.862773	0.0111884	0.0169192	0.0163793	0.0816017
AdrenalGland_GTEX-11EQ9	6354	222385	4660	11380	7528	31296	283603	0.0224046	0.784142	0.0164314	0.0401265	0.0265441	0.110351
AdrenalGland_GTEX-11GSP	5687	375251	6530	10460	10052	39310	447290	0.0127143	0.838943	0.014599	0.0233853	0.0224731	0.0878848
AdrenalGland_GTEX-11I78	7441	314333	6817	10482	10438	47046	396557	0.018764	0.792655	0.0171905	0.0264325	0.0263216	0.118636
AdrenalGland_GTEX-11NSD	5799	246479	5602	8058	8477	36279	310694	0.0186647	0.793318	0.0180306	0.0259355	0.0272841	0.116768
AdrenalGland_GTEX-11P7K	7831	235195	5230	13821	8928	38046	309051	0.0253389	0.761023	0.0169228	0.0447208	0.0288884	0.123106
AdrenalGland_GTEX-11TT1	5957	186619	4142	6482	8902	30315	242417	0.0245734	0.769826	0.0170863	0.026739	0.0367218	0.125053
AdrenalGland_GTEX-11XUK	6633	196404	4184	13634	6917	28871	256643	0.0258452	0.765281	0.0163028	0.0531244	0.0269518	0.112495
AdrenalGland_GTEX-1211K	7817	292555	5832	17421	9226	41965	374816	0.0208556	0.78053	0.0155596	0.0464788	0.0246147	0.111962
AdrenalGland_GTEX-12696	7515	406523	5604	12696	8170	36746	477254	0.0157463	0.851796	0.0117422	0.0266022	0.0171188	0.0769946
AdrenalGland_GTEX-12BJ1	5336	242713	5210	7870	8116	35959	305204	0.0174834	0.795248	0.0170705	0.025786	0.026592	0.11782
AdrenalGland_GTEX-12WSD	5412	308417	4459	9140	9546	37373	374347	0.0144572	0.82388	0.0119114	0.0244158	0.0255004	0.0998352
AdrenalGland_GTEX-12WSG	9771	569635	8064	18960	13109	57023	676562	0.0144421	0.841955	0.0119191	0.028024	0.0193759	0.0842835
AdrenalGland_GTEX-12WSJ	5416	241960	5154	7748	8109	35147	303534	0.0178431	0.797143	0.01698	0.025526	0.0267153	0.115793
AdrenalGland_GTEX-12WSK	5774	264706	5477	8233	9334	37870	331394	0.0174234	0.798765	0.0165272	0.0248435	0.0281659	0.114275
AdrenalGland_GTEX-12WSL	7076	202505	4534	14585	7378	29584	265662	0.0266353	0.762266	0.0170668	0.0549006	0.0277721	0.11136
AdrenalGland_GTEX-12WSN	3859	236787	3612	5336	5939	24413	279946	0.0137848	0.845831	0.0129025	0.0190608	0.0212148	0.0872061
AdrenalGland_GTEX-12ZZZ	10279	560930	7039	13233	14939	48083	654503	0.015705	0.857032	0.0107547	0.0202184	0.022825	0.0734649
AdrenalGland_GTEX-13111	4691	235062	4295	7756	6964	30261	289029	0.0162302	0.813282	0.0148601	0.0268347	0.0240945	0.104699
AdrenalGland_GTEX-131XF	4602	195979	4410	7758	7042	31265	251056	0.0183306	0.780619	0.0175658	0.0309015	0.0280495	0.124534
AdrenalGland_GTEX-131XG	4267	210245	4425	7511	6855	33801	267104	0.0159751	0.787128	0.0165666	0.0281201	0.0256642	0.126546
AdrenalGland_GTEX-131YS	10564	677511	8646	17132	15045	57205	786103	0.0134384	0.86186	0.0109986	0.0217936	0.0191387	0.0727704
AdrenalGland_GTEX-132AR	7321	308080	5484	14948	9686	41681	387200	0.0189075	0.795661	0.0141632	0.0386054	0.0250155	0.107647
AdrenalGland_GTEX-132NY	9485	442505	6568	12818	11684	44031	527091	0.017995	0.839523	0.0124608	0.0243184	0.022167	0.0835359
AdrenalGland_GTEX-132QS	4495	232044	4194	7623	6909	31700	286965	0.0156639	0.808614	0.014615	0.0265642	0.0240761	0.110466
AdrenalGland_GTEX-1339X	7834	276577	5585	10223	10272	35824	346315	0.022621	0.798628	0.0161269	0.0295194	0.0296609	0.103443
AdrenalGland_GTEX-1399R	9402	327244	6980	12286	11859	44502	412273	0.0228053	0.793756	0.0169305	0.0298006	0.0287649	0.107943
AdrenalGland_GTEX-1399S	5442	248136	4921	8344	8454	37820	313117	0.0173801	0.792471	0.0157162	0.0266482	0.0269995	0.120786
AdrenalGland_GTEX-1399U	8902	381490	7331	13214	12513	49154	472604	0.0188361	0.807209	0.0155119	0.02796	0.0264767	0.104007
AdrenalGland_GTEX-139YR	8254	360721	6008	11786	10825	43359	440953	0.0187185	0.818049	0.013625	0.0267285	0.0245491	0.0983302
AdrenalGland_GTEX-13CF3	5631	259355	5288	9161	7929	35486	322850	0.0174415	0.80333	0.0163791	0.0283754	0.0245594	0.109915
AdrenalGland_GTEX-13D11	6185	225421	4162	6827	9056	29012	280663	0.0220371	0.803173	0.0148292	0.0243245	0.0322665	0.10337
AdrenalGland_GTEX-13FH7	4939	203848	4433	7430	7120	31774	259544	0.0190295	0.785408	0.01708	0.0286271	0.0274327	0.122422
AdrenalGland_GTEX-13FTW	7147	261279	4903	9323	9019	37019	328690	0.0217439	0.79491	0.0149168	0.0283641	0.0274392	0.112626
AdrenalGland_GTEX-13N11	13003	453882	8596	17221	16460	62881	572043	0.0227308	0.79344	0.0150268	0.0301044	0.0287741	0.109924
AdrenalGland_GTEX-13O1R	10837	401861	8078	16988	14062	53483	505309	0.0214463	0.795278	0.0159863	0.033619	0.0278285	0.105842
AdrenalGland_GTEX-13O21	9626	376382	6659	13238	12323	52609	470837	0.0204444	0.799389	0.0141429	0.0281159	0.0261725	0.111735
AdrenalGland_GTEX-13O3O	6100	266157	4928	8640	7939	29601	323365	0.0188641	0.823085	0.0152397	0.026719	0.0245512	0.0915405
AdrenalGland_GTEX-13O61	5391	210489	4251	7562	7343	31384	266420	0.020235	0.790065	0.015956	0.0283838	0.0275617	0.117799
AdrenalGland_GTEX-13OVI	10626	402131	7177	12915	13781	52354	498984	0.0212953	0.8059	0.0143832	0.0258826	0.0276181	0.104921
AdrenalGland_GTEX-13OW6	13101	736233	8784	17659	15019	61120	851916	0.0153783	0.864208	0.0103109	0.0207286	0.0176297	0.0717442
AdrenalGland_GTEX-13OW7	5644	417729	5047	8157	8389	34600	479566	0.011769	0.871056	0.0105241	0.0170091	0.0174929	0.0721486
AdrenalGland_GTEX-13PL7	6302	296755	5038	8481	9739	41550	367865	0.0171313	0.806695	0.0136952	0.0230547	0.0264744	0.112949
AdrenalGland_GTEX-13PVR	4998	233239	4417	7236	7294	32183	289367	0.0172722	0.806032	0.0152644	0.0250063	0.0252067	0.111219
AdrenalGland_GTEX-13QBU	7328	270901	5585	10524	9190	37926	341454	0.0214612	0.793375	0.0163565	0.0308211	0.0269143	0.111072
AdrenalGland_GTEX-13W3W	4604	261962	4457	7253	7255	32401	317932	0.0144811	0.823956	0.0140187	0.0228131	0.0228193	0.101912
AdrenalGland_GTEX-145LT	3775	198187	3668	5403	6241	25178	242452	0.0155701	0.817428	0.0151288	0.0222848	0.0257412	0.103847
AdrenalGland_GTEX-145MN	6316	302768	5766	9667	9830	37831	372178	0.0169704	0.813503	0.0154926	0.0259741	0.0264121	0.101648
AdrenalGland_GTEX-146FR	5222	251393	5057	9053	7860	35912	314497	0.0166043	0.799349	0.0160796	0.0287856	0.0249923	0.114189
AdrenalGland_GTEX-14753	5199	210522	4007	10730	9527	28312	268297	0.0193778	0.78466	0.0149349	0.039993	0.0355092	0.105525
AdrenalGland_GTEX-147F4	8528	411143	6925	16035	11684	44537	498852	0.0170953	0.824178	0.0138819	0.0321438	0.0234218	0.089279
AdrenalGland_GTEX-148VJ	4050	383233	3975	5495	6679	26635	430067	0.00941714	0.891101	0.00924275	0.0127771	0.0155301	0.0619322
AdrenalGland_GTEX-14A5I	6504	333125	6466	12236	8275	36427	403033	0.0161376	0.826545	0.0160434	0.0303598	0.0205318	0.0903822
AdrenalGland_GTEX-14BMU	3978	180590	3445	5389	5669	26691	225762	0.0176203	0.799913	0.0152594	0.0238703	0.0251105	0.118226
AdrenalGland_GTEX-14C38	6320	396240	5352	9682	9978	40816	468388	0.0134931	0.845965	0.0114264	0.0206709	0.0213029	0.0871414
AdrenalGland_GTEX-14DAQ	7060	509287	6880	10444	11828	55914	601413	0.011739	0.846817	0.0114397	0.0173658	0.019667	0.0929711
AdrenalGland_GTEX-14E1K	6290	298399	5489	10480	10465	46237	377360	0.0166684	0.790754	0.0145458	0.0277719	0.0277321	0.122528
AdrenalGland_GTEX-14H4A	5939	256895	5717	8079	8967	37643	323240	0.0183733	0.79475	0.0176865	0.0249938	0.027741	0.116455
AdrenalGland_GTEX-NFK9	10690	577067	9180	16563	16343	72069	701912	0.0152298	0.822136	0.0130786	0.023597	0.0232835	0.102675
AdrenalGland_GTEX-O5YT	9223	322624	6370	11850	11427	49813	411307	0.0224236	0.784387	0.0154872	0.0288106	0.0277822	0.121109
AdrenalGland_GTEX-O5YV	5748	392294	4953	8908	8860	39373	460136	0.012492	0.852561	0.0107642	0.0193595	0.0192552	0.0855682
AdrenalGland_GTEX-OHPK	7897	366699	6221	11635	11654	50318	454424	0.017378	0.806953	0.0136899	0.0256038	0.0256457	0.110729
AdrenalGland_GTEX-OHPL	8326	369438	6257	11948	11269	52768	460006	0.0180998	0.803116	0.013602	0.0259736	0.0244975	0.114712
AdrenalGland_GTEX-OIZH	5266	220220	4349	8293	8304	35280	281712	0.0186928	0.78172	0.0154378	0.0294379	0.0294769	0.125234
AdrenalGland_GTEX-OOBK	5190	268715	4554	8524	8299	36316	331598	0.0156515	0.810364	0.0137335	0.0257058	0.0250273	0.109518
AdrenalGland_GTEX-OXRK	5878	314004	5446	9627	9008	38520	382483	0.015368	0.820962	0.0142385	0.0251697	0.0235514	0.10071
AdrenalGland_GTEX-P4QS	8006	351112	6775	14285	12290	51645	444113	0.0180269	0.790592	0.0152551	0.0321652	0.0276731	0.116288
AdrenalGland_GTEX-P4QT	6450	293973	5872	9697	9845	40459	366296	0.0176087	0.802556	0.0160308	0.0264731	0.0268772	0.110454
AdrenalGland_GTEX-PLZ5	7867	372277	6465	11956	11783	49628	459976	0.0171031	0.80934	0.0140551	0.0259927	0.0256166	0.107893
AdrenalGland_GTEX-PLZ6	8998	422515	7061	11771	13435	54611	518391	0.0173576	0.815051	0.013621	0.0227068	0.0259167	0.105347
AdrenalGland_GTEX-PW2O	5851	286167	5958	12202	10019	40485	360682	0.016222	0.793405	0.0165187	0.0338304	0.0277779	0.112246
AdrenalGland_GTEX-PWCY	5318	247541	4373	8305	7922	32917	306376	0.0173578	0.807965	0.0142733	0.0271072	0.0258571	0.10744
AdrenalGland_GTEX-PWOO	5776	286250	5285	8771	9738	39730	355550	0.0162453	0.805091	0.0148643	0.0246688	0.0273886	0.111742
AdrenalGland_GTEX-PX3G	5849	314035	5783	9045	9968	39340	384020	0.015231	0.817757	0.0150591	0.0235535	0.025957	0.102443
AdrenalGland_GTEX-Q2AH	5971	245720	5416	9354	9604	40896	316961	0.0188383	0.775237	0.0170873	0.0295115	0.0303003	0.129025
AdrenalGland_GTEX-Q2AI	4439	199643	4341	8072	7061	29965	253521	0.0175094	0.787481	0.0171228	0.0318396	0.0278517	0.118195
AdrenalGland_GTEX-Q734	6242	320196	5977	11824	10541	46386	401166	0.0155596	0.798163	0.0148991	0.0294741	0.0262759	0.115628
AdrenalGland_GTEX-QCQG	5066	228918	4659	8675	8354	33402	289074	0.0175249	0.791901	0.016117	0.0300096	0.0288992	0.115548
AdrenalGland_GTEX-QDVJ	6211	283463	5665	11693	10331	43720	361083	0.017201	0.785036	0.0156889	0.0323831	0.0286112	0.12108
AdrenalGland_GTEX-QDVN	5175	242753	4909	9781	8250	36328	307196	0.0168459	0.790222	0.01598	0.0318396	0.0268558	0.118257
AdrenalGland_GTEX-QEG5	5018	389894	5083	9805	8741	36293	454834	0.0110326	0.857223	0.0111755	0.0215573	0.019218	0.0797939
AdrenalGland_GTEX-QLQ7	5197	237651	5382	9500	9394	36453	303577	0.0171192	0.782836	0.0177286	0.0312935	0.0309444	0.120078
AdrenalGland_GTEX-QLQW	4154	160717	3751	6522	6699	29199	211042	0.0196833	0.76154	0.0177737	0.0309038	0.0317425	0.138356
AdrenalGland_GTEX-QMRM	4695	232714	4761	7611	7461	33368	290610	0.0161557	0.800778	0.0163828	0.0261897	0.0256736	0.114821
AdrenalGland_GTEX-QXCU	6651	355113	7192	10402	10244	41467	431069	0.0154291	0.823796	0.0166841	0.0241307	0.0237642	0.0961957
AdrenalGland_GTEX-R53T	4821	251496	4682	7225	8400	34593	311217	0.0154908	0.808105	0.0150442	0.0232153	0.0269908	0.111154
AdrenalGland_GTEX-R55C	5632	358542	5187	7624	8861	34798	420644	0.013389	0.852364	0.0123311	0.0181246	0.0210653	0.0827255
AdrenalGland_GTEX-R55G	5018	214205	4675	7026	7761	33385	272070	0.0184438	0.787316	0.0171831	0.0258242	0.0285257	0.122707
AdrenalGland_GTEX-REY6	6248	421247	5935	9297	8890	39501	491118	0.012722	0.857731	0.0120847	0.0189303	0.0181016	0.0804308
AdrenalGland_GTEX-RM2N	4375	217961	4130	6642	7058	31018	271184	0.016133	0.803738	0.0152295	0.0244926	0.0260266	0.11438
AdrenalGland_GTEX-RUSQ	5681	278371	5586	8701	9992	40051	348382	0.0163068	0.79904	0.0160341	0.0249755	0.0286812	0.114963
AdrenalGland_GTEX-RWSA	11182	527719	13918	19012	17331	75367	664529	0.016827	0.794125	0.0209442	0.0286097	0.0260801	0.113414
AdrenalGland_GTEX-S32W	6528	375952	6386	9664	10058	44200	452788	0.0144173	0.830305	0.0141037	0.0213433	0.0222135	0.0976174
AdrenalGland_GTEX-S33H	5676	352969	5155	9740	9594	39179	422313	0.0134403	0.8358	0.0122066	0.0230635	0.0227177	0.0927724
AdrenalGland_GTEX-S341	8030	388523	7112	13278	13141	52269	482353	0.0166476	0.805474	0.0147444	0.0275276	0.0272435	0.108363
AdrenalGland_GTEX-S3XE	7059	314951	5855	10090	10020	41963	389938	0.0181029	0.807695	0.0150152	0.0258759	0.0256964	0.107615
AdrenalGland_GTEX-S4Q7	4747	209348	4610	7694	7947	35789	270135	0.0175727	0.774975	0.0170655	0.0284821	0.0294186	0.132486
AdrenalGland_GTEX-S4Z8	6386	287974	6424	17773	11064	45074	374695	0.0170432	0.768556	0.0171446	0.0474332	0.029528	0.120295
AdrenalGland_GTEX-SUCS	3890	181457	3411	8368	6073	25419	228618	0.0170153	0.793713	0.0149201	0.0366025	0.026564	0.111185
AdrenalGland_GTEX-T6MO	5192	235176	4837	10298	7860	33323	296686	0.0175	0.792676	0.0163034	0.0347101	0.0264927	0.112317
AdrenalGland_GTEX-TKQ2	4746	215448	4108	9330	7053	29134	269819	0.0175896	0.798491	0.015225	0.0345787	0.0261397	0.107976
AdrenalGland_GTEX-TMMY	5314	283140	5130	8354	9044	38581	349563	0.0152018	0.809983	0.0146755	0.0238984	0.0258723	0.110369
AdrenalGland_GTEX-U3ZM	5414	285737	5089	8061	8306	34705	347312	0.0155883	0.82271	0.0146525	0.0232097	0.0239151	0.0999246
AdrenalGland_GTEX-U3ZN	6297	317738	6020	9361	9719	42131	391266	0.0160939	0.812077	0.015386	0.0239249	0.0248399	0.107679
AdrenalGland_GTEX-U4B1	5503	239667	5360	8815	8800	39385	307530	0.0178942	0.779329	0.0174292	0.0286639	0.0286151	0.128069
AdrenalGland_GTEX-UJMC	4897	221641	5406	9310	9096	35344	285694	0.0171407	0.775799	0.0189223	0.0325873	0.0318383	0.123713
AdrenalGland_GTEX-V1D1	6648	366517	6835	11010	11712	43396	446118	0.0149019	0.82157	0.0153211	0.0246796	0.0262531	0.0972747
AdrenalGland_GTEX-V955	5618	290083	6001	9583	9685	38787	359757	0.0156161	0.80633	0.0166807	0.0266374	0.0269209	0.107814
AdrenalGland_GTEX-VJYA	6285	233566	5612	10187	9565	41276	306491	0.0205063	0.762065	0.0183105	0.0332375	0.0312081	0.134673
AdrenalGland_GTEX-VUSG	7459	396253	7628	14115	12631	47777	485863	0.0153521	0.815565	0.0156999	0.0290514	0.025997	0.0983343
AdrenalGland_GTEX-W5WG	5450	262256	5801	9718	8859	37163	329247	0.0165529	0.796533	0.017619	0.0295158	0.0269069	0.112873
AdrenalGland_GTEX-WFG8	3973	204808	4184	8291	7126	30543	258925	0.0153442	0.790994	0.0161591	0.0320209	0.0275215	0.117961
AdrenalGland_GTEX-WHPG	6196	309914	5941	10878	9935	40893	383757	0.0161456	0.807579	0.0154812	0.0283461	0.0258888	0.10656
AdrenalGland_GTEX-WQUQ	8819	466666	7416	11507	13874	54925	563207	0.0156585	0.828587	0.0131674	0.0204312	0.0246339	0.0975219
AdrenalGland_GTEX-WY7C	4813	237089	4331	6782	7573	34517	295105	0.0163094	0.803406	0.0146761	0.0229817	0.0256621	0.116965
AdrenalGland_GTEX-WYVS	6352	326447	6164	9844	10136	43286	402229	0.015792	0.811595	0.0153246	0.0244736	0.0251996	0.107615
AdrenalGland_GTEX-X4EO	5896	420773	5369	8900	8824	36720	486482	0.0121197	0.86493	0.0110364	0.0182946	0.0181384	0.0754807
AdrenalGland_GTEX-X4LF	4694	233134	4331	8955	7275	32134	290523	0.0161571	0.802463	0.0149076	0.0308237	0.025041	0.110607
AdrenalGland_GTEX-XMK1	7482	336194	7277	10243	11543	49774	422513	0.0177083	0.795701	0.0172231	0.024243	0.0273199	0.117805
AdrenalGland_GTEX-XQ3S	5291	380237	5417	9218	8287	33524	441974	0.0119713	0.860315	0.0122564	0.0208564	0.01875	0.0758506
AdrenalGland_GTEX-XUJ4	5268	222873	4691	7010	7880	32236	279958	0.0188171	0.796094	0.0167561	0.0250395	0.0281471	0.115146
AdrenalGland_GTEX-XUZC	4625	202809	4069	6811	7517	30619	256450	0.0180347	0.790833	0.0158666	0.0265588	0.0293118	0.119396
AdrenalGland_GTEX-XV7Q	4450	212572	4562	7772	7580	30715	267651	0.0166261	0.794213	0.0170446	0.0290378	0.0283205	0.114758
AdrenalGland_GTEX-XYKS	5069	234706	4160	7465	7858	31589	290847	0.0174284	0.806974	0.0143031	0.0256664	0.0270176	0.10861
AdrenalGland_GTEX-Y114	8137	384785	8867	17688	14545	60451	494473	0.0164559	0.778172	0.0179322	0.0357714	0.0294152	0.122253
AdrenalGland_GTEX-Y3IK	8814	344840	7003	13018	11878	49415	434968	0.0202636	0.792794	0.0161	0.0299286	0.0273078	0.113606
AdrenalGland_GTEX-Y5LM	7231	299431	6352	19742	11121	51535	395412	0.0182873	0.757263	0.0160643	0.0499277	0.0281251	0.130332
AdrenalGland_GTEX-Y5V5	13018	780601	11806	18389	19572	82589	925975	0.0140587	0.843004	0.0127498	0.0198591	0.0211366	0.0891914
AdrenalGland_GTEX-Y5V6	5862	241881	4555	7996	8027	32574	300895	0.0194819	0.803872	0.0151382	0.0265741	0.0266771	0.108257
AdrenalGland_GTEX-Y9LG	3240	166369	3257	4350	5067	27640	209923	0.0154342	0.792524	0.0155152	0.0207219	0.0241374	0.131667
AdrenalGland_GTEX-YB5E	8959	362344	7090	11886	12859	49978	453116	0.019772	0.799672	0.0156472	0.0262317	0.028379	0.110298
AdrenalGland_GTEX-YF7O	6426	269222	5095	8285	8861	36932	334821	0.0191923	0.804077	0.0152171	0.0247446	0.0264649	0.110304
AdrenalGland_GTEX-YFCO	11595	393685	8688	35080	14787	71069	534904	0.0216768	0.735992	0.0162422	0.0655819	0.0276442	0.132863
AdrenalGland_GTEX-ZA64	4326	230843	4232	6111	6442	29642	281596	0.0153624	0.819767	0.0150286	0.0217013	0.0228767	0.105264
AdrenalGland_GTEX-ZDTT	6054	265250	5693	8622	8708	39414	333741	0.0181398	0.794778	0.0170581	0.0258344	0.0260921	0.118098
AdrenalGland_GTEX-ZF2S	7910	377061	8031	12068	12168	55725	472963	0.0167244	0.797231	0.0169802	0.0255157	0.0257272	0.117821
AdrenalGland_GTEX-ZLFU	8216	401109	8004	14261	13506	59493	504589	0.0162826	0.794922	0.0158624	0.0282626	0.0267663	0.117904
AdrenalGland_GTEX-ZLV1	4933	254323	5222	7708	7889	35098	315173	0.0156517	0.806931	0.0165687	0.0244564	0.0250307	0.111361
AdrenalGland_GTEX-ZLWG	6516	298298	6662	10327	10872	45345	378020	0.0172372	0.789106	0.0176234	0.0273187	0.0287604	0.119954
AdrenalGland_GTEX-ZP4G	7288	290805	6390	10851	11348	44029	370711	0.0196595	0.784452	0.0172371	0.0292708	0.0306114	0.118769
AdrenalGland_GTEX-ZT9W	3124	141375	2575	4583	5079	23150	179886	0.0173666	0.785914	0.0143146	0.0254772	0.0282345	0.128693
AdrenalGland_GTEX-ZT9X	6713	317538	6188	10179	9234	44167	394019	0.0170372	0.805895	0.0157048	0.0258338	0.0234354	0.112094
AdrenalGland_GTEX-ZTSS	6518	230047	4433	10738	7550	33643	292929	0.0222511	0.785334	0.0151334	0.0366573	0.0257742	0.11485
AdrenalGland_GTEX-ZUA1	5116	362933	4411	8535	6540	27151	414686	0.012337	0.8752	0.010637	0.0205818	0.015771	0.0654736
AdrenalGland_GTEX-ZVP2	5948	283928	5996	8483	9780	41081	355216	0.0167447	0.799311	0.0168799	0.0238812	0.0275325	0.115651
AdrenalGland_GTEX-ZVT2	5542	262944	5368	8583	8063	39180	329680	0.0168102	0.797573	0.0162825	0.0260343	0.024457	0.118843
AdrenalGland_GTEX-ZY6K	5029	261063	5171	7729	8561	33221	320774	0.0156777	0.813853	0.0161204	0.0240948	0.0266886	0.103565
AdrenalGland_GTEX-ZYFG	10985	468011	9331	20205	15097	69018	592647	0.0185355	0.789696	0.0157446	0.0340928	0.0254738	0.116457
AdrenalGland_GTEX-ZYVF	10260	462048	8458	14918	14872	53515	564071	0.0181892	0.819131	0.0149946	0.026447	0.0263655	0.0948728
AdrenalGland_GTEX-ZYWO	5239	257002	5920	8362	8337	34961	319821	0.016381	0.803581	0.0185104	0.0261459	0.0260677	0.109314
AdrenalGland_GTEX-ZZPU	7956	331306	6159	9978	11151	42204	408754	0.019464	0.810527	0.0150677	0.0244108	0.0272805	0.10325
ArteryAorta_GTEX-111YS	4295	229680	3608	4250	6318	21370	269521	0.0159357	0.852178	0.0133867	0.0157687	0.0234416	0.0792888
ArteryAorta_GTEX-1122O	4194	178896	3425	4116	4764	18492	213887	0.0196085	0.836404	0.0160131	0.0192438	0.0222734	0.0864569
ArteryAorta_GTEX-1128S	7693	977213	6180	8893	10405	42751	1053135	0.00730486	0.927909	0.00586819	0.00844431	0.00988002	0.040594
ArteryAorta_GTEX-117XS	7258	841672	5756	6826	9201	36010	906723	0.00800465	0.928257	0.00634813	0.00752821	0.0101475	0.0397144
ArteryAorta_GTEX-117YW	7819	897336	5877	8009	10360	37031	966432	0.00809058	0.928504	0.00608113	0.00828718	0.0107198	0.0383172
ArteryAorta_GTEX-11DXX	4960	276287	4443	5716	7147	28375	326928	0.0151715	0.8451	0.0135901	0.017484	0.0218611	0.0867928
ArteryAorta_GTEX-11DXZ	8340	411444	5153	11244	8247	34799	479227	0.017403	0.858558	0.0107527	0.0234628	0.017209	0.0726149
ArteryAorta_GTEX-11DYG	9238	914256	6200	10087	12328	45792	997901	0.00925743	0.916179	0.00621304	0.0101082	0.0123539	0.0458883
ArteryAorta_GTEX-11EM3	6531	247490	4394	8149	6135	25825	298524	0.0218776	0.829046	0.0147191	0.0272976	0.0205511	0.086509
ArteryAorta_GTEX-11EMC	10314	943150	7503	14757	11999	46947	1034670	0.0099684	0.911547	0.00725159	0.0142625	0.0115969	0.0453739
ArteryAorta_GTEX-11GS4	12099	1168137	8221	11949	16180	51890	1268476	0.00953822	0.920898	0.00648101	0.00941997	0.0127555	0.0409074
ArteryAorta_GTEX-11GSP	4939	550431	4433	5858	7044	28853	601558	0.00821035	0.915009	0.0073692	0.00973805	0.0117096	0.0479638
ArteryAorta_GTEX-11I78	6754	328707	5765	7943	9437	37977	396583	0.0170305	0.828848	0.0145367	0.0200286	0.0237958	0.0957605
ArteryAorta_GTEX-11LCK	9572	487473	7626	9573	11640	42204	568088	0.0168495	0.858094	0.013424	0.0168513	0.0204898	0.0742913
ArteryAorta_GTEX-11NUK	10383	1159663	8360	11184	13283	52268	1255141	0.00827238	0.92393	0.00666061	0.00891055	0.0105829	0.0416431
ArteryAorta_GTEX-11ONC	9054	1026175	7470	11482	11863	46195	1112239	0.00814034	0.922621	0.00671618	0.0103233	0.0106659	0.0415333
ArteryAorta_GTEX-11P81	5524	328984	5115	5674	6923	26734	378954	0.014577	0.868137	0.0134977	0.0149728	0.0182687	0.0705468
ArteryAorta_GTEX-11P82	5828	311316	4265	6002	7192	30349	364952	0.0159692	0.853033	0.0116865	0.016446	0.0197067	0.0831589
ArteryAorta_GTEX-11TT1	4910	247294	4591	6524	8092	30537	301948	0.0162611	0.818995	0.0152046	0.0216064	0.0267993	0.101133
ArteryAorta_GTEX-11TUW	6989	874568	6226	7577	9703	39179	944242	0.0074017	0.926212	0.00659365	0.00802443	0.010276	0.0414925
ArteryAorta_GTEX-11UD2	7774	873421	6256	9787	12164	44229	953631	0.008152	0.91589	0.00656019	0.0102629	0.0127555	0.0463796
ArteryAorta_GTEX-11WQK	7620	1097745	7056	8509	10790	42400	1174120	0.00648997	0.934951	0.00600961	0.00724713	0.00918986	0.0361122
ArteryAorta_GTEX-11ZTS	6782	811303	5352	7662	9700	38339	879138	0.00771437	0.922839	0.00608778	0.00871536	0.0110335	0.0436098
ArteryAorta_GTEX-11ZVC	9934	806333	6249	18092	9297	36551	886456	0.0112064	0.909614	0.00704942	0.0204094	0.0104878	0.0412327
ArteryAorta_GTEX-1211K	4803	238861	4226	5000	6508	25591	284989	0.0168533	0.838141	0.0148286	0.0175445	0.022836	0.0897964
ArteryAorta_GTEX-1212Z	7782	902774	6447	8034	10113	40188	975338	0.00797877	0.925601	0.00661002	0.00823714	0.0103687	0.0412042
ArteryAorta_GTEX-12696	7589	790995	6616	8233	9322	40264	863019	0.00879355	0.916544	0.00766611	0.00953977	0.0108016	0.0466548
ArteryAorta_GTEX-12BJ1	7182	280933	5141	6782	11061	31450	342549	0.0209663	0.820125	0.0150081	0.0197986	0.0322903	0.0918117
ArteryAorta_GTEX-12C56	11524	500589	7102	10703	14471	46315	590704	0.0195089	0.847445	0.0120229	0.0181191	0.0244979	0.0784064
ArteryAorta_GTEX-12KS4	9496	991070	6771	10605	13032	45858	1076832	0.00881846	0.920357	0.00628789	0.00984833	0.0121022	0.042586
ArteryAorta_GTEX-12WSD	5922	559376	4383	5687	7282	28136	610786	0.0096957	0.91583	0.007176	0.00931095	0.0119223	0.0460652
ArteryAorta_GTEX-12WSK	4689	295560	4337	5159	6349	26350	342444	0.0136927	0.86309	0.0126648	0.0150652	0.0185403	0.0769469
ArteryAorta_GTEX-12WSN	5105	373079	4841	9220	7224	28297	427766	0.0119341	0.872157	0.0113169	0.0215538	0.0168877	0.0661507
ArteryAorta_GTEX-12ZZX	5726	676532	4472	5871	7744	27926	728271	0.00786246	0.928956	0.00614057	0.00806156	0.0106334	0.0383456
ArteryAorta_GTEX-12ZZY	6381	642844	5175	5757	8312	29792	698261	0.00913842	0.920636	0.00741127	0.00824477	0.0119039	0.042666
ArteryAorta_GTEX-13111	5980	308985	4708	6635	7495	29406	363209	0.0164643	0.850709	0.0129622	0.0182677	0.0206355	0.0809617
ArteryAorta_GTEX-13113	5892	432166	5916	8455	9549	38787	500765	0.011766	0.863012	0.0118139	0.0168842	0.0190688	0.0774555
ArteryAorta_GTEX-1313W	5742	716561	5168	6140	8422	30837	772870	0.00742945	0.927143	0.00668676	0.00794441	0.010897	0.0398993
ArteryAorta_GTEX-131XF	4494	276962	4364	5834	6549	28350	326553	0.0137619	0.848138	0.0133638	0.0178654	0.0200549	0.0868159
ArteryAorta_GTEX-131XW	7748	797586	5328	8538	11316	36258	866774	0.00893889	0.920178	0.00614693	0.00985032	0.0130553	0.041831
ArteryAorta_GTEX-131YS	12810	1241714	8396	11656	16860	50145	1341581	0.00954844	0.92556	0.00625829	0.00868826	0.0125673	0.0373775
ArteryAorta_GTEX-132AR	4671	346874	3736	5094	6422	23595	390392	0.0119649	0.888527	0.00956987	0.0130484	0.0164501	0.0604393
ArteryAorta_GTEX-1339X	6878	321493	5032	7469	8720	30773	380365	0.0180826	0.845222	0.0132294	0.0196364	0.0229253	0.0809039
ArteryAorta_GTEX-133LE	9447	494263	6260	10315	11315	42220	573820	0.0164634	0.861355	0.0109093	0.017976	0.0197187	0.0735771
ArteryAorta_GTEX-1399R	7860	398098	4830	7904	9549	33710	461951	0.0170148	0.861775	0.0104557	0.01711	0.020671	0.0729731
ArteryAorta_GTEX-1399T	11479	1182742	7569	12409	12682	48271	1275152	0.00900206	0.92753	0.00593576	0.00973139	0.00994548	0.0378551
ArteryAorta_GTEX-1399U	9797	455144	6288	10351	10766	40244	532590	0.018395	0.854586	0.0118065	0.0194352	0.0202144	0.0755628
ArteryAorta_GTEX-139D8	5723	706893	4652	6133	8288	30867	762556	0.00750502	0.927005	0.00610054	0.00804269	0.0108687	0.0404783
ArteryAorta_GTEX-139TS	7184	518680	4669	6914	7339	26802	571588	0.0125685	0.907437	0.00816847	0.0120961	0.0128397	0.0468904
ArteryAorta_GTEX-139TU	8709	815559	5875	9594	9885	37270	886892	0.00981968	0.91957	0.00662426	0.0108176	0.0111457	0.0420232
ArteryAorta_GTEX-139UW	8179	738703	6373	9554	9679	37593	810081	0.0100965	0.911888	0.00786711	0.0117939	0.0119482	0.0464065
ArteryAorta_GTEX-139YR	5132	419170	4551	6932	7285	28429	471499	0.0108844	0.889016	0.00965219	0.014702	0.0154507	0.0602949
ArteryAorta_GTEX-13CF3	6657	344865	6017	9294	8693	37062	412588	0.0161347	0.835858	0.0145836	0.0225261	0.0210694	0.0898281
ArteryAorta_GTEX-13D11	4694	270886	3540	5282	6594	23725	314721	0.0149148	0.860718	0.0112481	0.0167831	0.0209519	0.0753842
ArteryAorta_GTEX-13FH7	7388	283563	4483	8458	8191	32779	344862	0.0214231	0.822251	0.0129994	0.0245258	0.0237515	0.0950496
ArteryAorta_GTEX-13FHO	13862	1480275	9037	15554	16538	56960	1592226	0.00870605	0.929689	0.0056757	0.00976871	0.0103867	0.0357738
ArteryAorta_GTEX-13FLV	8002	640188	5322	8922	9597	35530	707561	0.0113093	0.904781	0.00752161	0.0126095	0.0135635	0.0502148
ArteryAorta_GTEX-13FTX	9141	457336	6200	9990	10376	37261	530304	0.0172373	0.862403	0.0116914	0.0188383	0.0195661	0.0702635
ArteryAorta_GTEX-13FTZ	9609	1207039	7387	16248	12763	50254	1303300	0.00737282	0.926141	0.00566792	0.0124668	0.00979283	0.038559
ArteryAorta_GTEX-13N2G	6717	641854	4958	7283	9173	34581	704566	0.00953353	0.910992	0.00703696	0.0103369	0.0130194	0.0490813
ArteryAorta_GTEX-13NYB	7158	982751	5776	9823	10110	39917	1055535	0.0067814	0.931045	0.00547211	0.00930618	0.00957808	0.0378168
ArteryAorta_GTEX-13NZ9	9589	941173	7325	9969	13413	49460	1030929	0.00930132	0.912937	0.00710524	0.00966992	0.0130106	0.0479761
ArteryAorta_GTEX-13O1R	8597	911179	6667	10044	11771	43833	992091	0.00866554	0.918443	0.00672015	0.0101241	0.0118648	0.0441824
ArteryAorta_GTEX-13O21	9052	424436	6178	9046	9590	37318	495620	0.018264	0.856374	0.0124652	0.0182519	0.0193495	0.0752956
ArteryAorta_GTEX-13O3O	6879	702884	4895	7209	8787	30907	761561	0.00903276	0.922952	0.00642759	0.00946608	0.0115381	0.0405837
ArteryAorta_GTEX-13O3P	6112	719858	5259	6614	8222	32708	778773	0.00784824	0.924349	0.00675293	0.00849285	0.0105576	0.0419994
ArteryAorta_GTEX-13O61	9064	508721	6679	10481	11296	44773	591014	0.0153364	0.86076	0.0113009	0.0177339	0.0191129	0.0757562
ArteryAorta_GTEX-13OVG	5805	395991	4859	6438	7505	30303	450901	0.0128742	0.878222	0.0107762	0.0142781	0.0166445	0.0672054
ArteryAorta_GTEX-13OVI	6096	250898	4525	7296	8287	32636	309738	0.0196811	0.810033	0.0146091	0.0235554	0.0267549	0.105366
ArteryAorta_GTEX-13OW5	10846	1007904	7578	12495	12597	45928	1097348	0.00988383	0.918491	0.00690574	0.0113865	0.0114795	0.0418536
ArteryAorta_GTEX-13OW6	6054	629528	4664	6133	7457	28435	682271	0.00887331	0.922695	0.00683599	0.0089891	0.0109297	0.041677
ArteryAorta_GTEX-13OW8	6432	887465	5497	7745	9722	38272	955133	0.00673414	0.929153	0.00575522	0.00810882	0.0101787	0.0400698
ArteryAorta_GTEX-13PVQ	10667	876954	6578	10938	11148	42929	959214	0.0111206	0.914242	0.0068577	0.0114031	0.011622	0.0447544
ArteryAorta_GTEX-13PVR	4981	255775	3621	5084	5943	26270	301674	0.0165112	0.847852	0.012003	0.0168526	0.0197001	0.0870808
ArteryAorta_GTEX-13QBU	6378	402309	5454	7531	8038	34620	464330	0.0137359	0.866429	0.011746	0.0162191	0.017311	0.074559
ArteryAorta_GTEX-13RTK	5391	318681	4799	7306	8122	33732	378031	0.0142607	0.843002	0.0126947	0.0193265	0.021485	0.0892308
ArteryAorta_GTEX-13U4I	7101	471756	5916	7219	8779	33949	534720	0.0132798	0.882249	0.0110637	0.0135005	0.0164179	0.0634893
ArteryAorta_GTEX-13VXT	6842	365605	5835	9530	10735	41258	439805	0.0155569	0.831289	0.0132672	0.0216687	0.0244085	0.0938098
ArteryAorta_GTEX-13W46	8479	941120	5787	8838	10582	39365	1014171	0.00836052	0.92797	0.00570614	0.00871451	0.0104341	0.038815
ArteryAorta_GTEX-13X6H	5600	238483	4912	6470	7499	30962	293926	0.0190524	0.811371	0.0167117	0.0220123	0.0255132	0.105339
ArteryAorta_GTEX-13X6I	7953	613933	5389	7428	11307	33508	679518	0.0117039	0.903483	0.00793062	0.0109313	0.0166397	0.0493114
ArteryAorta_GTEX-13X6K	7671	1145337	6440	9535	11599	46779	1227361	0.00624999	0.93317	0.00524703	0.0077687	0.00945036	0.0381135
ArteryAorta_GTEX-13YAN	6970	922542	5976	9522	11277	43927	1000214	0.00696851	0.922345	0.00597472	0.00951996	0.0112746	0.0439176
ArteryAorta_GTEX-144GN	4096	244208	3394	4518	5617	22525	284358	0.0144044	0.858805	0.0119357	0.0158884	0.0197533	0.0792135
ArteryAorta_GTEX-145MH	5752	612644	4973	6122	8083	31098	668672	0.00860212	0.91621	0.00743713	0.00915546	0.0120881	0.0465071
ArteryAorta_GTEX-145MO	5976	726454	4828	6149	8669	33083	785159	0.0076112	0.925232	0.00614907	0.00783153	0.0110411	0.0421354
ArteryAorta_GTEX-146FH	6305	437463	4442	8700	7844	27985	492739	0.0127958	0.887819	0.00901491	0.0176564	0.0159192	0.0567948
ArteryAorta_GTEX-146FQ	6594	359934	4035	5649	8535	24132	408879	0.016127	0.880295	0.00986845	0.0138158	0.0208741	0.0590199
ArteryAorta_GTEX-146FR	7708	347848	5087	9949	8489	33746	412827	0.0186713	0.8426	0.0123224	0.0240997	0.0205631	0.0817437
ArteryAorta_GTEX-147F4	7803	1021899	6400	7756	9540	39203	1092601	0.00714167	0.93529	0.00585758	0.00709866	0.00873146	0.0358804
ArteryAorta_GTEX-1497J	7622	522117	5277	10674	9603	36523	591816	0.012879	0.882229	0.00891662	0.018036	0.0162263	0.0617134
ArteryAorta_GTEX-14A5I	6655	752177	5667	7271	9334	33461	814565	0.00817	0.923409	0.00695709	0.00892624	0.0114589	0.0410784
ArteryAorta_GTEX-14AS3	4654	368853	4082	5215	6716	27666	417186	0.0111557	0.884145	0.0097846	0.0125004	0.0160983	0.0663157
ArteryAorta_GTEX-14ASI	6487	904307	5601	8353	11063	38777	974588	0.00665615	0.927886	0.00574704	0.0085708	0.0113515	0.0397881
ArteryAorta_GTEX-14BIM	4562	589880	4016	4533	6427	23291	632709	0.00721027	0.932309	0.00634731	0.00716443	0.0101579	0.0368116
ArteryAorta_GTEX-14DAQ	7807	1010048	5843	7829	10219	40540	1082286	0.00721344	0.933254	0.00539876	0.00723376	0.00944205	0.0374578
ArteryAorta_GTEX-14ICL	5402	314482	4614	5379	7023	27422	364322	0.0148275	0.863198	0.0126646	0.0147644	0.0192769	0.0752686
ArteryAorta_GTEX-N7MT	7197	1004807	5617	8707	10480	38165	1074973	0.00669505	0.934728	0.00522525	0.00809974	0.00974908	0.0355032
ArteryAorta_GTEX-NFK9	5363	282649	3450	5713	6212	26034	329421	0.0162801	0.858018	0.0104729	0.0173425	0.0188573	0.0790296
ArteryAorta_GTEX-NPJ8	7864	771915	5930	8420	11119	38488	843736	0.00932045	0.914877	0.00702826	0.00997942	0.0131783	0.0456162
ArteryAorta_GTEX-O5YT	8750	428471	5599	9294	10297	40495	502906	0.0173989	0.85199	0.0111333	0.0184806	0.020475	0.080522
ArteryAorta_GTEX-O5YV	5807	588709	4454	6489	8756	31428	645643	0.00899413	0.911818	0.00689855	0.0100504	0.0135617	0.0486771
ArteryAorta_GTEX-O5YW	7468	420623	5197	7940	9757	34949	485934	0.0153683	0.865597	0.0106949	0.0163397	0.0200789	0.0719213
ArteryAorta_GTEX-OHPK	9573	450675	7166	11412	12380	51856	543062	0.0176278	0.829878	0.0131955	0.0210142	0.0227967	0.0954882
ArteryAorta_GTEX-OHPL	7319	338456	5359	7002	8965	39329	406430	0.018008	0.832753	0.0131855	0.0172281	0.0220579	0.096767
ArteryAorta_GTEX-OHPM	8901	506986	6502	8268	10857	45350	586864	0.0151671	0.86389	0.0110792	0.0140884	0.0185	0.0772751
ArteryAorta_GTEX-OIZG	7581	490183	4860	7211	9038	36850	555723	0.0136417	0.882064	0.00874536	0.0129759	0.0162635	0.06631
ArteryAorta_GTEX-OIZI	6416	546716	5864	8751	9991	38552	616290	0.0104107	0.887108	0.009515	0.0141995	0.0162115	0.062555
ArteryAorta_GTEX-OOBJ	6366	521168	5348	8912	10422	39831	592047	0.0107525	0.880281	0.00903307	0.0150529	0.0176033	0.0672768
ArteryAorta_GTEX-OOBK	6587	340607	5477	7356	8446	34410	402883	0.0163497	0.845424	0.0135945	0.0182584	0.0209639	0.0854094
ArteryAorta_GTEX-OXRL	6704	476650	5924	9283	11668	44417	554646	0.012087	0.859377	0.0106807	0.0167368	0.0210368	0.0800817
ArteryAorta_GTEX-P44H	9803	985046	8163	10695	14815	53480	1082002	0.00906006	0.910392	0.00754435	0.00988445	0.0136922	0.0494269
ArteryAorta_GTEX-P4PP	7481	495497	5899	8130	9579	41240	567826	0.0131748	0.872621	0.0103887	0.0143178	0.0168696	0.0726279
ArteryAorta_GTEX-P4PQ	6519	335800	4772	6597	8483	32302	394473	0.0165258	0.851262	0.0120972	0.0167236	0.0215046	0.0818865
ArteryAorta_GTEX-P4QS	7524	371682	6455	9150	11876	45139	451826	0.0166524	0.822622	0.0142865	0.0202512	0.0262845	0.0999035
ArteryAorta_GTEX-P78B	7433	591251	5919	6664	9914	36863	658044	0.0112956	0.898498	0.00899484	0.010127	0.0150659	0.0560191
ArteryAorta_GTEX-PLZ5	8953	556692	6119	9476	11444	46537	639221	0.0140061	0.870891	0.00957259	0.0148243	0.017903	0.0728027
ArteryAorta_GTEX-PLZ6	8973	627178	7479	10084	12635	47987	714336	0.0125613	0.877987	0.0104699	0.0141166	0.0176878	0.0671771
ArteryAorta_GTEX-POMQ	10023	600389	7682	11831	12804	50350	693079	0.0144616	0.866263	0.0110839	0.0170702	0.0184741	0.0726468
ArteryAorta_GTEX-POYW	8080	1031896	6985	9324	11539	44685	1112509	0.00726286	0.927539	0.0062786	0.00838106	0.0103721	0.040166
ArteryAorta_GTEX-PSDG	7143	646587	6031	8491	10614	39461	718327	0.00994394	0.900129	0.0083959	0.0118205	0.014776	0.0549346
ArteryAorta_GTEX-PW2O	6236	558173	5748	8936	11035	39984	630112	0.00989665	0.885831	0.00912219	0.0141816	0.0175128	0.0634554
ArteryAorta_GTEX-PWCY	7575	392864	5906	7986	8951	37356	460638	0.0164446	0.852869	0.0128213	0.0173368	0.0194317	0.0810962
ArteryAorta_GTEX-PX3G	6728	419680	6284	9876	10435	36988	489991	0.0137309	0.856506	0.0128247	0.0201555	0.0212963	0.0754871
ArteryAorta_GTEX-Q2AG	8203	925317	6567	11984	11102	41970	1005143	0.00816103	0.920582	0.0065334	0.0119227	0.0110452	0.0417553
ArteryAorta_GTEX-Q2AH	6091	295642	5621	8626	10137	40974	367091	0.0165926	0.805364	0.0153123	0.0234983	0.0276144	0.111618
ArteryAorta_GTEX-QCQG	7041	359812	6142	10542	11403	40452	435392	0.0161716	0.826409	0.0141068	0.0242127	0.0261902	0.0929094
ArteryAorta_GTEX-QDT8	7274	783811	6486	17160	10347	38113	863191	0.00842687	0.908039	0.00751398	0.0198797	0.0119869	0.0441536
ArteryAorta_GTEX-QDVJ	6128	355404	4803	9296	8840	33780	418251	0.0146515	0.849739	0.0114835	0.0222259	0.0211356	0.0807649
ArteryAorta_GTEX-QDVN	5280	294762	4961	8679	8173	31764	353619	0.0149313	0.833558	0.0140292	0.0245434	0.0231124	0.0898255
ArteryAorta_GTEX-QEG4	6309	900304	4875	10110	9294	35430	966322	0.00652888	0.931681	0.0050449	0.0104624	0.00961791	0.0366648
ArteryAorta_GTEX-QEG5	6441	791723	5915	10702	9966	38178	862925	0.00746415	0.917488	0.00685459	0.012402	0.0115491	0.0442425
ArteryAorta_GTEX-QEL4	6802	748512	5480	9013	9231	36263	815301	0.00834293	0.918081	0.00672144	0.0110548	0.0113222	0.0444781
ArteryAorta_GTEX-QESD	4563	260279	3949	5168	5535	22844	302338	0.0150924	0.860887	0.0130615	0.0170935	0.0183073	0.0755578
ArteryAorta_GTEX-QLQ7	4165	247744	3999	4834	6303	23319	290364	0.0143441	0.853219	0.0137724	0.0166481	0.0217072	0.0803095
ArteryAorta_GTEX-QMRM	4932	302205	4598	5562	7012	27124	351433	0.014034	0.859922	0.0130836	0.0158266	0.0199526	0.0771811
ArteryAorta_GTEX-QV31	5840	338246	4886	6759	8380	30557	394668	0.0147972	0.857039	0.01238	0.0171258	0.021233	0.0774246
ArteryAorta_GTEX-QV44	4130	364369	3531	4864	6396	22910	406200	0.0101674	0.897019	0.00869276	0.0119744	0.0157459	0.0564008
ArteryAorta_GTEX-QVJO	4208	506118	3255	4897	5431	22381	546290	0.00770287	0.926464	0.00595837	0.0089641	0.00994161	0.0409691
ArteryAorta_GTEX-QVUS	5473	533648	4926	6736	8402	31162	590347	0.00927082	0.903956	0.00834424	0.0114102	0.0142323	0.0527859
ArteryAorta_GTEX-QXCU	6779	589655	5444	7500	9622	38032	657032	0.0103176	0.897452	0.00828575	0.011415	0.0146446	0.0578845
ArteryAorta_GTEX-R53T	6057	416429	5590	7549	10425	37301	483351	0.0125313	0.861546	0.0115651	0.015618	0.0215682	0.0771717
ArteryAorta_GTEX-R55D	18819	282350	4188	10399	7003	26744	349503	0.053845	0.807861	0.0119827	0.0297537	0.020037	0.0765201
ArteryAorta_GTEX-R55E	7124	880638	6179	7695	11078	40132	952846	0.00747655	0.924219	0.00648478	0.00807581	0.0116262	0.042118
ArteryAorta_GTEX-R55G	5275	317225	4691	5988	7391	28491	369061	0.014293	0.859546	0.0127106	0.016225	0.0200265	0.0771986
ArteryAorta_GTEX-REY6	5674	643533	4970	6987	7907	31839	700910	0.00809519	0.918139	0.00709078	0.00996847	0.011281	0.0454252
ArteryAorta_GTEX-RUSQ	5314	427142	5252	6168	7830	30034	481740	0.0110308	0.886665	0.0109021	0.0128036	0.0162536	0.0623448
ArteryAorta_GTEX-RWS6	5577	277443	4746	6747	7964	27889	330366	0.0168813	0.839805	0.0143659	0.0204228	0.0241066	0.0844185
ArteryAorta_GTEX-RWSA	8761	967207	7502	8759	11184	44296	1047709	0.00836205	0.923164	0.00716039	0.00836015	0.0106747	0.0422789
ArteryAorta_GTEX-S32W	6129	443152	5540	7703	9495	35926	507945	0.0120663	0.872441	0.0109067	0.015165	0.018693	0.0707281
ArteryAorta_GTEX-S33H	6622	735462	5768	8735	9551	38146	804284	0.00823341	0.914431	0.0071716	0.0108606	0.0118752	0.0474285
ArteryAorta_GTEX-S3XE	5027	247448	4413	6136	6809	28468	298301	0.0168521	0.829525	0.0147938	0.0205698	0.0228259	0.0954338
ArteryAorta_GTEX-S4P3	5262	356083	4502	9820	7479	28066	411212	0.0127963	0.865935	0.0109481	0.0238806	0.0181877	0.0682519
ArteryAorta_GTEX-S4Z8	7024	471111	6177	8484	9032	37604	539432	0.0130211	0.873346	0.0114509	0.0157277	0.0167435	0.0697104
ArteryAorta_GTEX-S95S	4878	228384	4363	6117	6461	25780	275983	0.017675	0.827529	0.0158089	0.0221644	0.0234109	0.0934116
ArteryAorta_GTEX-SJXC	9340	1015327	8011	14720	15231	52580	1115209	0.00837511	0.910437	0.00718341	0.0131993	0.0136575	0.0471481
ArteryAorta_GTEX-SUCS	1	31	6	10	9	51	108	0.00925926	0.287037	0.0555556	0.0925926	0.0833333	0.472222
ArteryAorta_GTEX-T5JC	7071	737710	5703	10167	8750	34532	803933	0.00879551	0.917626	0.00709387	0.0126466	0.010884	0.0429538
ArteryAorta_GTEX-T6MN	8820	954317	6958	12323	11672	42698	1036788	0.00850704	0.920455	0.00671111	0.0118857	0.0112578	0.041183
ArteryAorta_GTEX-T8EM	6213	453701	4949	10135	9332	34800	519130	0.0119681	0.873964	0.00953326	0.019523	0.0179762	0.0670352
ArteryAorta_GTEX-TMMY	5891	470323	5080	8349	9388	37182	536213	0.0109863	0.87712	0.00947385	0.0155703	0.017508	0.0693418
ArteryAorta_GTEX-U3ZH	6630	439593	5257	7314	8759	33701	501254	0.0132268	0.876987	0.0104877	0.0145914	0.0174742	0.0672334
ArteryAorta_GTEX-U3ZM	4471	240811	3999	4808	5991	22617	282697	0.0158155	0.851834	0.0141459	0.0170076	0.0211923	0.0800044
ArteryAorta_GTEX-U3ZN	5818	294821	4528	6474	8456	31044	351141	0.0165688	0.839609	0.0128951	0.018437	0.0240815	0.0884089
ArteryAorta_GTEX-U8XE	7492	575413	6345	9252	10167	39136	647805	0.0115652	0.88825	0.00979461	0.0142821	0.0156945	0.0604132
ArteryAorta_GTEX-UJHI	6788	439217	6920	10439	10447	42821	516632	0.0131389	0.850154	0.0133944	0.0202059	0.0202214	0.0828849
ArteryAorta_GTEX-UJMC	7341	435517	7291	12376	13050	49935	525510	0.0139693	0.828751	0.0138741	0.0235505	0.024833	0.095022
ArteryAorta_GTEX-UPIC	6613	340011	5559	9146	8367	33759	403455	0.0163909	0.842748	0.0137785	0.0226692	0.0207384	0.0836748
ArteryAorta_GTEX-UPJH	10448	1307626	10024	15524	16396	60126	1420144	0.007357	0.92077	0.00705844	0.0109313	0.0115453	0.042338
ArteryAorta_GTEX-UPK5	7424	762310	7299	10089	11613	43717	842452	0.00881237	0.904871	0.008664	0.0119758	0.0137848	0.0518926
ArteryAorta_GTEX-V1D1	7777	476742	7030	10234	12149	40602	554534	0.0140244	0.859716	0.0126773	0.0184551	0.0219085	0.0732182
ArteryAorta_GTEX-V955	6913	561803	6325	9103	10511	40206	634861	0.010889	0.884923	0.00996281	0.0143386	0.0165564	0.0633304
ArteryAorta_GTEX-VJYA	6655	289983	4767	8516	8910	36555	355386	0.0187261	0.815966	0.0134136	0.0239627	0.0250713	0.10286
ArteryAorta_GTEX-VUSG	6661	599364	5986	8275	9564	35402	665252	0.0100127	0.900958	0.00899809	0.0124389	0.0143765	0.0532159
ArteryAorta_GTEX-WFG7	6948	334979	5506	9210	9554	37321	403518	0.0172186	0.830146	0.013645	0.0228243	0.0236768	0.0924891
ArteryAorta_GTEX-WFG8	5628	305607	5741	8995	8491	34558	369020	0.0152512	0.828158	0.0155574	0.0243754	0.0230096	0.093648
ArteryAorta_GTEX-WFON	5610	339543	5166	8821	8189	29217	396546	0.0141472	0.856251	0.0130275	0.0222446	0.0206508	0.0736787
ArteryAorta_GTEX-WH7G	4791	280616	4067	7594	7223	24933	329224	0.0145524	0.852356	0.0123533	0.0230664	0.0219395	0.0757326
ArteryAorta_GTEX-WHPG	4952	239469	4502	7788	8003	29089	293803	0.0168548	0.815067	0.0153232	0.0265076	0.0272393	0.0990085
ArteryAorta_GTEX-WHSB	6203	350615	5426	7525	8004	30469	408242	0.0151944	0.858841	0.0132911	0.0184327	0.019606	0.0746347
ArteryAorta_GTEX-WHWD	4564	341947	3793	5549	6799	26335	388987	0.011733	0.879071	0.00975097	0.0142653	0.0174787	0.0677015
ArteryAorta_GTEX-WQUQ	4900	387992	3449	5130	6148	23552	431171	0.0113644	0.899856	0.00799915	0.0118978	0.0142588	0.0546233
ArteryAorta_GTEX-WRHU	10768	1210603	8993	12936	14605	54115	1312020	0.00820719	0.922702	0.00685432	0.00985961	0.0111317	0.0412456
ArteryAorta_GTEX-WY7C	4401	294617	4140	5373	6703	27247	342481	0.0128503	0.860243	0.0120883	0.0156885	0.0195719	0.0795577
ArteryAorta_GTEX-WYJK	7210	638954	5852	7833	10389	38104	708342	0.0101787	0.902042	0.00826155	0.0110582	0.0146666	0.0537932
ArteryAorta_GTEX-WYVS	16047	1330636	14440	18503	22962	91618	1494206	0.0107395	0.89053	0.009664	0.0123832	0.0153674	0.0613155
ArteryAorta_GTEX-WZTO	7477	884691	6536	13168	9890	37660	959422	0.00779323	0.922108	0.00681243	0.0137249	0.0103083	0.0392528
ArteryAorta_GTEX-X3Y1	5772	389730	5489	12180	8586	34726	456483	0.0126445	0.853767	0.0120245	0.0266823	0.018809	0.0760729
ArteryAorta_GTEX-X4EO	6923	915159	5729	8540	9194	36982	982527	0.00704612	0.931434	0.00583088	0.00869187	0.0093575	0.0376397
ArteryAorta_GTEX-X4EP	9363	1499115	7855	15382	13892	53559	1599166	0.00585493	0.937436	0.00491194	0.00961876	0.00868703	0.0334918
ArteryAorta_GTEX-X4XY	7705	1037390	6683	9258	11078	44022	1116136	0.00690328	0.929448	0.00598762	0.00829469	0.00992531	0.0394414
ArteryAorta_GTEX-XBED	5849	303679	5445	7680	8720	31349	362722	0.0161253	0.837222	0.0150115	0.0211732	0.0240404	0.0864271
ArteryAorta_GTEX-XBEW	5508	486392	5138	7515	8450	32058	545061	0.0101053	0.892363	0.00942647	0.0137874	0.0155029	0.0588154
ArteryAorta_GTEX-XPT6	11077	597510	9587	13239	15525	58945	705883	0.0156924	0.846472	0.0135816	0.0187552	0.0219937	0.0835053
ArteryAorta_GTEX-XQ3S	7164	798394	5968	8139	9329	36017	865011	0.00828198	0.922987	0.00689933	0.00940913	0.0107848	0.0416376
ArteryAorta_GTEX-XQ8I	9093	790318	7218	10060	12193	46833	875715	0.0103835	0.902483	0.00824241	0.0114878	0.0139235	0.0534797
ArteryAorta_GTEX-XUJ4	6871	339391	5198	7288	9257	36839	404844	0.016972	0.838325	0.0128395	0.018002	0.0228656	0.0909955
ArteryAorta_GTEX-XUW1	5718	390814	4758	6268	8077	29423	445058	0.0128478	0.878119	0.0106907	0.0140836	0.0181482	0.0661105
ArteryAorta_GTEX-XUZC	4047	245732	3712	5866	7436	26374	293167	0.0138044	0.838198	0.0126617	0.0200091	0.0253644	0.0899624
ArteryAorta_GTEX-XV7Q	6824	508013	5879	8407	10355	37752	577230	0.011822	0.880088	0.0101848	0.0145644	0.0179391	0.065402
ArteryAorta_GTEX-XXEK	5319	336913	4668	5937	7531	28575	388943	0.0136755	0.866227	0.0120018	0.0152644	0.0193627	0.0734683
ArteryAorta_GTEX-XYKS	6625	312978	5142	8292	9841	39210	382088	0.0173389	0.819125	0.0134576	0.0217018	0.0257558	0.10262
ArteryAorta_GTEX-Y114	7133	365059	7058	14997	13730	51375	459352	0.0155284	0.794726	0.0153651	0.0326482	0.0298899	0.111842
ArteryAorta_GTEX-Y3I4	9162	509509	6922	10724	11779	47736	595832	0.0153768	0.855122	0.0116174	0.0179984	0.019769	0.0801165
ArteryAorta_GTEX-Y3IK	8750	559535	6316	12290	10362	43073	640326	0.0136649	0.873828	0.00986373	0.0191933	0.0161824	0.0672673
ArteryAorta_GTEX-Y5LM	7658	395435	6282	11888	11167	43932	476362	0.016076	0.830114	0.0131874	0.0249558	0.0234423	0.092224
ArteryAorta_GTEX-Y5V5	8539	669338	6082	11931	10613	42460	748963	0.0114011	0.893686	0.00812056	0.01593	0.0141703	0.0566917
ArteryAorta_GTEX-Y5V6	8451	472355	6453	12202	11900	45663	557024	0.0151717	0.847998	0.0115848	0.0219057	0.0213635	0.0819767
ArteryAorta_GTEX-Y8E4	6216	467297	4335	7758	8604	31587	525797	0.0118221	0.88874	0.00824463	0.0147547	0.0163637	0.0600745
ArteryAorta_GTEX-Y8LW	8052	507632	6736	9798	11123	43109	586450	0.0137301	0.865602	0.0114861	0.0167073	0.0189667	0.0735084
ArteryAorta_GTEX-Y9LG	6004	342360	5324	7872	8558	32785	402903	0.0149018	0.849733	0.0132141	0.0195382	0.0212408	0.0813719
ArteryAorta_GTEX-YB5K	6801	284491	5379	8978	9826	34925	350400	0.0194092	0.811904	0.015351	0.0256221	0.0280422	0.0996718
ArteryAorta_GTEX-YEC3	11659	572850	8419	12063	13804	54483	673278	0.0173168	0.850837	0.0125045	0.0179168	0.0205027	0.080922
ArteryAorta_GTEX-YEC4	8025	343749	5135	15189	7847	31127	411072	0.0195221	0.836226	0.0124917	0.0369497	0.0190891	0.0757215
ArteryAorta_GTEX-YECK	15546	1504422	11116	26014	19889	74850	1651837	0.00941134	0.910757	0.00672948	0.0157485	0.0120405	0.0453132
ArteryAorta_GTEX-YFC4	7709	800900	6214	7819	10729	42271	875642	0.00880383	0.914643	0.00709651	0.00892945	0.0122527	0.0482743
ArteryAorta_GTEX-YJ8O	5847	686937	4363	5882	7760	29662	740451	0.00789654	0.927728	0.00589235	0.00794381	0.0104801	0.0400594
ArteryAorta_GTEX-Z9EW	5398	209274	3270	9582	5370	20797	253691	0.0212779	0.824917	0.0128897	0.0377704	0.0211675	0.0819777
ArteryAorta_GTEX-ZA64	4749	241866	4315	5245	6628	25149	287952	0.0164923	0.839952	0.0149851	0.0182148	0.0230177	0.0873375
ArteryAorta_GTEX-ZAB4	5804	601026	5315	6832	8265	29891	657133	0.00883231	0.914619	0.00808816	0.0103967	0.0125774	0.045487
ArteryAorta_GTEX-ZAJG	5280	710991	5056	6666	8530	32335	768858	0.00686733	0.924736	0.00657599	0.00867	0.0110944	0.0420559
ArteryAorta_GTEX-ZAK1	6811	974835	5915	7838	10371	37216	1042986	0.00653029	0.934658	0.00567122	0.00751496	0.00994357	0.0356822
ArteryAorta_GTEX-ZC5H	6899	491126	4047	11165	6395	27201	546833	0.0126163	0.898128	0.0074008	0.0204176	0.0116946	0.0497428
ArteryAorta_GTEX-ZDTS	10214	799481	6536	9670	10050	39129	875080	0.0116721	0.913609	0.00746903	0.0110504	0.0114847	0.0447148
ArteryAorta_GTEX-ZDTT	5325	294382	4574	5722	6525	27440	343968	0.0154811	0.855841	0.0132977	0.0166353	0.0189698	0.0797749
ArteryAorta_GTEX-ZDXO	6485	690633	6154	7434	8879	35302	754887	0.00859069	0.914883	0.00815221	0.00984783	0.011762	0.0467646
ArteryAorta_GTEX-ZDYS	4725	303706	3669	4961	5912	24898	347871	0.0135826	0.873042	0.010547	0.014261	0.0169948	0.0715725
ArteryAorta_GTEX-ZE9C	6449	925597	5583	7015	8857	34505	988006	0.00652729	0.936833	0.00565078	0.00710016	0.00896452	0.0349239
ArteryAorta_GTEX-ZF28	5510	777685	5241	6754	8620	32722	836532	0.00658672	0.929654	0.00626515	0.00807381	0.0103044	0.0391163
ArteryAorta_GTEX-ZF29	6407	404896	6195	7532	8729	38254	472013	0.0135738	0.857807	0.0131246	0.0159572	0.0184931	0.0810444
ArteryAorta_GTEX-ZF2S	6766	439846	6063	6933	8266	35244	503118	0.0134481	0.87424	0.0120509	0.0137801	0.0164295	0.0700512
ArteryAorta_GTEX-ZF3C	9237	1338272	9095	10827	14462	54651	1436544	0.00643002	0.931591	0.00633117	0.00753684	0.0100672	0.0380434
ArteryAorta_GTEX-ZG7Y	7748	307395	5645	10077	8810	34791	374466	0.0206908	0.820889	0.0150748	0.0269103	0.0235268	0.0929083
ArteryAorta_GTEX-ZLWG	6286	361523	5760	8472	11154	37756	430951	0.0145863	0.838896	0.0133658	0.0196588	0.0258823	0.0876109
ArteryAorta_GTEX-ZP4G	5005	226314	4423	6637	8386	29950	280715	0.0178295	0.806206	0.0157562	0.0236432	0.0298737	0.106692
ArteryAorta_GTEX-ZPIC	4837	199214	3034	8512	5211	20622	241430	0.0200348	0.825142	0.0125668	0.0352566	0.0215839	0.0854161
ArteryAorta_GTEX-ZQUD	6953	340766	5514	8797	9320	37346	408696	0.0170126	0.833788	0.0134917	0.0215246	0.0228042	0.0913784
ArteryAorta_GTEX-ZTPG	4788	313068	4530	6666	7171	29052	365275	0.0131079	0.857075	0.0124016	0.0182493	0.0196318	0.0795346
ArteryAorta_GTEX-ZVT2	5670	242742	4762	6127	6838	28729	294868	0.0192289	0.823223	0.0161496	0.0207788	0.02319	0.09743
ArteryAorta_GTEX-ZVZP	3581	173041	2927	3753	5577	17068	205947	0.017388	0.840221	0.0142124	0.0182231	0.0270798	0.0828757
ArteryAorta_GTEX-ZYFD	6651	625955	4786	8387	7924	32421	686124	0.00969358	0.912306	0.00697542	0.0122237	0.0115489	0.0472524
ArteryAorta_GTEX-ZYFG	5948	298152	4683	8580	7146	29723	354232	0.0167913	0.841686	0.0132201	0.0242214	0.0201732	0.0839083
ArteryAorta_GTEX-ZYVF	6794	682015	5357	8647	8148	31934	742895	0.0091453	0.91805	0.00721098	0.0116396	0.0109679	0.0429859
ArteryAorta_GTEX-ZYW4	8899	772548	6392	11447	10425	40873	850584	0.0104622	0.908256	0.00751484	0.0134578	0.0122563	0.0480529
ArteryAorta_GTEX-ZYY3	7615	823634	6865	9836	10979	45086	904015	0.00842353	0.911084	0.0075939	0.0108804	0.0121447	0.0498731
ArteryAorta_GTEX-ZZPU	9466	319518	7264	11409	12895	44920	405472	0.0233456	0.788015	0.0179149	0.0281376	0.0318024	0.110784
ArteryCoronary_GTEX-1117F	9046	731517	7233	11827	12919	47002	819544	0.0110378	0.89259	0.00882564	0.0144312	0.0157636	0.0573514
ArteryCoronary_GTEX-1122O	4541	267949	4069	5548	5803	23267	311177	0.014593	0.861082	0.0130762	0.0178291	0.0186486	0.074771
ArteryCoronary_GTEX-117YX	6963	291595	6308	9660	11143	45749	371418	0.0187471	0.785086	0.0169836	0.0260084	0.0300012	0.123174
ArteryCoronary_GTEX-11DXX	5282	300010	4836	6183	7607	30853	354771	0.0148885	0.845644	0.0136313	0.0174281	0.021442	0.086966
ArteryCoronary_GTEX-11DXY	8707	604700	5414	11220	9199	34551	673791	0.0129224	0.897459	0.00803513	0.016652	0.0136526	0.0512785
ArteryCoronary_GTEX-11DXZ	6481	471725	5348	7297	9245	35417	535513	0.0121024	0.880884	0.00998669	0.0136262	0.0172638	0.0661366
ArteryCoronary_GTEX-11DYG	10602	1015022	7452	15921	13555	53732	1116284	0.00949758	0.909287	0.00667572	0.0142625	0.012143	0.0481347
ArteryCoronary_GTEX-11EM3	5517	240323	4588	5128	5660	25803	287019	0.0192217	0.837307	0.015985	0.0178664	0.0197199	0.0899
ArteryCoronary_GTEX-11GS4	7074	603904	5523	7308	9356	35742	668907	0.0105755	0.902822	0.00825675	0.0109253	0.013987	0.0534334
ArteryCoronary_GTEX-11I78	6306	317124	5536	7343	8997	38039	383345	0.0164499	0.827255	0.0144413	0.0191551	0.0234697	0.0992292
ArteryCoronary_GTEX-11ONC	5614	514553	4422	5668	8159	27625	566041	0.00991801	0.909038	0.00781215	0.0100134	0.0144142	0.0488039
ArteryCoronary_GTEX-11TT1	4713	242981	4622	6054	7263	30724	296357	0.0159031	0.819893	0.0155961	0.0204281	0.0245076	0.103672
ArteryCoronary_GTEX-11UD2	7573	841715	6428	9790	11341	44583	921430	0.00821875	0.913488	0.00697611	0.0106248	0.012308	0.0483846
ArteryCoronary_GTEX-11ZTS	8730	774049	5275	7660	11775	34726	842215	0.0103655	0.919063	0.00626325	0.00909506	0.013981	0.0412318
ArteryCoronary_GTEX-11ZTT	5228	269168	4984	6927	8117	34294	328718	0.0159042	0.818842	0.0151619	0.0210728	0.0246929	0.104327
ArteryCoronary_GTEX-11ZUS	6548	579211	4678	10536	7760	33005	641738	0.0102035	0.902566	0.00728958	0.0164179	0.0120922	0.0514306
ArteryCoronary_GTEX-12696	7697	808095	6499	7620	8986	39219	878116	0.00876536	0.92026	0.00740107	0.00867767	0.0102333	0.0446627
ArteryCoronary_GTEX-12WSC	11255	1218550	9116	11686	14124	59711	1324442	0.00849792	0.920048	0.0068829	0.00882334	0.0106641	0.0450839
ArteryCoronary_GTEX-12WSD	10334	984548	7953	10889	13233	53982	1080939	0.00956021	0.910827	0.00735749	0.0100736	0.0122421	0.0499399
ArteryCoronary_GTEX-12WSK	4919	296496	4314	5170	6549	25870	343318	0.0143278	0.863619	0.0125656	0.0150589	0.0190756	0.0753529
ArteryCoronary_GTEX-12WSL	11439	393144	7120	10134	15135	42980	479952	0.0238336	0.819132	0.0148348	0.0211146	0.0315344	0.0895506
ArteryCoronary_GTEX-12ZZX	6952	712352	6289	8366	9399	38288	781646	0.00889405	0.911349	0.00804584	0.0107031	0.0120246	0.0489838
ArteryCoronary_GTEX-131XF	6134	294446	6140	8848	9860	41432	366860	0.0167203	0.802611	0.0167366	0.0241182	0.0268767	0.112937
ArteryCoronary_GTEX-131XG	5000	220141	3898	5356	8158	26210	268763	0.0186038	0.81909	0.0145035	0.0199283	0.0303539	0.0975209
ArteryCoronary_GTEX-131YS	8887	743076	5974	9079	10144	35718	812878	0.0109328	0.91413	0.0073492	0.011169	0.0124791	0.0439402
ArteryCoronary_GTEX-132AR	5185	272073	4700	6580	7296	30222	326056	0.0159022	0.834436	0.0144147	0.0201806	0.0223765	0.0926896
ArteryCoronary_GTEX-1399R	10581	528131	7129	11695	14074	45713	617323	0.0171401	0.855518	0.0115482	0.0189447	0.0227984	0.0740504
ArteryCoronary_GTEX-1399S	3249	151290	3107	3491	5312	19609	186058	0.0174623	0.813134	0.0166991	0.018763	0.0285502	0.105392
ArteryCoronary_GTEX-1399U	8847	348867	5848	10175	9795	39849	423381	0.0208961	0.824002	0.0138126	0.0240327	0.0231352	0.0941209
ArteryCoronary_GTEX-13CF3	8225	418202	6187	9803	9414	37309	489140	0.0168152	0.854974	0.0126487	0.0200413	0.019246	0.0762747
ArteryCoronary_GTEX-13FH7	6555	272883	4277	7859	7987	33423	332984	0.0196856	0.819508	0.0128445	0.0236017	0.0239861	0.100374
ArteryCoronary_GTEX-13FHP	10444	851744	8737	12611	14764	56216	954516	0.0109417	0.892331	0.00915333	0.0132119	0.0154675	0.0588948
ArteryCoronary_GTEX-13FTW	5939	201764	3854	5620	6422	23331	246930	0.0240514	0.81709	0.0156077	0.0227595	0.0260074	0.0944843
ArteryCoronary_GTEX-13FXS	9295	990797	7355	12071	11845	52120	1083483	0.00857881	0.914456	0.00678829	0.0111409	0.0109323	0.0481041
ArteryCoronary_GTEX-13N11	6660	285913	3652	6467	7254	28898	338844	0.0196551	0.843789	0.0107778	0.0190855	0.0214081	0.0852841
ArteryCoronary_GTEX-13NZA	8470	868068	6639	8728	10969	40501	943375	0.0089784	0.920173	0.0070375	0.00925189	0.0116274	0.042932
ArteryCoronary_GTEX-13O21	7967	338116	5384	8430	10109	37226	407232	0.0195638	0.830279	0.013221	0.0207007	0.0248237	0.0914123
ArteryCoronary_GTEX-13O61	5491	371134	4924	7015	7750	33599	429913	0.0127724	0.863277	0.0114535	0.0163173	0.0180269	0.078153
ArteryCoronary_GTEX-13OVG	5675	325285	4833	7609	8003	30317	381722	0.0148668	0.852152	0.012661	0.0199334	0.0209655	0.0794217
ArteryCoronary_GTEX-13PL7	5651	365137	5116	7718	8742	34288	426652	0.013245	0.855819	0.011991	0.0180897	0.0204898	0.0803653
ArteryCoronary_GTEX-13PVR	3869	216685	3241	3979	5049	21008	253831	0.0152424	0.853659	0.0127683	0.0156758	0.0198912	0.0827637
ArteryCoronary_GTEX-13QBU	6301	375762	5743	8032	9091	38136	443065	0.0142214	0.848097	0.012962	0.0181283	0.0205184	0.0860731
ArteryCoronary_GTEX-13QJC	6502	811457	5745	7876	9408	39196	880184	0.00738709	0.921917	0.00652704	0.00894813	0.0106887	0.0445316
ArteryCoronary_GTEX-13RTJ	3143	390137	3121	4117	5383	20844	426745	0.00736505	0.914216	0.0073135	0.00964745	0.0126141	0.0488442
ArteryCoronary_GTEX-13S7M	5981	808160	5375	8454	9574	36634	874178	0.00684186	0.92448	0.00614863	0.0096708	0.010952	0.0419068
ArteryCoronary_GTEX-13S86	4132	244228	3613	4717	6185	22948	285823	0.0144565	0.854473	0.0126407	0.0165032	0.0216393	0.0802875
ArteryCoronary_GTEX-13U4I	5304	294892	4626	5415	6304	24722	341263	0.0155423	0.864119	0.0135555	0.0158675	0.0184726	0.0724427
ArteryCoronary_GTEX-13VXT	6756	292895	5596	9645	10309	40425	365626	0.0184779	0.801078	0.0153053	0.0263794	0.0281955	0.110564
ArteryCoronary_GTEX-13VXU	8447	1010090	6438	9152	11215	43298	1088640	0.00775922	0.927846	0.0059138	0.00840682	0.0103018	0.0397726
ArteryCoronary_GTEX-13W3W	5951	257878	5518	7823	8360	36004	321534	0.0185082	0.802024	0.0171615	0.0243302	0.0260004	0.111976
ArteryCoronary_GTEX-13X6J	8071	781309	6411	8251	10028	43106	857176	0.0094158	0.911492	0.00747921	0.00962579	0.0116989	0.0502884
ArteryCoronary_GTEX-1445S	7758	807820	6581	9517	12238	44560	888474	0.00873183	0.909222	0.00740708	0.0107116	0.0137742	0.0501534
ArteryCoronary_GTEX-146FH	8190	650361	6598	10384	11314	45711	732558	0.01118	0.887795	0.0090068	0.014175	0.0154445	0.0623992
ArteryCoronary_GTEX-147F4	5764	475436	3524	4541	6806	21916	517987	0.0111277	0.917853	0.00680326	0.00876663	0.0131393	0.0423099
ArteryCoronary_GTEX-14C38	4171	452239	3592	4574	6199	24641	495416	0.00841919	0.912847	0.00725047	0.00923264	0.0125127	0.049738
ArteryCoronary_GTEX-14C5O	7752	1003738	6503	8847	10718	41759	1079317	0.00718232	0.929975	0.00602511	0.00819685	0.00993035	0.0386902
ArteryCoronary_GTEX-14E1K	8118	475726	7228	10915	14377	56524	572888	0.0141703	0.8304	0.0126168	0.0190526	0.0250957	0.098665
ArteryCoronary_GTEX-NPJ7	9046	886079	6316	10075	10714	41758	963988	0.00938393	0.919181	0.00655195	0.0104514	0.0111142	0.043318
ArteryCoronary_GTEX-NPJ8	5785	643983	4990	7100	9025	34180	705063	0.00820494	0.913369	0.00707738	0.01007	0.0128003	0.0484779
ArteryCoronary_GTEX-O5YV	5071	472892	3985	7678	7534	28887	526047	0.00963982	0.898954	0.00757537	0.0145957	0.0143219	0.0549133
ArteryCoronary_GTEX-O5YW	8568	452544	6019	8916	10251	39600	525898	0.0162921	0.860517	0.0114452	0.0169539	0.0194924	0.0752998
ArteryCoronary_GTEX-OHPL	7599	402332	5698	8671	9354	39050	472704	0.0160756	0.851129	0.0120541	0.0183434	0.0197883	0.0826098
ArteryCoronary_GTEX-OIZH	6669	307401	5816	7084	7890	35391	370251	0.0180121	0.83025	0.0157083	0.019133	0.0213099	0.0955865
ArteryCoronary_GTEX-OOBJ	5915	466199	4828	8124	9562	36256	530884	0.0111418	0.878156	0.00909427	0.0153028	0.0180115	0.0682936
ArteryCoronary_GTEX-P4PP	8987	389970	6965	10660	11474	51979	480035	0.0187216	0.812378	0.0145094	0.0222067	0.0239024	0.108282
ArteryCoronary_GTEX-PSDG	8589	691218	7093	9928	12579	48032	777439	0.0110478	0.889096	0.00912355	0.0127701	0.01618	0.0617823
ArteryCoronary_GTEX-PWCY	5755	328885	4536	5788	6822	28345	380131	0.0151395	0.865189	0.0119327	0.0152263	0.0179464	0.0745664
ArteryCoronary_GTEX-PWOO	8104	402412	6600	9975	11834	44630	483555	0.0167592	0.832195	0.0136489	0.0206285	0.0244729	0.0922956
ArteryCoronary_GTEX-PX3G	8352	488771	8032	13127	14382	52038	584702	0.0142842	0.835932	0.0137369	0.0224508	0.0245971	0.0889992
ArteryCoronary_GTEX-Q2AH	7707	381974	7328	13097	13281	51485	474872	0.0162296	0.804373	0.0154315	0.0275801	0.0279675	0.108419
ArteryCoronary_GTEX-QDVN	6177	369849	6301	11493	10404	39517	443741	0.0139203	0.833479	0.0141997	0.0259002	0.0234461	0.0890542
ArteryCoronary_GTEX-QEG5	5237	524382	5088	9155	8222	33510	585594	0.00894306	0.89547	0.00868861	0.0156337	0.0140404	0.0572239
ArteryCoronary_GTEX-QEL4	7501	545335	5686	9526	9233	38326	615607	0.0121847	0.885849	0.00923641	0.0154742	0.0149982	0.0622573
ArteryCoronary_GTEX-QESD	6114	360443	5303	7320	7914	31802	418896	0.0145955	0.860459	0.0126595	0.0174745	0.0188925	0.0759186
ArteryCoronary_GTEX-QLQ7	4180	237601	3977	5495	6808	25493	283554	0.0147415	0.837939	0.0140255	0.019379	0.0240095	0.0899053
[truncated: 7,768 more rows]

## Sheet: Figure1b
Title	No. of sites
Not in RefSeq CDS	2303
Editing not detected	1043
Alu sites	600
Sites reproduced in this study	198
[truncated: 5 more rows]

## Sheet: Figure1c
Type	Input	Filtration step
[truncated: 13 more rows]
