# Supplementary material for: Landscape of adenosine-to-inosine RNA recoding across human tissues
Source: Nat Commun. 2022 Mar 4;13:1184. doi: 10.1038/s41467-022-28841-4 (PMC8897444; doi:10.1038/s41467-022-28841-4)
Supplement: Supplementary file 5 — Source Data [file 41467_2022_28841_MOESM5_ESM.zip › Figure3.xlsx]

## Sheet: Figure3a
Tissue	NoOfSites
AdiposeSubcutaneous	474
AdiposeVisceral	542
AdrenalGland	247
ArteryAorta	691
ArteryCoronary	616
ArteryTibial	781
BrainAmygdala	633
BrainAnteriorcingulatecortex	691
BrainCaudate	811
BrainCerebellarHemisphere	639
BrainCerebellum	637
BrainCortex	803
BrainFrontalCortex	765
BrainHippocampus	634
BrainHypothalamus	811
BrainNucleusaccumbens	804
BrainPutamen	723
BrainSpinalcord	727
BrainSubstantianigra	688
BreastMammaryTissue	480
ColonSigmoid	488
ColonTransverse	319
EsophagusGastroesophagealJunction	515
EsophagusMucosa	264
EsophagusMuscularis	482
HeartAtrialAppendage	450
HeartLeftVentricle	292
KidneyCortex	358
Liver	401
Lung	685
MinorSalivaryGland	331
MuscleSkeletal	278
NerveTibial	651
Ovary	408
Pancreas	241
Pituitary	728
Prostate	479
SkinNotSunExposed	433
SkinSunExposed	445
SmallIntestineTerminalIleum	292
Spleen	295
Stomach	330
Testis	466
Thyroid	511
Uterus	489
Vagina	501
WholeBlood	597

## Sheet: Figure3b
Tissue	Subj	Index
AdiposeSubcutaneous	GTEX-1117F	2.48824
AdiposeSubcutaneous	GTEX-13VXT	1.3649
AdiposeSubcutaneous	GTEX-S3XE	1.5379
AdiposeSubcutaneous	GTEX-Z9EW	3.22783
AdiposeSubcutaneous	GTEX-145MN	1.60372
AdiposeSubcutaneous	GTEX-14C5O	6.19457
AdiposeSubcutaneous	GTEX-13FTW	1.8228
AdiposeSubcutaneous	GTEX-YFC4	2.89848
AdiposeSubcutaneous	GTEX-OOBK	1.2392
AdiposeSubcutaneous	GTEX-NFK9	5.12766
AdiposeSubcutaneous	GTEX-S4P3	1.24928
AdiposeSubcutaneous	GTEX-13X6K	2.94958
AdiposeSubcutaneous	GTEX-Y111	3.70198
AdiposeSubcutaneous	GTEX-UTHO	6.13828
AdiposeSubcutaneous	GTEX-ZYW4	3.96376
AdiposeSubcutaneous	GTEX-111CU	1.70537
AdiposeSubcutaneous	GTEX-U4B1	1.53529
AdiposeSubcutaneous	GTEX-1269C	2.24604
AdiposeSubcutaneous	GTEX-XBED	2.3563
AdiposeSubcutaneous	GTEX-13VXU	3.55836
AdiposeSubcutaneous	GTEX-14DAR	1.81826
AdiposeSubcutaneous	GTEX-W5X1	2.30016
AdiposeSubcutaneous	GTEX-OXRK	4.06141
AdiposeSubcutaneous	GTEX-S4Q7	1.45321
AdiposeSubcutaneous	GTEX-TMMY	1.49072
AdiposeSubcutaneous	GTEX-ZEX8	1.9735
AdiposeSubcutaneous	GTEX-Y114	1.93123
AdiposeSubcutaneous	GTEX-11EQ9	1.82246
AdiposeSubcutaneous	GTEX-WEY5	1.65628
AdiposeSubcutaneous	GTEX-12ZZY	1.95153
AdiposeSubcutaneous	GTEX-WY7C	1.17826
AdiposeSubcutaneous	GTEX-TMZS	1.46322
AdiposeSubcutaneous	GTEX-ZYWO	1.30273
AdiposeSubcutaneous	GTEX-147GR	3.48254
AdiposeSubcutaneous	GTEX-11TT1	1.84886
AdiposeSubcutaneous	GTEX-Q2AI	2.65827
AdiposeSubcutaneous	GTEX-SUCS	1.80081
AdiposeSubcutaneous	GTEX-Q2AG	1.95603
AdiposeSubcutaneous	GTEX-U8XE	2.05862
AdiposeSubcutaneous	GTEX-S4UY	1.90364
AdiposeSubcutaneous	GTEX-XBEW	1.82505
AdiposeSubcutaneous	GTEX-YFCO	2.17446
AdiposeSubcutaneous	GTEX-OXRL	2.30595
AdiposeSubcutaneous	GTEX-13NZ9	3.45827
AdiposeSubcutaneous	GTEX-QDVN	2.27365
AdiposeSubcutaneous	GTEX-111FC	3.36141
AdiposeSubcutaneous	GTEX-P4QS	2.47661
AdiposeSubcutaneous	GTEX-13FHO	2.39831
AdiposeSubcutaneous	GTEX-13W3W	1.95517
AdiposeSubcutaneous	GTEX-ZYY3	1.15282
AdiposeSubcutaneous	GTEX-TSE9	2.89893
AdiposeSubcutaneous	GTEX-11TTK	3.52907
AdiposeSubcutaneous	GTEX-OXRN	1.78911
AdiposeSubcutaneous	GTEX-111VG	2.1181
AdiposeSubcutaneous	GTEX-ZF29	2.08032
AdiposeSubcutaneous	GTEX-YJ89	3.12818
AdiposeSubcutaneous	GTEX-UJHI	1.6208
AdiposeSubcutaneous	GTEX-117YX	1.14674
AdiposeSubcutaneous	GTEX-OXRO	5.21145
AdiposeSubcutaneous	GTEX-12ZZZ	3.03871
AdiposeSubcutaneous	GTEX-Q2AH	1.75254
AdiposeSubcutaneous	GTEX-12C56	1.46219
AdiposeSubcutaneous	GTEX-146FQ	2.30024
AdiposeSubcutaneous	GTEX-XGQ4	1.43993
AdiposeSubcutaneous	GTEX-SSA3	1.92974
AdiposeSubcutaneous	GTEX-Y8E4	2.88815
AdiposeSubcutaneous	GTEX-ZVZO	1.46189
AdiposeSubcutaneous	GTEX-11ZU8	2.9966
AdiposeSubcutaneous	GTEX-ZZ64	1.32619
AdiposeSubcutaneous	GTEX-11GS4	3.09671
AdiposeSubcutaneous	GTEX-YJ8A	2.29048
AdiposeSubcutaneous	GTEX-12KS4	2.16576
AdiposeSubcutaneous	GTEX-13FHP	3.22286
AdiposeSubcutaneous	GTEX-OXRP	2.71119
AdiposeSubcutaneous	GTEX-111YS	1.79602
AdiposeSubcutaneous	GTEX-ZE9C	6.17641
AdiposeSubcutaneous	GTEX-X4LF	2.2627
AdiposeSubcutaneous	GTEX-VJYA	1.39031
AdiposeSubcutaneous	GTEX-WFG8	1.33927
AdiposeSubcutaneous	GTEX-146FR	3.00597
AdiposeSubcutaneous	GTEX-13PDP	2.71551
AdiposeSubcutaneous	GTEX-144GM	1.66302
AdiposeSubcutaneous	GTEX-11EI6	3.50066
AdiposeSubcutaneous	GTEX-PLZ4	2.21343
AdiposeSubcutaneous	GTEX-YJ8O	1.91963
AdiposeSubcutaneous	GTEX-Q734	1.35406
AdiposeSubcutaneous	GTEX-Y3IK	1.83132
AdiposeSubcutaneous	GTEX-ZZPU	1.35355
AdiposeSubcutaneous	GTEX-12WS9	2.25681
AdiposeSubcutaneous	GTEX-XLM4	3.1897
AdiposeSubcutaneous	GTEX-P44G	2.66037
AdiposeSubcutaneous	GTEX-S7SF	2.22296
AdiposeSubcutaneous	GTEX-PLZ5	1.73761
AdiposeSubcutaneous	GTEX-13O1R	1.51086
AdiposeSubcutaneous	GTEX-ZVE2	2.36917
AdiposeSubcutaneous	GTEX-U3ZN	2.21215
AdiposeSubcutaneous	GTEX-1122O	1.32413
AdiposeSubcutaneous	GTEX-13112	3.06886
AdiposeSubcutaneous	GTEX-13QJ3	5.70531
AdiposeSubcutaneous	GTEX-P44H	1.98545
AdiposeSubcutaneous	GTEX-Z93S	2.82049
AdiposeSubcutaneous	GTEX-PWOO	1.26748
AdiposeSubcutaneous	GTEX-X8HC	2.29131
AdiposeSubcutaneous	GTEX-XQ8I	1.96443
AdiposeSubcutaneous	GTEX-14753	3.9881
AdiposeSubcutaneous	GTEX-ZVP2	1.43033
AdiposeSubcutaneous	GTEX-PLZ6	1.43924
AdiposeSubcutaneous	GTEX-12WSC	3.14134
AdiposeSubcutaneous	GTEX-12WSA	2.91491
AdiposeSubcutaneous	GTEX-145MI	2.36157
AdiposeSubcutaneous	GTEX-S95S	3.67569
AdiposeSubcutaneous	GTEX-ZAK1	2.18707
AdiposeSubcutaneous	GTEX-1128S	1.51593
AdiposeSubcutaneous	GTEX-Z93T	1.32052
AdiposeSubcutaneous	GTEX-XMD2	2.81609
AdiposeSubcutaneous	GTEX-WHPG	1.38583
AdiposeSubcutaneous	GTEX-S7SE	2.01284
AdiposeSubcutaneous	GTEX-XUJ4	1.76192
AdiposeSubcutaneous	GTEX-1399T	3.07374
AdiposeSubcutaneous	GTEX-P4PP	1.4087
AdiposeSubcutaneous	GTEX-145LS	3.46027
AdiposeSubcutaneous	GTEX-113IC	2.77876
AdiposeSubcutaneous	GTEX-13O21	2.27532
AdiposeSubcutaneous	GTEX-13PLJ	2.39144
AdiposeSubcutaneous	GTEX-ZC5H	1.71189
AdiposeSubcutaneous	GTEX-147F3	1.53896
AdiposeSubcutaneous	GTEX-12WSB	3.71661
AdiposeSubcutaneous	GTEX-RVPU	3.76715
AdiposeSubcutaneous	GTEX-11ZUS	3.70882
AdiposeSubcutaneous	GTEX-144FL	2.01897
AdiposeSubcutaneous	GTEX-ZPU1	2.17258
AdiposeSubcutaneous	GTEX-1313W	2.93974
AdiposeSubcutaneous	GTEX-TML8	1.56268
AdiposeSubcutaneous	GTEX-POYW	1.71948
AdiposeSubcutaneous	GTEX-11O72	2.63176
AdiposeSubcutaneous	GTEX-QLQW	1.13292
AdiposeSubcutaneous	GTEX-11I78	1.26412
AdiposeSubcutaneous	GTEX-RM2N	1.85923
AdiposeSubcutaneous	GTEX-145LT	1.73815
AdiposeSubcutaneous	GTEX-ZQG8	1.01032
AdiposeSubcutaneous	GTEX-P4PQ	1.43311
AdiposeSubcutaneous	GTEX-U8T8	1.79796
AdiposeSubcutaneous	GTEX-13FTY	3.13717
AdiposeSubcutaneous	GTEX-NL3G	3.35433
AdiposeSubcutaneous	GTEX-SIU8	5.3303
AdiposeSubcutaneous	GTEX-13N11	4.23796
AdiposeSubcutaneous	GTEX-13OVI	2.51602
AdiposeSubcutaneous	GTEX-ZDXO	2.25265
AdiposeSubcutaneous	GTEX-13YAN	1.27857
AdiposeSubcutaneous	GTEX-139D8	3.02985
AdiposeSubcutaneous	GTEX-X15G	1.40463
AdiposeSubcutaneous	GTEX-11ILO	1.58583
AdiposeSubcutaneous	GTEX-13PVQ	2.14919
AdiposeSubcutaneous	GTEX-SJXC	3.63769
AdiposeSubcutaneous	GTEX-T6MO	1.28736
AdiposeSubcutaneous	GTEX-X62O	3.61537
AdiposeSubcutaneous	GTEX-13111	7.11456
AdiposeSubcutaneous	GTEX-PWN1	1.18614
AdiposeSubcutaneous	GTEX-Y5V6	1.56481
AdiposeSubcutaneous	GTEX-QMRM	1.94389
AdiposeSubcutaneous	GTEX-SN8G	3.61407
AdiposeSubcutaneous	GTEX-ZUA1	3.49086
AdiposeSubcutaneous	GTEX-13O3P	2.04816
AdiposeSubcutaneous	GTEX-T6MN	3.02737
AdiposeSubcutaneous	GTEX-1211K	2.09995
AdiposeSubcutaneous	GTEX-R55C	2.02319
AdiposeSubcutaneous	GTEX-X261	2.84872
AdiposeSubcutaneous	GTEX-1314G	3.00679
AdiposeSubcutaneous	GTEX-SNMC	1.37817
AdiposeSubcutaneous	GTEX-X88G	1.42529
AdiposeSubcutaneous	GTEX-ZF28	2.54267
AdiposeSubcutaneous	GTEX-13PVR	2.04955
AdiposeSubcutaneous	GTEX-OHPM	4.02816
AdiposeSubcutaneous	GTEX-N7MS	3.37122
AdiposeSubcutaneous	GTEX-12WSD	3.75038
AdiposeSubcutaneous	GTEX-QEG4	5.40168
AdiposeSubcutaneous	GTEX-148VI	3.86357
AdiposeSubcutaneous	GTEX-11ONC	3.06717
AdiposeSubcutaneous	GTEX-145ME	1.76454
AdiposeSubcutaneous	GTEX-P4QT	3.87356
AdiposeSubcutaneous	GTEX-12WSL	1.86094
AdiposeSubcutaneous	GTEX-13G51	2.91429
AdiposeSubcutaneous	GTEX-13O3Q	2.3359
AdiposeSubcutaneous	GTEX-11XUK	1.73027
AdiposeSubcutaneous	GTEX-P78B	1.82521
AdiposeSubcutaneous	GTEX-13N1W	2.90893
AdiposeSubcutaneous	GTEX-X5EB	2.34157
AdiposeSubcutaneous	GTEX-12696	4.38801
AdiposeSubcutaneous	GTEX-YB5K	1.69393
AdiposeSubcutaneous	GTEX-13QBU	1.31947
AdiposeSubcutaneous	GTEX-12WSM	3.05722
AdiposeSubcutaneous	GTEX-11DZ1	2.18346
AdiposeSubcutaneous	GTEX-144GL	2.87691
AdiposeSubcutaneous	GTEX-ZVZP	2.18765
AdiposeSubcutaneous	GTEX-WI4N	3.7047
AdiposeSubcutaneous	GTEX-YEC4	1.88522
AdiposeSubcutaneous	GTEX-QDT8	2.34262
AdiposeSubcutaneous	GTEX-QV44	2.04555
AdiposeSubcutaneous	GTEX-XK95	3.98402
AdiposeSubcutaneous	GTEX-11ZTS	2.34318
AdiposeSubcutaneous	GTEX-XQ3S	4.89467
AdiposeSubcutaneous	GTEX-QEG5	1.59439
AdiposeSubcutaneous	GTEX-11P7K	2.17015
AdiposeSubcutaneous	GTEX-Y8E5	1.52396
AdiposeSubcutaneous	GTEX-X638	2.15835
AdiposeSubcutaneous	GTEX-X4EO	2.51658
AdiposeSubcutaneous	GTEX-11GSO	1.76122
AdiposeSubcutaneous	GTEX-ZAJG	3.21907
AdiposeSubcutaneous	GTEX-13N2G	2.78318
AdiposeSubcutaneous	GTEX-YEC3	2.85835
AdiposeSubcutaneous	GTEX-QEL4	1.87816
AdiposeSubcutaneous	GTEX-ZTPG	1.60339
AdiposeSubcutaneous	GTEX-T8EM	2.3071
AdiposeSubcutaneous	GTEX-1399U	3.69238
AdiposeSubcutaneous	GTEX-13IVO	2.25512
AdiposeSubcutaneous	GTEX-ZPCL	0.941409
AdiposeSubcutaneous	GTEX-11DXW	5.36432
AdiposeSubcutaneous	GTEX-O5YT	1.2574
AdiposeSubcutaneous	GTEX-ZVZQ	1.53041
AdiposeSubcutaneous	GTEX-QVJO	2.75099
AdiposeSubcutaneous	GTEX-Y8LW	1.93248
AdiposeSubcutaneous	GTEX-T2IS	2.20796
AdiposeSubcutaneous	GTEX-X4XY	2.99306
AdiposeSubcutaneous	GTEX-S341	1.44324
AdiposeSubcutaneous	GTEX-TKQ1	1.27119
AdiposeSubcutaneous	GTEX-11P81	2.32741
AdiposeSubcutaneous	GTEX-QESD	1.80165
AdiposeSubcutaneous	GTEX-R53T	1.19986
AdiposeSubcutaneous	GTEX-11ZVC	2.95031
AdiposeSubcutaneous	GTEX-O5YV	1.22911
AdiposeSubcutaneous	GTEX-QCQG	1.52842
AdiposeSubcutaneous	GTEX-ZXES	1.04226
AdiposeSubcutaneous	GTEX-ZE7O	4.39672
AdiposeSubcutaneous	GTEX-13JUV	4.34277
AdiposeSubcutaneous	GTEX-145MF	5.0788
AdiposeSubcutaneous	GTEX-W5WG	2.00734
AdiposeSubcutaneous	GTEX-PWCY	1.42981
AdiposeSubcutaneous	GTEX-1212Z	5.04968
AdiposeSubcutaneous	GTEX-131XE	1.95408
AdiposeSubcutaneous	GTEX-11EMC	1.97777
AdiposeSubcutaneous	GTEX-14C39	1.91308
AdiposeSubcutaneous	GTEX-XBEC	2.64847
AdiposeSubcutaneous	GTEX-11DXX	1.0426
AdiposeSubcutaneous	GTEX-ZYVF	1.84394
AdiposeSubcutaneous	GTEX-PX3G	1.54457
AdiposeSubcutaneous	GTEX-133LE	1.33235
AdiposeSubcutaneous	GTEX-146FH	2.27815
AdiposeSubcutaneous	GTEX-11DXZ	2.29297
AdiposeSubcutaneous	GTEX-S33H	1.78798
AdiposeSubcutaneous	GTEX-139TU	2.56446
AdiposeSubcutaneous	GTEX-XUZC	1.09756
AdiposeSubcutaneous	GTEX-13JVG	2.91209
AdiposeSubcutaneous	GTEX-T5JC	4.34314
AdiposeSubcutaneous	GTEX-11UD2	3.32799
AdiposeSubcutaneous	GTEX-XMK1	1.96699
AdiposeSubcutaneous	GTEX-QV31	1.36913
AdiposeSubcutaneous	GTEX-1399R	2.80279
AdiposeSubcutaneous	GTEX-11PRG	3.83792
AdiposeSubcutaneous	GTEX-Y3I4	2.76413
AdiposeSubcutaneous	GTEX-Y5V5	1.9081
AdiposeSubcutaneous	GTEX-11EQ8	2.2362
AdiposeSubcutaneous	GTEX-ZTX8	1.51021
AdiposeSubcutaneous	GTEX-13CF3	1.87793
AdiposeSubcutaneous	GTEX-OHPK	2.08683
AdiposeSubcutaneous	GTEX-ZPIC	1.79104
AdiposeSubcutaneous	GTEX-145MO	2.50476
AdiposeSubcutaneous	GTEX-11TUW	2.04877
AdiposeSubcutaneous	GTEX-13CF2	2.46105
AdiposeSubcutaneous	GTEX-139YR	5.00033
AdiposeSubcutaneous	GTEX-QDVJ	2.47082
AdiposeSubcutaneous	GTEX-13OW7	3.52978
AdiposeSubcutaneous	GTEX-P4QR	2.42305
AdiposeSubcutaneous	GTEX-T5JW	1.18329
AdiposeSubcutaneous	GTEX-ZDTT	1.20825
AdiposeSubcutaneous	GTEX-YF7O	1.76609
AdiposeSubcutaneous	GTEX-ZV68	2.29946
AdiposeSubcutaneous	GTEX-ZF3C	2.41037
AdiposeSubcutaneous	GTEX-ZLWG	1.60529
AdiposeSubcutaneous	GTEX-14BMU	1.37684
AdiposeSubcutaneous	GTEX-XUYS	1.91703
AdiposeSubcutaneous	GTEX-ZT9X	1.71704
AdiposeSubcutaneous	GTEX-ZXG5	3.04658
AdiposeSubcutaneous	GTEX-ZLV1	1.32153
AdiposeSubcutaneous	GTEX-13S7M	2.61476
AdiposeSubcutaneous	GTEX-13NZ8	3.36204
AdiposeSubcutaneous	GTEX-13SLX	2.72816
AdiposeSubcutaneous	GTEX-132AR	1.14253
AdiposeSubcutaneous	GTEX-1497J	3.70993
AdiposeSubcutaneous	GTEX-13NYS	2.50218
AdiposeSubcutaneous	GTEX-XUW1	1.899
AdiposeSubcutaneous	GTEX-131YS	2.88718
AdiposeSubcutaneous	GTEX-S32W	2.04205
AdiposeSubcutaneous	GTEX-14BIL	2.47034
AdiposeSubcutaneous	GTEX-12584	2.96473
AdiposeSubcutaneous	GTEX-WFON	2.24877
AdiposeSubcutaneous	GTEX-131XF	4.33615
AdiposeSubcutaneous	GTEX-VUSG	1.47653
AdiposeSubcutaneous	GTEX-RWSA	2.6446
AdiposeSubcutaneous	GTEX-11ZTT	1.65563
AdiposeSubcutaneous	GTEX-11EM3	1.65823
AdiposeSubcutaneous	GTEX-ZYFD	5.07362
AdiposeSubcutaneous	GTEX-NPJ8	1.87271
AdiposeSubcutaneous	GTEX-OIZH	2.05474
AdiposeSubcutaneous	GTEX-ZDTS	2.75665
AdiposeSubcutaneous	GTEX-13FH7	1.75018
AdiposeSubcutaneous	GTEX-12126	2.27227
AdiposeSubcutaneous	GTEX-ZTSS	2.00602
AdiposeSubcutaneous	GTEX-ZDYS	2.14486
AdiposeSubcutaneous	GTEX-11P82	1.76504
AdiposeSubcutaneous	GTEX-XV7Q	1.50838
AdiposeSubcutaneous	GTEX-12ZZX	2.61454
AdiposeSubcutaneous	GTEX-13OW8	3.03655
AdiposeSubcutaneous	GTEX-XAJ8	2.04098
AdiposeSubcutaneous	GTEX-13SLW	1.97901
AdiposeSubcutaneous	GTEX-RU72	2.72538
AdiposeSubcutaneous	GTEX-14E6C	4.36507
AdiposeSubcutaneous	GTEX-131XW	4.77732
AdiposeSubcutaneous	GTEX-11LCK	2.41863
AdiposeSubcutaneous	GTEX-ZVT4	2.49477
AdiposeSubcutaneous	GTEX-13NZB	2.81821
AdiposeSubcutaneous	GTEX-13OVL	3.84942
AdiposeSubcutaneous	GTEX-WVJS	2.89715
AdiposeSubcutaneous	GTEX-WH7G	1.53464
AdiposeSubcutaneous	GTEX-R55D	2.09492
AdiposeSubcutaneous	GTEX-11H98	2.19437
AdiposeSubcutaneous	GTEX-TMKS	1.21572
AdiposeSubcutaneous	GTEX-11OF3	3.49725
AdiposeSubcutaneous	GTEX-13113	1.2125
AdiposeSubcutaneous	GTEX-R55G	0.918253
AdiposeSubcutaneous	GTEX-OOBJ	6.12575
AdiposeSubcutaneous	GTEX-ZVTK	2.19342
AdiposeSubcutaneous	GTEX-11WQC	3.00548
AdiposeSubcutaneous	GTEX-R55F	2.66428
AdiposeSubcutaneous	GTEX-WL46	3.77579
AdiposeSubcutaneous	GTEX-13U4I	3.93628
AdiposeSubcutaneous	GTEX-WVLH	2.67403
AdiposeSubcutaneous	GTEX-U412	3.49493
AdiposeSubcutaneous	GTEX-XXEK	2.52612
AdiposeSubcutaneous	GTEX-ZYFC	2.91158
AdiposeSubcutaneous	GTEX-139T4	3.20276
AdiposeSubcutaneous	GTEX-ZP4G	1.03847
AdiposeSubcutaneous	GTEX-OIZI	1.80694
AdiposeSubcutaneous	GTEX-XYKS	2.31671
AdiposeSubcutaneous	GTEX-S4Z8	4.3595
AdiposeSubcutaneous	GTEX-13OVJ	3.20379
AdiposeSubcutaneous	GTEX-YECK	6.69142
AdiposeSubcutaneous	GTEX-POMQ	1.39006
AdiposeSubcutaneous	GTEX-XOTO	4.02935
AdiposeSubcutaneous	GTEX-OHPN	2.11057
AdiposeSubcutaneous	GTEX-139T8	2.86804
AdiposeSubcutaneous	GTEX-139T6	1.62536
AdiposeSubcutaneous	GTEX-ZVT2	1.16068
AdiposeSubcutaneous	GTEX-13O61	2.36019
AdiposeSubcutaneous	GTEX-QLQ7	3.12658
AdiposeSubcutaneous	GTEX-WFJO	1.54055
AdiposeSubcutaneous	GTEX-REY6	2.13601
AdiposeSubcutaneous	GTEX-11UD1	2.31455
AdiposeSubcutaneous	GTEX-14BMV	1.97355
AdiposeSubcutaneous	GTEX-XPVG	1.86817
AdiposeSubcutaneous	GTEX-13RTJ	3.34768
AdiposeSubcutaneous	GTEX-YB5E	1.1548
AdiposeSubcutaneous	GTEX-13OW6	7.03769
AdiposeSubcutaneous	GTEX-13D11	1.30919
AdiposeSubcutaneous	GTEX-13NZA	2.22693
AdiposeSubcutaneous	GTEX-RTLS	2.74864
AdiposeSubcutaneous	GTEX-139TT	3.22508
AdiposeVisceral	GTEX-133LE	2.01468
AdiposeVisceral	GTEX-ZE7O	4.26221
AdiposeVisceral	GTEX-ZP4G	1.06671
AdiposeVisceral	GTEX-ZVP2	4.05113
AdiposeVisceral	GTEX-YFCO	1.49145
AdiposeVisceral	GTEX-131XG	0.946563
AdiposeVisceral	GTEX-XYKS	1.43327
AdiposeVisceral	GTEX-WRHK	2.23528
AdiposeVisceral	GTEX-11P7K	1.40648
AdiposeVisceral	GTEX-ZGAY	1.96432
AdiposeVisceral	GTEX-ZUA1	4.60475
AdiposeVisceral	GTEX-ZAB5	2.55737
AdiposeVisceral	GTEX-ZE9C	3.74844
AdiposeVisceral	GTEX-WYVS	2.15797
AdiposeVisceral	GTEX-ZA64	0.838693
AdiposeVisceral	GTEX-117YW	3.20887
AdiposeVisceral	GTEX-ZZ64	1.65819
AdiposeVisceral	GTEX-ZLV1	1.04191
AdiposeVisceral	GTEX-WYJK	1.41363
AdiposeVisceral	GTEX-131XF	1.08315
AdiposeVisceral	GTEX-13FTW	2.23955
AdiposeVisceral	GTEX-YECK	4.22645
AdiposeVisceral	GTEX-13VXU	4.97126
AdiposeVisceral	GTEX-11LCK	1.57002
AdiposeVisceral	GTEX-ZEX8	1.86717
AdiposeVisceral	GTEX-13PL7	1.17727
AdiposeVisceral	GTEX-ZTSS	1.32369
AdiposeVisceral	GTEX-11DXY	3.43316
AdiposeVisceral	GTEX-ZDYS	1.33795
AdiposeVisceral	GTEX-11XUK	1.14973
AdiposeVisceral	GTEX-11ZTS	3.36061
AdiposeVisceral	GTEX-11TT1	0.78311
AdiposeVisceral	GTEX-WHPG	1.28819
AdiposeVisceral	GTEX-13S7M	3.39932
AdiposeVisceral	GTEX-13W3W	3.97941
AdiposeVisceral	GTEX-13OW8	3.83089
AdiposeVisceral	GTEX-145MF	3.27128
AdiposeVisceral	GTEX-13VXT	1.58904
AdiposeVisceral	GTEX-13113	2.88596
AdiposeVisceral	GTEX-Y8E4	1.71296
AdiposeVisceral	GTEX-113JC	5.71872
AdiposeVisceral	GTEX-ZPIC	1.64636
AdiposeVisceral	GTEX-XAJ8	1.27754
AdiposeVisceral	GTEX-WK11	3.65322
AdiposeVisceral	GTEX-12C56	1.8568
AdiposeVisceral	GTEX-ZYT6	3.45963
AdiposeVisceral	GTEX-139T6	1.22824
AdiposeVisceral	GTEX-131XH	2.9254
AdiposeVisceral	GTEX-13N11	1.22742
AdiposeVisceral	GTEX-1339X	0.710584
AdiposeVisceral	GTEX-13W46	3.08035
AdiposeVisceral	GTEX-Y3I4	1.06964
AdiposeVisceral	GTEX-13OVJ	2.75999
AdiposeVisceral	GTEX-XUJ4	1.2776
AdiposeVisceral	GTEX-WH7G	1.49884
AdiposeVisceral	GTEX-14753	4.0141
AdiposeVisceral	GTEX-13IVO	2.14099
AdiposeVisceral	GTEX-12WSC	2.93452
AdiposeVisceral	GTEX-13G51	2.69968
AdiposeVisceral	GTEX-139D8	2.45155
AdiposeVisceral	GTEX-12WSK	1.32368
AdiposeVisceral	GTEX-14ICL	2.75959
AdiposeVisceral	GTEX-14BIN	4.16741
AdiposeVisceral	GTEX-13OW7	10.4549
AdiposeVisceral	GTEX-14BIL	4.20054
AdiposeVisceral	GTEX-14B4R	3.94125
AdiposeVisceral	GTEX-12ZZX	3.53661
AdiposeVisceral	GTEX-ZT9X	1.76536
AdiposeVisceral	GTEX-WFON	1.58568
AdiposeVisceral	GTEX-145MI	3.83377
AdiposeVisceral	GTEX-13PVR	1.43055
AdiposeVisceral	GTEX-11P82	1.50309
AdiposeVisceral	GTEX-ZYFG	0.931895
AdiposeVisceral	GTEX-13U4I	1.75847
AdiposeVisceral	GTEX-13FH7	1.30711
AdiposeVisceral	GTEX-1117F	3.72057
AdiposeVisceral	GTEX-12696	2.51076
AdiposeVisceral	GTEX-14A6H	3.48157
AdiposeVisceral	GTEX-ZVZP	1.6666
AdiposeVisceral	GTEX-ZF3C	2.97229
AdiposeVisceral	GTEX-1212Z	4.54839
AdiposeVisceral	GTEX-X585	5.82259
AdiposeVisceral	GTEX-11ZUS	7.94349
AdiposeVisceral	GTEX-W5X1	1.51239
AdiposeVisceral	GTEX-1192X	3.86519
AdiposeVisceral	GTEX-ZPU1	1.22472
AdiposeVisceral	GTEX-13X6K	5.21383
AdiposeVisceral	GTEX-13FTX	1.89064
AdiposeVisceral	GTEX-13NZ9	2.28825
AdiposeVisceral	GTEX-145ME	1.79613
AdiposeVisceral	GTEX-11DXX	4.79058
AdiposeVisceral	GTEX-13OW6	5.70945
AdiposeVisceral	GTEX-14E1K	1.76209
AdiposeVisceral	GTEX-WYBS	5.54676
AdiposeVisceral	GTEX-13PL6	2.97868
AdiposeVisceral	GTEX-ZZPU	0.937642
AdiposeVisceral	GTEX-X3Y1	1.81863
AdiposeVisceral	GTEX-1399T	4.19486
AdiposeVisceral	GTEX-131XE	1.7285
AdiposeVisceral	GTEX-XV7Q	1.54158
AdiposeVisceral	GTEX-13PVQ	3.78095
AdiposeVisceral	GTEX-ZF28	2.54199
AdiposeVisceral	GTEX-11NV4	3.95161
AdiposeVisceral	GTEX-ZG7Y	1.51925
AdiposeVisceral	GTEX-1313W	3.78577
AdiposeVisceral	GTEX-Y114	1.54076
AdiposeVisceral	GTEX-132AR	1.46617
AdiposeVisceral	GTEX-11VI4	3.44158
AdiposeVisceral	GTEX-YEC4	1.71699
AdiposeVisceral	GTEX-UPK5	2.58287
AdiposeVisceral	GTEX-13X6H	0.65069
AdiposeVisceral	GTEX-12KS4	3.11574
AdiposeVisceral	GTEX-13CF3	1.49784
AdiposeVisceral	GTEX-11DXZ	4.74129
AdiposeVisceral	GTEX-Y111	4.12563
AdiposeVisceral	GTEX-147JS	5.65731
AdiposeVisceral	GTEX-Y5V5	1.61237
AdiposeVisceral	GTEX-UTHO	2.01981
AdiposeVisceral	GTEX-13O21	1.41576
AdiposeVisceral	GTEX-XQ3S	4.02423
AdiposeVisceral	GTEX-13D11	1.16314
AdiposeVisceral	GTEX-131YS	3.14022
AdiposeVisceral	GTEX-ZQUD	1.22542
AdiposeVisceral	GTEX-1211K	2.28703
AdiposeVisceral	GTEX-11PRG	4.22871
AdiposeVisceral	GTEX-ZYFC	2.76409
AdiposeVisceral	GTEX-WXYG	3.21094
AdiposeVisceral	GTEX-XBEW	1.34057
AdiposeVisceral	GTEX-13OVH	2.64374
AdiposeVisceral	GTEX-13X6I	2.84247
AdiposeVisceral	GTEX-145LT	1.34951
AdiposeVisceral	GTEX-U8XE	1.40287
AdiposeVisceral	GTEX-XXEK	1.73615
AdiposeVisceral	GTEX-WHWD	1.18574
AdiposeVisceral	GTEX-13N1W	3.7804
AdiposeVisceral	GTEX-ZYW4	3.87072
AdiposeVisceral	GTEX-13NYS	2.80819
AdiposeVisceral	GTEX-139TU	4.03868
AdiposeVisceral	GTEX-ZV6S	1.55955
AdiposeVisceral	GTEX-1122O	0.789676
AdiposeVisceral	GTEX-XGQ4	1.63016
AdiposeVisceral	GTEX-11OF3	3.42098
AdiposeVisceral	GTEX-Y5V6	1.28919
AdiposeVisceral	GTEX-11EM3	1.78015
AdiposeVisceral	GTEX-Y9LG	1.66689
AdiposeVisceral	GTEX-13O3P	2.53848
AdiposeVisceral	GTEX-12ZZW	3.80686
AdiposeVisceral	GTEX-ZDTT	1.14533
AdiposeVisceral	GTEX-X8HC	3.55657
AdiposeVisceral	GTEX-13S86	1.64605
AdiposeVisceral	GTEX-XUZC	1.38321
AdiposeVisceral	GTEX-ZYFD	2.46356
AdiposeVisceral	GTEX-13N2G	2.82939
AdiposeVisceral	GTEX-12WSL	1.97435
AdiposeVisceral	GTEX-WL46	5.14232
AdiposeVisceral	GTEX-111YS	1.24082
AdiposeVisceral	GTEX-XLM4	3.55089
AdiposeVisceral	GTEX-132QS	1.2682
AdiposeVisceral	GTEX-ZXES	1.44001
AdiposeVisceral	GTEX-12WSI	3.59206
AdiposeVisceral	GTEX-ZLWG	1.5568
AdiposeVisceral	GTEX-12WSM	2.64222
AdiposeVisceral	GTEX-YEC3	1.22108
AdiposeVisceral	GTEX-12WSA	2.67272
AdiposeVisceral	GTEX-132Q8	3.85961
AdiposeVisceral	GTEX-11DYG	3.67754
AdiposeVisceral	GTEX-ZV7C	0.927842
AdiposeVisceral	GTEX-13NZB	2.81176
AdiposeVisceral	GTEX-13OVL	3.42959
AdiposeVisceral	GTEX-ZXG5	3.79327
AdiposeVisceral	GTEX-13FHO	2.99714
AdiposeVisceral	GTEX-13O3Q	3.29067
AdiposeVisceral	GTEX-ZT9W	0.912045
AdiposeVisceral	GTEX-145LU	4.48957
AdiposeVisceral	GTEX-XOT4	3.54844
AdiposeVisceral	GTEX-ZF29	1.47369
AdiposeVisceral	GTEX-VUSG	1.53308
AdiposeVisceral	GTEX-111CU	0.975537
AdiposeVisceral	GTEX-14AS3	2.1719
AdiposeVisceral	GTEX-XBED	1.22559
AdiposeVisceral	GTEX-14DAQ	4.03985
AdiposeVisceral	GTEX-132NY	3.21745
AdiposeVisceral	GTEX-WY7C	1.03839
AdiposeVisceral	GTEX-ZDTS	3.38642
AdiposeVisceral	GTEX-13JUV	3.58848
AdiposeVisceral	GTEX-WWTW	2.28821
AdiposeVisceral	GTEX-WOFM	6.291
AdiposeVisceral	GTEX-WFJO	1.02878
AdiposeVisceral	GTEX-Y8LW	1.22257
AdiposeVisceral	GTEX-11P81	1.50402
AdiposeVisceral	GTEX-13OVG	1.76895
AdiposeVisceral	GTEX-12584	2.53009
AdiposeVisceral	GTEX-117YX	1.14938
AdiposeVisceral	GTEX-ZTX8	2.17146
AdiposeVisceral	GTEX-ZAB4	3.37569
AdiposeVisceral	GTEX-11GSO	3.16889
AdiposeVisceral	GTEX-145LV	1.11421
AdiposeVisceral	GTEX-ZAJG	3.00122
AdiposeVisceral	GTEX-1399S	1.86904
AdiposeVisceral	GTEX-11I78	0.947014
AdiposeVisceral	GTEX-Y5LM	0.792612
AdiposeVisceral	GTEX-ZYVF	4.98542
AdiposeVisceral	GTEX-144GN	0.832763
AdiposeVisceral	GTEX-13RTK	1.76072
AdiposeVisceral	GTEX-146FH	1.46712
AdiposeVisceral	GTEX-YJ89	5.77283
AdiposeVisceral	GTEX-ZTPG	2.21924
AdiposeVisceral	GTEX-ZQG8	1.47071
AdiposeVisceral	GTEX-XMK1	1.74464
AdiposeVisceral	GTEX-13QBU	1.39927
AdiposeVisceral	GTEX-1128S	2.28513
AdiposeVisceral	GTEX-XBEC	3.2245
AdiposeVisceral	GTEX-11EQ9	1.23738
AdiposeVisceral	GTEX-Z9EW	0.943532
AdiposeVisceral	GTEX-ZDXO	5.32612
AdiposeVisceral	GTEX-ZVE2	2.87109
AdiposeVisceral	GTEX-11NUK	4.44202
AdiposeVisceral	GTEX-11GS4	3.44043
AdiposeVisceral	GTEX-11WQK	2.92937
AdiposeVisceral	GTEX-13PDP	2.30993
AdiposeVisceral	GTEX-ZC5H	2.97797
AdiposeVisceral	GTEX-13O61	1.38063
AdiposeVisceral	GTEX-12WSG	2.35272
AdiposeVisceral	GTEX-XQ8I	2.40511
AdiposeVisceral	GTEX-ZYWO	1.07355
AdiposeVisceral	GTEX-ZPCL	1.10423
AdiposeVisceral	GTEX-12BJ1	2.00483
AdiposeVisceral	GTEX-ZVT2	2.00842
AdiposeVisceral	GTEX-ZF2S	1.0909
AdiposeVisceral	GTEX-13112	3.31412
AdiposeVisceral	GTEX-13111	1.03724
AdiposeVisceral	GTEX-146FR	1.60411
AdiposeVisceral	GTEX-139YR	1.40291
AdrenalGland	GTEX-S4Z8	1.13055
AdrenalGland	GTEX-1399S	1.27389
AdrenalGland	GTEX-YF7O	1.56086
AdrenalGland	GTEX-13CF3	1.04826
AdrenalGland	GTEX-11P7K	1.4869
AdrenalGland	GTEX-12WSL	0.936795
AdrenalGland	GTEX-PX3G	1.50898
AdrenalGland	GTEX-1399U	1.06579
AdrenalGland	GTEX-S3XE	1.28837
AdrenalGland	GTEX-132NY	1.66284
AdrenalGland	GTEX-ZT9W	1.49762
AdrenalGland	GTEX-13W3W	0.821857
AdrenalGland	GTEX-QXCU	1.26135
AdrenalGland	GTEX-W5WG	0.90849
AdrenalGland	GTEX-O5YT	0.756456
AdrenalGland	GTEX-ZP4G	1.10975
AdrenalGland	GTEX-132QS	0.91632
AdrenalGland	GTEX-QLQ7	0.940833
AdrenalGland	GTEX-RUSQ	0.604364
AdrenalGland	GTEX-12WSD	2.45058
AdrenalGland	GTEX-XUJ4	1.13366
AdrenalGland	GTEX-146FR	1.48951
AdrenalGland	GTEX-14753	1.31722
AdrenalGland	GTEX-Y5LM	1.28936
AdrenalGland	GTEX-ZTSS	1.07273
AdrenalGland	GTEX-13O21	1.13889
AdrenalGland	GTEX-Y5V6	1.34589
AdrenalGland	GTEX-1211K	0.883065
AdrenalGland	GTEX-12WSJ	1.07423
AdrenalGland	GTEX-PWOO	0.695835
AdrenalGland	GTEX-TMMY	1.16998
AdrenalGland	GTEX-WHPG	1.37196
AdrenalGland	GTEX-12WSK	0.983759
AdrenalGland	GTEX-U4B1	1.16667
AdrenalGland	GTEX-14A5I	1.14162
AdrenalGland	GTEX-ZVP2	1.11735
AdrenalGland	GTEX-11DXZ	1.16152
AdrenalGland	GTEX-R55G	0.999162
AdrenalGland	GTEX-12WSG	1.5318
AdrenalGland	GTEX-ZT9X	0.890769
AdrenalGland	GTEX-OHPL	1.15529
AdrenalGland	GTEX-1122O	1.30345
AdrenalGland	GTEX-P4QT	1.0646
AdrenalGland	GTEX-OHPK	1.35014
AdrenalGland	GTEX-13D11	1.18661
AdrenalGland	GTEX-R55C	1.77994
AdrenalGland	GTEX-11XUK	0.821316
AdrenalGland	GTEX-139YR	1.51627
AdrenalGland	GTEX-X4EO	2.16509
AdrenalGland	GTEX-11GSP	2.0007
AdrenalGland	GTEX-Y9LG	1.39266
AdrenalGland	GTEX-14C38	1.09349
AdrenalGland	GTEX-132AR	0.957304
AdrenalGland	GTEX-XV7Q	1.46014
AdrenalGland	GTEX-R53T	1.27775
AdrenalGland	GTEX-Q734	1.38974
AdrenalGland	GTEX-OIZH	0.855019
AdrenalGland	GTEX-11DXY	2.35601
AdrenalGland	GTEX-QCQG	1.12761
AdrenalGland	GTEX-13N11	1.28125
AdrenalGland	GTEX-13O1R	1.02123
AdrenalGland	GTEX-12ZZZ	2.48139
AdrenalGland	GTEX-11DXX	1.47553
AdrenalGland	GTEX-ZA64	1.19406
AdrenalGland	GTEX-U3ZN	1.0255
AdrenalGland	GTEX-13OW6	2.68855
AdrenalGland	GTEX-Y3IK	1.24455
AdrenalGland	GTEX-REY6	1.80309
AdrenalGland	GTEX-PWCY	1.33965
AdrenalGland	GTEX-12696	1.82153
AdrenalGland	GTEX-NFK9	1.47379
AdrenalGland	GTEX-P4QS	0.933696
AdrenalGland	GTEX-ZLV1	1.13804
AdrenalGland	GTEX-12WSN	1.26603
AdrenalGland	GTEX-ZDTT	1.06444
AdrenalGland	GTEX-13OW7	1.68128
AdrenalGland	GTEX-12BJ1	1.1345
AdrenalGland	GTEX-X4LF	1.61101
AdrenalGland	GTEX-UJMC	1.31697
AdrenalGland	GTEX-14H4A	1.10941
AdrenalGland	GTEX-QDVN	1.27609
AdrenalGland	GTEX-S33H	1.84587
AdrenalGland	GTEX-ZYFG	0.990381
AdrenalGland	GTEX-QLQW	1.13104
AdrenalGland	GTEX-13OVI	1.51644
AdrenalGland	GTEX-S32W	0.886497
AdrenalGland	GTEX-148VJ	4.85281
AdrenalGland	GTEX-WQUQ	1.02151
AdrenalGland	GTEX-13PVR	0.946218
AdrenalGland	GTEX-ZLWG	1.29835
AdrenalGland	GTEX-13O3O	1.6959
AdrenalGland	GTEX-13FH7	0.864276
AdrenalGland	GTEX-11TT1	0.616039
AdrenalGland	GTEX-XUZC	1.40151
AdrenalGland	GTEX-ZVT2	1.37599
AdrenalGland	GTEX-ZUA1	2.73682
AdrenalGland	GTEX-XMK1	0.994913
AdrenalGland	GTEX-VJYA	1.36636
AdrenalGland	GTEX-YB5E	1.29877
AdrenalGland	GTEX-1339X	1.02399
AdrenalGland	GTEX-Y114	1.48051
AdrenalGland	GTEX-131XG	1.05684
AdrenalGland	GTEX-13FTW	1.38094
AdrenalGland	GTEX-PLZ6	1.00067
AdrenalGland	GTEX-O5YV	1.39482
AdrenalGland	GTEX-PLZ5	0.780149
AdrenalGland	GTEX-QEG5	1.10093
AdrenalGland	GTEX-ZYWO	0.737814
AdrenalGland	GTEX-Q2AI	0.934679
AdrenalGland	GTEX-14DAQ	3.2471
AdrenalGland	GTEX-Y5V5	1.01672
AdrenalGland	GTEX-13111	1.40803
AdrenalGland	GTEX-U3ZM	1.16963
AdrenalGland	GTEX-13PL7	1.02312
AdrenalGland	GTEX-YFCO	1.32304
AdrenalGland	GTEX-Q2AH	0.936447
AdrenalGland	GTEX-131YS	2.93408
AdrenalGland	GTEX-11I78	1.40911
AdrenalGland	GTEX-13O61	0.981002
AdrenalGland	GTEX-14BMU	0.986419
AdrenalGland	GTEX-V955	0.937831
AdrenalGland	GTEX-ZZPU	1.42778
AdrenalGland	GTEX-XYKS	0.815506
AdrenalGland	GTEX-WY7C	0.867452
AdrenalGland	GTEX-V1D1	1.19209
AdrenalGland	GTEX-145LT	0.874216
AdrenalGland	GTEX-QMRM	1.27858
AdrenalGland	GTEX-XQ3S	1.73709
AdrenalGland	GTEX-111YS	0.888906
AdrenalGland	GTEX-WYVS	1.18267
AdrenalGland	GTEX-RM2N	1.03503
AdrenalGland	GTEX-PW2O	1.43313
AdrenalGland	GTEX-11EM3	1.0908
AdrenalGland	GTEX-ZF2S	1.26416
AdrenalGland	GTEX-OXRK	0.80414
AdrenalGland	GTEX-OOBK	1.13576
AdrenalGland	GTEX-S341	1.33722
AdrenalGland	GTEX-11NSD	1.43807
AdrenalGland	GTEX-131XF	0.984581
AdrenalGland	GTEX-117YX	1.21853
AdrenalGland	GTEX-ZY6K	1.4132
AdrenalGland	GTEX-ZLFU	1.3934
AdrenalGland	GTEX-T6MO	1.33868
AdrenalGland	GTEX-S4Q7	1.45014
AdrenalGland	GTEX-14E1K	1.25646
AdrenalGland	GTEX-147F4	1.32466
AdrenalGland	GTEX-11EQ9	1.18381
AdrenalGland	GTEX-111CU	1.17654
AdrenalGland	GTEX-1399R	1.52749
AdrenalGland	GTEX-TKQ2	0.93692
AdrenalGland	GTEX-RWSA	0.892058
AdrenalGland	GTEX-13QBU	1.30378
AdrenalGland	GTEX-145MN	1.30101
AdrenalGland	GTEX-11EMC	2.86955
AdrenalGland	GTEX-ZYVF	1.08654
AdrenalGland	GTEX-QDVJ	1.21167
AdrenalGland	GTEX-VUSG	1.17233
ArteryAorta	GTEX-ZYVF	9.12851
ArteryAorta	GTEX-139D8	10.7488
ArteryAorta	GTEX-13X6K	10.2708
ArteryAorta	GTEX-T6MN	9.47308
ArteryAorta	GTEX-XUJ4	8.54313
ArteryAorta	GTEX-U3ZN	7.82436
ArteryAorta	GTEX-QDT8	11.7248
ArteryAorta	GTEX-OHPL	6.60149
ArteryAorta	GTEX-ZAB4	9.60007
ArteryAorta	GTEX-1211K	7.6391
ArteryAorta	GTEX-139TS	10.2002
ArteryAorta	GTEX-11NUK	10.9717
ArteryAorta	GTEX-1399U	8.26996
ArteryAorta	GTEX-PW2O	9.5919
ArteryAorta	GTEX-13113	9.13415
ArteryAorta	GTEX-ZYFD	9.47316
ArteryAorta	GTEX-13FTZ	10.9378
ArteryAorta	GTEX-TMMY	9.25138
ArteryAorta	GTEX-14AS3	8.27351
ArteryAorta	GTEX-P44H	7.52103
ArteryAorta	GTEX-PX3G	9.5265
ArteryAorta	GTEX-13OW5	8.40701
ArteryAorta	GTEX-YJ8O	12.4248
ArteryAorta	GTEX-RWSA	11.3155
ArteryAorta	GTEX-12WSK	10.4377
ArteryAorta	GTEX-1399T	10.6844
ArteryAorta	GTEX-13N2G	7.14956
ArteryAorta	GTEX-YFC4	8.78658
ArteryAorta	GTEX-ZF28	12.096
ArteryAorta	GTEX-13PVR	7.99546
ArteryAorta	GTEX-QXCU	9.99477
ArteryAorta	GTEX-1212Z	10.3164
ArteryAorta	GTEX-133LE	8.04393
ArteryAorta	GTEX-14ASI	10.8319
ArteryAorta	GTEX-ZE9C	11.8131
ArteryAorta	GTEX-13QBU	8.37822
ArteryAorta	GTEX-R55E	11.9958
ArteryAorta	GTEX-146FR	8.03762
ArteryAorta	GTEX-ZTPG	4.69778
ArteryAorta	GTEX-11TT1	4.56183
ArteryAorta	GTEX-ZA64	7.80962
ArteryAorta	GTEX-13O1R	7.57007
ArteryAorta	GTEX-ZZPU	3.61311
ArteryAorta	GTEX-UPK5	10.3314
ArteryAorta	GTEX-13X6I	7.5003
ArteryAorta	GTEX-ZLWG	7.43184
ArteryAorta	GTEX-11GS4	10.0009
ArteryAorta	GTEX-139TU	9.20621
ArteryAorta	GTEX-POYW	11.2315
ArteryAorta	GTEX-145MH	11.2869
ArteryAorta	GTEX-11P81	9.84952
ArteryAorta	GTEX-13X6H	3.43524
ArteryAorta	GTEX-OIZG	8.56038
ArteryAorta	GTEX-13O21	8.51841
ArteryAorta	GTEX-11TUW	7.71757
ArteryAorta	GTEX-1128S	9.64566
ArteryAorta	GTEX-12ZZY	10.1991
ArteryAorta	GTEX-13FH7	7.18787
ArteryAorta	GTEX-Y8E4	9.44177
ArteryAorta	GTEX-1497J	9.0304
ArteryAorta	GTEX-WQUQ	9.42782
ArteryAorta	GTEX-QVJO	11.7171
ArteryAorta	GTEX-POMQ	8.35009
ArteryAorta	GTEX-U3ZM	8.16048
ArteryAorta	GTEX-WH7G	8.25536
ArteryAorta	GTEX-WZTO	12.4929
ArteryAorta	GTEX-13FLV	10.1634
ArteryAorta	GTEX-Q2AG	11.0552
ArteryAorta	GTEX-S33H	8.13566
ArteryAorta	GTEX-U8XE	7.55579
ArteryAorta	GTEX-RWS6	9.55437
ArteryAorta	GTEX-12696	8.67638
ArteryAorta	GTEX-ZF3C	9.06233
ArteryAorta	GTEX-T8EM	9.14094
ArteryAorta	GTEX-11DXX	8.19416
ArteryAorta	GTEX-139UW	9.92389
ArteryAorta	GTEX-X4EO	10.2344
ArteryAorta	GTEX-146FH	7.55358
ArteryAorta	GTEX-V955	9.34929
ArteryAorta	GTEX-12C56	7.04003
ArteryAorta	GTEX-UPIC	8.72523
ArteryAorta	GTEX-14DAQ	12.7974
ArteryAorta	GTEX-S4Z8	8.3468
ArteryAorta	GTEX-OOBJ	8.94184
ArteryAorta	GTEX-11DXZ	9.63938
ArteryAorta	GTEX-QDVN	6.47091
ArteryAorta	GTEX-YECK	10.3218
ArteryAorta	GTEX-ZDTS	9.98972
ArteryAorta	GTEX-12WSD	12.7329
ArteryAorta	GTEX-XXEK	8.60717
ArteryAorta	GTEX-13FTX	9.15545
ArteryAorta	GTEX-11ONC	11.3455
ArteryAorta	GTEX-S95S	7.76507
ArteryAorta	GTEX-11ZTS	11.1968
ArteryAorta	GTEX-QVUS	8.64276
ArteryAorta	GTEX-12BJ1	4.47247
ArteryAorta	GTEX-WFON	9.1823
ArteryAorta	GTEX-ZAK1	12.2706
ArteryAorta	GTEX-O5YV	7.52227
ArteryAorta	GTEX-QLQ7	8.44328
ArteryAorta	GTEX-O5YW	8.0292
ArteryAorta	GTEX-ZVT2	8.113
ArteryAorta	GTEX-WHSB	9.03556
ArteryAorta	GTEX-PWCY	8.29217
ArteryAorta	GTEX-11DYG	11.3279
ArteryAorta	GTEX-QV44	11.4976
ArteryAorta	GTEX-14ICL	9.13507
ArteryAorta	GTEX-U3ZH	11.1897
ArteryAorta	GTEX-1399R	9.894
ArteryAorta	GTEX-WFG7	6.92612
ArteryAorta	GTEX-WHPG	6.02309
ArteryAorta	GTEX-145MO	11.6286
ArteryAorta	GTEX-11EM3	9.06264
ArteryAorta	GTEX-QCQG	6.21907
ArteryAorta	GTEX-NFK9	8.96616
ArteryAorta	GTEX-P78B	8.91625
ArteryAorta	GTEX-T5JC	11.8805
ArteryAorta	GTEX-111YS	7.37886
ArteryAorta	GTEX-13PVQ	10.1626
ArteryAorta	GTEX-1122O	7.97319
ArteryAorta	GTEX-13RTK	6.56148
ArteryAorta	GTEX-11LCK	8.45615
ArteryAorta	GTEX-ZDXO	7.98661
ArteryAorta	GTEX-QEG4	13.3386
ArteryAorta	GTEX-ZYY3	10.145
ArteryAorta	GTEX-OXRL	7.58696
ArteryAorta	GTEX-REY6	9.22918
ArteryAorta	GTEX-P4QS	5.45812
ArteryAorta	GTEX-11UD2	11.4891
ArteryAorta	GTEX-OHPK	7.42115
ArteryAorta	GTEX-13NZ9	7.43119
ArteryAorta	GTEX-PSDG	8.81409
ArteryAorta	GTEX-SJXC	7.06877
ArteryAorta	GTEX-11WQK	9.3551
ArteryAorta	GTEX-13YAN	11.6644
ArteryAorta	GTEX-144GN	6.87944
ArteryAorta	GTEX-XYKS	6.18044
ArteryAorta	GTEX-13U4I	8.67895
ArteryAorta	GTEX-XQ8I	11.112
ArteryAorta	GTEX-14A5I	10.5961
ArteryAorta	GTEX-OIZI	9.5137
ArteryAorta	GTEX-QV31	9.24004
ArteryAorta	GTEX-117XS	11.8714
ArteryAorta	GTEX-V1D1	6.79599
ArteryAorta	GTEX-131XF	9.48478
ArteryAorta	GTEX-XQ3S	11.8567
ArteryAorta	GTEX-XBEW	10.556
ArteryAorta	GTEX-VJYA	7.30515
ArteryAorta	GTEX-131XW	10.9777
ArteryAorta	GTEX-R55G	6.57805
ArteryAorta	GTEX-ZQUD	8.38723
ArteryAorta	GTEX-S3XE	6.93942
ArteryAorta	GTEX-Z9EW	7.78194
ArteryAorta	GTEX-117YW	10.817
ArteryAorta	GTEX-PLZ6	9.40962
ArteryAorta	GTEX-12KS4	10.8466
ArteryAorta	GTEX-ZYFG	8.67628
ArteryAorta	GTEX-QEL4	10.7107
ArteryAorta	GTEX-132AR	8.06873
ArteryAorta	GTEX-11EMC	10.084
ArteryAorta	GTEX-13OW8	10.393
ArteryAorta	GTEX-Y3IK	9.28738
ArteryAorta	GTEX-O5YT	5.58983
ArteryAorta	GTEX-147F4	12.0002
ArteryAorta	GTEX-13NYB	12.0829
ArteryAorta	GTEX-Y9LG	7.35248
ArteryAorta	GTEX-Y5LM	7.27462
ArteryAorta	GTEX-11GSP	10.0882
ArteryAorta	GTEX-VUSG	8.22242
ArteryAorta	GTEX-ZC5H	9.12952
ArteryAorta	GTEX-X3Y1	9.55646
ArteryAorta	GTEX-ZF29	8.19361
ArteryAorta	GTEX-YEC3	7.71171
ArteryAorta	GTEX-ZP4G	6.23857
ArteryAorta	GTEX-Y5V6	4.64501
ArteryAorta	GTEX-R55D	6.39027
ArteryAorta	GTEX-13OW6	12.1177
ArteryAorta	GTEX-QEG5	7.9299
ArteryAorta	GTEX-X4XY	9.08358
ArteryAorta	GTEX-NPJ8	9.00296
ArteryAorta	GTEX-N7MT	9.83345
ArteryAorta	GTEX-X4EP	13.4965
ArteryAorta	GTEX-13VXT	6.21667
ArteryAorta	GTEX-13W46	9.9541
ArteryAorta	GTEX-UJMC	7.67074
ArteryAorta	GTEX-146FQ	9.7567
ArteryAorta	GTEX-WYJK	9.58744
ArteryAorta	GTEX-ZF2S	9.26945
ArteryAorta	GTEX-Q2AH	6.60844
ArteryAorta	GTEX-Y3I4	8.34855
ArteryAorta	GTEX-YB5K	4.7326
ArteryAorta	GTEX-XUZC	8.33214
ArteryAorta	GTEX-13O3P	10.1388
ArteryAorta	GTEX-Y5V5	9.25573
ArteryAorta	GTEX-13CF3	6.41432
ArteryAorta	GTEX-XPT6	9.04059
ArteryAorta	GTEX-P4PP	9.56831
ArteryAorta	GTEX-13D11	8.47337
ArteryAorta	GTEX-14BIM	10.61
ArteryAorta	GTEX-1339X	6.97743
ArteryAorta	GTEX-UJHI	9.03202
ArteryAorta	GTEX-ZDYS	7.7517
ArteryAorta	GTEX-WHWD	8.12023
ArteryAorta	GTEX-UPJH	11.5524
ArteryAorta	GTEX-131YS	10.9049
ArteryAorta	GTEX-XUW1	8.19137
ArteryAorta	GTEX-S4P3	9.3032
ArteryAorta	GTEX-XV7Q	9.58694
ArteryAorta	GTEX-12ZZX	11.6103
ArteryAorta	GTEX-ZPIC	7.75754
ArteryAorta	GTEX-Y8LW	7.51286
ArteryAorta	GTEX-QMRM	8.51128
ArteryAorta	GTEX-ZYW4	11.706
ArteryAorta	GTEX-OOBK	7.01976
ArteryAorta	GTEX-12WSN	8.35664
ArteryAorta	GTEX-WY7C	7.23536
ArteryAorta	GTEX-RUSQ	8.51695
ArteryAorta	GTEX-ZG7Y	6.8486
ArteryAorta	GTEX-13FHO	10.9025
ArteryAorta	GTEX-Y114	8.52422
ArteryAorta	GTEX-WYVS	8.48331
ArteryAorta	GTEX-S32W	8.6654
ArteryAorta	GTEX-13O3O	11.5475
ArteryAorta	GTEX-13111	7.87333
ArteryAorta	GTEX-11ZVC	10.4232
ArteryAorta	GTEX-ZAJG	9.54968
ArteryAorta	GTEX-1313W	10.0896
ArteryAorta	GTEX-139YR	9.09731
ArteryAorta	GTEX-13OVG	9.29843
ArteryAorta	GTEX-QESD	8.64168
ArteryAorta	GTEX-P4PQ	9.86041
ArteryAorta	GTEX-R53T	6.99193
ArteryAorta	GTEX-PLZ5	7.83858
ArteryAorta	GTEX-11P82	9.78379
ArteryAorta	GTEX-WRHU	10.7388
ArteryAorta	GTEX-OHPM	8.24592
ArteryAorta	GTEX-11I78	5.97696
ArteryAorta	GTEX-ZVZP	7.42766
ArteryAorta	GTEX-13O61	8.40875
ArteryAorta	GTEX-XBED	6.22702
ArteryAorta	GTEX-ZDTT	8.97486
ArteryAorta	GTEX-YEC4	8.57169
ArteryAorta	GTEX-QDVJ	8.05283
ArteryAorta	GTEX-13OVI	4.39769
ArteryCoronary	GTEX-RN64	12.2264
ArteryCoronary	GTEX-13NZA	10.4544
ArteryCoronary	GTEX-1445S	7.32114
ArteryCoronary	GTEX-PWCY	10.7426
ArteryCoronary	GTEX-XPT6	9.48046
ArteryCoronary	GTEX-13PVR	8.49881
ArteryCoronary	GTEX-YB5K	0.682578
ArteryCoronary	GTEX-PWOO	5.78417
ArteryCoronary	GTEX-11DXZ	8.05442
ArteryCoronary	GTEX-11ZTT	6.88138
ArteryCoronary	GTEX-ZUA1	7.45826
ArteryCoronary	GTEX-11DYG	8.50439
ArteryCoronary	GTEX-13U4I	9.07069
ArteryCoronary	GTEX-13S86	5.31738
ArteryCoronary	GTEX-QESD	7.60406
ArteryCoronary	GTEX-14C38	7.17311
ArteryCoronary	GTEX-QV44	9.01122
ArteryCoronary	GTEX-11EM3	10.635
ArteryCoronary	GTEX-ZVT2	9.13608
ArteryCoronary	GTEX-11UD2	9.39913
ArteryCoronary	GTEX-ZAB4	10.3529
ArteryCoronary	GTEX-12696	9.72618
ArteryCoronary	GTEX-ZAB5	2.65578
ArteryCoronary	GTEX-11TT1	7.68081
ArteryCoronary	GTEX-12WSC	9.76922
ArteryCoronary	GTEX-P4PP	4.53138
ArteryCoronary	GTEX-13X6J	8.65222
ArteryCoronary	GTEX-13S7M	8.37343
ArteryCoronary	GTEX-11I78	6.39567
ArteryCoronary	GTEX-U8XE	7.10956
ArteryCoronary	GTEX-13FH7	6.46813
ArteryCoronary	GTEX-ZT9W	6.94001
ArteryCoronary	GTEX-12WSK	8.95804
ArteryCoronary	GTEX-ZPCL	7.26972
ArteryCoronary	GTEX-ZPU1	5.65385
ArteryCoronary	GTEX-O5YV	8.36929
ArteryCoronary	GTEX-ZDYS	2.76787
ArteryCoronary	GTEX-YEC4	8.11148
ArteryCoronary	GTEX-SNMC	9.22811
ArteryCoronary	GTEX-146FH	7.18238
ArteryCoronary	GTEX-Y114	8.71242
ArteryCoronary	GTEX-1117F	7.97707
ArteryCoronary	GTEX-UJHI	9.86927
ArteryCoronary	GTEX-Y5V6	7.97335
ArteryCoronary	GTEX-WYJK	10.374
ArteryCoronary	GTEX-13N11	11.3352
ArteryCoronary	GTEX-131YS	11.3554
ArteryCoronary	GTEX-SE5C	5.6699
ArteryCoronary	GTEX-WEY5	2.2523
ArteryCoronary	GTEX-RUSQ	8.34116
ArteryCoronary	GTEX-13W3W	2.96344
ArteryCoronary	GTEX-ZF3C	4.41254
ArteryCoronary	GTEX-Y8E4	8.63927
ArteryCoronary	GTEX-12WSL	6.24724
ArteryCoronary	GTEX-13OVG	6.91116
ArteryCoronary	GTEX-Q2AH	4.82244
ArteryCoronary	GTEX-WRHU	9.24041
ArteryCoronary	GTEX-REY6	9.25826
ArteryCoronary	GTEX-13QBU	7.49889
ArteryCoronary	GTEX-U3ZH	9.88829
ArteryCoronary	GTEX-S3XE	7.1923
ArteryCoronary	GTEX-14E1K	2.36029
ArteryCoronary	GTEX-RWS6	6.35146
ArteryCoronary	GTEX-11ZTS	12.212
ArteryCoronary	GTEX-132AR	5.08808
ArteryCoronary	GTEX-131XF	6.25558
ArteryCoronary	GTEX-13O61	8.16591
ArteryCoronary	GTEX-XV7Q	9.1722
ArteryCoronary	GTEX-11ZUS	7.29894
ArteryCoronary	GTEX-U4B1	8.27408
ArteryCoronary	GTEX-12WSD	10.8922
ArteryCoronary	GTEX-1399U	7.5432
ArteryCoronary	GTEX-13FTW	8.00852
ArteryCoronary	GTEX-OHPL	7.65194
ArteryCoronary	GTEX-13O21	7.56949
ArteryCoronary	GTEX-NPJ8	5.78041
ArteryCoronary	GTEX-R53T	6.90719
ArteryCoronary	GTEX-1122O	10.0073
ArteryCoronary	GTEX-XPVG	9.51935
ArteryCoronary	GTEX-13QJC	10.0288
ArteryCoronary	GTEX-1399S	5.00458
ArteryCoronary	GTEX-VUSG	8.73741
ArteryCoronary	GTEX-UJMC	5.9964
ArteryCoronary	GTEX-PSDG	9.15923
ArteryCoronary	GTEX-WY7C	9.36852
ArteryCoronary	GTEX-QEG5	7.65183
ArteryCoronary	GTEX-NPJ7	11.2119
ArteryCoronary	GTEX-WHPG	8.9032
ArteryCoronary	GTEX-13VXU	9.23911
ArteryCoronary	GTEX-UPK5	10.5606
ArteryCoronary	GTEX-WHSE	4.36641
ArteryCoronary	GTEX-ZF29	6.6937
ArteryCoronary	GTEX-ZYWO	6.81739
ArteryCoronary	GTEX-RU72	6.73293
ArteryCoronary	GTEX-U3ZN	9.23576
ArteryCoronary	GTEX-ZV7C	5.40875
ArteryCoronary	GTEX-QLQ7	6.73087
ArteryCoronary	GTEX-ZYFC	7.23448
ArteryCoronary	GTEX-14C5O	12.2435
ArteryCoronary	GTEX-PX3G	5.02887
ArteryCoronary	GTEX-11DXX	7.64042
ArteryCoronary	GTEX-ZYT6	9.0913
ArteryCoronary	GTEX-11GS4	7.47855
ArteryCoronary	GTEX-117YX	1.0989
ArteryCoronary	GTEX-11ONC	9.93641
ArteryCoronary	GTEX-OOBJ	8.95839
ArteryCoronary	GTEX-ZGAY	8.04273
ArteryCoronary	GTEX-UPIC	10.3122
ArteryCoronary	GTEX-QEL4	10.1516
ArteryCoronary	GTEX-YF7O	6.81891
ArteryCoronary	GTEX-YJ8O	10.43
ArteryCoronary	GTEX-13FXS	9.8153
ArteryCoronary	GTEX-QMRM	7.22665
ArteryCoronary	GTEX-13PL7	8.20329
ArteryCoronary	GTEX-RTLS	9.03468
ArteryCoronary	GTEX-13FHP	5.72525
ArteryCoronary	GTEX-WHWD	9.63414
ArteryCoronary	GTEX-11DXY	9.8162
ArteryCoronary	GTEX-YEC3	4.80005
ArteryCoronary	GTEX-Y3IK	8.71472
ArteryCoronary	GTEX-R55G	9.04789
ArteryCoronary	GTEX-13CF3	8.08984
ArteryCoronary	GTEX-WFG7	10.5537
ArteryCoronary	GTEX-X5EB	5.04476
ArteryCoronary	GTEX-147F4	10.5324
ArteryCoronary	GTEX-XGQ4	9.29956
ArteryCoronary	GTEX-13RTJ	11.8903
ArteryCoronary	GTEX-1399R	6.89849
ArteryCoronary	GTEX-O5YW	6.92799
ArteryCoronary	GTEX-S4Z8	10.3223
ArteryCoronary	GTEX-OIZH	6.24399
ArteryCoronary	GTEX-QDVN	7.01825
ArteryCoronary	GTEX-SIU7	3.13421
ArteryCoronary	GTEX-ZLFU	5.21775
ArteryCoronary	GTEX-ZYFG	9.07867
ArteryCoronary	GTEX-ZQG8	3.35484
ArteryCoronary	GTEX-13VXT	1.69104
ArteryCoronary	GTEX-131XG	4.06325
ArteryCoronary	GTEX-XQ8I	9.69678
ArteryCoronary	GTEX-12ZZX	7.82606
ArteryTibial	GTEX-Y8DK	12.1451
ArteryTibial	GTEX-13O21	11.9729
ArteryTibial	GTEX-14753	12.9578
ArteryTibial	GTEX-U412	12.6196
ArteryTibial	GTEX-139T6	9.37428
ArteryTibial	GTEX-ZAKK	5.99567
ArteryTibial	GTEX-Y5LM	7.8839
ArteryTibial	GTEX-11DXZ	11.8471
ArteryTibial	GTEX-13113	13.1428
ArteryTibial	GTEX-1211K	9.96921
ArteryTibial	GTEX-VJYA	8.0427
ArteryTibial	GTEX-RNOR	11.1107
ArteryTibial	GTEX-ZY6K	9.89176
ArteryTibial	GTEX-145ME	10.4374
ArteryTibial	GTEX-14ICL	13.611
ArteryTibial	GTEX-OHPM	8.51269
ArteryTibial	GTEX-13111	12.852
ArteryTibial	GTEX-U4B1	9.11516
ArteryTibial	GTEX-13PL7	10.383
ArteryTibial	GTEX-11ONC	10.7974
ArteryTibial	GTEX-ZP4G	10.2777
ArteryTibial	GTEX-147JS	11.6558
ArteryTibial	GTEX-11ILO	11.4644
ArteryTibial	GTEX-13JVG	9.58368
ArteryTibial	GTEX-QEG5	6.07616
ArteryTibial	GTEX-1314G	13.5249
ArteryTibial	GTEX-13QBU	11.6339
ArteryTibial	GTEX-ZPU1	8.97667
ArteryTibial	GTEX-REY6	12.3433
ArteryTibial	GTEX-Q2AG	10.1931
ArteryTibial	GTEX-1399T	11.9491
ArteryTibial	GTEX-ZTPG	9.14684
ArteryTibial	GTEX-YB5E	8.86935
ArteryTibial	GTEX-13NZ8	10.1424
ArteryTibial	GTEX-YJ8A	9.98703
ArteryTibial	GTEX-OHPJ	10.9175
ArteryTibial	GTEX-UJMC	9.63797
ArteryTibial	GTEX-TSE9	9.48835
ArteryTibial	GTEX-11EM3	13.8739
ArteryTibial	GTEX-139YR	11.2388
ArteryTibial	GTEX-OXRP	11.9656
ArteryTibial	GTEX-ZLWG	10.4558
ArteryTibial	GTEX-13W46	12.5215
ArteryTibial	GTEX-13CF3	8.87172
ArteryTibial	GTEX-PWOO	8.74257
ArteryTibial	GTEX-131XH	11.98
ArteryTibial	GTEX-S95S	11.7818
ArteryTibial	GTEX-11ZUS	13.6151
ArteryTibial	GTEX-11ZVC	12.8583
ArteryTibial	GTEX-ZDTT	9.27869
ArteryTibial	GTEX-Y114	9.48801
ArteryTibial	GTEX-13O3P	11.6019
ArteryTibial	GTEX-R53T	12.7789
ArteryTibial	GTEX-XPT6	12.8249
ArteryTibial	GTEX-14BMU	9.90399
ArteryTibial	GTEX-QVJO	16.4927
ArteryTibial	GTEX-Q734	6.78938
ArteryTibial	GTEX-11DXX	10.0525
ArteryTibial	GTEX-11VI4	10.5833
ArteryTibial	GTEX-W5WG	14.2831
ArteryTibial	GTEX-XBED	9.67711
ArteryTibial	GTEX-145LS	13.6852
ArteryTibial	GTEX-NPJ8	9.15064
ArteryTibial	GTEX-147F3	9.76361
ArteryTibial	GTEX-P4PP	10.6029
ArteryTibial	GTEX-ZPIC	11.7856
ArteryTibial	GTEX-Y9LG	9.84955
ArteryTibial	GTEX-11GS4	11.0341
ArteryTibial	GTEX-ZDYS	11.0785
ArteryTibial	GTEX-WRHK	11.7713
ArteryTibial	GTEX-XGQ4	10.8897
ArteryTibial	GTEX-WHPG	11.6127
ArteryTibial	GTEX-13O3Q	13.2764
ArteryTibial	GTEX-U8XE	9.7667
ArteryTibial	GTEX-O5YV	7.49437
ArteryTibial	GTEX-XMK1	11.0039
ArteryTibial	GTEX-X4XY	10.5745
ArteryTibial	GTEX-ZVZP	9.41647
ArteryTibial	GTEX-13FHP	12.7096
ArteryTibial	GTEX-OXRO	11.7554
ArteryTibial	GTEX-13QIC	9.06857
ArteryTibial	GTEX-XQ8I	12.91
ArteryTibial	GTEX-117YW	10.629
ArteryTibial	GTEX-R55C	11.692
ArteryTibial	GTEX-ZVZO	5.30727
ArteryTibial	GTEX-S7PM	9.43388
ArteryTibial	GTEX-PVOW	14.3989
ArteryTibial	GTEX-12ZZY	8.97622
ArteryTibial	GTEX-WFG7	11.0545
ArteryTibial	GTEX-WZTO	13.241
ArteryTibial	GTEX-XBEW	15.7505
ArteryTibial	GTEX-XOTO	11.7979
ArteryTibial	GTEX-QDVN	8.09698
ArteryTibial	GTEX-11EQ8	11.523
ArteryTibial	GTEX-S4Q7	7.21303
ArteryTibial	GTEX-ZZPU	11.4089
ArteryTibial	GTEX-YEC3	9.53989
ArteryTibial	GTEX-113IC	8.95883
ArteryTibial	GTEX-S33H	13.0712
ArteryTibial	GTEX-XLM4	13.4808
ArteryTibial	GTEX-ZVE2	14.0147
ArteryTibial	GTEX-11EQ9	11.6679
ArteryTibial	GTEX-XAJ8	9.30114
ArteryTibial	GTEX-Z93T	11.1907
ArteryTibial	GTEX-PWN1	8.92742
ArteryTibial	GTEX-131XF	11.7653
ArteryTibial	GTEX-RWS6	12.1769
ArteryTibial	GTEX-146FQ	3.17849
ArteryTibial	GTEX-139T8	12.3174
ArteryTibial	GTEX-O5YT	8.42576
ArteryTibial	GTEX-PLZ6	12.9488
ArteryTibial	GTEX-13NYB	13.6979
ArteryTibial	GTEX-QEG4	13.8956
ArteryTibial	GTEX-13G51	9.69717
ArteryTibial	GTEX-WCDI	9.33204
ArteryTibial	GTEX-YBZK	8.58044
ArteryTibial	GTEX-13OW7	12.5291
ArteryTibial	GTEX-12WSH	12.7426
ArteryTibial	GTEX-S32W	11.0394
ArteryTibial	GTEX-Y111	10.3583
ArteryTibial	GTEX-ZQUD	11.5484
ArteryTibial	GTEX-Z9EW	11.0807
ArteryTibial	GTEX-QV44	13.6804
ArteryTibial	GTEX-11ZTS	11.5753
ArteryTibial	GTEX-ZLV1	10.8975
ArteryTibial	GTEX-XBEC	13.7043
ArteryTibial	GTEX-13O61	10.6377
ArteryTibial	GTEX-146FR	8.01313
ArteryTibial	GTEX-S341	8.98147
ArteryTibial	GTEX-Y5V6	11.5209
ArteryTibial	GTEX-13X6H	9.93602
ArteryTibial	GTEX-ZYWO	10.2559
ArteryTibial	GTEX-13PVQ	10.7814
ArteryTibial	GTEX-POMQ	13.7601
ArteryTibial	GTEX-11P81	12.2662
ArteryTibial	GTEX-13NYC	14.4379
ArteryTibial	GTEX-WHWD	11.2356
ArteryTibial	GTEX-14A5H	7.76561
ArteryTibial	GTEX-YECK	13.1721
ArteryTibial	GTEX-1269C	13.4706
ArteryTibial	GTEX-13VXT	9.04633
ArteryTibial	GTEX-11EMC	12.2453
ArteryTibial	GTEX-144GM	9.70197
ArteryTibial	GTEX-QLQ7	7.98144
ArteryTibial	GTEX-11O72	14.1516
ArteryTibial	GTEX-T6MO	12.8032
ArteryTibial	GTEX-11TUW	7.08047
ArteryTibial	GTEX-WL46	12.4211
ArteryTibial	GTEX-11OC5	12.7463
ArteryTibial	GTEX-12126	13.7151
ArteryTibial	GTEX-13OW8	11.3328
ArteryTibial	GTEX-13NYS	12.3562
ArteryTibial	GTEX-ZVT3	11.5804
ArteryTibial	GTEX-12WSK	12.3797
ArteryTibial	GTEX-1128S	10.636
ArteryTibial	GTEX-P4QS	10.0268
ArteryTibial	GTEX-QEL4	12.1236
ArteryTibial	GTEX-14A6H	12.5961
ArteryTibial	GTEX-X88G	9.6787
ArteryTibial	GTEX-11NV4	12.5935
ArteryTibial	GTEX-R55E	6.90971
ArteryTibial	GTEX-SJXC	14.7344
ArteryTibial	GTEX-13N11	11.314
ArteryTibial	GTEX-OHPL	4.72558
ArteryTibial	GTEX-YJ8O	8.89919
ArteryTibial	GTEX-S4UY	11.6562
ArteryTibial	GTEX-QDT8	13.0772
ArteryTibial	GTEX-13PLJ	14.0266
ArteryTibial	GTEX-14B4R	15.3042
ArteryTibial	GTEX-ZT9W	10.1977
ArteryTibial	GTEX-13OVH	11.7298
ArteryTibial	GTEX-XUW1	10.8062
ArteryTibial	GTEX-13O3O	11.5493
ArteryTibial	GTEX-ZF2S	8.8379
ArteryTibial	GTEX-RVPU	8.59765
ArteryTibial	GTEX-11EI6	12.235
ArteryTibial	GTEX-12584	12.4044
ArteryTibial	GTEX-WOFM	12.415
ArteryTibial	GTEX-14AS3	10.5084
ArteryTibial	GTEX-SNMC	14.959
ArteryTibial	GTEX-XUZC	11.6631
ArteryTibial	GTEX-11NUK	12.5489
ArteryTibial	GTEX-V1D1	14.9853
ArteryTibial	GTEX-13U4I	11.3111
ArteryTibial	GTEX-13D11	9.07477
ArteryTibial	GTEX-13OVL	13.9003
ArteryTibial	GTEX-UPJH	10.708
ArteryTibial	GTEX-ZYFD	11.5491
ArteryTibial	GTEX-131XE	9.99222
ArteryTibial	GTEX-RU72	12.1293
ArteryTibial	GTEX-148VJ	11.0147
ArteryTibial	GTEX-SSA3	9.72949
ArteryTibial	GTEX-YEC4	11.2448
ArteryTibial	GTEX-13N1W	11.582
ArteryTibial	GTEX-RVPV	13.1614
ArteryTibial	GTEX-12ZZW	10.5967
ArteryTibial	GTEX-OOBJ	12.1034
ArteryTibial	GTEX-13S86	9.8307
ArteryTibial	GTEX-VUSH	10.7103
ArteryTibial	GTEX-132Q8	12.0415
ArteryTibial	GTEX-ZT9X	9.10174
ArteryTibial	GTEX-133LE	13.2965
ArteryTibial	GTEX-OIZG	13.7872
ArteryTibial	GTEX-X62O	15.1107
ArteryTibial	GTEX-145MO	11.6728
ArteryTibial	GTEX-PLZ4	12.7065
ArteryTibial	GTEX-SN8G	14.2767
ArteryTibial	GTEX-OXRL	12.3129
ArteryTibial	GTEX-U3ZH	12.1398
ArteryTibial	GTEX-XYKS	9.14484
ArteryTibial	GTEX-139TT	13.3494
ArteryTibial	GTEX-WRHU	9.23522
ArteryTibial	GTEX-WHSE	11.5844
ArteryTibial	GTEX-13NZB	13.2718
ArteryTibial	GTEX-ZGAY	11.804
ArteryTibial	GTEX-13X6K	12.1471
ArteryTibial	GTEX-S7SE	13.4137
ArteryTibial	GTEX-T8EM	11.6121
ArteryTibial	GTEX-131YS	10.9646
ArteryTibial	GTEX-OIZH	9.32153
ArteryTibial	GTEX-PX3G	5.78878
ArteryTibial	GTEX-ZVT2	8.62309
ArteryTibial	GTEX-14C39	12.2446
ArteryTibial	GTEX-ZYVF	8.18261
ArteryTibial	GTEX-QDVJ	8.69724
ArteryTibial	GTEX-ZDTS	12.3595
ArteryTibial	GTEX-TMMY	8.16114
ArteryTibial	GTEX-QCQG	10.0331
ArteryTibial	GTEX-13OVG	10.0062
ArteryTibial	GTEX-12BJ1	9.84189
ArteryTibial	GTEX-VUSG	9.13939
ArteryTibial	GTEX-11TT1	7.7137
ArteryTibial	GTEX-1339X	7.96053
ArteryTibial	GTEX-ZAK1	11.4999
ArteryTibial	GTEX-Q2AI	9.9502
ArteryTibial	GTEX-U8T8	11.2705
ArteryTibial	GTEX-RN64	11.8177
ArteryTibial	GTEX-11I78	10.1152
ArteryTibial	GTEX-ZA64	10.4866
ArteryTibial	GTEX-13RTK	12.929
ArteryTibial	GTEX-WYJK	12.4936
ArteryTibial	GTEX-1212Z	13.3598
ArteryTibial	GTEX-ZUA1	13.5448
ArteryTibial	GTEX-QXCU	12.336
ArteryTibial	GTEX-12WSM	13.5724
ArteryTibial	GTEX-13VXU	10.3264
ArteryTibial	GTEX-1399S	8.63611
ArteryTibial	GTEX-RU1J	7.02874
ArteryTibial	GTEX-S3XE	9.36138
ArteryTibial	GTEX-WWYW	13.3819
ArteryTibial	GTEX-UJHI	12.4982
ArteryTibial	GTEX-WYBS	12.4302
ArteryTibial	GTEX-XOT4	11.9272
ArteryTibial	GTEX-13FTX	13.0303
ArteryTibial	GTEX-12ZZX	11.8133
ArteryTibial	GTEX-12696	9.25076
ArteryTibial	GTEX-VJWN	8.16007
ArteryTibial	GTEX-T5JC	15.6619
ArteryTibial	GTEX-132NY	12.94
ArteryTibial	GTEX-NFK9	9.02759
ArteryTibial	GTEX-PW2O	13.2351
ArteryTibial	GTEX-117YX	9.95998
ArteryTibial	GTEX-144GL	11.9013
ArteryTibial	GTEX-P44H	15.4221
ArteryTibial	GTEX-YFC4	11.6635
ArteryTibial	GTEX-X261	6.29754
ArteryTibial	GTEX-12C56	10.8675
ArteryTibial	GTEX-S4P3	8.70885
ArteryTibial	GTEX-131XW	9.57678
ArteryTibial	GTEX-132AR	7.92801
ArteryTibial	GTEX-ZAB5	12.1717
ArteryTibial	GTEX-U3ZN	6.53835
ArteryTibial	GTEX-RTLS	12.8372
ArteryTibial	GTEX-PSDG	11.4759
ArteryTibial	GTEX-ZYT6	10.948
ArteryTibial	GTEX-WFON	11.2306
ArteryTibial	GTEX-RUSQ	10.4204
ArteryTibial	GTEX-11LCK	12.9826
ArteryTibial	GTEX-PWCY	13.1256
ArteryTibial	GTEX-1117F	9.00988
ArteryTibial	GTEX-ZVTK	12.0044
ArteryTibial	GTEX-111YS	9.69433
ArteryTibial	GTEX-12WSL	10.4223
ArteryTibial	GTEX-V955	13.3438
ArteryTibial	GTEX-ZV6S	9.81944
ArteryTibial	GTEX-145MF	14.5373
ArteryTibial	GTEX-13FTW	9.57982
ArteryTibial	GTEX-ZC5H	12.2802
ArteryTibial	GTEX-XUJ4	9.03435
ArteryTibial	GTEX-ZTX8	9.26437
ArteryTibial	GTEX-P78B	12.741
ArteryTibial	GTEX-12WSC	14.6386
ArteryTibial	GTEX-145MH	10.747
ArteryTibial	GTEX-11XUK	12.151
ArteryTibial	GTEX-14E7W	10.2825
ArteryTibial	GTEX-131XG	6.84951
ArteryTibial	GTEX-11WQC	14.2273
ArteryTibial	GTEX-T2IS	14.6403
ArteryTibial	GTEX-OXRN	4.14114
ArteryTibial	GTEX-ZAB4	13.4624
ArteryTibial	GTEX-13FTY	13.8408
ArteryTibial	GTEX-RM2N	13.457
ArteryTibial	GTEX-SIU8	12.1331
ArteryTibial	GTEX-WY7C	13.3702
ArteryTibial	GTEX-146FH	11.0728
ArteryTibial	GTEX-147F4	14.3495
ArteryTibial	GTEX-13JUV	12.406
ArteryTibial	GTEX-OHPK	11.1171
ArteryTibial	GTEX-TKQ1	6.9405
ArteryTibial	GTEX-ZZ64	8.65955
ArteryTibial	GTEX-14DAR	11.5171
ArteryTibial	GTEX-OXRK	13.568
ArteryTibial	GTEX-111FC	11.8184
ArteryTibial	GTEX-O5YW	9.10728
ArteryTibial	GTEX-ZF3C	11.8432
ArteryTibial	GTEX-ZVP2	10.205
ArteryTibial	GTEX-S7SF	12.887
ArteryTibial	GTEX-Z93S	12.8525
ArteryTibial	GTEX-ZYFC	12.3496
ArteryTibial	GTEX-QV31	12.5268
ArteryTibial	GTEX-T6MN	14.0037
ArteryTibial	GTEX-WEY5	12.5753
ArteryTibial	GTEX-14BIN	15.9254
ArteryTibial	GTEX-XUYS	11.2896
ArteryTibial	GTEX-P4QT	11.1115
ArteryTibial	GTEX-TKQ2	12.1121
ArteryTibial	GTEX-Y5V5	11.548
ArteryTibial	GTEX-X4EP	9.58248
ArteryTibial	GTEX-145MN	8.36522
ArteryTibial	GTEX-12WSN	11.0864
ArteryTibial	GTEX-QLQW	9.40933
ArteryTibial	GTEX-13PL6	4.92053
ArteryTibial	GTEX-13PVR	10.1999
ArteryTibial	GTEX-XPVG	10.864
ArteryTibial	GTEX-OHPN	8.3012
ArteryTibial	GTEX-14BMV	12.3943
ArteryTibial	GTEX-WYVS	13.7288
ArteryTibial	GTEX-1399R	12.0564
ArteryTibial	GTEX-13OW6	11.0524
ArteryTibial	GTEX-OIZI	11.7591
ArteryTibial	GTEX-S4Z8	9.29575
ArteryTibial	GTEX-13FH7	9.20429
ArteryTibial	GTEX-N7MS	8.5267
ArteryTibial	GTEX-11GSP	12.9985
ArteryTibial	GTEX-11P7K	10.2591
ArteryTibial	GTEX-12WS9	6.39329
ArteryTibial	GTEX-Y3IK	10.7499
ArteryTibial	GTEX-ZYW4	9.1868
ArteryTibial	GTEX-RWSA	12.8264
ArteryTibial	GTEX-13QJ3	12.687
ArteryTibial	GTEX-X5EB	12.3124
ArteryTibial	GTEX-11DXW	13.7085
ArteryTibial	GTEX-11UD2	11.251
ArteryTibial	GTEX-Q2AH	10.089
ArteryTibial	GTEX-13NZ9	7.23339
BrainAmygdala	GTEX-WHSE	2.29509
BrainAmygdala	GTEX-13RTJ	2.1313
BrainAmygdala	GTEX-13X6J	2.14608
BrainAmygdala	GTEX-12WSH	1.17167
BrainAmygdala	GTEX-WZTO	2.8127
BrainAmygdala	GTEX-13OVH	1.43484
BrainAmygdala	GTEX-13OW6	2.20557
BrainAmygdala	GTEX-QDT8	2.94645
BrainAmygdala	GTEX-13PVQ	2.0233
BrainAmygdala	GTEX-NL3H	1.55911
BrainAmygdala	GTEX-12ZZW	1.90633
BrainAmygdala	GTEX-ZE9C	1.52941
BrainAmygdala	GTEX-P44H	2.2977
BrainAmygdala	GTEX-12WSA	1.51646
BrainAmygdala	GTEX-13O3Q	1.96445
BrainAmygdala	GTEX-13VXU	2.29278
BrainAmygdala	GTEX-X4XX	1.4925
BrainAmygdala	GTEX-13X6K	2.57783
BrainAmygdala	GTEX-QMR6	2.40262
BrainAmygdala	GTEX-1399T	2.04405
BrainAmygdala	GTEX-N7MT	1.87859
BrainAmygdala	GTEX-X585	1.9407
BrainAmygdala	GTEX-Q2AG	2.43318
BrainAmygdala	GTEX-UTHO	1.91686
BrainAmygdala	GTEX-13N1W	2.16151
BrainAmygdala	GTEX-14ABY	2.32644
BrainAmygdala	GTEX-13OW7	1.63993
BrainAmygdala	GTEX-13112	1.79158
BrainAmygdala	GTEX-13NYS	2.1275
BrainAmygdala	GTEX-NPJ7	2.09148
BrainAmygdala	GTEX-13OW5	1.73583
BrainAmygdala	GTEX-1269C	0.91638
BrainAmygdala	GTEX-13SLW	1.65182
BrainAmygdala	GTEX-13QIC	1.90749
BrainAmygdala	GTEX-131YS	2.21978
BrainAmygdala	GTEX-R55E	2.30795
BrainAmygdala	GTEX-14BIM	1.89433
BrainAmygdala	GTEX-11ZU8	1.55533
BrainAmygdala	GTEX-OHPN	1.89132
BrainAmygdala	GTEX-1445S	1.95637
BrainAmygdala	GTEX-145LS	1.90049
BrainAmygdala	GTEX-139T8	1.59553
BrainAmygdala	GTEX-145MI	1.45871
BrainAmygdala	GTEX-13JVG	2.04778
BrainAmygdala	GTEX-147GR	1.47293
BrainAmygdala	GTEX-1313W	2.45748
BrainAmygdala	GTEX-YFC4	2.12412
BrainAmygdala	GTEX-S7SE	1.993
BrainAmygdala	GTEX-T5JC	2.29899
BrainAmygdala	GTEX-13SLX	2.00741
BrainAmygdala	GTEX-NL4W	1.33845
BrainAmygdala	GTEX-ZAB4	2.42892
BrainAmygdala	GTEX-13O3O	2.25089
BrainAmygdala	GTEX-P44G	1.98157
BrainAmygdala	GTEX-13FLV	1.75736
BrainAmygdala	GTEX-NPJ8	1.59984
BrainAmygdala	GTEX-13N2G	1.55328
BrainAmygdala	GTEX-RNOR	2.27803
BrainAmygdala	GTEX-131XH	2.71195
BrainAmygdala	GTEX-139UC	2.07011
BrainAmygdala	GTEX-XLM4	2.70533
BrainAmygdala	GTEX-12WS9	1.31347
BrainAmygdala	GTEX-13X6I	1.99866
BrainAmygdala	GTEX-13OVL	1.70308
BrainAmygdala	GTEX-RVPU	1.53056
BrainAmygdala	GTEX-12WSF	1.9176
BrainAmygdala	GTEX-QVJO	2.3767
BrainAmygdala	GTEX-12WSD	1.80542
BrainAmygdala	GTEX-13OVJ	2.40136
BrainAmygdala	GTEX-X4EP	4.82563
BrainAmygdala	GTEX-12ZZZ	1.99783
BrainAmygdala	GTEX-N7MS	2.15887
BrainAmygdala	GTEX-11ZVC	1.79401
BrainAmygdala	GTEX-ZVZQ	2.08465
BrainAmygdala	GTEX-WVLH	2.00676
BrainAmygdala	GTEX-13CZV	1.68699
BrainAmygdala	GTEX-144GL	2.05719
BrainAmygdala	GTEX-QVUS	2.11186
BrainAnteriorcingulatecortex	GTEX-Y8DK	2.65128
BrainAnteriorcingulatecortex	GTEX-ZAB4	3.12527
BrainAnteriorcingulatecortex	GTEX-1445S	1.54937
BrainAnteriorcingulatecortex	GTEX-12ZZX	2.22045
BrainAnteriorcingulatecortex	GTEX-13N2G	1.61971
BrainAnteriorcingulatecortex	GTEX-13OW8	2.34918
BrainAnteriorcingulatecortex	GTEX-P44G	2.57312
BrainAnteriorcingulatecortex	GTEX-13OW5	2.06202
BrainAnteriorcingulatecortex	GTEX-XLM4	3.09538
BrainAnteriorcingulatecortex	GTEX-12WSF	2.50304
BrainAnteriorcingulatecortex	GTEX-12WS9	1.59774
BrainAnteriorcingulatecortex	GTEX-13X6I	2.16495
BrainAnteriorcingulatecortex	GTEX-13PLJ	1.59627
BrainAnteriorcingulatecortex	GTEX-XOTO	2.65434
BrainAnteriorcingulatecortex	GTEX-ZE9C	1.90551
BrainAnteriorcingulatecortex	GTEX-12WSD	1.64298
BrainAnteriorcingulatecortex	GTEX-13OVH	2.0501
BrainAnteriorcingulatecortex	GTEX-13OW7	1.55845
BrainAnteriorcingulatecortex	GTEX-11ZTS	1.90484
BrainAnteriorcingulatecortex	GTEX-1313W	2.83596
BrainAnteriorcingulatecortex	GTEX-QDT8	3.542
BrainAnteriorcingulatecortex	GTEX-139UC	1.91944
BrainAnteriorcingulatecortex	GTEX-13FHO	2.32272
BrainAnteriorcingulatecortex	GTEX-WHSE	2.41237
BrainAnteriorcingulatecortex	GTEX-13112	1.95979
BrainAnteriorcingulatecortex	GTEX-11ZVC	1.83119
BrainAnteriorcingulatecortex	GTEX-OHPN	2.16329
BrainAnteriorcingulatecortex	GTEX-13S7M	2.04981
BrainAnteriorcingulatecortex	GTEX-1477Z	1.49339
BrainAnteriorcingulatecortex	GTEX-145LS	2.39707
BrainAnteriorcingulatecortex	GTEX-NPJ8	1.7076
BrainAnteriorcingulatecortex	GTEX-145LU	1.68473
BrainAnteriorcingulatecortex	GTEX-145MG	1.46181
BrainAnteriorcingulatecortex	GTEX-12ZZZ	2.1395
BrainAnteriorcingulatecortex	GTEX-RVPV	2.49581
BrainAnteriorcingulatecortex	GTEX-13QIC	2.14292
BrainAnteriorcingulatecortex	GTEX-XMD1	1.56402
BrainAnteriorcingulatecortex	GTEX-13CF2	2.2488
BrainAnteriorcingulatecortex	GTEX-WL46	3.12452
BrainAnteriorcingulatecortex	GTEX-YFC4	2.72178
BrainAnteriorcingulatecortex	GTEX-QVUS	2.93094
BrainAnteriorcingulatecortex	GTEX-13X6J	2.77755
BrainAnteriorcingulatecortex	GTEX-12ZZW	1.63265
BrainAnteriorcingulatecortex	GTEX-139T8	1.67225
BrainAnteriorcingulatecortex	GTEX-12WSM	2.09919
BrainAnteriorcingulatecortex	GTEX-X4EP	5.306
BrainAnteriorcingulatecortex	GTEX-13CIG	1.4015
BrainAnteriorcingulatecortex	GTEX-PWO3	2.63544
BrainAnteriorcingulatecortex	GTEX-13IVO	1.32427
BrainAnteriorcingulatecortex	GTEX-ZVZQ	1.87634
BrainAnteriorcingulatecortex	GTEX-139TT	2.10258
BrainAnteriorcingulatecortex	GTEX-ZUA1	2.90208
BrainAnteriorcingulatecortex	GTEX-13PVQ	2.03295
BrainAnteriorcingulatecortex	GTEX-13OVJ	2.83397
BrainAnteriorcingulatecortex	GTEX-145MI	1.57563
BrainAnteriorcingulatecortex	GTEX-N7MT	2.02006
BrainAnteriorcingulatecortex	GTEX-13CZV	2.13687
BrainAnteriorcingulatecortex	GTEX-RVPU	1.64385
BrainAnteriorcingulatecortex	GTEX-Z93S	2.67728
BrainAnteriorcingulatecortex	GTEX-13RTL	1.80799
BrainAnteriorcingulatecortex	GTEX-145MH	2.7507
BrainAnteriorcingulatecortex	GTEX-WZTO	3.10674
BrainAnteriorcingulatecortex	GTEX-Q2AG	2.88334
BrainAnteriorcingulatecortex	GTEX-ZVT3	1.83464
BrainAnteriorcingulatecortex	GTEX-144GL	2.13286
BrainAnteriorcingulatecortex	GTEX-131YS	2.64169
BrainAnteriorcingulatecortex	GTEX-ZDXO	2.48077
BrainAnteriorcingulatecortex	GTEX-13N1W	2.84823
BrainAnteriorcingulatecortex	GTEX-X585	2.46696
BrainAnteriorcingulatecortex	GTEX-13NYS	2.0885
BrainAnteriorcingulatecortex	GTEX-UTHO	2.16761
BrainAnteriorcingulatecortex	GTEX-13RTJ	2.86725
BrainAnteriorcingulatecortex	GTEX-12WSC	2.29574
BrainAnteriorcingulatecortex	GTEX-13SLW	1.679
BrainAnteriorcingulatecortex	GTEX-11ZU8	1.49199
BrainAnteriorcingulatecortex	GTEX-NL3H	2.60207
BrainAnteriorcingulatecortex	GTEX-PVOW	3.53822
BrainAnteriorcingulatecortex	GTEX-N7MS	3.22462
BrainAnteriorcingulatecortex	GTEX-13VXU	2.95678
BrainAnteriorcingulatecortex	GTEX-14BIM	2.5882
BrainAnteriorcingulatecortex	GTEX-13O3O	2.17914
BrainAnteriorcingulatecortex	GTEX-ZF28	1.65861
BrainAnteriorcingulatecortex	GTEX-13O3Q	2.11313
BrainAnteriorcingulatecortex	GTEX-T2IS	2.88487
BrainAnteriorcingulatecortex	GTEX-11GSO	2.53717
BrainAnteriorcingulatecortex	GTEX-131XH	3.18149
BrainAnteriorcingulatecortex	GTEX-YJ89	2.09792
BrainAnteriorcingulatecortex	GTEX-13FLV	2.08091
BrainAnteriorcingulatecortex	GTEX-13X6K	2.59661
BrainAnteriorcingulatecortex	GTEX-X4XX	1.80747
BrainAnteriorcingulatecortex	GTEX-P44H	2.77409
BrainAnteriorcingulatecortex	GTEX-11UD1	1.67898
BrainAnteriorcingulatecortex	GTEX-13JVG	2.07619
BrainAnteriorcingulatecortex	GTEX-RNOR	2.91137
BrainAnteriorcingulatecortex	GTEX-13OVL	2.09288
BrainCaudate	GTEX-ZVT3	2.02169
BrainCaudate	GTEX-12ZZW	1.87944
BrainCaudate	GTEX-13JVG	2.10045
BrainCaudate	GTEX-Q2AG	2.30817
BrainCaudate	GTEX-1445S	1.72471
BrainCaudate	GTEX-132Q8	3.11334
BrainCaudate	GTEX-N7MT	2.30898
BrainCaudate	GTEX-13PLJ	2.22348
BrainCaudate	GTEX-13O3O	2.07524
BrainCaudate	GTEX-ZE7O	1.88019
BrainCaudate	GTEX-12WSF	2.23555
BrainCaudate	GTEX-NPJ8	1.97322
BrainCaudate	GTEX-1399T	2.63188
BrainCaudate	GTEX-X261	1.77053
BrainCaudate	GTEX-QMR6	2.36999
BrainCaudate	GTEX-139TS	2.07387
BrainCaudate	GTEX-13O3Q	2.28859
BrainCaudate	GTEX-R55F	1.91583
BrainCaudate	GTEX-12ZZY	2.3418
BrainCaudate	GTEX-145MI	2.20599
BrainCaudate	GTEX-QDT8	2.48572
BrainCaudate	GTEX-12WSC	2.66458
BrainCaudate	GTEX-N7MS	2.41436
BrainCaudate	GTEX-NL4W	1.60232
BrainCaudate	GTEX-13OVJ	2.28056
BrainCaudate	GTEX-13FLV	2.11193
BrainCaudate	GTEX-145LS	2.74717
BrainCaudate	GTEX-14753	1.66437
BrainCaudate	GTEX-T5JC	2.9125
BrainCaudate	GTEX-WL46	2.82262
BrainCaudate	GTEX-13G51	2.97221
BrainCaudate	GTEX-13OVH	1.73465
BrainCaudate	GTEX-12WSB	1.91825
BrainCaudate	GTEX-139TU	2.42492
BrainCaudate	GTEX-ZXG5	1.76038
BrainCaudate	GTEX-X4XX	1.56983
BrainCaudate	GTEX-X4EP	8.67965
BrainCaudate	GTEX-13NYB	2.2903
BrainCaudate	GTEX-12WSH	1.71074
BrainCaudate	GTEX-13112	1.78835
BrainCaudate	GTEX-PWO3	2.31181
BrainCaudate	GTEX-QVJO	2.29131
BrainCaudate	GTEX-11NV4	2.43439
BrainCaudate	GTEX-RNOR	2.96641
BrainCaudate	GTEX-13S7M	2.13324
BrainCaudate	GTEX-11H98	2.47075
BrainCaudate	GTEX-13X6K	2.17368
BrainCaudate	GTEX-1477Z	1.75535
BrainCaudate	GTEX-WVLH	2.33821
BrainCaudate	GTEX-ZUA1	2.40227
BrainCaudate	GTEX-ZF28	1.65364
BrainCaudate	GTEX-13OW6	2.81508
BrainCaudate	GTEX-ZAB4	2.67903
BrainCaudate	GTEX-Z93S	2.68712
BrainCaudate	GTEX-12WSD	2.24758
BrainCaudate	GTEX-13NZA	2.07059
BrainCaudate	GTEX-13CF2	1.73191
BrainCaudate	GTEX-14BIN	2.00491
BrainCaudate	GTEX-131YS	2.91702
BrainCaudate	GTEX-12WSA	1.85916
BrainCaudate	GTEX-12ZZZ	1.99623
BrainCaudate	GTEX-11UD1	1.60782
BrainCaudate	GTEX-UTHO	2.53516
BrainCaudate	GTEX-13CIG	1.36356
BrainCaudate	GTEX-11WQC	1.61144
BrainCaudate	GTEX-13SLX	2.83207
BrainCaudate	GTEX-13OW5	1.77222
BrainCaudate	GTEX-WZTO	2.61684
BrainCaudate	GTEX-13OVL	2.06345
BrainCaudate	GTEX-NL3H	1.8545
BrainCaudate	GTEX-X585	2.08861
BrainCaudate	GTEX-13PVQ	2.02167
BrainCaudate	GTEX-139UC	2.24568
BrainCaudate	GTEX-WWYW	2.37186
BrainCaudate	GTEX-139TT	2.08298
BrainCaudate	GTEX-XMD1	2.64793
BrainCaudate	GTEX-WHSE	3.2192
BrainCaudate	GTEX-13X6J	2.78111
BrainCaudate	GTEX-11TUW	1.73654
BrainCaudate	GTEX-14BIM	2.41576
BrainCaudate	GTEX-11GSP	2.551
BrainCaudate	GTEX-13PL6	2.08397
BrainCaudate	GTEX-ZE9C	2.1565
BrainCaudate	GTEX-S7SE	2.72285
BrainCaudate	GTEX-13OW7	2.27539
BrainCaudate	GTEX-145MG	1.49765
BrainCaudate	GTEX-TSE9	2.27257
BrainCaudate	GTEX-PVOW	2.69302
BrainCaudate	GTEX-14ABY	2.77421
BrainCaudate	GTEX-13RTJ	2.32734
BrainCaudate	GTEX-13FHO	2.80093
BrainCaudate	GTEX-ZDXO	2.59554
BrainCaudate	GTEX-12WSM	1.81697
BrainCaudate	GTEX-144GL	1.75509
BrainCaudate	GTEX-13JUV	1.9576
BrainCaudate	GTEX-139T8	1.68274
BrainCaudate	GTEX-OHPN	2.04107
BrainCaudate	GTEX-RVPU	2.24141
BrainCaudate	GTEX-13X6I	2.42966
BrainCaudate	GTEX-13N2G	1.67139
BrainCaudate	GTEX-13FHP	1.64448
BrainCaudate	GTEX-OXRO	1.49281
BrainCaudate	GTEX-OXRN	1.88026
BrainCaudate	GTEX-RU72	1.95273
BrainCaudate	GTEX-13IVO	1.50847
BrainCaudate	GTEX-YJ89	1.64542
BrainCaudate	GTEX-13VXU	2.74201
BrainCaudate	GTEX-Y8DK	2.45868
BrainCaudate	GTEX-XOTO	2.22303
BrainCaudate	GTEX-S7PM	1.66056
BrainCaudate	GTEX-NPJ7	2.15392
BrainCaudate	GTEX-13CZV	2.13785
BrainCaudate	GTEX-13FLW	2.33673
BrainCaudate	GTEX-13OW8	2.25131
BrainCaudate	GTEX-13FXS	2.18628
BrainCaudate	GTEX-RVPV	2.1435
BrainCaudate	GTEX-P44G	2.13225
BrainCaudate	GTEX-P44H	2.78211
BrainCaudate	GTEX-144GO	1.61816
BrainCaudate	GTEX-R55E	2.10702
BrainCaudate	GTEX-12ZZX	2.15066
BrainCaudate	GTEX-T2IS	2.99513
BrainCaudate	GTEX-11OF3	2.70745
BrainCaudate	GTEX-13N1W	2.72436
BrainCaudate	GTEX-ZVZQ	1.82957
BrainCaudate	GTEX-12WS9	1.8148
BrainCaudate	GTEX-ZV68	1.59566
BrainCaudate	GTEX-13NYS	2.33257
BrainCaudate	GTEX-1313W	2.8679
BrainCaudate	GTEX-YFC4	2.11142
BrainCaudate	GTEX-145MH	2.55354
BrainCaudate	GTEX-13SLW	2.06296
BrainCerebellarHemisphere	GTEX-14ABY	1.91027
BrainCerebellarHemisphere	GTEX-13SLW	2.12934
BrainCerebellarHemisphere	GTEX-139UW	1.71328
BrainCerebellarHemisphere	GTEX-WWYW	1.76192
BrainCerebellarHemisphere	GTEX-N7MT	2.62503
BrainCerebellarHemisphere	GTEX-12WSB	1.79806
BrainCerebellarHemisphere	GTEX-NL3H	2.145
BrainCerebellarHemisphere	GTEX-13X6J	1.72543
BrainCerebellarHemisphere	GTEX-11ZUS	2.06374
BrainCerebellarHemisphere	GTEX-XLM4	4.78274
BrainCerebellarHemisphere	GTEX-139TT	1.81295
BrainCerebellarHemisphere	GTEX-13X6K	1.99205
BrainCerebellarHemisphere	GTEX-X261	1.80234
BrainCerebellarHemisphere	GTEX-12WSH	1.51174
BrainCerebellarHemisphere	GTEX-ZE7O	1.65325
BrainCerebellarHemisphere	GTEX-NPJ8	1.90707
BrainCerebellarHemisphere	GTEX-13NYB	1.89669
BrainCerebellarHemisphere	GTEX-12WSM	1.7802
BrainCerebellarHemisphere	GTEX-13JUV	1.91232
BrainCerebellarHemisphere	GTEX-13VXU	2.1339
BrainCerebellarHemisphere	GTEX-13OW6	1.98324
BrainCerebellarHemisphere	GTEX-13PLJ	1.74375
BrainCerebellarHemisphere	GTEX-XOTO	2.19461
BrainCerebellarHemisphere	GTEX-Q2AG	2.18239
BrainCerebellarHemisphere	GTEX-OHPN	1.9722
BrainCerebellarHemisphere	GTEX-NPJ7	1.98745
BrainCerebellarHemisphere	GTEX-1399T	1.91813
BrainCerebellarHemisphere	GTEX-145MI	1.65839
BrainCerebellarHemisphere	GTEX-ZVZQ	1.86753
BrainCerebellarHemisphere	GTEX-YFC4	2.10072
BrainCerebellarHemisphere	GTEX-WVLH	2.06792
BrainCerebellarHemisphere	GTEX-139UC	1.60048
BrainCerebellarHemisphere	GTEX-P44H	2.48449
BrainCerebellarHemisphere	GTEX-12WSC	2.06279
BrainCerebellarHemisphere	GTEX-ZE9C	1.69788
BrainCerebellarHemisphere	GTEX-Y8DK	2.03898
BrainCerebellarHemisphere	GTEX-13X6I	1.98475
BrainCerebellarHemisphere	GTEX-ZF28	1.91325
BrainCerebellarHemisphere	GTEX-12WSE	2.08253
BrainCerebellarHemisphere	GTEX-WZTO	2.03127
BrainCerebellarHemisphere	GTEX-ZVT3	1.87043
BrainCerebellarHemisphere	GTEX-RVPU	1.78554
BrainCerebellarHemisphere	GTEX-RVPV	2.18291
BrainCerebellarHemisphere	GTEX-13FHO	2.05747
BrainCerebellarHemisphere	GTEX-144GL	1.72793
BrainCerebellarHemisphere	GTEX-13RTJ	2.15998
BrainCerebellarHemisphere	GTEX-13G51	1.78005
BrainCerebellarHemisphere	GTEX-T5JC	2.63177
BrainCerebellarHemisphere	GTEX-NL4W	1.45741
BrainCerebellarHemisphere	GTEX-145LU	1.73876
BrainCerebellarHemisphere	GTEX-T2IS	2.1121
BrainCerebellarHemisphere	GTEX-RU72	1.99983
BrainCerebellarHemisphere	GTEX-13FXS	1.75318
BrainCerebellarHemisphere	GTEX-Z93S	2.22515
BrainCerebellarHemisphere	GTEX-13N2G	1.55709
BrainCerebellarHemisphere	GTEX-14BIN	1.61076
BrainCerebellarHemisphere	GTEX-13O3O	1.80807
BrainCerebellarHemisphere	GTEX-13OVH	1.86315
BrainCerebellarHemisphere	GTEX-13OW5	2.42596
BrainCerebellarHemisphere	GTEX-11WQC	1.52235
BrainCerebellarHemisphere	GTEX-WL46	2.05176
BrainCerebellarHemisphere	GTEX-YJ89	1.71755
BrainCerebellarHemisphere	GTEX-13OVL	2.02156
BrainCerebellarHemisphere	GTEX-X4XX	1.99083
BrainCerebellarHemisphere	GTEX-12126	1.84181
BrainCerebellarHemisphere	GTEX-ZDXO	1.93539
BrainCerebellarHemisphere	GTEX-13OW8	2.07836
BrainCerebellarHemisphere	GTEX-13FLV	1.83824
BrainCerebellarHemisphere	GTEX-12WSI	2.08353
BrainCerebellarHemisphere	GTEX-131XH	2.22799
BrainCerebellarHemisphere	GTEX-13FHP	1.8353
BrainCerebellarHemisphere	GTEX-131XW	1.66793
BrainCerebellarHemisphere	GTEX-12ZZZ	2.01974
BrainCerebellarHemisphere	GTEX-XMD1	2.88183
BrainCerebellarHemisphere	GTEX-14BIM	2.01143
BrainCerebellarHemisphere	GTEX-11OF3	1.99803
BrainCerebellarHemisphere	GTEX-13PVQ	2.08123
BrainCerebellarHemisphere	GTEX-ZAB4	2.25194
BrainCerebellarHemisphere	GTEX-11GSP	2.26175
BrainCerebellarHemisphere	GTEX-WHSE	2.042
BrainCerebellarHemisphere	GTEX-13O3Q	2.02228
BrainCerebellarHemisphere	GTEX-13OVJ	2.44474
BrainCerebellarHemisphere	GTEX-11H98	2.22383
BrainCerebellarHemisphere	GTEX-X585	3.54814
BrainCerebellarHemisphere	GTEX-12WSF	1.80566
BrainCerebellarHemisphere	GTEX-132Q8	2.25097
BrainCerebellarHemisphere	GTEX-13FTY	1.7617
BrainCerebellarHemisphere	GTEX-13NYS	2.97791
BrainCerebellarHemisphere	GTEX-13CF2	1.70575
BrainCerebellarHemisphere	GTEX-11WQK	2.17437
BrainCerebellarHemisphere	GTEX-QDT8	2.48119
BrainCerebellarHemisphere	GTEX-13CZV	1.85893
BrainCerebellarHemisphere	GTEX-N7MS	2.06065
BrainCerebellarHemisphere	GTEX-131YS	2.17569
BrainCerebellarHemisphere	GTEX-13JVG	1.87175
BrainCerebellarHemisphere	GTEX-13NZA	1.63279
BrainCerebellarHemisphere	GTEX-12ZZX	1.78781
BrainCerebellarHemisphere	GTEX-13N1W	1.9772
BrainCerebellarHemisphere	GTEX-S7SE	1.66048
BrainCerebellarHemisphere	GTEX-P44G	1.80073
BrainCerebellarHemisphere	GTEX-13SLX	2.30911
BrainCerebellarHemisphere	GTEX-X4EP	5.15334
BrainCerebellarHemisphere	GTEX-UTHO	2.03737
BrainCerebellarHemisphere	GTEX-13S7M	1.89983
BrainCerebellarHemisphere	GTEX-R55E	2.02489
BrainCerebellarHemisphere	GTEX-1313W	1.87467
BrainCerebellarHemisphere	GTEX-13QIC	1.80842
BrainCerebellarHemisphere	GTEX-13IVO	1.88159
BrainCerebellarHemisphere	GTEX-ZUA1	1.97842
BrainCerebellarHemisphere	GTEX-QMR6	2.10553
BrainCerebellarHemisphere	GTEX-145MH	2.1773
BrainCerebellarHemisphere	GTEX-13OW7	1.91426
BrainCerebellum	GTEX-WWYW	1.75087
BrainCerebellum	GTEX-WZTO	2.07843
BrainCerebellum	GTEX-14BIM	2.21815
BrainCerebellum	GTEX-12WSB	1.91065
BrainCerebellum	GTEX-T5JC	2.62731
BrainCerebellum	GTEX-11OF3	2.77124
BrainCerebellum	GTEX-QVUS	2.08748
BrainCerebellum	GTEX-1399T	2.07773
BrainCerebellum	GTEX-13OW7	2.07137
BrainCerebellum	GTEX-12ZZY	2.2357
BrainCerebellum	GTEX-ZZPT	2.1868
BrainCerebellum	GTEX-11NV4	2.14765
BrainCerebellum	GTEX-139TS	1.90237
BrainCerebellum	GTEX-14C5O	3.162
BrainCerebellum	GTEX-QMR6	2.32574
BrainCerebellum	GTEX-147F4	1.85399
BrainCerebellum	GTEX-1269C	2.01089
BrainCerebellum	GTEX-12ZZX	1.82569
BrainCerebellum	GTEX-YFC4	2.23143
BrainCerebellum	GTEX-11ZVC	1.74681
BrainCerebellum	GTEX-QVJO	2.25204
BrainCerebellum	GTEX-14A5I	1.75753
BrainCerebellum	GTEX-12ZZZ	2.00259
BrainCerebellum	GTEX-13RTJ	1.94857
BrainCerebellum	GTEX-11O72	2.35751
BrainCerebellum	GTEX-ZAJG	1.88175
BrainCerebellum	GTEX-131XH	2.45215
BrainCerebellum	GTEX-XOTO	2.35492
BrainCerebellum	GTEX-1192X	2.28309
BrainCerebellum	GTEX-117XS	2.22301
BrainCerebellum	GTEX-12WSM	1.89896
BrainCerebellum	GTEX-13PDP	1.87227
BrainCerebellum	GTEX-11GSO	2.01271
BrainCerebellum	GTEX-X4EP	4.91304
BrainCerebellum	GTEX-PVOW	2.34414
BrainCerebellum	GTEX-13FHO	2.42809
BrainCerebellum	GTEX-N7MT	2.39271
BrainCerebellum	GTEX-XMD1	2.57449
BrainCerebellum	GTEX-11EI6	1.92807
BrainCerebellum	GTEX-132Q8	2.75113
BrainCerebellum	GTEX-11EQ8	2.00682
BrainCerebellum	GTEX-13OVJ	2.54379
BrainCerebellum	GTEX-Y8DK	2.13852
BrainCerebellum	GTEX-13CF2	1.80228
BrainCerebellum	GTEX-11DZ1	2.10955
BrainCerebellum	GTEX-13112	1.91969
BrainCerebellum	GTEX-144GL	1.99391
BrainCerebellum	GTEX-14DAQ	2.09894
BrainCerebellum	GTEX-13NYB	2.06699
BrainCerebellum	GTEX-139TT	2.24439
BrainCerebellum	GTEX-1128S	1.8212
BrainCerebellum	GTEX-13JUV	1.93937
BrainCerebellum	GTEX-13FXS	1.8887
BrainCerebellum	GTEX-X261	1.69468
BrainCerebellum	GTEX-14BIN	1.89902
BrainCerebellum	GTEX-WHSE	2.31549
BrainCerebellum	GTEX-11TTK	2.5681
BrainCerebellum	GTEX-ZYY3	2.08166
BrainCerebellum	GTEX-P44G	1.92179
BrainCerebellum	GTEX-13VXU	2.03161
BrainCerebellum	GTEX-WL46	2.22273
BrainCerebellum	GTEX-RU72	2.02785
BrainCerebellum	GTEX-11WQK	1.75709
BrainCerebellum	GTEX-13OW5	2.1577
BrainCerebellum	GTEX-145MI	1.80876
BrainCerebellum	GTEX-S7SE	2.10865
BrainCerebellum	GTEX-11DXY	2.2853
BrainCerebellum	GTEX-NPJ8	2.24309
BrainCerebellum	GTEX-13N2G	1.5693
BrainCerebellum	GTEX-12WSD	1.75823
BrainCerebellum	GTEX-PWO3	1.89024
BrainCerebellum	GTEX-ZAB4	2.22246
BrainCerebellum	GTEX-14ASI	1.79823
BrainCerebellum	GTEX-13PVQ	2.23165
BrainCerebellum	GTEX-11ZTS	2.103
BrainCerebellum	GTEX-ZYFD	1.84522
BrainCerebellum	GTEX-13QIC	2.03232
BrainCerebellum	GTEX-13X6I	2.24105
BrainCerebellum	GTEX-12WSH	1.69967
BrainCerebellum	GTEX-145LS	2.37758
BrainCerebellum	GTEX-R55E	1.58059
BrainCerebellum	GTEX-YJ89	1.91811
BrainCerebellum	GTEX-13JVG	2.19879
BrainCerebellum	GTEX-14E7W	2.14058
BrainCerebellum	GTEX-11ONC	1.89814
BrainCerebellum	GTEX-13OW8	2.24541
BrainCerebellum	GTEX-13FHP	1.85802
[truncated: 6,729 more rows]

## Sheet: Figure3c
See Figure3c_TotalCoverage.txt and Figure3c_EditedReads.txt

## Sheet: Figure3d
EditingLvl	Number of Sites
	MaxEdit	Blood	Heart	Muscle	Brain	Skin	Adipose	Artery	thyroid	Testis	Nerve
1e-08	2486	2209	2318	2296	2442	2419	2395	2355	2435	2371	2375
1	1686	607	502	281	1376	509	625	907	478	524	664
2	1129	322	242	119	868	259	335	542	234	261	351
3	825	222	147	74	618	168	211	377	149	144	236
4	657	175	104	54	464	129	150	291	115	103	154
5	543	140	79	40	379	96	110	244	96	83	118
6	451	110	53	37	300	83	85	202	75	68	98
7	389	89	40	27	256	74	72	176	60	55	83
8	327	78	34	26	216	65	65	148	51	45	72
9	291	71	32	23	189	58	57	132	46	38	63
10	260	68	27	21	166	55	55	114	39	34	61
11	225	58	25	19	144	48	50	98	34	28	52
12	208	53	23	17	135	40	45	94	30	25	47
13	191	44	21	15	123	36	41	87	26	19	41
14	176	39	19	14	116	33	37	79	24	19	37
15	161	37	18	13	106	31	34	71	22	14	32
16	142	30	15	13	99	29	30	65	20	14	28
17	131	29	14	11	88	28	30	59	19	14	27
18	118	26	14	11	79	28	29	55	16	14	27
19	114	25	14	11	73	26	27	52	15	13	25
20	105	23	14	11	67	23	27	49	15	11	23
21	99	22	13	10	63	23	24	48	11	10	22
22	95	19	10	10	59	22	22	47	11	10	20
23	90	14	10	10	58	21	22	46	11	10	20
24	87	12	9	10	57	21	20	45	10	10	19
25	81	11	9	10	52	20	20	45	10	9	18
26	80	10	9	10	52	20	19	45	10	8	18
27	76	10	9	10	49	19	18	44	10	8	15
28	74	10	8	10	48	18	18	44	8	8	15
29	70	9	8	9	45	18	17	43	8	6	15
30	66	8	8	9	43	17	17	42	8	5	14
31	63	6	7	8	41	17	17	41	8	5	14
32	60	6	7	7	40	17	17	39	8	5	14
33	57	6	7	7	38	16	16	38	7	5	13
34	53	5	7	7	36	15	14	35	6	5	13
35	53	5	7	7	36	14	13	35	5	5	13
36	52	5	6	7	34	14	13	35	5	5	12
37	49	5	6	7	31	12	12	32	5	5	11
38	47	4	4	7	30	12	12	31	5	5	11
39	46	4	4	7	29	10	12	31	5	5	11
40	45	4	4	7	28	10	12	31	5	5	11
41	43	4	4	6	26	10	11	30	5	5	10
42	42	4	4	5	26	10	11	30	5	5	10
43	42	4	4	5	26	10	11	29	5	5	10
44	42	4	4	5	26	10	11	29	4	5	10
45	40	4	4	5	24	9	11	29	4	5	10
46	40	4	4	4	24	9	10	29	4	5	10
47	37	4	4	4	24	9	10	26	4	5	10
48	36	4	4	3	24	9	10	24	4	5	10
49	36	4	4	3	24	9	9	24	4	5	10
50	34	4	4	3	23	9	9	23	3	5	9
51	34	4	4	3	23	8	9	23	3	5	9
52	34	4	3	2	23	8	9	23	2	5	9
53	32	4	3	2	22	7	9	22	2	5	9
54	31	4	3	2	22	7	8	21	2	4	9
55	31	4	3	2	21	7	8	21	2	4	9
56	29	4	2	1	21	6	8	20	2	4	9
57	27	4	2	1	20	6	8	19	2	4	9
58	27	4	2	1	20	6	8	19	2	4	9
59	27	4	2	1	20	6	8	18	2	4	9
60	26	4	2	1	19	6	8	18	2	4	9
61	25	4	2	1e-08	19	6	8	17	2	2	9
62	24	4	2	1e-08	18	6	7	17	1	2	7
63	21	3	2	1e-08	18	6	6	15	1	2	7
64	21	3	2	1e-08	18	6	6	13	1	2	7
65	21	3	2	1e-08	16	6	6	13	1	2	7
66	21	2	2	1e-08	15	5	5	13	1	2	6
67	20	2	2	1e-08	15	5	5	12	1	2	5
68	20	2	2	1e-08	15	4	5	12	1	2	4
69	19	2	2	1e-08	15	4	5	11	1	2	4
70	18	2	2	1e-08	14	3	5	11	1	2	4
71	17	2	2	1e-08	14	3	5	10	1	2	4
72	17	2	2	1e-08	14	3	4	10	1	2	4
73	17	2	2	1e-08	14	3	4	10	1e-08	2	4
74	17	2	2	1e-08	14	3	3	10	1e-08	2	4
75	17	2	2	1e-08	13	3	3	10	1e-08	2	4
76	17	2	2	1e-08	13	3	3	9	1e-08	2	4
77	16	2	2	1e-08	11	3	3	9	1e-08	2	4
78	16	1	2	1e-08	11	3	3	9	1e-08	2	4
79	16	1	2	1e-08	10	2	3	9	1e-08	2	3
80	16	1	2	1e-08	10	2	3	9	1e-08	2	3
81	15	1	2	1e-08	10	2	3	8	1e-08	1	3
82	15	1	2	1e-08	10	2	3	8	1e-08	1	3
83	12	1	2	1e-08	9	2	3	6	1e-08	1	2
84	11	1	2	1e-08	8	2	3	6	1e-08	1	2
85	9	1	1	1e-08	6	1	1	6	1e-08	1	2
86	9	1	1	1e-08	6	1	1	6	1e-08	1e-08	1e-08
87	9	1	1	1e-08	6	1	1	6	1e-08	1e-08	1e-08
88	9	1	1	1e-08	6	1	1	6	1e-08	1e-08	1e-08
89	8	1e-08	1	1e-08	5	1	1	5	1e-08	1e-08	1e-08
90	6	1e-08	1e-08	1e-08	3	1	1	5	1e-08	1e-08	1e-08
91	6	1e-08	1e-08	1e-08	3	1	1	5	1e-08	1e-08	1e-08
92	6	1e-08	1e-08	1e-08	2	1	1	5	1e-08	1e-08	1e-08
93	6	1e-08	1e-08	1e-08	2	1	1	5	1e-08	1e-08	1e-08
94	6	1e-08	1e-08	1e-08	2	1e-08	1	5	1e-08	1e-08	1e-08
95	5	1e-08	1e-08	1e-08	2	1e-08	1	4	1e-08	1e-08	1e-08
96	3	1e-08	1e-08	1e-08	1	1e-08	1	3	1e-08	1e-08	1e-08
97	2	1e-08	1e-08	1e-08	1	1e-08	1	2	1e-08	1e-08	1e-08
98	2	1e-08	1e-08	1e-08	1	1e-08	1	2	1e-08	1e-08	1e-08
99	1	1e-08	1e-08	1e-08	1	1e-08	1e-08	1	1e-08	1e-08	1e-08
100	1e-08	1e-08	1e-08	1e-08	1e-08	1e-08	1e-08	1e-08	1e-08	1e-08	1e-08
