# Supplementary material for: Landscape of adenosine-to-inosine RNA recoding across human tissues
Source: Nat Commun. 2022 Mar 4;13:1184. doi: 10.1038/s41467-022-28841-4 (PMC8897444; doi:10.1038/s41467-022-28841-4)
Supplement: Supplementary file 5 — Source Data [file 41467_2022_28841_MOESM5_ESM.zip › Figure3c_EditedReads.txt]

Chr	Start	End	Type	Strand	GTEX-1117F-0226-SM-5GZZ7	GTEX-111CU-1826-SM-5GZYN	GTEX-111VG-2326-SM-5N9BK	GTEX-111YS-2426-SM-5GZZQ	GTEX-1122O-2026-SM-5NQ91	GTEX-1128S-2126-SM-5H12U	GTEX-113IC-0226-SM-5HL5C	GTEX-117YX-2226-SM-5EGJJ	GTEX-11DXW-0326-SM-5H11W	GTEX-11DXX-2326-SM-5Q5A2	GTEX-11DXZ-2226-SM-5EGH2	GTEX-11DZ1-0226-SM-5A5KF	GTEX-11EI6-0226-SM-5EQ64	GTEX-11EM3-2326-SM-5H12B	GTEX-11EMC-2826-SM-5PNY6	GTEX-11EQ8-0226-SM-5EQ5G	GTEX-11EQ9-2526-SM-5HL66	GTEX-11GS4-2626-SM-5A5LD	GTEX-11GSO-2326-SM-5A5LX	GTEX-11H98-0226-SM-5NQ89	GTEX-11I78-2626-SM-5Q5AI	GTEX-11ILO-0226-SM-5N9D3	GTEX-11LCK-1126-SM-5A5KC	GTEX-11O72-0226-SM-59869	GTEX-11OF3-2426-SM-5Q5AS	GTEX-11ONC-2526-SM-5986W	GTEX-11P7K-2026-SM-5GU74	GTEX-11P81-2426-SM-5GU65	GTEX-11P82-1726-SM-5Q5AT	GTEX-11PRG-0626-SM-5BC56	GTEX-11TT1-2426-SM-5EQMK	GTEX-11TTK-0226-SM-5N9EC	GTEX-11TUW-2626-SM-5EQKZ	GTEX-11UD1-0226-SM-5EQKL	GTEX-11UD2-0126-SM-5EQL2	GTEX-11WQC-2426-SM-5EQKQ	GTEX-11XUK-2126-SM-5EQLR	GTEX-11ZTS-0226-SM-5EQKD	GTEX-11ZTT-2526-SM-5EQM9	GTEX-11ZU8-2426-SM-5EQMV	GTEX-11ZUS-0726-SM-59886	GTEX-11ZVC-2626-SM-5FQTA	GTEX-1211K-2226-SM-5FQU6	GTEX-12126-0426-SM-5Q5AP	GTEX-1212Z-2426-SM-5EQ5D	GTEX-12584-0226-SM-5EQL5	GTEX-12696-2526-SM-5EQLN	GTEX-1269C-2726-SM-5EGJ4	GTEX-12C56-1626-SM-5FQUO	GTEX-12KS4-0426-SM-5EQMC	GTEX-12WS9-0226-SM-5EQ4X	GTEX-12WSA-0326-SM-5BC6I	GTEX-12WSB-0226-SM-5GCOR	GTEX-12WSC-0226-SM-5EQ52	GTEX-12WSD-0226-SM-59HKO	GTEX-12WSL-2426-SM-5GCN7	GTEX-12WSM-0226-SM-5LZV6	GTEX-12ZZX-0226-SM-5DUXU	GTEX-12ZZY-0326-SM-5LZVQ	GTEX-12ZZZ-0526-SM-5DUX6	GTEX-13111-1726-SM-5EGJZ	GTEX-13112-2726-SM-5DUW5	GTEX-13113-1826-SM-5LZW4	GTEX-1313W-0226-SM-5LZV7	GTEX-1314G-1626-SM-5EQ67	GTEX-131XE-2426-SM-5EQ5V	GTEX-131XF-2226-SM-5EQKG	GTEX-131XW-0526-SM-5PNXZ	GTEX-131YS-0226-SM-5IJEH	GTEX-132AR-0226-SM-5IJBE	GTEX-133LE-1926-SM-5N9FV	GTEX-1399R-2626-SM-5KLZ7	GTEX-1399T-2726-SM-5K7XK	GTEX-1399U-2426-SM-5K7XB	GTEX-139D8-0326-SM-5IJCJ	GTEX-139T4-0126-SM-5HL5G	GTEX-139T6-2126-SM-5KM37	GTEX-139T8-0226-SM-5L3EA	GTEX-139TT-0226-SM-5K7YH	GTEX-139TU-0226-SM-5J1NM	GTEX-139YR-2426-SM-5J1OB	GTEX-13CF2-2626-SM-5LZZA	GTEX-13CF3-2326-SM-5IFGL	GTEX-13D11-2326-SM-5IJCY	GTEX-13FH7-2226-SM-5IJD4	GTEX-13FHO-0326-SM-5IJBH	GTEX-13FHP-0226-SM-5K7WD	GTEX-13FTW-2526-SM-5IJC8	GTEX-13FTY-0626-SM-5L3F8	GTEX-13G51-2626-SM-5LZYW	GTEX-13IVO-0226-SM-5LZXU	GTEX-13JUV-2826-SM-5LZWU	GTEX-13JVG-0226-SM-5J1MW	GTEX-13N11-2626-SM-5K7UQ	GTEX-13N1W-0226-SM-5K7W6	GTEX-13N2G-2726-SM-5J1MG	GTEX-13NYS-0226-SM-5MR49	GTEX-13NZ8-0926-SM-5MR3U	GTEX-13NZ9-0526-SM-5J1OX	GTEX-13NZA-0126-SM-5K7UH	GTEX-13NZB-2426-SM-5K7UF	GTEX-13O1R-0226-SM-5K7U5	GTEX-13O21-1526-SM-5K7W4	GTEX-13O3P-0226-SM-5KM3Z	GTEX-13O3Q-2326-SM-5KM3G	GTEX-13O61-2426-SM-5J1NV	GTEX-13OVI-1326-SM-5IJBO	GTEX-13OVJ-0326-SM-5L3GL	GTEX-13OVL-0326-SM-5IJCS	GTEX-13OW6-0526-SM-5L3HY	GTEX-13OW7-0226-SM-5MR3N	GTEX-13OW8-1226-SM-5K7XD	GTEX-13PDP-0226-SM-5K7W9	GTEX-13PLJ-0126-SM-5L3HU	GTEX-13PVQ-0226-SM-5SIBG	GTEX-13PVR-2426-SM-5RQHN	GTEX-13QBU-2526-SM-5LU4X	GTEX-13QJ3-0426-SM-5RQHP	GTEX-13RTJ-2526-SM-5S2Q3	GTEX-13S7M-0226-SM-5S2UG	GTEX-13SLW-0226-SM-5S2NA	GTEX-13SLX-0426-SM-5QGRC	GTEX-13U4I-0226-SM-5SIB1	GTEX-13VXT-0226-SM-5LU9Q	GTEX-13VXU-0226-SM-5SI9R	GTEX-13W3W-2526-SM-5SI9P	GTEX-13X6K-0226-SM-5QGPB	GTEX-13YAN-0426-SM-5O9DR	GTEX-144FL-0226-SM-5Q5D4	GTEX-144GL-0226-SM-5QGOX	GTEX-144GM-1926-SM-5LUAN	GTEX-145LS-0226-SM-5O9A5	GTEX-145LT-1826-SM-5QGP4	GTEX-145ME-1926-SM-5SI9S	GTEX-145MF-0526-SM-5LUA6	GTEX-145MI-0426-SM-5O99V	GTEX-145MN-2626-SM-5NQAH	GTEX-145MO-0426-SM-5QGP6	GTEX-146FH-0226-SM-5QGPQ	GTEX-146FQ-0226-SM-5NQAL	GTEX-146FR-1826-SM-5QGPF	GTEX-14753-0326-SM-5QGQB	GTEX-147F3-0626-SM-5NQ9I	GTEX-147GR-0426-SM-5S2OL	GTEX-148VI-1726-SM-5S2W9	GTEX-1497J-2326-SM-5NQBK	GTEX-14BIL-0226-SM-5SI9E	GTEX-14BMU-2126-SM-5S2TS	GTEX-14BMV-0226-SM-5S2N2	GTEX-14C39-2526-SM-5S2UH	GTEX-14C5O-0226-SM-5SI6O	GTEX-14DAR-1926-SM-5S2NQ	GTEX-14E6C-0226-SM-5S2N3	GTEX-N7MS-0326-SM-4E3K2	GTEX-NFK9-0326-SM-3MJGV	GTEX-NL3G-0226-SM-4RGLU	GTEX-NPJ8-0226-SM-48TBN	GTEX-O5YT-0226-SM-32PK5	GTEX-O5YV-0226-SM-48TBY	GTEX-OHPK-0226-SM-3MJH6	GTEX-OHPM-0226-SM-3LK61	GTEX-OHPN-0226-SM-48TBV	GTEX-OIZH-0226-SM-2YUMH	GTEX-OIZI-0226-SM-2XCEE	GTEX-OOBJ-0226-SM-2YUMM	GTEX-OOBK-0226-SM-2YUMF	GTEX-OXRL-0226-SM-3NB18	GTEX-OXRN-0226-SM-2I5EJ	GTEX-OXRO-0226-SM-3LK6F	GTEX-P44G-2326-SM-2XCCZ	GTEX-P44H-0326-SM-2XCES	GTEX-P4PQ-0226-SM-2S1NK	GTEX-P4QR-0426-SM-2S1NV	GTEX-P4QS-0226-SM-3NB1U	GTEX-P4QT-0226-SM-3LK68	GTEX-P78B-0226-SM-3NB1Z	GTEX-PLZ5-1826-SM-3NB22	GTEX-PLZ6-1326-SM-3NB24	GTEX-POYW-0726-SM-2XCEO	GTEX-PWCY-1926-SM-3NB25	GTEX-PWOO-2226-SM-2S1P1	GTEX-Q2AG-0226-SM-2S1P4	GTEX-Q2AI-1426-SM-2S1P5	GTEX-Q734-1826-SM-2I3EL	GTEX-QCQG-1826-SM-2S1P2	GTEX-QDT8-0226-SM-32PL4	GTEX-QDVJ-1826-SM-2S1P3	GTEX-QEG4-0326-SM-5S2UQ	GTEX-QEG5-0326-SM-2S1PB	GTEX-QEL4-0326-SM-3GAE5	GTEX-QESD-1526-SM-2S1QT	GTEX-QLQ7-1526-SM-2S1QA	GTEX-QLQW-1226-SM-2S1Q9	GTEX-QMRM-1726-SM-2S1QG	GTEX-QV31-1326-SM-2S1QE	GTEX-QV44-1825-SM-447CF	GTEX-QVJO-0226-SM-2S1R2	GTEX-R53T-1626-SM-3GAEW	GTEX-R55C-1626-SM-48FEG	GTEX-R55D-0326-SM-48FES	GTEX-R55F-1426-SM-2TF53	GTEX-R55G-2426-SM-2TC5I	GTEX-REY6-0326-SM-2TF5A	GTEX-RM2N-1726-SM-2TF55	GTEX-RTLS-0226-SM-2TF5E	GTEX-RU72-1026-SM-46MUG	GTEX-RVPU-2326-SM-2TF6R	GTEX-RWSA-0226-SM-2XCBA	GTEX-S32W-2226-SM-2XCAY	GTEX-S33H-1126-SM-2XCB6	GTEX-S341-1626-SM-3K2B8	GTEX-S3XE-1626-SM-3K2AJ	GTEX-S4P3-1526-SM-3K2AV	GTEX-S4Q7-1626-SM-3K2AE	GTEX-S4UY-0226-SM-3K2AP	GTEX-S4Z8-1726-SM-3K2AX	GTEX-S7SE-0226-SM-2XCD4	GTEX-S7SF-1826-SM-3K2AD	GTEX-S95S-1326-SM-2XCDK	GTEX-SIU8-0226-SM-2XCDS	GTEX-SJXC-0226-SM-2XCDU	GTEX-SN8G-0226-SM-4DM6B	GTEX-SNMC-1326-SM-2XCFK	GTEX-SSA3-0226-SM-32QPN	GTEX-SUCS-1826-SM-32PM1	GTEX-T2IS-0226-SM-32QPH	GTEX-T5JC-0526-SM-32PM7	GTEX-T5JW-1726-SM-3GADN	GTEX-T6MN-0226-SM-32PMD	GTEX-T6MO-1726-SM-33HB8	GTEX-T8EM-1126-SM-3DB7D	GTEX-TKQ1-1126-SM-4GIAZ	GTEX-TMKS-0226-SM-3DB7X	GTEX-TML8-2026-SM-32QOP	GTEX-TMMY-0326-SM-33HBF	GTEX-TMZS-0226-SM-3DB9N	GTEX-TSE9-0226-SM-3DB84	GTEX-U3ZN-2626-SM-3DB7T	GTEX-U412-0526-SM-3DB9I	GTEX-U4B1-1726-SM-3DB9F	GTEX-U8T8-0226-SM-3DB97	GTEX-U8XE-0426-SM-3DB91	GTEX-UJHI-1626-SM-3DB9A	GTEX-VJYA-1326-SM-3GIJC	GTEX-VUSG-2426-SM-4KKZG	GTEX-W5WG-2526-SM-4SOJ2	GTEX-W5X1-2626-SM-4LMI8	GTEX-WEY5-1926-SM-3GIL8	GTEX-WFJO-1926-SM-3GILA	GTEX-WFON-2226-SM-3TW8W	GTEX-WH7G-2226-SM-3NMBN	GTEX-WHPG-2126-SM-4M1ZM	GTEX-WI4N-1126-SM-3LK7Q	GTEX-WL46-0326-SM-3LK6Y	GTEX-WVJS-0226-SM-4MVOU	GTEX-WVLH-0226-SM-3MJG6	GTEX-WY7C-2426-SM-3NB2V	GTEX-X15G-2326-SM-4PQZS	GTEX-X261-0226-SM-3NMD2	GTEX-X4EO-0426-SM-4QASA	GTEX-X4LF-1726-SM-3NMBZ	GTEX-X4XY-0326-SM-46MVZ	GTEX-X5EB-2426-SM-4E3HX	GTEX-X62O-0226-SM-4E3JB	GTEX-X638-0226-SM-47JZ9	GTEX-X88G-0226-SM-4GIE4	GTEX-X8HC-0226-SM-4E3K1	GTEX-XAJ8-0926-SM-47JXZ	GTEX-XBEC-0326-SM-4AT4M	GTEX-XBED-2326-SM-47JYR	GTEX-XBEW-0726-SM-4QARX	GTEX-XGQ4-2226-SM-4AT4Y	GTEX-XK95-0426-SM-4AT4R	GTEX-XLM4-0226-SM-4AT4N	GTEX-XMD2-0226-SM-4WWEE	GTEX-XMK1-2226-SM-4B673	GTEX-XOTO-0226-SM-4B66H	GTEX-XPVG-2726-SM-4B66W	GTEX-XQ3S-1626-SM-4WAYN	GTEX-XQ8I-0526-SM-4BOPS	GTEX-XUJ4-2526-SM-4BOO4	GTEX-XUW1-0526-SM-4BOP3	GTEX-XUYS-0226-SM-47JX1	GTEX-XUZC-1826-SM-4BRVO	GTEX-XV7Q-2626-SM-4BRVA	GTEX-XXEK-2426-SM-4BRUS	GTEX-XYKS-2726-SM-4E3IC	GTEX-Y111-0226-SM-4SOIW	GTEX-Y114-2326-SM-4TT7X	GTEX-Y3I4-2226-SM-4TT7O	GTEX-Y3IK-2526-SM-4WWDM	GTEX-Y5V5-2426-SM-5IFJA	GTEX-Y5V6-2526-SM-5IFJV	GTEX-Y8E4-0726-SM-4WWFN	GTEX-Y8E5-0226-SM-57WCM	GTEX-Y8LW-1926-SM-4WWFZ	GTEX-YB5E-2126-SM-5IFI7	GTEX-YB5K-2226-SM-4WWG1	GTEX-YEC3-1226-SM-5IFI8	GTEX-YEC4-2426-SM-57WFO	GTEX-YECK-0226-SM-4W215	GTEX-YF7O-2426-SM-5IFJL	GTEX-YFC4-0226-SM-57WD2	GTEX-YFCO-2026-SM-4W21Q	GTEX-YJ89-0226-SM-4TT3Y	GTEX-YJ8A-0526-SM-5IFHT	GTEX-YJ8O-2426-SM-5HL7S	GTEX-Z93S-0226-SM-5HL7R	GTEX-Z93T-0226-SM-5HL5Z	GTEX-Z9EW-1826-SM-5CVMA	GTEX-ZAJG-0226-SM-5HL81	GTEX-ZAK1-0226-SM-5CVMX	GTEX-ZC5H-0126-SM-4WAYL	GTEX-ZDTS-0226-SM-5HL7Q	GTEX-ZDTT-2626-SM-5S2OP	GTEX-ZDXO-2426-SM-5S2NJ	GTEX-ZDYS-2126-SM-5S2OD	GTEX-ZE7O-0226-SM-5S2N1	GTEX-ZE9C-2826-SM-5S2MO	GTEX-ZEX8-2326-SM-5S2MN	GTEX-ZF28-0226-SM-5S2OE	GTEX-ZF29-2226-SM-4WWB9	GTEX-ZF3C-0226-SM-4WWB3	GTEX-ZLV1-1826-SM-5FQU5	GTEX-ZLWG-2226-SM-5DUWO	GTEX-ZP4G-2326-SM-57WEM	GTEX-ZPCL-2126-SM-57WFZ	GTEX-ZPIC-1826-SM-57WFE	GTEX-ZPU1-2426-SM-4WWFM	GTEX-ZQG8-1526-SM-5HL65	GTEX-ZT9X-1926-SM-57WE7	GTEX-ZTPG-0226-SM-5O99I	GTEX-ZTSS-2026-SM-5987K	GTEX-ZTX8-1526-SM-5N9GI	GTEX-ZUA1-0226-SM-5NQ9Q	GTEX-ZV68-0226-SM-59HJF	GTEX-ZVE2-0326-SM-57WFC	GTEX-ZVP2-1826-SM-5GU62	GTEX-ZVT2-2226-SM-5NQ6P	GTEX-ZVT4-0226-SM-51MSD	GTEX-ZVTK-0526-SM-5GZWT	GTEX-ZVZO-0226-SM-5A5LA	GTEX-ZVZP-2326-SM-59HL4	GTEX-ZVZQ-0426-SM-59HLT	GTEX-ZXES-2026-SM-5NQ6R	GTEX-ZXG5-0226-SM-59HJI	GTEX-ZYFC-0326-SM-5NQ7H	GTEX-ZYFD-0226-SM-5NQ86	GTEX-ZYVF-0226-SM-5GIEG	GTEX-ZYW4-0226-SM-5E44M	GTEX-ZYWO-2526-SM-5GIDM	GTEX-ZYY3-0226-SM-5E45M	GTEX-ZZ64-1626-SM-5E43W	GTEX-ZZPU-2726-SM-5NQ8O	GTEX-1117F-1326-SM-5EGHH	GTEX-111CU-1026-SM-5EGIL	GTEX-111YS-1326-SM-5EGGK	GTEX-1122O-0926-SM-5N9C9	GTEX-1128S-0926-SM-5GZZU	GTEX-113JC-0726-SM-5GZZR	GTEX-117YW-0826-SM-5H11O	GTEX-117YX-0726-SM-5GIET	GTEX-1192X-1526-SM-5H11I	GTEX-11DXX-2026-SM-5EGJL	GTEX-11DXY-0326-SM-5H12F	GTEX-11DXZ-1426-SM-5H12A	GTEX-11DYG-2026-SM-5EGGX	GTEX-11EM3-1126-SM-5A5KM	GTEX-11EQ9-1126-SM-5987I	GTEX-11GS4-1026-SM-5N9DE	GTEX-11GSO-0226-SM-5A5LV	GTEX-11I78-0226-SM-5HL6R	GTEX-11LCK-0326-SM-5A5M7	GTEX-11NUK-2026-SM-5PNVZ	GTEX-11NV4-1426-SM-5BC4W	GTEX-11OF3-0826-SM-5BC51	GTEX-11P7K-0826-SM-5BC5F	GTEX-11P81-0726-SM-5PNYH	GTEX-11P82-0326-SM-5HL51	GTEX-11PRG-1526-SM-5HL6Z	GTEX-11TT1-1926-SM-5PNYN	GTEX-11VI4-1226-SM-5EQMP	GTEX-11WQK-1526-SM-5EGKN	GTEX-11XUK-1726-SM-5GU61	GTEX-11ZTS-1326-SM-5EQMA	GTEX-11ZUS-1826-SM-5FQTR	GTEX-1211K-1226-SM-5EQ4N	GTEX-1212Z-0526-SM-5FQSQ	GTEX-12584-2126-SM-5FQUM	GTEX-12696-1826-SM-5EGJS	GTEX-12BJ1-0826-SM-5EQ5P	GTEX-12C56-0826-SM-5EGJ5	GTEX-12KS4-1526-SM-5EQ6E	GTEX-12WSA-1626-SM-5EGJV	GTEX-12WSC-1726-SM-5GCN3	GTEX-12WSG-0426-SM-5FQSE	GTEX-12WSI-1526-SM-5GCNM	GTEX-12WSK-1026-SM-5CVNR	GTEX-12WSL-1126-SM-5CVNK	GTEX-12WSM-0626-SM-5GCOK	GTEX-12ZZW-2326-SM-5DUW2	GTEX-12ZZX-1726-SM-5BC63	GTEX-13111-0626-SM-5LZVR	GTEX-13112-1126-SM-5GCMY	GTEX-13113-1126-SM-5LZU9	GTEX-1313W-1626-SM-5J1OE	GTEX-131XE-2026-SM-5LZW1	GTEX-131XF-0726-SM-5GIE5	GTEX-131XG-0126-SM-5K7UJ	GTEX-131XH-0826-SM-5GCN8	GTEX-131YS-1726-SM-5HL7G	GTEX-132AR-0526-SM-5J2MJ	GTEX-132NY-1126-SM-5PNVE	GTEX-132Q8-1726-SM-5EGK8	GTEX-132QS-0826-SM-5K7WV	GTEX-1339X-0726-SM-5L3FF	GTEX-133LE-0926-SM-5P9J1	GTEX-1399S-1426-SM-5PNYQ	GTEX-1399T-1326-SM-5PNVH	GTEX-139D8-1626-SM-5IJFZ	GTEX-139T6-0526-SM-5IJC9	GTEX-139TU-1426-SM-5LZY9	GTEX-139YR-0326-SM-5J1MC	GTEX-13CF3-1126-SM-5LZXB	GTEX-13D11-0526-SM-5LZYM	GTEX-13FH7-1926-SM-5J2OL	GTEX-13FHO-2026-SM-5J1OA	GTEX-13FTW-0426-SM-5K7X2	GTEX-13FTX-0626-SM-5J2NS	GTEX-13G51-0526-SM-5IJCQ	GTEX-13IVO-2426-SM-5K7V9	GTEX-13JUV-0626-SM-5J1MQ	GTEX-13N11-1826-SM-5IJDS	GTEX-13N1W-1226-SM-5K7UM	GTEX-13N2G-1926-SM-5J1O3	GTEX-13NYS-0726-SM-5J1OR	GTEX-13NZ9-2026-SM-5KM1U	GTEX-13NZB-0826-SM-5K7X5	GTEX-13O21-3126-SM-5J1OI	GTEX-13O3P-0926-SM-5IFFI	GTEX-13O3Q-1126-SM-5K7YK	GTEX-13O61-1926-SM-5KM1R	GTEX-13OVG-1326-SM-5K7Y3	GTEX-13OVH-1126-SM-5K7YP	GTEX-13OVJ-0926-SM-5K7U1	GTEX-13OVL-0826-SM-5L3GV	GTEX-13OW6-2426-SM-5K7WO	GTEX-13OW7-1126-SM-5K7V6	GTEX-13OW8-0326-SM-5L3FB	GTEX-13PDP-1226-SM-5K7TW	GTEX-13PL6-0926-SM-5KLYY	GTEX-13PL7-1226-SM-5SIAR	GTEX-13PVQ-2226-SM-5L3G9	GTEX-13PVR-0526-SM-5S2OB	GTEX-13QBU-1326-SM-5LU4K	GTEX-13RTK-0726-SM-5Q5EN	GTEX-13S7M-0826-SM-5QGQX	GTEX-13S86-0926-SM-5SI6I	GTEX-13U4I-1726-SM-5J1MF	GTEX-13VXT-0926-SM-5LU5K	GTEX-13VXU-1026-SM-5KLZE	GTEX-13W3W-1126-SM-5L3DO	GTEX-13W46-1226-SM-5SIAS	GTEX-13X6H-1726-SM-5Q5EH	GTEX-13X6I-1526-SM-5SIAC	GTEX-13X6K-0726-SM-5LU2Z	GTEX-144GN-0726-SM-5O98O	GTEX-145LT-1526-SM-5O98P	GTEX-145LU-1226-SM-5LU9B	GTEX-145LV-1026-SM-5O9AE	GTEX-145ME-0726-SM-5O9A3	GTEX-145MF-1026-SM-5Q5EQ	GTEX-145MI-0826-SM-5SI95	GTEX-146FH-2026-SM-5SI9I	GTEX-146FR-0226-SM-5Q5F6	GTEX-14753-2526-SM-5LU97	GTEX-147JS-1026-SM-5S2MP	GTEX-14A6H-1026-SM-5SIAZ	GTEX-14AS3-0426-SM-5QGQK	GTEX-14B4R-0526-SM-5QGQT	GTEX-14BIL-2426-SM-5QGQR	GTEX-14BIN-1226-SM-5S2OM	GTEX-14DAQ-2526-SM-5RQIO	GTEX-14E1K-0426-SM-5S2PF	GTEX-14ICL-0926-SM-5S2TU	GTEX-U8XE-1926-SM-3DB98	GTEX-UPK5-1826-SM-3GAEB	GTEX-UTHO-1826-SM-3GAFE	GTEX-VUSG-1426-SM-3GIJN	GTEX-W5X1-1426-SM-3GIKH	GTEX-WFJO-1026-SM-3GIKL	GTEX-WFON-1226-SM-3TW8F	GTEX-WH7G-1126-SM-3NMBK	GTEX-WHPG-0626-SM-3NMBD	GTEX-WHWD-0826-SM-3LK6R	GTEX-WK11-2426-SM-3NMAA	GTEX-WL46-2026-SM-3LK7U	GTEX-WOFM-0726-SM-3MJF8	GTEX-WRHK-0826-SM-3MJFG	GTEX-WWTW-1326-SM-4MVNT	GTEX-WXYG-0926-SM-3NB2O	GTEX-WY7C-0926-SM-3NB34	GTEX-WYBS-1026-SM-4ONCY	GTEX-WYJK-1426-SM-3NM8V	GTEX-WYVS-0626-SM-4SOJY	GTEX-X3Y1-0926-SM-3P5YT	GTEX-X585-2526-SM-4QAS1	GTEX-X8HC-2326-SM-4QAS4	GTEX-XAJ8-0226-SM-4GIB2	GTEX-XBEC-1826-SM-4QASN	GTEX-XBED-1326-SM-4AT4F	GTEX-XBEW-1726-SM-4RGMA	GTEX-XGQ4-1026-SM-4AT4L	GTEX-XLM4-1026-SM-4AT51	GTEX-XMK1-0926-SM-4B66X	GTEX-XOT4-0826-SM-4B66Y	GTEX-XQ3S-2426-SM-4WAYB	GTEX-XQ8I-1426-SM-4BOPW	GTEX-XUJ4-1726-SM-4BONW	GTEX-XUZC-1126-SM-4BOPZ	GTEX-XV7Q-1726-SM-4BRUU	GTEX-XXEK-1426-SM-4BRW1	GTEX-XYKS-1826-SM-4E3JV	GTEX-Y111-0926-SM-4SOIU	GTEX-Y114-1326-SM-4TT9A	GTEX-Y3I4-0726-SM-4TT7M	GTEX-Y5LM-0826-SM-4VDSW	GTEX-Y5V5-0226-SM-5S2N8	GTEX-Y5V6-0626-SM-4WWFY	GTEX-Y8E4-1226-SM-5IFIM	GTEX-Y8LW-0926-SM-4VBQ8	GTEX-Y9LG-1226-SM-4VBQA	GTEX-YEC3-0926-SM-5Q5AC	GTEX-YEC4-0926-SM-5PNXY	GTEX-YECK-1426-SM-5IFHE	GTEX-YFCO-1126-SM-5S2N9	GTEX-YJ89-1926-SM-5IFJ6	GTEX-Z9EW-0826-SM-5HL9T	GTEX-ZA64-0926-SM-5HL7H	GTEX-ZAB4-1426-SM-5CVN6	GTEX-ZAB5-1126-SM-5Q5AD	GTEX-ZAJG-1626-SM-5HL7I	GTEX-ZC5H-1626-SM-5HL7L	GTEX-ZDTS-1826-SM-5S2N6	GTEX-ZDTT-0526-SM-5HL4M	GTEX-ZDXO-2326-SM-5LU9W	GTEX-ZDYS-2226-SM-5S2MI	GTEX-ZE7O-1526-SM-5J1NH	GTEX-ZE9C-1326-SM-5S2OW	GTEX-ZEX8-1226-SM-5S2OK	GTEX-ZF28-1426-SM-5S2OG	GTEX-ZF29-0826-SM-5S2NP	GTEX-ZF2S-1526-SM-5S2OO	GTEX-ZF3C-1026-SM-5S2OC	GTEX-ZG7Y-1626-SM-5S2NO	GTEX-ZGAY-1326-SM-5S2NS	GTEX-ZLV1-0926-SM-5S2MR	GTEX-ZLWG-0726-SM-5S2NG	GTEX-ZP4G-1326-SM-5EGIW	GTEX-ZPCL-1026-SM-5GCOX	GTEX-ZPIC-0726-SM-57WFM	GTEX-ZPU1-1226-SM-5HL71	GTEX-ZQG8-1026-SM-51MR9	GTEX-ZQUD-0526-SM-57WG4	GTEX-ZT9W-1026-SM-57WG5	GTEX-ZT9X-0926-SM-5O9C4	GTEX-ZTPG-2326-SM-57WFL	GTEX-ZTSS-1026-SM-5985N	GTEX-ZTX8-0726-SM-59HL9	GTEX-ZUA1-2126-SM-57YRB	GTEX-ZV6S-1626-SM-5NQ81	GTEX-ZV7C-0826-SM-59HK8	GTEX-ZVE2-1826-SM-51MRZ	GTEX-ZVP2-0226-SM-57WBD	GTEX-ZVT2-0226-SM-5GIE3	GTEX-ZVZP-1126-SM-5GICU	GTEX-ZXES-0926-SM-5E43O	GTEX-ZXG5-1626-SM-59HJK	GTEX-ZYFC-1826-SM-5GZZA	GTEX-ZYFD-1026-SM-5E43Z	GTEX-ZYFG-1426-SM-5GICS	GTEX-ZYT6-2126-SM-5GZZ4	GTEX-ZYVF-1026-SM-5E44V	GTEX-ZYW4-2226-SM-5GZYG	GTEX-ZYWO-1726-SM-5E44T	GTEX-ZZ64-0626-SM-5GZWR	GTEX-ZZPU-0326-SM-5N9BJ	GTEX-111CU-0126-SM-5GZWZ	GTEX-111YS-0126-SM-5987T	GTEX-1122O-0326-SM-5H124	GTEX-117YX-0126-SM-5EGH5	GTEX-11DXX-0126-SM-5EGH7	GTEX-11DXY-1626-SM-5H12L	GTEX-11DXZ-0226-SM-5EGGZ	GTEX-11EM3-0326-SM-5A5KJ	GTEX-11EMC-0526-SM-5EGJN	GTEX-11EQ9-0126-SM-5986I	GTEX-11GSP-0326-SM-5A5KW	GTEX-11I78-1826-SM-5A5M4	GTEX-11NSD-0226-SM-5A5LR	GTEX-11P7K-0126-SM-5986E	GTEX-11TT1-0126-SM-5LUAA	GTEX-11XUK-0126-SM-5CVLK	GTEX-1211K-0126-SM-59HJE	GTEX-12696-0626-SM-5EGGD	GTEX-12BJ1-0526-SM-5FQUD	GTEX-12WSD-2126-SM-5LZWK	GTEX-12WSG-0726-SM-5EGIG	GTEX-12WSJ-0126-SM-5GCOM	GTEX-12WSK-0326-SM-5GCOJ	GTEX-12WSL-0326-SM-5CVMK	GTEX-12WSN-0926-SM-5GCN1	GTEX-12ZZZ-0926-SM-5N9EQ	GTEX-13111-0326-SM-5DUXF	GTEX-131XF-0126-SM-5DUVF	GTEX-131XG-1326-SM-5DUX4	GTEX-131YS-2026-SM-5P9J8	GTEX-132AR-1726-SM-5EGHQ	GTEX-132NY-2226-SM-5J2LZ	GTEX-132QS-0126-SM-5IFH9	GTEX-1339X-0826-SM-5J2O6	GTEX-1399R-0326-SM-5KM1X	GTEX-1399S-0426-SM-5IFG5	GTEX-1399U-0226-SM-5P9J2	GTEX-139YR-0126-SM-5IJEY	GTEX-13CF3-0126-SM-5IFFM	GTEX-13D11-0426-SM-5LZYA	GTEX-13FH7-0226-SM-5IFGG	GTEX-13FTW-0126-SM-5IJED	GTEX-13N11-0826-SM-5IJFP	GTEX-13O1R-2326-SM-5IJF9	GTEX-13O21-0126-SM-5IJE8	GTEX-13O3O-1626-SM-5KM1O	GTEX-13O61-0126-SM-5KM4P	GTEX-13OVI-1226-SM-5J2ME	GTEX-13OW6-1726-SM-5IJGI	GTEX-13OW7-2726-SM-5L3HN	GTEX-13PL7-1026-SM-5MR5C	GTEX-13PVR-0226-SM-5RQJI	GTEX-13QBU-0526-SM-5IJFE	GTEX-13W3W-1326-SM-5LU4T	GTEX-145LT-0126-SM-5S2QJ	GTEX-145MN-0226-SM-5QGPY	GTEX-146FR-1526-SM-5SIB8	GTEX-14753-1726-SM-5NQ9X	GTEX-147F4-2526-SM-5NQBB	GTEX-148VJ-1626-SM-5QGPH	GTEX-14A5I-2126-SM-5NQA8	GTEX-14BMU-0126-SM-5S2Q9	GTEX-14C38-1726-SM-5RQJC	GTEX-14DAQ-1826-SM-5S2VV	GTEX-14E1K-0626-SM-5S2PG	GTEX-14H4A-0226-SM-5SI6Q	GTEX-NFK9-1726-SM-3TW8P	GTEX-O5YT-1326-SM-3MJGR	GTEX-O5YV-1126-SM-3LK73	GTEX-OHPK-1326-SM-3MJGN	GTEX-OHPL-1326-SM-3MJGG	GTEX-OIZH-1326-SM-3NB1H	GTEX-OOBK-3125-SM-3LK5R	GTEX-OXRK-0126-SM-3NB1E	GTEX-P4QS-1326-SM-3NMCD	GTEX-P4QT-1326-SM-3NMD3	GTEX-PLZ5-0326-SM-3P614	GTEX-PLZ6-0226-SM-3P61I	GTEX-PW2O-0226-SM-48TC7	GTEX-PWCY-0226-SM-48TD8	GTEX-PWOO-0326-SM-48TDB	GTEX-PX3G-1326-SM-48U18	GTEX-Q2AH-0126-SM-48U2B	GTEX-Q2AI-0226-SM-48U1D	GTEX-Q734-0126-SM-48U1E	GTEX-QCQG-0126-SM-48U27	GTEX-QDVJ-1126-SM-48U1U	GTEX-QDVN-0426-SM-48TZ6	GTEX-QEG5-1826-SM-4R1JP	GTEX-QLQ7-0126-SM-4R1JW	GTEX-QLQW-0226-SM-447BJ	GTEX-QMRM-0126-SM-4R1K9	GTEX-QXCU-1326-SM-48FE2	GTEX-R53T-0226-SM-48FEH	GTEX-R55C-0226-SM-48FEO	GTEX-R55G-0126-SM-48FDS	GTEX-REY6-1726-SM-48FDL	GTEX-RM2N-0126-SM-48FDD	GTEX-RUSQ-0226-SM-47JWT	GTEX-RWSA-1726-SM-47JX7	GTEX-S32W-0126-SM-4AD61	GTEX-S33H-1326-SM-4AD6A	GTEX-S341-0126-SM-4AD64	GTEX-S3XE-0126-SM-4AD4R	GTEX-S4Q7-0226-SM-4AD5O	GTEX-S4Z8-0126-SM-4GICC	GTEX-T6MO-0126-SM-4DM6X	GTEX-TKQ2-0226-SM-4DM6V	GTEX-TMMY-0126-SM-4DXTP	GTEX-U3ZM-0226-SM-4DXTA	GTEX-U3ZN-0826-SM-4DXSZ	GTEX-U4B1-0126-SM-4DXSN	GTEX-UJMC-0226-SM-4IHLH	GTEX-V1D1-0226-SM-4JBHG	GTEX-V955-0126-SM-4JBH5	GTEX-VJYA-0526-SM-4KL1R	GTEX-VUSG-1526-SM-4KKZH	GTEX-W5WG-1126-SM-4LMK4	GTEX-WHPG-1526-SM-4M1ZK	GTEX-WQUQ-0126-SM-4OOSS	GTEX-WY7C-0326-SM-4OND5	GTEX-WYVS-0226-SM-4ONDK	GTEX-X4EO-1726-SM-4QARN	GTEX-X4LF-0126-SM-4QAS7	GTEX-XMK1-0226-SM-4B65D	GTEX-XQ3S-1726-SM-4BOOD	GTEX-XUJ4-0126-SM-4BOP7	GTEX-XUZC-0226-SM-4BOO7	GTEX-XV7Q-0226-SM-4BRVL	GTEX-XYKS-0926-SM-4BRVG	GTEX-Y114-0526-SM-4TT8V	GTEX-Y3IK-0226-SM-51MRJ	GTEX-Y5LM-0126-SM-4VBRL	GTEX-Y5V5-1326-SM-4V6G9	GTEX-Y5V6-1926-SM-5IFIL	GTEX-Y9LG-0126-SM-5Q59W	GTEX-YB5E-0226-SM-5IFHI	GTEX-YF7O-0126-SM-5IFIR	GTEX-YFCO-0126-SM-4W1YT	GTEX-ZA64-0226-SM-5HL9C	GTEX-ZDTT-0126-SM-4WKHA	GTEX-ZF2S-0126-SM-4WKFO	GTEX-ZLFU-0826-SM-4WWBP	GTEX-ZLV1-0226-SM-4WWC1	GTEX-ZLWG-0126-SM-4WWC5	GTEX-ZP4G-0126-SM-4YCE3	GTEX-ZT9W-0126-SM-4YCFD	GTEX-ZT9X-0126-SM-4YCFC	GTEX-ZTSS-0326-SM-5987M	GTEX-ZUA1-1926-SM-5E45E	GTEX-ZVP2-0126-SM-5NQ7D	GTEX-ZVT2-0826-SM-5GIEO	GTEX-ZY6K-0126-SM-5SIAM	GTEX-ZYFG-0926-SM-5BC5U	GTEX-ZYVF-1626-SM-5N9EH	GTEX-ZYWO-0126-SM-5GZWQ	GTEX-ZZPU-1226-SM-5N9CK	GTEX-111YS-0526-SM-5GZXJ	GTEX-1122O-1126-SM-5NQ8X	GTEX-1128S-0326-SM-5GZZF	GTEX-117XS-0426-SM-5GZZN	GTEX-117YW-0226-SM-5N9CM	GTEX-11DXX-0426-SM-5EQ5F	GTEX-11DXZ-0426-SM-5987Y	GTEX-11DYG-1226-SM-5N9DC	GTEX-11EM3-0226-SM-5985Y	GTEX-11EMC-0926-SM-59863	GTEX-11GS4-0326-SM-5N9F7	GTEX-11GSP-1126-SM-5A5LM	GTEX-11I78-0726-SM-5A5M1	GTEX-11LCK-0726-SM-5PNYC	GTEX-11NUK-0726-SM-5A5ME	GTEX-11ONC-0926-SM-5BC5E	GTEX-11P81-0326-SM-5HL6B	GTEX-11P82-0126-SM-5HL72	GTEX-11TT1-1226-SM-5Q5AV	GTEX-11TUW-0926-SM-5EQMW	GTEX-11UD2-0826-SM-5EQKS	GTEX-11WQK-0326-SM-5EQL1	GTEX-11ZTS-0826-SM-5EQ49	GTEX-11ZVC-0326-SM-5CVLC	GTEX-1211K-0326-SM-5FQT1	GTEX-1212Z-0826-SM-5EQ51	GTEX-12696-0426-SM-5EGL5	GTEX-12BJ1-0126-SM-5LU9P	GTEX-12C56-0226-SM-5N9FB	GTEX-12KS4-0626-SM-5PNY4	GTEX-12WSD-1326-SM-5GCNU	GTEX-12WSK-0426-SM-5GCNS	GTEX-12WSN-0326-SM-5GCP6	GTEX-12ZZX-1026-SM-5LZUW	GTEX-12ZZY-1326-SM-5GCNW	GTEX-13111-0526-SM-5LZVF	GTEX-13113-0526-SM-5GCN2	GTEX-1313W-1026-SM-5EQ5I	GTEX-131XF-0626-SM-5GIDS	GTEX-131XW-2226-SM-5PNY1	GTEX-131YS-1126-SM-5N9FQ	GTEX-132AR-2126-SM-5K7XG	GTEX-1339X-0526-SM-5KLYW	GTEX-133LE-0226-SM-5PNY3	GTEX-1399R-0626-SM-5K7UZ	GTEX-1399T-0526-SM-5J1NC	GTEX-1399U-0426-SM-5K7UU	GTEX-139D8-1226-SM-5L3ED	GTEX-139TS-0226-SM-5K7W5	GTEX-139TU-1126-SM-5J1NY	GTEX-139UW-0426-SM-5K7V4	GTEX-139YR-0626-SM-5IJBT	GTEX-13CF3-0526-SM-5IJBV	GTEX-13D11-1426-SM-5K7Y9	GTEX-13FH7-0326-SM-5J1MR	GTEX-13FHO-1626-SM-5IJGB	GTEX-13FLV-1426-SM-5J1N4	GTEX-13FTX-0226-SM-5K7TX	GTEX-13FTZ-0126-SM-5K7V3	GTEX-13N2G-0526-SM-5MR5L	GTEX-13NYB-0426-SM-5IJDD	GTEX-13NZ9-1226-SM-5MR3J	GTEX-13O1R-1026-SM-5KM2L	GTEX-13O21-0426-SM-5K7VR	GTEX-13O3O-1126-SM-5KM4Q	GTEX-13O3P-1126-SM-5L3FG	GTEX-13O61-0326-SM-5KM2O	GTEX-13OVG-0826-SM-5L3D8	GTEX-13OVI-0626-SM-5IJCN	GTEX-13OW5-0826-SM-5J1NE	GTEX-13OW6-1526-SM-5L3HX	GTEX-13OW8-1826-SM-5L3H1	GTEX-13PVQ-1426-SM-5J1O4	GTEX-13PVR-0826-SM-5S2PV	GTEX-13QBU-0326-SM-5LU3F	GTEX-13RTK-0126-SM-5RQHQ	GTEX-13U4I-1026-SM-5LU3G	GTEX-13VXT-0826-SM-5SIAP	GTEX-13W46-1826-SM-5K7VA	GTEX-13X6H-0126-SM-5QGOS	GTEX-13X6I-0926-SM-5LUAB	GTEX-13X6K-1926-SM-5LU4O	GTEX-13YAN-1526-SM-5LU3E	GTEX-144GN-0326-SM-5O9AD	GTEX-145MH-1026-SM-5Q5CI	GTEX-145MO-1226-SM-5QGPC	GTEX-146FH-1326-SM-5NQBI	GTEX-146FQ-0826-SM-5LUAJ	GTEX-146FR-1026-SM-5NQ9T	GTEX-147F4-1026-SM-5Q5F9	GTEX-1497J-1026-SM-5NQAV	GTEX-14A5I-1326-SM-5SIAQ	GTEX-14AS3-0526-SM-5QGQQ	GTEX-14ASI-1126-SM-5QGPN	GTEX-14BIM-2626-SM-5S2OF	GTEX-14DAQ-1326-SM-5RQIM	GTEX-14ICL-0326-SM-5S2OS	GTEX-N7MT-1426-SM-3LK5M	GTEX-NFK9-1326-SM-3LK5I	GTEX-NPJ8-0526-SM-3MJHN	GTEX-O5YT-0426-SM-3MJHD	GTEX-O5YV-0626-SM-3LK64	GTEX-O5YW-0426-SM-3MJHJ	GTEX-OHPK-0426-SM-3MJH3	GTEX-OHPL-0426-SM-3TW8X	GTEX-OHPM-0426-SM-3TW8V	GTEX-OIZG-0426-SM-3LK5W	GTEX-OIZI-1126-SM-3NB1F	GTEX-OOBJ-0426-SM-3NB1S	GTEX-OOBK-0425-SM-3LK5O	GTEX-OXRL-0426-SM-3NM97	GTEX-P44H-1026-SM-3NM96	GTEX-P4PP-0426-SM-3NM9H	GTEX-P4PQ-0426-SM-3NMCI	GTEX-P4QS-0426-SM-3NMCQ	GTEX-P78B-0826-SM-3NMCA	GTEX-PLZ5-0426-SM-3P612	GTEX-PLZ6-0326-SM-3P61J	GTEX-POMQ-0426-SM-3P61G	GTEX-POYW-1126-SM-48TCI	GTEX-PSDG-1026-SM-48TCV	GTEX-PW2O-0426-SM-48TCC	GTEX-PWCY-0326-SM-43IRU	GTEX-PX3G-0426-SM-48U1C	GTEX-Q2AG-0926-SM-48U1Q	GTEX-Q2AH-0326-SM-48U1K	GTEX-QCQG-1526-SM-48U25	GTEX-QDT8-1026-SM-43V6X	GTEX-QDVJ-0626-SM-48U1T	GTEX-QDVN-0226-SM-48TZ9	GTEX-QEG4-0926-SM-4R1JO	GTEX-QEG5-1226-SM-447AR	GTEX-QEL4-1126-SM-4R1JJ	GTEX-QESD-0426-SM-4R1JZ	GTEX-QLQ7-0426-SM-4R1JU	GTEX-QMRM-0626-SM-447BQ	GTEX-QV31-0326-SM-447BM	GTEX-QV44-0626-SM-4R1KJ	GTEX-QVJO-0526-SM-447CE	GTEX-QVUS-0426-SM-48FE3	GTEX-QXCU-0926-SM-48FEP	GTEX-R53T-0826-SM-48FCP	GTEX-R55D-1026-SM-3GAEQ	GTEX-R55E-1126-SM-48FDZ	GTEX-R55G-0626-SM-48FDB	GTEX-REY6-1126-SM-48FDU	GTEX-RUSQ-0326-SM-47JWS	GTEX-RWS6-0526-SM-4GIAJ	GTEX-RWSA-0926-SM-47JXW	GTEX-S32W-0426-SM-4AD6H	GTEX-S33H-0726-SM-4AD6M	GTEX-S3XE-0326-SM-4AD6L	GTEX-S4P3-0326-SM-4AD6P	GTEX-S4Z8-0626-SM-4AD6J	GTEX-S95S-0226-SM-4B656	GTEX-SJXC-1126-SM-4DM6Y	GTEX-SUCS-0426-SM-5CHT6-rep1	GTEX-T5JC-0326-SM-4DM5C	GTEX-T6MN-1126-SM-4DM71	GTEX-T8EM-0426-SM-4DM7E	GTEX-TMMY-1026-SM-4DXTI	GTEX-U3ZH-0626-SM-4DXT3	GTEX-U3ZM-0326-SM-4DXUJ	GTEX-U3ZN-0526-SM-4DXTH	GTEX-U8XE-1226-SM-4E3HN	GTEX-UJHI-0226-SM-4IHJL	GTEX-UJMC-0626-SM-4IHJQ	GTEX-UPIC-0526-SM-4WWCQ	GTEX-UPJH-0926-SM-4IHKA	GTEX-UPK5-1526-SM-4JBJA	GTEX-V1D1-0326-SM-4JBIY	GTEX-V955-0926-SM-4JBJ8	GTEX-VJYA-0226-SM-4KL1Q	GTEX-VUSG-0526-SM-4KL22	GTEX-WFG7-0926-SM-4LMK7	GTEX-WFON-0526-SM-4LVLY	GTEX-WH7G-0626-SM-4LVMO	GTEX-WHPG-0926-SM-4M1XY	GTEX-WHSB-0226-SM-4M1XE	GTEX-WHWD-0526-SM-4OORW	GTEX-WQUQ-1526-SM-4OOSM	GTEX-WRHU-1326-SM-4E3K7	GTEX-WY7C-0626-SM-4ONCT	GTEX-WYJK-1226-SM-4ONCP	GTEX-WYVS-0426-SM-4ONDL	GTEX-WZTO-1626-SM-4PQYR	GTEX-X3Y1-0326-SM-4PQZ7	GTEX-X4EO-1026-SM-4QARP	GTEX-X4EP-1426-SM-4PQZP	GTEX-X4XY-1526-SM-4QASE	GTEX-XBED-0726-SM-4GIAR	GTEX-XBEW-0526-SM-4QASO	GTEX-XPT6-0326-SM-4B66V	GTEX-XQ3S-0126-SM-4BOO9	GTEX-XQ8I-1326-SM-4BOPV	GTEX-XUJ4-0326-SM-4BOP9	GTEX-XUW1-1126-SM-4BONZ	GTEX-XUZC-0626-SM-4BOPG	GTEX-XV7Q-0526-SM-4BRWR	GTEX-XXEK-0726-SM-4BRWF	GTEX-XYKS-0426-SM-4BRW4	GTEX-Y114-0426-SM-4TT6V	GTEX-Y3I4-0326-SM-4TT28	GTEX-Y3IK-0726-SM-4WWE5	GTEX-Y5LM-0226-SM-4VBRM	GTEX-Y5V5-0426-SM-4VBPU	GTEX-Y5V6-0426-SM-4VBRZ	GTEX-Y8E4-1126-SM-5IFIA	GTEX-Y8LW-0426-SM-4VBQ6	GTEX-Y9LG-0226-SM-4VBS4	GTEX-YB5K-0326-SM-5IFJQ	GTEX-YEC4-0726-SM-5CVLV	GTEX-YECK-1326-SM-4W1ZF	GTEX-YFC4-0326-SM-4TT3U	GTEX-YJ8O-0226-SM-5S2NL	GTEX-Z9EW-0126-SM-5CVM6	GTEX-ZA64-0126-SM-5HL8Z	GTEX-ZAB4-0526-SM-5HL7Z	GTEX-ZAJG-1226-SM-5S2MH	GTEX-ZAK1-1226-SM-5Q5AA	GTEX-ZC5H-1026-SM-5CVN1	GTEX-ZDTS-1426-SM-5K7WC	GTEX-ZDTT-0226-SM-4WKHM	GTEX-ZDXO-2726-SM-4WKFA	GTEX-ZDYS-0526-SM-5L3EE	GTEX-ZE9C-0726-SM-4WKGA	GTEX-ZF28-1026-SM-4WKGV	GTEX-ZF29-0326-SM-4WKFB	GTEX-ZF2S-0926-SM-4WWBJ	GTEX-ZF3C-1426-SM-4WWCD	GTEX-ZG7Y-0126-SM-4WWEX	GTEX-ZLWG-0226-SM-4WWC6	GTEX-ZP4G-0526-SM-4YCED	GTEX-ZPIC-1026-SM-59HKZ	GTEX-ZQUD-0226-SM-4YCEB	GTEX-ZTPG-0726-SM-5DUXP	GTEX-ZVT2-0726-SM-5GIER	GTEX-ZVZP-0126-SM-5NQ6Q	GTEX-ZYFD-2126-SM-5E43D	GTEX-ZYFG-0326-SM-5E45Z	GTEX-ZYVF-2126-SM-5E44N	GTEX-ZYW4-1226-SM-5E45B	GTEX-ZYY3-1226-SM-5EQKM	GTEX-ZZPU-0226-SM-5N9BV	GTEX-1117F-0626-SM-5N9CS	GTEX-1122O-0426-SM-5H12G	GTEX-117YX-1726-SM-5GZZS	GTEX-11DXX-0826-SM-5GZZP	GTEX-11DXY-1126-SM-5987W	GTEX-11DXZ-0526-SM-5GU7J	GTEX-11DYG-0926-SM-5EGGW	GTEX-11EM3-0526-SM-5H12N	GTEX-11GS4-0626-SM-5A5LC	GTEX-11I78-1026-SM-5HL74	GTEX-11ONC-1126-SM-5GU6G	GTEX-11TT1-1526-SM-5EQKU	GTEX-11UD2-1126-SM-5EQM6	GTEX-11ZTS-1026-SM-5LU8O	GTEX-11ZTT-0426-SM-5EQLK	GTEX-11ZUS-0526-SM-59884	GTEX-12696-0526-SM-5EQ3Z	GTEX-12WSC-0926-SM-5EQ63	GTEX-12WSD-1026-SM-5EQ42	GTEX-12WSK-0726-SM-5LZUV	GTEX-12WSL-0926-SM-5N9EK	GTEX-12ZZX-0626-SM-5EQ46	GTEX-131XF-0526-SM-5HL87	GTEX-131XG-0826-SM-5LZVS	GTEX-131YS-1226-SM-5K7VE	GTEX-132AR-1326-SM-5K7YC	GTEX-1399R-1826-SM-5J2M9	GTEX-1399S-0926-SM-5PNVQ	GTEX-1399U-0626-SM-5J1NZ	GTEX-13CF3-0626-SM-5J1NO	GTEX-13FH7-0426-SM-5KM4M	GTEX-13FHP-1126-SM-5IJDO	GTEX-13FTW-0926-SM-5J2NJ	GTEX-13FXS-1126-SM-5IJBB	GTEX-13N11-0626-SM-5J1OL	GTEX-13NZA-1126-SM-5MR4K	GTEX-13O21-2926-SM-5J1OU	GTEX-13O61-0626-SM-5L3D1	GTEX-13OVG-0726-SM-5IJBY	GTEX-13PL7-1826-SM-5IJDV	GTEX-13PVR-1126-SM-5S2NX	GTEX-13QBU-0126-SM-5LU3V	GTEX-13QJC-0626-SM-5S2O9	GTEX-13RTJ-0626-SM-5S2NB	GTEX-13S7M-2226-SM-5S2WB	GTEX-13S86-0526-SM-5QGPZ	GTEX-13U4I-0926-SM-5LU5A	GTEX-13VXT-1026-SM-5LU37	GTEX-13VXU-1926-SM-5LU5J	GTEX-13W3W-0626-SM-5LU45	GTEX-13X6J-1326-SM-5QGOV	GTEX-1445S-1126-SM-5QGOW	GTEX-146FH-0926-SM-5SI96	GTEX-147F4-1326-SM-5LU9V	GTEX-14C38-1226-SM-5S2UK	GTEX-14C5O-1426-SM-5RQI8	GTEX-14E1K-0926-SM-5S2U4	GTEX-NPJ7-1326-SM-3MJHO	GTEX-NPJ8-1326-SM-3LK6B	GTEX-O5YV-0426-SM-3LK66	GTEX-O5YW-3026-SM-3MJHI	GTEX-OHPL-3026-SM-3MJGS	GTEX-OIZH-3026-SM-3NB1G	GTEX-OOBJ-3026-SM-3NB1D	GTEX-P4PP-3026-SM-3P61O	GTEX-PSDG-0826-SM-48TCZ	GTEX-PWCY-0426-SM-48TCW	GTEX-PWOO-0426-SM-48TZF	GTEX-PX3G-3026-SM-48TZR	GTEX-Q2AH-0626-SM-48TZJ	GTEX-QDVN-0126-SM-4GIC9	GTEX-QEG5-1026-SM-4R1KT	GTEX-QEL4-1026-SM-4R1JK	GTEX-QESD-0326-SM-47J4F	GTEX-QLQ7-0326-SM-4R1JV	GTEX-QMRM-0426-SM-4R1K2	GTEX-QV44-0726-SM-4R1KP	GTEX-R53T-0726-SM-48FCS	GTEX-R55G-0426-SM-48FDH	GTEX-REY6-0926-SM-48FDA	GTEX-RN64-0726-SM-48FCV	GTEX-RTLS-0726-SM-46MV4	GTEX-RU72-0226-SM-46MUD	GTEX-RUSQ-0426-SM-47JWR	GTEX-RWS6-0426-SM-47JXH	GTEX-S3XE-0226-SM-4AD6I	GTEX-S4Z8-0926-SM-4AD6Q	GTEX-SE5C-0426-SM-4BRUI	GTEX-SIU7-0226-SM-4BRX2	GTEX-SNMC-0226-SM-4DM6F	GTEX-T6MN-1026-SM-5CHRR-rep1	GTEX-U3ZH-0426-SM-4DXSE	GTEX-U3ZN-0426-SM-4DXSH	GTEX-U4B1-0226-SM-4DXU8	GTEX-U8XE-1026-SM-4E3HM	GTEX-UJHI-0326-SM-4IHJE	GTEX-UJMC-0426-SM-4IHJF	GTEX-UPIC-0326-SM-4IHJ9	GTEX-UPK5-0126-SM-3GADM	GTEX-VUSG-0626-SM-4KL1Z	GTEX-WEY5-0326-SM-4LMI7	GTEX-WFG7-0626-SM-4LMK6	GTEX-WHPG-0726-SM-4M1XX	GTEX-WHSE-0726-SM-4RTXA	GTEX-WHWD-0226-SM-4OORT	GTEX-WRHU-1126-SM-4E3I1	GTEX-WY7C-1526-SM-4OND2	GTEX-WYJK-0926-SM-4ONCF	GTEX-X5EB-0326-SM-4QASF	GTEX-XGQ4-0626-SM-4AT56	GTEX-XPT6-0426-SM-4B672	GTEX-XPVG-0926-SM-4B651	GTEX-XQ8I-0326-SM-4BOPN	GTEX-XV7Q-0626-SM-4BRV5	GTEX-Y114-0326-SM-4TT99	GTEX-Y3IK-0926-SM-51MQU	GTEX-Y5V6-0326-SM-4VBRW	GTEX-Y8E4-0226-SM-4VBQ3	GTEX-YB5K-0426-SM-5LUA4	GTEX-YEC3-0326-SM-5IFJJ	GTEX-YEC4-0426-SM-4W1ZH	GTEX-YF7O-0226-SM-5IFJ4	GTEX-YJ8O-0126-SM-5QGRG	GTEX-ZAB4-0726-SM-5HL8I	GTEX-ZAB5-2726-SM-5J2NH	GTEX-ZDYS-0126-SM-5HL6X	GTEX-ZF29-0126-SM-4WKGZ	GTEX-ZF3C-1326-SM-5A5MF	GTEX-ZGAY-0426-SM-4WWAM	GTEX-ZLFU-0126-SM-5EQMN	GTEX-ZPCL-0326-SM-5FQSG	GTEX-ZPU1-0526-SM-4YCDA	GTEX-ZQG8-0626-SM-57WF3	GTEX-ZT9W-0426-SM-57WF4	GTEX-ZUA1-0426-SM-5NQAF	GTEX-ZV7C-0426-SM-51MQY	GTEX-ZVT2-0526-SM-5E455	GTEX-ZYFC-1226-SM-5GIE4	GTEX-ZYFG-0126-SM-5GIDH	GTEX-ZYT6-0826-SM-5E43I	GTEX-ZYWO-0426-SM-5SI9A	GTEX-1117F-0526-SM-5EGHJ	GTEX-111FC-0426-SM-5N9CV	GTEX-111YS-2226-SM-5987P	GTEX-1128S-2526-SM-5H11N	GTEX-113IC-0426-SM-5HL5O	GTEX-117YW-2726-SM-5GZZT	GTEX-117YX-2626-SM-5EQ53	GTEX-11DXW-0526-SM-5H127	GTEX-11DXX-2626-SM-5Q5A3	GTEX-11DXZ-2626-SM-59882	GTEX-11EI6-0526-SM-5985S	GTEX-11EM3-2226-SM-5H11Y	GTEX-11EMC-3026-SM-5EQ4R	GTEX-11EQ8-0426-SM-5N9DP	GTEX-11EQ9-2226-SM-5987H	GTEX-11GS4-2926-SM-5A5LF	GTEX-11GSP-2926-SM-5N9C2	GTEX-11I78-2326-SM-5Q5AH	GTEX-11ILO-0526-SM-5N9DF	GTEX-11LCK-1426-SM-5HL5R	GTEX-11NUK-0526-SM-5A5L5	GTEX-11NV4-0526-SM-5N9BF	GTEX-11O72-0426-SM-5BC5B	GTEX-11OC5-0426-SM-5Q5AR	GTEX-11ONC-2726-SM-5N9DZ	GTEX-11P7K-2326-SM-5EGKZ	GTEX-11P81-2726-SM-59876	GTEX-11TT1-2726-SM-5LU8L	GTEX-11TUW-2926-SM-5BC59	GTEX-11UD2-0526-SM-5GU69	GTEX-11VI4-2026-SM-5CVLJ	GTEX-11WQC-2726-SM-5CVLG	GTEX-11XUK-2426-SM-5GU72	GTEX-11ZTS-0326-SM-5EQKP	GTEX-11ZUS-1326-SM-5FQUC	GTEX-11ZVC-2926-SM-5986H	GTEX-1211K-2426-SM-59HL8	GTEX-12126-0726-SM-5FQTX	GTEX-1212Z-2826-SM-59HJ5	GTEX-12584-0426-SM-5FQTT	GTEX-12696-2726-SM-5FQUL	GTEX-1269C-2826-SM-5EQ5O	GTEX-12BJ1-2726-SM-5HL9M	GTEX-12C56-2026-SM-5FQSI	GTEX-12WS9-0526-SM-5FQT5	GTEX-12WSC-0526-SM-5BC5X	GTEX-12WSH-2826-SM-5GCP5	GTEX-12WSK-2726-SM-5CVND	GTEX-12WSL-2626-SM-5GCNV	GTEX-12WSM-0526-SM-5GCO8	GTEX-12WSN-2726-SM-5LZUK	GTEX-12ZZW-0426-SM-5GCO9	GTEX-12ZZX-0526-SM-5DUW6	GTEX-12ZZY-0526-SM-5EQ5H	GTEX-13111-2126-SM-5LZU2	GTEX-13113-2126-SM-5EQ4U	GTEX-1314G-1926-SM-5BC6F	GTEX-131XE-2626-SM-5PNYY	GTEX-131XF-2526-SM-5EQ68	GTEX-131XG-2226-SM-5DUXS	GTEX-131XH-2426-SM-5PNZ6	GTEX-131XW-0226-SM-5IJCA	GTEX-131YS-0426-SM-5EQ4J	GTEX-132AR-0726-SM-5EQ6J	GTEX-132NY-0626-SM-5L3D9	GTEX-132Q8-0526-SM-5IJBQ	GTEX-1339X-2626-SM-5K7YX	GTEX-133LE-2226-SM-5IFGU	GTEX-1399R-2326-SM-5PNYT	GTEX-1399S-2626-SM-5L3DU	GTEX-1399T-2626-SM-5L3E4	GTEX-139T6-1826-SM-5KM2E	GTEX-139T8-0426-SM-5K7VC	GTEX-139TT-0526-SM-5J1NN	GTEX-139YR-2726-SM-5K7VV	GTEX-13CF3-2226-SM-5J2MX	GTEX-13D11-2726-SM-5K7V7	GTEX-13FH7-2326-SM-5KM1E	GTEX-13FHP-0426-SM-5J1O5	GTEX-13FTW-2226-SM-5J1OH	GTEX-13FTX-2226-SM-5J1OP	GTEX-13FTY-0426-SM-5IJC2	GTEX-13G51-2926-SM-5IJDL	GTEX-13JUV-2426-SM-5J1NS	GTEX-13JVG-0426-SM-5MR59	GTEX-13N11-2926-SM-5K7VD	GTEX-13N1W-0326-SM-5IJDJ	GTEX-13NYB-2926-SM-5K7VH	GTEX-13NYC-0826-SM-5N9FP	GTEX-13NYS-0526-SM-5J1OF	GTEX-13NZ8-1626-SM-5IJBC	GTEX-13NZ9-0826-SM-5J1NI	GTEX-13NZB-2226-SM-5MR5B	GTEX-13O21-2526-SM-5J1OZ	GTEX-13O3O-0426-SM-5KM2Y	GTEX-13O3P-0526-SM-5K7UT	GTEX-13O3Q-2526-SM-5IJC4	GTEX-13O61-2526-SM-5J1O8	GTEX-13OVG-2326-SM-5J1OV	GTEX-13OVH-0426-SM-5K7UC	GTEX-13OVL-1326-SM-5IJCZ	GTEX-13OW6-0326-SM-5L3H9	GTEX-13OW7-0626-SM-5K7UD	GTEX-13OW8-1626-SM-5L3HW	GTEX-13PL6-0526-SM-5L3G6	GTEX-13PL7-2126-SM-5L3HZ	GTEX-13PLJ-0526-SM-5K7VW	GTEX-13PVQ-0526-SM-5LU8Q	GTEX-13PVR-2726-SM-5SI6H	GTEX-13QBU-2226-SM-5K7WI	GTEX-13QIC-1626-SM-5K7TZ	GTEX-13QJ3-0626-SM-5SI6G	GTEX-13RTK-1826-SM-5S2P3	GTEX-13S86-2526-SM-5S2V5	GTEX-13U4I-0426-SM-5LU4W	GTEX-13VXT-0526-SM-5SI9O	GTEX-13VXU-0526-SM-5K7V1	GTEX-13W46-0626-SM-5LU3N	GTEX-13X6H-2526-SM-5QGOT	GTEX-13X6K-0526-SM-5LU51	GTEX-144GL-0526-SM-5LU41	GTEX-144GM-2226-SM-5O9B5	GTEX-145LS-0426-SM-5LU8M	GTEX-145ME-2226-SM-5S2VY	GTEX-145MF-0426-SM-5LU9T	GTEX-145MH-1526-SM-5LUAU	GTEX-145MN-2326-SM-5SIB7	GTEX-145MO-0626-SM-5NQAW	GTEX-146FH-0426-SM-5QGPS	GTEX-146FQ-0526-SM-5LU9I	GTEX-146FR-1626-SM-5Q5DS	GTEX-14753-0226-SM-5Q5CH	GTEX-147F3-0426-SM-5SI8V	GTEX-147F4-0126-SM-5QGPV	GTEX-147JS-0726-SM-5S2UL	GTEX-148VJ-0426-SM-5S2V8	GTEX-14A5H-0226-SM-5S2VK	GTEX-14A6H-2726-SM-5QGPL	GTEX-14AS3-2326-SM-5S2NZ	GTEX-14B4R-2026-SM-5QGQL	GTEX-14BIN-0926-SM-5S2OZ	GTEX-14BMU-2426-SM-5RQIJ	GTEX-14BMV-0526-SM-5S2NE	GTEX-14C39-2626-SM-5S2QD	GTEX-14DAR-2126-SM-5RQID	GTEX-14E7W-0526-SM-5S2W8	GTEX-14ICL-1826-SM-5RQIY	GTEX-N7MS-0626-SM-2YUN7	GTEX-NFK9-0526-SM-2YUNL	GTEX-NPJ8-1826-SM-2YUNC	GTEX-O5YT-1826-SM-32PK9	GTEX-O5YV-1626-SM-2YUNJ	GTEX-O5YW-1826-SM-2YUN2	GTEX-OHPJ-0626-SM-2YUMY	GTEX-OHPK-1826-SM-2YUMR	GTEX-OHPL-1826-SM-2YUN8	GTEX-OHPM-1826-SM-2YUNF	GTEX-OHPN-2826-SM-3LK67	GTEX-OIZG-1526-SM-2YUNG	GTEX-OIZH-1826-SM-2YUNP	GTEX-OIZI-0526-SM-2XCEG	GTEX-OOBJ-1826-SM-3NB1C	GTEX-OXRL-1826-SM-2YUMV	GTEX-OXRN-1226-SM-2I5EL	GTEX-OXRO-1926-SM-2S1O3	GTEX-OXRP-2426-SM-2S1NR	GTEX-P44H-0626-SM-2XCF2	GTEX-P4PP-1826-SM-2S1NT	GTEX-P4QS-1826-SM-2S1NI	GTEX-P4QT-1826-SM-2S1NJ	GTEX-P78B-0726-SM-2S1O2	GTEX-PLZ4-1326-SM-2S1O7	GTEX-PLZ6-1626-SM-3NB23	GTEX-POMQ-2126-SM-2S1OJ	GTEX-PSDG-0526-SM-2S1OH	GTEX-PVOW-0726-SM-2XCF5	GTEX-PW2O-1926-SM-2S1OB	GTEX-PWCY-2226-SM-2S1OP	GTEX-PWN1-1826-SM-2S1PE	GTEX-PWOO-2426-SM-2S1OV	GTEX-PX3G-1826-SM-2S1PK	GTEX-Q2AG-0526-SM-2S1PW	GTEX-Q2AH-2026-SM-2S1PX	GTEX-Q2AI-1726-SM-2S1PZ	GTEX-Q734-2226-SM-3GAD9	GTEX-QDT8-0426-SM-32PKZ	GTEX-QDVJ-2126-SM-5S2U2	GTEX-QDVN-2326-SM-2S1PF	GTEX-QEG4-1226-SM-2S1P6	GTEX-QEG5-0626-SM-2S1PP	GTEX-QEL4-0526-SM-3GIJ4	GTEX-QLQ7-1926-SM-2S1R6	GTEX-QLQW-1526-SM-2S1QV	GTEX-QV31-1626-SM-2S1QC	GTEX-QV44-2226-SM-447A3	GTEX-QVJO-1726-SM-2S1R3	GTEX-QXCU-0226-SM-2TC5W	GTEX-R53T-2026-SM-3GIJF	GTEX-R55C-1826-SM-3GADI	GTEX-R55E-0326-SM-48FD2	GTEX-REY6-0726-SM-2TF4M	GTEX-RM2N-1826-SM-2TF5B	GTEX-RN64-0526-SM-2TC5P	GTEX-RNOR-0426-SM-2TF4U	GTEX-RTLS-0426-SM-2TF5K	GTEX-RU1J-1926-SM-2TF6S	GTEX-RU72-1226-SM-2TF6N	GTEX-RUSQ-1926-SM-2TF6K	GTEX-RVPU-1526-SM-47JXQ	GTEX-RVPV-0226-SM-2TF6W	GTEX-RWS6-2326-SM-2XCB4	GTEX-RWSA-0526-SM-2XCBC	GTEX-S32W-2426-SM-2XCAT	GTEX-S33H-2426-SM-2XCB2	GTEX-S341-2026-SM-2XCAA	GTEX-S3XE-1826-SM-3K2B4	GTEX-S4P3-1826-SM-3K2AL	GTEX-S4Q7-1326-SM-4AD74	GTEX-S4UY-0426-SM-3K2AF	GTEX-S4Z8-2026-SM-3K2A9	GTEX-S7PM-0426-SM-3NM91	GTEX-S7SE-0526-SM-2XCD8	GTEX-S7SF-2226-SM-3K2BG	GTEX-S95S-1626-SM-2XCDJ	GTEX-SIU8-0426-SM-4BRUE	GTEX-SJXC-0426-SM-2XCFH	GTEX-SN8G-0526-SM-32PLE	GTEX-SNMC-1526-SM-2XCFN	GTEX-SSA3-0426-SM-32QPI	GTEX-T2IS-1026-SM-32QP1	GTEX-T5JC-0226-SM-32PMA	GTEX-T6MN-0426-SM-32PMF	GTEX-T6MO-1926-SM-32QOJ	GTEX-T8EM-1626-SM-3DB7K	GTEX-TKQ1-1226-SM-4GICJ	GTEX-TKQ2-1026-SM-33HB7	GTEX-TMMY-0626-SM-33HBD	GTEX-TSE9-0426-SM-3DB81	GTEX-U3ZH-1726-SM-3DB79	GTEX-U3ZN-2526-SM-3DB7V	GTEX-U412-0226-SM-3NMC8	GTEX-U4B1-1926-SM-3DB9E	GTEX-U8T8-0326-SM-3DB93	GTEX-U8XE-0626-SM-3DB8U	GTEX-UJHI-1926-SM-3DB8Z	GTEX-UJMC-2026-SM-3GADR	GTEX-UPJH-0726-SM-4IHJW	GTEX-V1D1-2626-SM-4JBJH	GTEX-V955-2626-SM-3NM9F	GTEX-VJWN-0626-SM-3NMAN	GTEX-VJYA-1826-SM-4KL1W	GTEX-VUSG-2826-SM-4KKZM	GTEX-VUSH-0526-SM-3NB2J	GTEX-W5WG-2226-SM-4LMI3	GTEX-WCDI-0426-SM-4GIAL	GTEX-WEY5-2126-SM-3GILK	GTEX-WFG7-2326-SM-3GIKV	GTEX-WFON-2526-SM-3LK7P	GTEX-WHPG-2326-SM-3NMBP	GTEX-WHSE-1126-SM-3NMBU	GTEX-WHWD-2426-SM-3LK6S	GTEX-WL46-0526-SM-3LK7W	GTEX-WOFM-1726-SM-3MJFA	GTEX-WRHK-1726-SM-3MJFK	GTEX-WRHU-0726-SM-3MJFL	GTEX-WWYW-0426-SM-3NB31	GTEX-WY7C-2826-SM-3NB3Q	GTEX-WYBS-0426-SM-3NM9M	GTEX-WYJK-0426-SM-3NM9G	GTEX-WYVS-2526-SM-3NMAT	GTEX-WZTO-1126-SM-3NM93	GTEX-X261-0526-SM-4PQYS	GTEX-X4EP-0826-SM-3P5YK	GTEX-X4XY-0526-SM-46MW1	GTEX-X5EB-2626-SM-4E3HZ	GTEX-X62O-1626-SM-46MW9	GTEX-X88G-0426-SM-47JZ5	GTEX-XAJ8-1226-SM-47JYS	GTEX-XBEC-0526-SM-4QARU	GTEX-XBED-2426-SM-4AT4O	GTEX-XBEW-0826-SM-4QASQ	GTEX-XGQ4-2426-SM-4AT55	GTEX-XLM4-0426-SM-4AT54	GTEX-XMK1-2526-SM-4B666	GTEX-XOT4-0426-SM-4B66T	GTEX-XOTO-0426-SM-4B66A	GTEX-XPT6-2226-SM-4B66R	GTEX-XPVG-2926-SM-4B66G	GTEX-XQ8I-0826-SM-4BOOE	GTEX-XUJ4-2826-SM-4BOQ2	GTEX-XUW1-0726-SM-4BOP5	GTEX-XUYS-0426-SM-47JX3	GTEX-XUZC-2026-SM-4BRW9	GTEX-XYKS-2626-SM-4BRUT	GTEX-Y111-0426-SM-4TT3K	GTEX-Y114-2726-SM-4TT9B	GTEX-Y3IK-2826-SM-4WWDW	GTEX-Y5LM-2326-SM-5S2NK	GTEX-Y5V5-2726-SM-4VDS2	GTEX-Y5V6-2826-SM-4VDSF	GTEX-Y8DK-0526-SM-4TT3R	GTEX-Y9LG-2326-SM-4VDS1	GTEX-YB5E-2426-SM-5IFIV	GTEX-YBZK-0226-SM-59HLO	GTEX-YEC3-1126-SM-5IFIH	GTEX-YEC4-2326-SM-5IFHV	GTEX-YECK-0526-SM-4W1ZD	GTEX-YFC4-0926-SM-5S2U7	GTEX-YJ8A-0826-SM-5Q5A7	GTEX-YJ8O-2726-SM-5IFJ7	GTEX-Z93S-0926-SM-5HL8B	GTEX-Z93T-0426-SM-5HL6G	GTEX-Z9EW-1926-SM-5CVMP	GTEX-ZA64-2226-SM-5Q5A9	GTEX-ZAB4-1926-SM-57WD8	GTEX-ZAB5-2026-SM-5L3EQ	GTEX-ZAK1-0426-SM-5J1MS	GTEX-ZAKK-0426-SM-5EGHB	GTEX-ZC5H-0426-SM-5HL9R	GTEX-ZDTS-0426-SM-4WAYH	GTEX-ZDTT-2426-SM-4WKFX	GTEX-ZDYS-1626-SM-4WKGB	GTEX-ZF2S-2426-SM-5DUXV	GTEX-ZF3C-0526-SM-4WWBG	GTEX-ZGAY-0926-SM-4WWBQ	GTEX-ZLV1-1926-SM-5FQSF	GTEX-ZLWG-2426-SM-57WG6	GTEX-ZP4G-2126-SM-57WEA	GTEX-ZPIC-2426-SM-5DUW1	GTEX-ZPU1-2726-SM-4WWFT	GTEX-ZQUD-1326-SM-57WEF	GTEX-ZT9W-2726-SM-57WG8	GTEX-ZT9X-2026-SM-57WEJ	GTEX-ZTPG-0426-SM-5O98K	GTEX-ZTX8-1826-SM-5N9E5	GTEX-ZUA1-0626-SM-4YCCW	GTEX-ZV6S-2026-SM-5NQ8P	GTEX-ZVE2-0526-SM-5GU7E	GTEX-ZVP2-2226-SM-5GU6Q	GTEX-ZVT2-2626-SM-51MTD	GTEX-ZVT3-0426-SM-5GIDW	GTEX-ZVTK-0726-SM-5GZX6	GTEX-ZVZO-0426-SM-5HL4Z	GTEX-ZVZP-2726-SM-5GZXZ	GTEX-ZY6K-1926-SM-5GZXW	GTEX-ZYFC-0726-SM-5E448	GTEX-ZYFD-0526-SM-5E442	GTEX-ZYT6-1526-SM-5E45F	GTEX-ZYVF-0826-SM-5E447	GTEX-ZYW4-0426-SM-5GZYS	GTEX-ZYWO-2826-SM-5GIDY	GTEX-ZZ64-1326-SM-5E444	GTEX-ZZPU-2426-SM-5E44I	GTEX-11ZU8-0011-R4a-SM-5BC6Y	GTEX-11ZVC-0011-R4a-SM-5BC6Z	GTEX-1269C-0011-R4b-SM-5P9ES	GTEX-12WS9-0011-R4b-SM-5P9EU	GTEX-12WSA-0011-R4a-SM-57WB7	GTEX-12WSD-0011-R4b-SM-5LZUA	GTEX-12WSF-0011-R4b-SM-5HL88	GTEX-12WSH-0011-R4a-SM-5GU6K	GTEX-12ZZW-0011-R4a-SM-5DUX9	GTEX-12ZZZ-0011-R4b-SM-5DUV7	GTEX-13112-0011-R4b-SM-5DUXL	GTEX-1313W-0011-R4b-SM-5KLZV	GTEX-131XH-0011-R4b-SM-5DUWB	GTEX-131YS-0011-R4a-SM-5DUVL	GTEX-1399T-0011-R4b-SM-5DUVX	GTEX-139T8-0011-R4a-SM-5HL54	GTEX-139UC-0011-R4a-SM-5K7XM	GTEX-13CZV-0011-R4b-SM-5J2NY	GTEX-13FLV-0011-R4a-SM-5LZYU	GTEX-13JVG-0011-R4a-SM-5MR4C	GTEX-13N1W-0011-R4a-SM-5MR52	GTEX-13N2G-0011-R4b-SM-5MR54	GTEX-13NYS-0011-R4b-SM-5MR3O	GTEX-13O3O-0011-R4b-SM-5KM3F	GTEX-13O3Q-0011-R4a-SM-5P9H2	GTEX-13OVH-0011-R4a-SM-5KM3W	GTEX-13OVJ-0011-R4b-SM-5P9H5	GTEX-13OVL-0011-R4b-SM-5L3HV	GTEX-13OW5-0011-R4b-SM-5L3HS	GTEX-13OW6-0011-R4a-SM-5O9DX	GTEX-13OW7-0011-R4b-SM-5O9CX	GTEX-13PVQ-0011-R4a-SM-5O9CT	GTEX-13QIC-0011-R4a-SM-5PNX8	GTEX-13RTJ-0011-R4b-SM-5PNX1	GTEX-13SLW-0011-R4b-SM-5S2W2	GTEX-13SLX-0011-R4a-SM-5O9BJ	GTEX-13VXU-0011-R4b-SM-5O9CI	GTEX-13X6I-0011-R4b-SM-5PNU9	GTEX-13X6J-0011-R4b-SM-5P9K4	GTEX-13X6K-0011-R4b-SM-5P9HO	GTEX-1445S-0011-R4a-SM-5PNWN	GTEX-144GL-0011-R4a-SM-5PNUI	GTEX-145LS-0011-R4b-SM-5S2UT	GTEX-145MI-0011-R4b-SM-5PNZH	GTEX-147GR-0011-R4a-SM-5S2V2	GTEX-14ABY-0011-R4b-SM-5S2VN	GTEX-14BIM-0011-R4b-SM-5S2RK	GTEX-N7MS-0011-R4a-SM-2HMKW	GTEX-N7MT-0011-R4a-SM-2I3G9	GTEX-NL3H-0011-R4a-SM-2I3GK	GTEX-NL4W-0011-R4a-SM-2I5GZ	GTEX-NPJ7-0011-R4a-SM-2I3GJ	GTEX-NPJ8-0011-R4a-SM-2HML3	GTEX-OHPN-0011-R4A-SM-2I5FD	GTEX-P44G-0011-R4A-SM-2I3FB	GTEX-P44H-0011-R4A-SM-2XCEW	GTEX-Q2AG-0011-R4A-SM-2HMKA	GTEX-QDT8-0011-R4A-SM-32PKM	GTEX-QMR6-0011-R4A-SM-32PKU	GTEX-QVJO-0011-R4A-SM-2S1QL	GTEX-QVUS-0011-R4A-SM-3GAE7	GTEX-R55E-0011-R4A-SM-2TC5H	GTEX-RNOR-0011-R4A-SM-3GAD3	GTEX-S7SE-0011-R4A-SM-2XCDB	GTEX-T5JC-0011-R4A-SM-32PLT	GTEX-UTHO-0011-R4A-SM-3GIJP	GTEX-WHSE-0011-R4A-SM-3P5ZN	GTEX-WVLH-0011-R4A-SM-3MJFS	GTEX-WZTO-0011-R4A-SM-3NMC7	GTEX-X4EP-0011-R4B-SM-3P627	GTEX-X4XX-0011-R4B-SM-46MWL	GTEX-X585-0011-R4B-SM-46MVH	GTEX-XLM4-0011-R4B-SM-4AT5C	GTEX-YFC4-0011-R4a-SM-4RGLQ	GTEX-ZAB4-0011-R4a-SM-4SOKB	GTEX-ZE9C-0011-R4a-SM-4WKH6	GTEX-ZVZQ-0011-R4b-SM-57WCZ	GTEX-11GSO-0011-R3b-SM-57WB2	GTEX-11UD1-0011-R3a-SM-5BC6S	GTEX-11ZTS-0011-R3a-SM-5BC78	GTEX-11ZU8-0011-R3a-SM-5BC6U	GTEX-11ZVC-0011-R3a-SM-5BC6V	GTEX-12WS9-0011-R3a-SM-5CVNF	GTEX-12WSC-0011-R3a-SM-5P9F1	GTEX-12WSD-0011-R3b-SM-5LZWN	GTEX-12WSF-0011-R3a-SM-5DUW7	GTEX-12WSM-0011-R3b-SM-5LZWI	GTEX-12ZZW-0011-R3a-SM-5DUWW	GTEX-12ZZX-0011-R3b-SM-5EGLH	GTEX-12ZZZ-0011-R3b-SM-5DUXK	GTEX-13112-0011-R3b-SM-5HL9L	GTEX-1313W-0011-R3a-SM-5EGLI	GTEX-131XH-0011-R3b-SM-5DUWM	GTEX-131YS-0011-R3b-SM-5DUXB	GTEX-139T8-0011-R3b-SM-5HL4R	GTEX-139TT-0011-R3b-SM-5K7VL	GTEX-139UC-0011-R3b-SM-5K7VZ	GTEX-13CF2-0011-R3b-SM-5LZZ6	GTEX-13CIG-0011-R3b-SM-5K7XF	GTEX-13CZV-0011-R3a-SM-5KM27	GTEX-13FHO-0011-R3b-SM-5K7YA	GTEX-13FLV-0011-R3b-SM-5LZYP	GTEX-13IVO-0011-R3b-SM-5IJBJ	GTEX-13JVG-0011-R3b-SM-5LZXF	GTEX-13N1W-0011-R3a-SM-5MR5E	GTEX-13N2G-0011-R3b-SM-5MR5G	GTEX-13NYS-0011-R3b-SM-5MR41	GTEX-13O3O-0011-R3b-SM-5KM3R	GTEX-13O3Q-0011-R3a-SM-5P9H3	GTEX-13OVH-0011-R3a-SM-5KM49	GTEX-13OVJ-0011-R3b-SM-5P9H6	GTEX-13OVL-0011-R3b-SM-5L3I8	GTEX-13OW5-0011-R3a-SM-5L3I5	GTEX-13OW7-0011-R3a-SM-5O9DA	GTEX-13OW8-0011-R3a-SM-5L3I4	GTEX-13PLJ-0011-R3a-SM-5O9DT	GTEX-13PVQ-0011-R3b-SM-5O9D6	GTEX-13QIC-0011-R3a-SM-5P9HT	GTEX-13RTJ-0011-R3a-SM-5PNX7	GTEX-13RTL-0011-R3a-SM-5P9JP	GTEX-13S7M-0011-R3a-SM-5PNX2	GTEX-13SLW-0011-R3b-SM-5SI6Y	GTEX-13VXU-0011-R3b-SM-5O9CU	GTEX-13X6I-0011-R3b-SM-5P9HM	GTEX-13X6J-0011-R3b-SM-5P9K5	GTEX-13X6K-0011-R3b-SM-5PNUD	GTEX-1445S-0011-R3a-SM-5P9HY	GTEX-144GL-0011-R3a-SM-5P9HP	GTEX-145LS-0011-R3a-SM-5S2VJ	GTEX-145LU-0011-R3a-SM-5P9K2	GTEX-145MG-0011-R3b-SM-5SI67	GTEX-145MH-0011-R3b-SM-5P9JQ	GTEX-145MI-0011-R3b-SM-5PNWK	GTEX-1477Z-0011-R3b-SM-5PNX9	GTEX-14BIM-0011-R3b-SM-5S2RL	GTEX-N7MT-0011-R3a-SM-2I3GC	GTEX-NL3H-0011-R3a-SM-2I3GL	GTEX-NPJ8-0011-R3a-SM-2HMIW	GTEX-OHPN-0011-R3A-SM-2I5FC	GTEX-P44G-0011-R3A-SM-2I3FC	GTEX-PVOW-0011-R3A-SM-32PKX	GTEX-PWO3-0011-R3A-SM-2I5EX	GTEX-Q2AG-0011-R3A-SM-2HMJ9	GTEX-QDT8-0011-R3A-SM-32PKR	GTEX-QVUS-0011-R3A-SM-3GAFD	GTEX-RVPU-0011-R3A-SM-2XCAE	GTEX-RVPV-0011-R3A-SM-2TF63	GTEX-T2IS-0011-R3A-SM-32QPB	GTEX-T6MN-0011-R3A-SM-5CHS4-rep1	GTEX-UTHO-0011-R3A-SM-3GIK8	GTEX-WHSE-0011-R3A-SM-3P5ZM	GTEX-WL46-0011-R3A-SM-3TW8E	GTEX-WZTO-0011-R3B-SM-3NMC6	GTEX-X4EP-0011-R3A-SM-3P626	GTEX-X4XX-0011-R3B-SM-46MWK	GTEX-X585-0011-R3B-SM-46MVG	GTEX-XLM4-0011-R3B-SM-4AT6E	GTEX-XMD1-0011-R3B-SM-4AT5R	GTEX-XOTO-0011-R3A-SM-4B64W	GTEX-Y8DK-0011-R3A-SM-4RTW5	GTEX-YFC4-0011-R3a-SM-4RGLP	GTEX-YJ89-0011-R3b-SM-4V6EF	GTEX-Z93S-0011-R3b-SM-4RGNH	GTEX-ZAB4-0011-R3a-SM-4RGNQ	GTEX-ZDXO-0011-R3a-SM-4WKFS	GTEX-ZE9C-0011-R3a-SM-4WKGT	GTEX-ZF28-0011-R3a-SM-4WWDA	GTEX-ZUA1-0011-R3a-SM-4YCEE	GTEX-ZVT3-0011-R3b-SM-51MTJ	GTEX-ZVZQ-0011-R3a-SM-57WC7	GTEX-11GSP-0011-R5a-SM-57WBE	GTEX-11H98-0011-R5b-SM-57WCF	GTEX-11NV4-0011-R5a-SM-5NQ88	GTEX-11OF3-0011-R5a-SM-57WB4	GTEX-11TUW-0011-R5b-SM-5BC6Q	GTEX-11UD1-0011-R5b-SM-5P9FP	GTEX-11WQC-0011-R5a-SM-5BC74	GTEX-12WS9-0011-R5b-SM-5P9EV	GTEX-12WSA-0011-R5b-SM-5GU5I	GTEX-12WSB-0011-R5b-SM-5GU67	GTEX-12WSC-0011-R5b-SM-5CVNS	GTEX-12WSD-0011-R5b-SM-5CVNG	GTEX-12WSF-0011-R5a-SM-5HL8K	GTEX-12WSH-0011-R5b-SM-5P9F3	GTEX-12WSM-0011-R5a-SM-5EQ4Y	GTEX-12ZZW-0011-R5a-SM-5DUVN	GTEX-12ZZX-0011-R5a-SM-5HL89	GTEX-12ZZY-0011-R5a-SM-5EGL9	GTEX-12ZZZ-0011-R5a-SM-5EQ4M	GTEX-13112-0011-R5b-SM-5DUV8	GTEX-1313W-0011-R5b-SM-5L3EP	GTEX-131YS-0011-R5b-SM-5K7YB	GTEX-132Q8-0011-R5a-SM-5IJDM	GTEX-1399T-0011-R5b-SM-5IJDK	GTEX-139T8-0011-R5b-SM-5J1MO	GTEX-139TS-0011-R5b-SM-5J2MZ	GTEX-139TT-0011-R5b-SM-5K7W8	GTEX-139TU-0011-R5b-SM-5L3E1	GTEX-139UC-0011-R5b-SM-5K7VY	GTEX-13CF2-0011-R5a-SM-5LZWS	GTEX-13CIG-0011-R5b-SM-5L3F2	GTEX-13CZV-0011-R5a-SM-5K7XA	GTEX-13FHO-0011-R5b-SM-5LZZ3	GTEX-13FHP-0011-R5b-SM-5LZY2	GTEX-13FLV-0011-R5a-SM-5LZWT	GTEX-13FLW-0011-R5a-SM-5LZX6	GTEX-13FXS-0011-R5b-SM-5LZYE	GTEX-13G51-0011-R5a-SM-5L3EB	GTEX-13IVO-0011-R5a-SM-5L3CY	GTEX-13JUV-0011-R5a-SM-5LZY5	GTEX-13JVG-0011-R5a-SM-5MR4O	GTEX-13N1W-0011-R5b-SM-5MR5Q	GTEX-13N2G-0011-R5a-SM-5MR33	GTEX-13NYB-0011-R5a-SM-5MR45	GTEX-13NYS-0011-R5a-SM-5MR4D	GTEX-13NZA-0011-R5b-SM-5KM4K	GTEX-13O3O-0011-R5b-SM-5KM44	GTEX-13O3Q-0011-R5b-SM-5P9H4	GTEX-13OVH-0011-R5b-SM-5KM4L	GTEX-13OVJ-0011-R5a-SM-5P9H7	GTEX-13OVL-0011-R5b-SM-5L3FU	GTEX-13OW5-0011-R5b-SM-5L3FR	GTEX-13OW6-0011-R5a-SM-5O9BK	GTEX-13OW7-0011-R5b-SM-5O9DM	GTEX-13OW8-0011-R5b-SM-5L3FQ	GTEX-13PL6-0011-R5b-SM-5O9BI	GTEX-13PLJ-0011-R5a-SM-5O9BG	GTEX-13PVQ-0011-R5b-SM-5O9DI	GTEX-13RTJ-0011-R5a-SM-5P9HR	GTEX-13S7M-0011-R5b-SM-5P9HS	GTEX-13SLW-0011-R5b-SM-5SI6Z	GTEX-13SLX-0011-R5a-SM-5O9BV	GTEX-13VXU-0011-R5a-SM-5O9D7	GTEX-13X6I-0011-R5a-SM-5PNWW	GTEX-13X6J-0011-R5b-SM-5PNWT	GTEX-13X6K-0011-R5b-SM-5PNUE	GTEX-1445S-0011-R5a-SM-5PNUS	GTEX-144GL-0011-R5b-SM-5PNUJ	GTEX-144GO-0011-R5a-SM-5PNUR	GTEX-145LS-0011-R5a-SM-5SI65	GTEX-145MG-0011-R5b-SM-5S2VU	GTEX-145MH-0011-R5a-SM-5P9JT	GTEX-145MI-0011-R5a-SM-5Q5B4	GTEX-14753-0011-R5a-SM-5S2VW	GTEX-1477Z-0011-R5b-SM-5PNUO	GTEX-14ABY-0011-R5b-SM-5SI7B	GTEX-14BIM-0011-R5b-SM-5S2RM	GTEX-14BIN-0011-R5b-SM-5SI78	GTEX-N7MS-0011-R5a-SM-2HMK8	GTEX-N7MT-0011-R5a-SM-2I3G6	GTEX-NL3H-0011-R5a-SM-2I3GB	GTEX-NL4W-0011-R5a-SM-2I3GD	GTEX-NPJ8-0011-R5a-SM-2HMJY	GTEX-OHPN-0011-R5A-SM-2I5FF	GTEX-OXRN-0011-R5A-SM-2I5EF	GTEX-OXRO-0011-R5A-SM-2I5EG	GTEX-P44G-0011-R5A-SM-2I3FA	GTEX-P44H-0011-R5A-SM-2XCEX	GTEX-PVOW-0011-R5A-SM-32PL7	GTEX-PWO3-0011-R5A-SM-2I5EZ	GTEX-Q2AG-0011-R5A-SM-2HMJH	GTEX-QDT8-0011-R5A-SM-32PKN	GTEX-QMR6-0011-R5A-SM-32PKT	GTEX-QVJO-0011-R5A-SM-2S1QM	GTEX-R55E-0011-R5A-SM-2TC5N	GTEX-R55F-0011-R5A-SM-2TF5L	GTEX-RNOR-0011-R5A-SM-2TF4J	GTEX-RU72-0011-R5A-SM-2TF6U	GTEX-RVPU-0011-R5A-SM-2XCAD	GTEX-RVPV-0011-R5A-SM-2TF69	GTEX-S7PM-0011-R5A-SM-3NM8G	GTEX-S7SE-0011-R5A-SM-2XCDA	GTEX-T2IS-0011-R5A-SM-32QP4	GTEX-T5JC-0011-R5A-SM-32PLK	GTEX-TSE9-0011-R5A-SM-3DB7J	GTEX-UTHO-0011-R5A-SM-3GIJD	GTEX-WHSE-0011-R5A-SM-3P5ZO	GTEX-WL46-0011-R5A-SM-3LK6V	GTEX-WVLH-0011-R5A-SM-3MJFW	GTEX-WWYW-0011-R5A-SM-3NB3E	GTEX-WZTO-0011-R5B-SM-3NMC5	GTEX-X261-0011-R5A-SM-3NMB4	GTEX-X4EP-0011-R5A-SM-3P628	GTEX-X4XX-0011-R5A-SM-46MWN	GTEX-X585-0011-R5A-SM-46MVI	GTEX-XMD1-0011-R5A-SM-4AT47	GTEX-XOTO-0011-R5A-SM-4B657	GTEX-Y8DK-0011-R5B-SM-4RTW6	GTEX-YFC4-0011-R5a-SM-4RGLR	GTEX-YJ89-0011-R5a-SM-4V6GM	GTEX-Z93S-0011-R5b-SM-4RGNI	GTEX-ZAB4-0011-R5a-SM-4SOKC	GTEX-ZDXO-0011-R5a-SM-4WKG5	GTEX-ZE7O-0011-R5a-SM-57WBO	GTEX-ZE9C-0011-R5a-SM-5EGLO	GTEX-ZF28-0011-R5a-SM-4WWCZ	GTEX-ZUA1-0011-R5b-SM-51MTG	GTEX-ZV68-0011-R5a-SM-4YCDW	GTEX-ZVT3-0011-R5a-SM-51MSI	GTEX-ZVZQ-0011-R5b-SM-57WDC	GTEX-ZXG5-0011-R5b-SM-57WBN	GTEX-11GSP-0011-R11b-SM-5NQ7V	GTEX-11H98-0011-R11b-SM-5NQ6U	GTEX-11OF3-0011-R11a-SM-57WCR	GTEX-11WQC-0011-R11b-SM-57WD6	GTEX-11WQK-0011-R11a-SM-5BC6W	GTEX-11ZUS-0011-R11b-SM-5BC7B	GTEX-12126-0011-R11a-SM-5BC6X	GTEX-12WSB-0011-R11b-SM-57WBJ	GTEX-12WSC-0011-R11a-SM-5GU5J	GTEX-12WSE-0011-R11b-SM-5P9JW	GTEX-12WSF-0011-R11a-SM-5LZVT	GTEX-12WSH-0011-R11a-SM-5LZVM	GTEX-12WSI-0011-R11b-SM-5P9EZ	GTEX-12WSM-0011-R11a-SM-5DUX8	GTEX-12ZZX-0011-R11a-SM-5DUVJ	GTEX-12ZZZ-0011-R11a-SM-5EGLC	GTEX-1313W-0011-R11a-SM-5DUXN	GTEX-131XH-0011-R11a-SM-5EGLN	GTEX-131XW-0011-R11a-SM-5DUV9	GTEX-131YS-0011-R11b-SM-5EGLM	GTEX-132Q8-0011-R11b-SM-5DUW9	GTEX-1399T-0011-R11a-SM-5J2O1	GTEX-139TT-0011-R11b-SM-5LZV1	GTEX-139UC-0011-R11a-SM-5KM3J	GTEX-139UW-0011-R11a-SM-5IJGN	GTEX-13CF2-0011-R11b-SM-5LZXO	GTEX-13CZV-0011-R11b-SM-5N9FN	GTEX-13FHO-0011-R11b-SM-5LZYQ	GTEX-13FHP-0011-R11b-SM-5LZXP	GTEX-13FLV-0011-R11a-SM-5LZZ7	GTEX-13FTY-0011-R11a-SM-5IJEA	GTEX-13FXS-0011-R11a-SM-5L3DM	GTEX-13G51-0011-R11b-SM-5J2NE	GTEX-13IVO-0011-R11b-SM-5LZXQ	GTEX-13JUV-0011-R11a-SM-5LZYH	GTEX-13JVG-0011-R11a-SM-5KM53	GTEX-13N1W-0011-R11a-SM-5MR3D	GTEX-13N2G-0011-R11a-SM-5MR3F	GTEX-13NYB-0011-R11a-SM-5KM3Q	GTEX-13NYS-0011-R11b-SM-5MR4P	GTEX-13NZA-0011-R11b-SM-5KM4W	GTEX-13O3O-0011-R11b-SM-5KM4G	GTEX-13O3Q-0011-R11b-SM-5KM2W	GTEX-13OVH-0011-R11b-SM-5KM4X	GTEX-13OVJ-0011-R11a-SM-5P9H8	GTEX-13OVL-0011-R11b-SM-5L3G7	GTEX-13OW5-0011-R11b-SM-5L3GG	GTEX-13OW6-0011-R11a-SM-5L3H2	GTEX-13OW7-0011-R11a-SM-5O9DY	GTEX-13OW8-0011-R11a-SM-5L3GT	GTEX-13PLJ-0011-R11b-SM-5O9BS	GTEX-13PVQ-0011-R11a-SM-5O9DU	GTEX-13QIC-0011-R11b-SM-5O9BU	GTEX-13RTJ-0011-R11a-SM-5O9CK	GTEX-13S7M-0011-R11b-SM-5P9HU	GTEX-13SLW-0011-R11a-SM-5SI8Q	GTEX-13SLX-0011-R11b-SM-5O9C8	GTEX-13VXU-0011-R11b-SM-5O9DJ	GTEX-13X6I-0011-R11a-SM-5P9HN	GTEX-13X6J-0011-R11a-SM-5P9HE	GTEX-13X6K-0011-R11a-SM-5P9F5	GTEX-144GL-0011-R11b-SM-5P9F6	GTEX-145LU-0011-R11b-SM-5P9JX	GTEX-145MH-0011-R11a-SM-5P9HQ	GTEX-145MI-0011-R11a-SM-5P9JZ	GTEX-14ABY-0011-R11a-SM-5SI7C	GTEX-14BIM-0011-R11b-SM-5S2RN	GTEX-14BIN-0011-R11a-SM-5SI79	GTEX-N7MS-0011-R11A-SM-2HMJS	GTEX-N7MT-0011-R11A-SM-2I3DZ	GTEX-NL3H-0011-R11A-SM-2I3E6	GTEX-NL4W-0011-R11A-SM-2I3DW	GTEX-NPJ7-0011-R11A-SM-2I3E8	GTEX-NPJ8-0011-R11A-SM-2YUMS	GTEX-OHPN-0011-R11A-SM-2I5FM	GTEX-P44G-0011-R11A-SM-2I3FD	GTEX-P44H-0011-R11A-SM-2XCER	GTEX-Q2AG-0011-R11A-SM-2HMKZ	GTEX-QDT8-0011-R11A-SM-32PKD	GTEX-QMR6-0011-R11A-SM-32PKK	GTEX-R55E-0011-R11A-SM-2TC6I	GTEX-RVPU-0011-R11A-SM-2XCAF	GTEX-RVPV-0011-R11A-SM-2TF6F	GTEX-S7SE-0011-R11A-SM-2XCDD	GTEX-T2IS-0011-R11A-SM-32QPC	GTEX-T5JC-0011-R11A-SM-32PMB	GTEX-UTHO-0011-R11A-SM-3GIJE	GTEX-WHSE-0011-R11A-SM-3P5YY	GTEX-WL46-0011-R11A-SM-3MJFT	GTEX-WVLH-0011-R11A-SM-3MJFO	GTEX-WWYW-0011-R11A-SM-3NB38	GTEX-WZTO-0011-R11A-SM-4E3K9	GTEX-X261-0011-R11A-SM-4E3JY	GTEX-X4EP-0011-R11B-SM-4QASK	GTEX-X4XX-0011-R11A-SM-46MWQ	GTEX-X585-0011-R11B-SM-46MUZ	GTEX-XLM4-0011-R11A-SM-4AT46	GTEX-XMD1-0011-R11A-SM-4AT5J	GTEX-XOTO-0011-R11B-SM-4B64O	GTEX-Y8DK-0011-R11A-SM-4SOK2	GTEX-YFC4-0011-R11a-SM-4SOK6	GTEX-YJ89-0011-R11a-SM-4SOKA	GTEX-Z93S-0011-R11a-SM-4RGNN	GTEX-ZAB4-0011-R11a-SM-4SOKI	GTEX-ZDXO-0011-R11a-SM-4WWD9	GTEX-ZE7O-0011-R11a-SM-57WBC	GTEX-ZE9C-0011-R11a-SM-4WKGG	GTEX-ZF28-0011-R11a-SM-4WWEI	GTEX-ZUA1-0011-R11b-SM-51MTI	GTEX-ZVT3-0011-R11b-SM-57WBI	GTEX-ZVZQ-0011-R11a-SM-51MS6	GTEX-111FC-3326-SM-5GZYV	GTEX-1128S-2826-SM-5N9DI	GTEX-117XS-3126-SM-5GIDP	GTEX-1192X-3226-SM-5987D	GTEX-11DXW-1026-SM-5H11K	GTEX-11DXY-3126-SM-5N9BT	GTEX-11DYG-2926-SM-5H132	GTEX-11DZ1-2926-SM-5A5KI	GTEX-11EI6-2926-SM-5985U	GTEX-11EMC-3326-SM-5P9JH	GTEX-11EQ8-2826-SM-5N9C1	GTEX-11GSO-3026-SM-5Q5AL	GTEX-11GSP-3126-SM-5A5LL	GTEX-11NUK-3026-SM-5986K	GTEX-11NV4-2226-SM-5BC4T	GTEX-11O72-2826-SM-5HL6W	GTEX-11OC5-0626-SM-5HL6M	GTEX-11OF3-3126-SM-5GU5E	GTEX-11ONC-3026-SM-5985W	GTEX-11PRG-2826-SM-5BC54	GTEX-11TTK-2826-SM-5GU5K	GTEX-11WQK-3126-SM-5EGI2	GTEX-11ZTS-3226-SM-5EGID	GTEX-11ZUS-2826-SM-5EQKW	GTEX-11ZVC-3026-SM-59HJM	GTEX-12126-0926-SM-5FQTW	GTEX-12696-3026-SM-5FQTU	GTEX-1269C-3126-SM-5EGI6	GTEX-12WS9-2826-SM-5FQU9	GTEX-12WSB-3026-SM-59HKM	GTEX-12WSC-2926-SM-5BC5Z	GTEX-12WSD-3026-SM-5LZU7	GTEX-12WSE-2926-SM-5RQJ9	GTEX-12WSH-3126-SM-5LZW8	GTEX-12WSM-2126-SM-5GCOC	GTEX-12ZZX-2826-SM-5BC6K	GTEX-12ZZY-2926-SM-5DUXO	GTEX-12ZZZ-3126-SM-5LZU6	GTEX-13112-2926-SM-5DUWT	GTEX-1313W-3026-SM-5LZUZ	GTEX-131XH-2926-SM-5LZU4	GTEX-131YS-3026-SM-5EGHY	GTEX-132Q8-2926-SM-5IFFP	GTEX-1399T-3126-SM-5IJFS	GTEX-139TS-3126-SM-5LZWX	GTEX-139TT-2626-SM-5LZUB	GTEX-139UC-3226-SM-5N9EZ	GTEX-13CF2-3026-SM-5IFFX	GTEX-13FHO-2926-SM-5L3ES	GTEX-13FHP-2926-SM-5IJG9	GTEX-13FXS-3026-SM-5LZYO	GTEX-13G51-3126-SM-5IJG7	GTEX-13JUV-3026-SM-5K7WX	GTEX-13JVG-3226-SM-5IJGJ	GTEX-13N2G-3126-SM-5IJGL	GTEX-13NYB-3226-SM-5J2ND	GTEX-13NZ8-3026-SM-5L3D4	GTEX-13O3O-3026-SM-5KM42	GTEX-13O3Q-3026-SM-5IJGD	GTEX-13OVH-2926-SM-5IJFH	GTEX-13OVJ-2726-SM-5IJG6	GTEX-13OVL-3026-SM-5IJF1	GTEX-13OW5-3126-SM-5MR3Y	GTEX-13OW6-2926-SM-5KM29	GTEX-13OW7-2926-SM-5MR3Z	GTEX-13OW8-2926-SM-5L3FV	GTEX-13PDP-2926-SM-5N9E8	GTEX-13PVQ-2926-SM-5L3HJ	GTEX-13QIC-3026-SM-5LU58	GTEX-13RTJ-3126-SM-5S2Q4	GTEX-13S7M-3026-SM-5S2QQ	GTEX-13VXU-3026-SM-5LU3K	GTEX-13X6I-2926-SM-5Q5C3	GTEX-13X6K-2826-SM-5O9DS	GTEX-144GL-2926-SM-5O99F	GTEX-145LS-3026-SM-5O99S	GTEX-145LU-2626-SM-5LU9Z	GTEX-145MG-3126-SM-5Q5D3	GTEX-145MH-2926-SM-5Q5D2	GTEX-145MI-3126-SM-5Q5CF	GTEX-147F4-3026-SM-5Q5BJ	GTEX-14A5I-2826-SM-5SIBF	GTEX-14ASI-2926-SM-5Q5DG	GTEX-14BIM-3126-SM-5Q5C7	GTEX-14BIN-3326-SM-5Q5E6	GTEX-14C5O-2926-SM-5RQI1	GTEX-14DAQ-3026-SM-5S2QZ	GTEX-14E7W-2926-SM-5S2R8	GTEX-NPJ7-2826-SM-2I3FU	GTEX-OHPN-2626-SM-2I5H1	GTEX-P44G-2526-SM-2I5EK	GTEX-P44H-2426-SM-2XCEJ	GTEX-PVOW-2626-SM-32PL8	GTEX-PWO3-1026-SM-2I5F2	GTEX-Q2AG-2826-SM-2HMJQ	GTEX-QDT8-3026-SM-32PKB	GTEX-QMR6-1326-SM-32PLB	GTEX-QVJO-1325-SM-2S1QX	GTEX-QVUS-2926-SM-3GIJB	GTEX-R55E-2526-SM-2TC6H	GTEX-R55F-1226-SM-2TF59	GTEX-RNOR-2226-SM-2TF5O	GTEX-RU72-2926-SM-2TF66	GTEX-S7SE-2526-SM-2XCDL	GTEX-T2IS-2926-SM-32QPO	GTEX-T5JC-2326-SM-32PMR	GTEX-UTHO-2926-SM-3P5Z9	GTEX-WHSE-2926-SM-3NMBG	GTEX-WL46-2826-SM-3LK81	GTEX-WVLH-2926-SM-3MJG5	GTEX-WWYW-3026-SM-3NB36	GTEX-WZTO-2826-SM-3NM8P	GTEX-X261-3126-SM-4PQZC	GTEX-X4EP-3026-SM-3P5YP	GTEX-X4XX-2926-SM-3NMB1	GTEX-XLM4-2926-SM-4AT59	GTEX-XMD1-2826-SM-4AT5F	GTEX-XOTO-2926-SM-4B65G	GTEX-Y111-2826-SM-4TT3O	GTEX-Y8DK-0726-SM-4TT3S	GTEX-YFC4-3026-SM-5IFJK	GTEX-YJ89-2926-SM-5P9IT	GTEX-Z93S-2826-SM-57WBL	GTEX-ZAB4-2926-SM-57WCV	GTEX-ZAJG-3026-SM-5HL92	GTEX-ZAK1-2926-SM-5HL9S	GTEX-ZDXO-2926-SM-4WKFM	GTEX-ZF28-2926-SM-4WKG1	GTEX-ZUA1-2926-SM-59HL3	GTEX-ZVT3-2926-SM-5GU6M	GTEX-ZYFD-2926-SM-5GID9	GTEX-ZYY3-3026-SM-5GIEJ	GTEX-ZZPT-2926-SM-5EQ5S	GTEX-1117F-3226-SM-5N9CT	GTEX-111FC-3126-SM-5GZZ2	GTEX-1128S-2726-SM-5H12C	GTEX-117XS-3026-SM-5N9CA	GTEX-117YW-2926-SM-5GIEQ	GTEX-1192X-3126-SM-5N9BY	GTEX-11DXW-1126-SM-5H12Q	GTEX-11DXY-3226-SM-5GIDE	GTEX-11EI6-3026-SM-5GZZO	GTEX-11EMC-3226-SM-5EGKW	GTEX-11GS4-3126-SM-5A5LH	GTEX-11GSO-2926-SM-5HL73	GTEX-11GSP-3226-SM-5986O	GTEX-11NUK-2926-SM-5A5MD	GTEX-11NV4-2126-SM-5N9DS	GTEX-11O72-2926-SM-5BC4V	GTEX-11OC5-0726-SM-5P9JK	GTEX-11OF3-2926-SM-5HL78	GTEX-11ONC-2926-SM-5P9JM	GTEX-11PRG-2926-SM-5987A	GTEX-11TTK-2926-SM-5PNYP	GTEX-11TUW-3126-SM-5GU4Y	GTEX-11WQK-3026-SM-5EQL6	GTEX-11ZUS-2926-SM-5FQSL	GTEX-12126-1026-SM-5P9JJ	GTEX-12696-2926-SM-5FQTG	GTEX-12WS9-2926-SM-5EGL8	GTEX-12WSA-2926-SM-5EQ4D	GTEX-12WSC-3026-SM-5GCNF	GTEX-12WSD-3126-SM-5HL7P	GTEX-12WSH-3026-SM-5CVNI	GTEX-12ZZW-2926-SM-5LZUP	GTEX-12ZZX-2926-SM-5GCOQ	GTEX-12ZZY-3026-SM-5GCOU	GTEX-12ZZZ-3026-SM-5BC67	GTEX-1313W-3126-SM-5LZUI	GTEX-131XW-3126-SM-5LZUC	GTEX-131YS-3126-SM-5KLYT	GTEX-132Q8-3026-SM-5PNVG	GTEX-1399T-3026-SM-5KLZC	GTEX-139T8-1026-SM-5J2MC	GTEX-139UC-3126-SM-5J1OY	GTEX-13FHO-3026-SM-5J1O9	GTEX-13FHP-3026-SM-5IJBS	GTEX-13FLW-1426-SM-5K7YE	GTEX-13FXS-3126-SM-5J2NN	GTEX-13G51-3026-SM-5IJB8	GTEX-13IVO-2926-SM-5L3CZ	GTEX-13JUV-2926-SM-5LZX7	GTEX-13JVG-3126-SM-5L3FH	GTEX-13NYB-3026-SM-5IJD7	GTEX-13NYC-2826-SM-5K7WR	GTEX-13NYS-3126-SM-5KLYV	GTEX-13O3O-3126-SM-5KM3H	GTEX-13O3Q-2926-SM-5KM45	GTEX-13OVH-3026-SM-5MR4N	GTEX-13OVJ-2826-SM-5L3GW	GTEX-13OW6-3026-SM-5J2MI	GTEX-13OW7-3026-SM-5L3GY	GTEX-13OW8-2826-SM-5L3GC	GTEX-13PL6-3126-SM-5LUAR	GTEX-13PVQ-3026-SM-5SI93	GTEX-13QIC-2926-SM-5J2NF	GTEX-13S7M-3126-SM-5RQJQ	GTEX-13SLX-3126-SM-5S2Q5	GTEX-13VXU-2926-SM-5LU5C	GTEX-13X6J-3026-SM-5Q5CU	GTEX-13X6K-2926-SM-5Q5D5	GTEX-1445S-3026-SM-5O9BR	GTEX-144FL-3026-SM-5O99C	GTEX-144GL-3026-SM-5Q5CW	GTEX-145LS-3126-SM-5Q5BY	GTEX-145MF-2726-SM-5O995	GTEX-145MG-3026-SM-5RQJA	GTEX-145MH-3026-SM-5Q5DZ	GTEX-147GR-3026-SM-5S2ML	GTEX-14A5I-2926-SM-5Q5CQ	GTEX-14ASI-3026-SM-5S2PN	GTEX-14BMV-3026-SM-5S2PQ	GTEX-NPJ7-2726-SM-2I3FT	GTEX-OHPN-2526-SM-2I5H3	GTEX-OXRN-2426-SM-2I5EQ	GTEX-P44G-2426-SM-2I5ER	GTEX-PVOW-2526-SM-2XCF7	GTEX-PWO3-0926-SM-2I5EY	GTEX-Q2AG-2926-SM-2HMJ3	GTEX-QDT8-2926-SM-32PKC	GTEX-QMR6-1426-SM-32PLA	GTEX-QVJO-1426-SM-2S1QY	GTEX-QVUS-2826-SM-3GADB	GTEX-RNOR-2326-SM-2TF4I	GTEX-RU72-3026-SM-5SI7Y	GTEX-T2IS-3026-SM-32QPM	GTEX-T5JC-2426-SM-3NMDB	GTEX-TSE9-3026-SM-3DB76	GTEX-UTHO-3026-SM-3GAFB	GTEX-WHSE-3026-SM-3P5ZH	GTEX-WL46-2926-SM-3LK82	GTEX-WVLH-3026-SM-3MJG9	GTEX-WWYW-3126-SM-3NB39	GTEX-WZTO-2926-SM-3NM9I	GTEX-X4XX-3026-SM-3NMB2	GTEX-X585-3026-SM-46MWF	GTEX-XLM4-3026-SM-4AT6L	GTEX-XMD1-2926-SM-4AT42	GTEX-XOTO-3026-SM-4B65M	GTEX-Y111-2726-SM-4TT3N	GTEX-Y8DK-0826-SM-4TT3T	GTEX-YFC4-3126-SM-5PNV6	GTEX-YJ89-3026-SM-5IFJI	GTEX-Z93S-2926-SM-57WB9	GTEX-ZAJG-3126-SM-5HL9J	GTEX-ZAK1-3026-SM-5S2MJ	GTEX-ZDXO-2126-SM-4WKFI	GTEX-ZE7O-3126-SM-5HL5X	GTEX-ZE9C-3026-SM-4WKHB	GTEX-ZF28-3026-SM-4WKHP	GTEX-ZUA1-3026-SM-59HJC	GTEX-ZVT3-3026-SM-5E43N	GTEX-ZYFD-3026-SM-5E44C	GTEX-ZYY3-3126-SM-5SI9L	GTEX-ZZPT-3026-SM-5GZXH	GTEX-11GSP-0011-R10a-SM-5NQ7J	GTEX-11H98-0011-R10b-SM-5NQ98	GTEX-11WQC-0011-R10a-SM-57WCT	GTEX-11WQK-0011-R10a-SM-5BC6R	GTEX-11ZUS-0011-R10b-SM-5BC79	GTEX-12126-0011-R10b-SM-5BC6T	GTEX-12WS9-0011-R10a-SM-57WBV	GTEX-12WSA-0011-R10b-SM-5P9ET	GTEX-12WSC-0011-R10a-SM-5GU57	GTEX-12WSD-0011-R10b-SM-5GU79	GTEX-12WSE-0011-R10b-SM-5P9JV	GTEX-12WSF-0011-R10a-SM-5LZVH	GTEX-12WSH-0011-R10a-SM-5LZUS	GTEX-12WSM-0011-R10a-SM-5DUWV	GTEX-12ZZW-0011-R10b-SM-5HL9X	GTEX-12ZZX-0011-R10b-SM-5DUWK	GTEX-12ZZY-0011-R10b-SM-5HL7W	GTEX-12ZZZ-0011-R10a-SM-5P9HC	GTEX-1313W-0011-R10b-SM-5DUXA	GTEX-131XH-0011-R10a-SM-5EGLJ	GTEX-131XW-0011-R10a-SM-5DUVA	GTEX-131YS-0011-R10b-SM-5EQ5N	GTEX-132Q8-0011-R10b-SM-5DUWZ	GTEX-139TS-0011-R10a-SM-5K7TU	GTEX-13CZV-0011-R10b-SM-5LZYD	GTEX-13FHO-0011-R10b-SM-5J2MM	GTEX-13FLV-0011-R10b-SM-5LZZ2	GTEX-13FLW-0011-R10b-SM-5LZZF	GTEX-13FTZ-0011-R10b-SM-5KLZS	GTEX-13FXS-0011-R10a-SM-5J2MA	GTEX-13G51-0011-R10b-SM-5LZYF	GTEX-13IVO-0011-R10a-SM-5LZY3	GTEX-13JUV-0011-R10b-SM-5LZXR	GTEX-13JVG-0011-R10b-SM-5KM2P	GTEX-13N1W-0011-R10b-SM-5MR4H	GTEX-13N2G-0011-R10a-SM-5MR34	GTEX-13NYB-0011-R10a-SM-5KM43	GTEX-13NYS-0011-R10a-SM-5MR4S	GTEX-13NZA-0011-R10b-SM-5KM54	GTEX-13O3O-0011-R10a-SM-5LUA9	GTEX-13O3Q-0011-R10b-SM-5KM39	GTEX-13OVJ-0011-R10b-SM-5L3HT	GTEX-13OVL-0011-R10a-SM-5L3GS	GTEX-13OW6-0011-R10a-SM-5L3HE	GTEX-13OW7-0011-R10a-SM-5L3H3	GTEX-13OW8-0011-R10a-SM-5L3H6	GTEX-13QIC-0011-R10a-SM-5O9C7	GTEX-13QJC-0011-R10a-SM-5SI63	GTEX-13RTJ-0011-R10b-SM-5O9CW	GTEX-13S7M-0011-R10b-SM-5PNZB	GTEX-13SLW-0011-R10a-SM-5S2UI	GTEX-13SLX-0011-R10a-SM-5P9HV	GTEX-13X6I-0011-R10a-SM-5PNWI	GTEX-13X6J-0011-R10b-SM-5PNWA	GTEX-13X6K-0011-R10a-SM-5P9JR	GTEX-1445S-0011-R10a-SM-5PNWB	GTEX-145LS-0011-R10a-SM-5PNUQ	GTEX-145LU-0011-R10a-SM-5PNWJ	GTEX-145MG-0011-R10a-SM-5PNWG	GTEX-145MH-0011-R10b-SM-5PNUK	GTEX-145MI-0011-R10a-SM-5PNZD	GTEX-14753-0011-R10b-SM-5S2WE	GTEX-1477Z-0011-R10b-SM-5S2RF	GTEX-147F4-0011-R10b-SM-5S2WC	GTEX-147GR-0011-R10b-SM-5S2UM	GTEX-14ASI-0011-R10b-SM-5S2VZ	GTEX-14BIL-0011-R10a-SM-5SI75	GTEX-14BIN-0011-R10a-SM-5S2UA	GTEX-N7MS-0011-R10A-SM-2HMJK	GTEX-N7MT-0011-R10A-SM-2I3E1	GTEX-NL3H-0011-R10A-SM-2I3E9	GTEX-NL4W-0011-R10A-SM-2I3DY	GTEX-NPJ7-0011-R10A-SM-2I3E5	GTEX-NPJ8-0011-R10A-SM-2YUMO	GTEX-OXRN-0011-R10A-SM-2I5GC	GTEX-OXRO-0011-R10A-SM-2I5EH	GTEX-P44G-0011-R10A-SM-2I3FF	GTEX-P44H-0011-R10A-SM-2XCEK	GTEX-Q2AG-0011-R10A-SM-2HMLA	GTEX-QDT8-0011-R10A-SM-32PKG	GTEX-QMR6-0011-R10A-SM-32PKO	GTEX-QVJO-0011-R10A-SM-2S1QJ	GTEX-QVUS-0011-R10A-SM-3GIK3	GTEX-RU72-0011-R10A-SM-2TF6D	GTEX-RVPU-0011-R10A-SM-2XCAH	GTEX-S7SE-0011-R10A-SM-2XCDF	GTEX-T5JC-0011-R10A-SM-32PM2	GTEX-UTHO-0011-R10A-SM-3GIJQ	GTEX-WL46-0011-R10A-SM-3MJFQ	GTEX-WVLH-0011-R10A-SM-3MJFM	GTEX-WWYW-0011-R10A-SM-3NB35	GTEX-WZTO-0011-R10B-SM-4E3KB	GTEX-X261-0011-R10B-SM-4E3JT	GTEX-X4EP-0011-R10B-SM-4QASJ	GTEX-X4XX-0011-R10B-SM-46MWO	GTEX-X4XY-0011-R10B-SM-46MWS	GTEX-X585-0011-R10A-SM-46MUY	GTEX-XLM4-0011-R10A-SM-4AT5P	GTEX-XMD1-0011-R10A-SM-4AT4A	GTEX-Y8DK-0011-R10A-SM-4SOK1	GTEX-YFC4-0011-R10a-SM-4SOK5	GTEX-YJ89-0011-R10a-SM-4SOK9	GTEX-Z93S-0011-R10a-SM-4RGNM	GTEX-ZAB4-0011-R10a-SM-4SOKH	GTEX-ZDXO-0011-R10a-SM-4WWD8	GTEX-ZE7O-0011-R10a-SM-57WAZ	GTEX-ZF28-0011-R10a-SM-4WWEH	GTEX-ZUA1-0011-R10a-SM-51MT6	GTEX-ZV68-0011-R10a-SM-51MT7	GTEX-ZVT3-0011-R10b-SM-57WB6	GTEX-ZVZQ-0011-R10b-SM-51MRT	GTEX-ZXG5-0011-R10a-SM-57WDD	GTEX-11GSO-0011-R1b-SM-57WD3	GTEX-11ONC-0011-R1a-SM-57WD4	GTEX-11UD1-0011-R1b-SM-5BC7D	GTEX-11ZTS-0011-R1a-SM-5BC71	GTEX-11ZVC-0011-R1b-SM-5BC6M	GTEX-1212Z-0011-R1b-SM-5BC72	GTEX-12WSB-0011-R1b-SM-5P9EY	GTEX-12WSD-0011-R1b-SM-5LZVY	GTEX-12WSE-0011-R1b-SM-5GU4V	GTEX-12WSF-0011-R1a-SM-5DUVI	GTEX-12WSH-0011-R1a-SM-5GU5V	GTEX-12WSM-0011-R1a-SM-5LZW6	GTEX-12ZZX-0011-R1a-SM-5EQ6B	GTEX-13112-0011-R1b-SM-5HL7K	GTEX-1313W-0011-R1b-SM-5EQ4A	GTEX-131XH-0011-R1a-SM-5DUWA	GTEX-131YS-0011-R1a-SM-5DUXC	GTEX-132Q8-0011-R1a-SM-5EGLK	GTEX-1399T-0011-R1b-SM-5DUWN	GTEX-139T8-0011-R1a-SM-5HL75	GTEX-139TT-0011-R1a-SM-5LZVD	GTEX-13CF2-0011-R1a-SM-5LZY1	GTEX-13FHO-0011-R1b-SM-5KLZG	GTEX-13FHP-0011-R1b-SM-5K7XL	GTEX-13FLW-0011-R1b-SM-5LZX2	GTEX-13FTY-0011-R1a-SM-5LZXE	GTEX-13FXS-0011-R1a-SM-5K7U6	GTEX-13G51-0011-R1a-SM-5LZYR	GTEX-13JUV-0011-R1a-SM-5LZY4	GTEX-13JVG-0011-R1a-SM-5KM32	GTEX-13N1W-0011-R1b-SM-5MR4T	GTEX-13N2G-0011-R1b-SM-5MR3G	GTEX-13NYB-0011-R1b-SM-5KM4F	GTEX-13NYS-0011-R1b-SM-5MR55	GTEX-13NZ8-0011-R1b-SM-5KM3V	GTEX-13NZA-0011-R1b-SM-5LUAF	GTEX-13O3O-0011-R1b-SM-5KM2K	GTEX-13O3Q-0011-R1b-SM-5KM3L	GTEX-13OVJ-0011-R1b-SM-5L3I6	GTEX-13OVL-0011-R1a-SM-5L3H5	GTEX-13OW5-0011-R1b-SM-5L3GE	GTEX-13OW6-0011-R1a-SM-5L3HQ	GTEX-13OW7-0011-R1b-SM-5L3HF	GTEX-13OW8-0011-R1a-SM-5L3HI	GTEX-13PDP-0011-R1a-SM-5PNX5	GTEX-13QIC-0011-R1a-SM-5O9CJ	GTEX-13QJC-0011-R1b-SM-5S2UU	GTEX-13RTJ-0011-R1a-SM-5O9D9	GTEX-13RTL-0011-R1a-SM-5PNZ8	GTEX-13S7M-0011-R1b-SM-5PNZE	GTEX-13SLW-0011-R1a-SM-5S2W7	GTEX-13X6I-0011-R1b-SM-5PNZC	GTEX-144GL-0011-R1a-SM-5PNZ5	GTEX-144GO-0011-R1a-SM-5PNWO	GTEX-145LS-0011-R1b-SM-5PNUP	GTEX-145LU-0011-R1a-SM-5Q5CE	GTEX-145MH-0011-R1b-SM-5PNWY	GTEX-14ASI-0011-R1b-SM-5S2TY	GTEX-N7MS-0011-R1a-SM-2HMJG	GTEX-N7MT-0011-R1a-SM-5SI7S	GTEX-NL3H-0011-R1a-SM-48TDJ	GTEX-NPJ7-0011-R1a-SM-3GACT	GTEX-OHPN-0011-R1A-SM-2I5GB	GTEX-P44G-0011-R1A-SM-2I3FE	GTEX-P44H-0011-R1A-SM-3NM8J	GTEX-PVOW-0011-R1A-SM-32PL6	GTEX-PWO3-0011-R1A-SM-2I5EW	GTEX-Q2AG-0011-R1A-SM-2HMJI	GTEX-QDT8-0011-R1A-SM-32PKS	GTEX-QMR6-0011-R1A-SM-32PKW	GTEX-QVJO-0011-R1A-SM-2S1QI	GTEX-QVUS-0011-R1A-SM-3GAD2	GTEX-R55E-0011-R1A-SM-2TC6N	GTEX-RVPU-0011-R1A-SM-2XCAI	GTEX-S7SE-0011-R1A-SM-2XCDE	GTEX-T5JC-0011-R1A-SM-32PM6	GTEX-TSE9-0011-R1A-SM-3DB7E	GTEX-UTHO-0011-R1A-SM-3GIJO	GTEX-WHSE-0011-R1A-SM-3P5ZK	GTEX-WL46-0011-R1A-SM-3LK6M	GTEX-WVLH-0011-R1A-SM-4MVOK	GTEX-WWYW-0011-R1A-SM-3TW8G	GTEX-WZTO-0011-R1B-SM-3NMAR	GTEX-X4EP-0011-R1A-SM-3P624	GTEX-X4XX-0011-R1B-SM-3P622	GTEX-X585-0011-R1B-SM-46MVE	GTEX-XMD1-0011-R1A-SM-4AT4C	GTEX-XOTO-0011-R1B-SM-4B65C	GTEX-Y8DK-0011-R1A-SM-4RGLO	GTEX-YFC4-0011-R1a-SM-4V6EH	GTEX-YJ89-0011-R1a-SM-4RGLS	GTEX-ZAB4-0011-R1a-SM-4RGNO	GTEX-ZDXO-0011-R1a-SM-4WKF4	GTEX-ZE7O-0011-R1a-SM-57WDM	GTEX-ZF28-0011-R1a-SM-4WWD1	GTEX-ZUA1-0011-R1a-SM-4YCE2	GTEX-ZVZQ-0011-R1a-SM-57WBU	GTEX-11GSP-0011-R8b-SM-5NQ79	GTEX-11H98-0011-R8a-SM-5NQ8V	GTEX-11OF3-0011-R8b-SM-57WCS	GTEX-11ONC-0011-R8b-SM-5NQ87	GTEX-11WQC-0011-R8b-SM-57WCH	GTEX-11WQK-0011-R8a-SM-5BC7C	GTEX-11ZTS-0011-R8a-SM-57WDI	GTEX-11ZUS-0011-R8a-SM-5BC73	GTEX-12WSA-0011-R8a-SM-5P9EX	GTEX-12WSM-0011-R8a-SM-5DUWJ	GTEX-12ZZX-0011-R8a-SM-5DUW8	GTEX-1313W-0011-R8a-SM-5DUVM	GTEX-131XH-0011-R8a-SM-5EGLL	GTEX-131XW-0011-R8a-SM-5DUWY	GTEX-132Q8-0011-R8b-SM-5DUWX	GTEX-1399T-0011-R8b-SM-5IJD8	GTEX-139TS-0011-R8a-SM-5J1NP	GTEX-139UC-0011-R8b-SM-5IJCL	GTEX-13CF2-0011-R8b-SM-5IJCX	GTEX-13CIG-0011-R8b-SM-5LZX5	GTEX-13FLV-0011-R8a-SM-5LZZE	GTEX-13FLW-0011-R8b-SM-5J1MZ	GTEX-13FXS-0011-R8a-SM-5J1MN	GTEX-13G51-0011-R8b-SM-5LZZ4	GTEX-13IVO-0011-R8a-SM-5L3DY	GTEX-13JVG-0011-R8a-SM-5KM3E	GTEX-13N1W-0011-R8a-SM-5MR56	GTEX-13NYB-0011-R8a-SM-5KM4R	GTEX-13NYS-0011-R8a-SM-5MR5H	GTEX-13NZ8-0011-R8b-SM-5KM48	GTEX-13NZA-0011-R8b-SM-5KM2Q	GTEX-13O3O-0011-R8b-SM-5LUAL	GTEX-13O3Q-0011-R8b-SM-5KM2J	GTEX-13OVH-0011-R8b-SM-5MR35	GTEX-13OVJ-0011-R8b-SM-5L3FS	GTEX-13OVL-0011-R8a-SM-5L3HH	GTEX-13OW5-0011-R8a-SM-5L3GQ	GTEX-13OW6-0011-R8a-SM-5L3GF	GTEX-13OW7-0011-R8b-SM-5L3HR	GTEX-13OW8-0011-R8a-SM-5L3G5	GTEX-13PDP-0011-R8b-SM-5O9CS	GTEX-13QIC-0011-R8b-SM-5O9CV	GTEX-13QJC-0011-R8b-SM-5S2U6	GTEX-13RTJ-0011-R8b-SM-5O9DL	GTEX-13SLW-0011-R8b-SM-5SI64	GTEX-13SLX-0011-R8b-SM-5PNWZ	GTEX-13X6I-0011-R8a-SM-5PNZF	GTEX-13X6J-0011-R8b-SM-5PNUA	GTEX-13X6K-0011-R8b-SM-5PNZ4	GTEX-1445S-0011-R8a-SM-5PNWX	GTEX-144GL-0011-R8a-SM-5Q5B1	GTEX-145LS-0011-R8b-SM-5PNXA	GTEX-145LU-0011-R8b-SM-5PNZG	GTEX-145MH-0011-R8a-SM-5PNUL	GTEX-145MI-0011-R8b-SM-5PNZ9	GTEX-14753-0011-R8b-SM-5S2U1	GTEX-147F4-0011-R8b-SM-5S2UN	GTEX-14ASI-0011-R8b-SM-5S2UB	GTEX-N7MS-0011-R8a-SM-2YUMK	GTEX-N7MT-0011-R8a-SM-2I5GU	GTEX-NL3H-0011-R8a-SM-5S2VF	GTEX-NL4W-0011-R8a-SM-2I3G4	GTEX-NPJ7-0011-R8a-SM-2I3G2	GTEX-NPJ8-0011-R8a-SM-2HMLG	GTEX-P44H-0011-R8A-SM-2XCEL	GTEX-PWO3-0011-R8A-SM-2I5GD	GTEX-Q2AG-0011-R8A-SM-2HMK5	GTEX-QDT8-0011-R8A-SM-32PKE	GTEX-QMR6-0011-R8A-SM-32PKJ	GTEX-QVJO-0011-R8A-SM-447C7	GTEX-QVUS-0011-R8A-SM-3GAD7	GTEX-R55E-0011-R8A-SM-2TC66	GTEX-R55F-0011-R8A-SM-2TF4F	GTEX-RU72-0011-R8A-SM-2TF61	GTEX-S7SE-0011-R8A-SM-2XCDG	GTEX-T5JC-0011-R8A-SM-32PLM	GTEX-T6MN-0011-R8A-SM-32QP3	GTEX-TSE9-0011-R8A-SM-3DB7R	GTEX-WHSE-0011-R8A-SM-3P5Z1	GTEX-WVLH-0011-R8A-SM-3MJFC	GTEX-WWYW-0011-R8A-SM-3NB3S	GTEX-WZTO-0011-R8A-SM-4E3II	GTEX-X261-0011-R8A-SM-4E3I5	GTEX-X4EP-0011-R8B-SM-4QASL	GTEX-X4XX-0011-R8B-SM-46MWM	GTEX-X4XY-0011-R8A-SM-46MVC	GTEX-X585-0011-R8A-SM-46MUX	GTEX-XLM4-0011-R8A-SM-4AT44	GTEX-XMD1-0011-R8A-SM-4AT48	GTEX-XOTO-0011-R8A-SM-4B65J	GTEX-YFC4-0011-R8a-SM-4SOK3	GTEX-YJ89-0011-R8b-SM-4SOK8	GTEX-Z93S-0011-R8a-SM-4RGNL	GTEX-ZAB4-0011-R8b-SM-4SOKF	GTEX-ZDXO-0011-R8a-SM-4WWD7	GTEX-ZF28-0011-R8a-SM-4WWFW	GTEX-ZUA1-0011-R8b-SM-51MST	GTEX-ZVT3-0011-R8b-SM-57WDJ	GTEX-ZVZQ-0011-R8a-SM-51MR5	GTEX-ZXG5-0011-R8a-SM-57WD1	GTEX-11GSP-0011-R6b-SM-57WBQ	GTEX-11NV4-0011-R6a-SM-57WD5	GTEX-11OF3-0011-R6b-SM-57WBG	GTEX-11WQC-0011-R6a-SM-5BC77	GTEX-12584-0011-R6a-SM-5NQ7C	GTEX-12WS9-0011-R6a-SM-5P9EW	GTEX-12WSB-0011-R6b-SM-5GU6J	GTEX-12WSC-0011-R6b-SM-5LU99	GTEX-12WSD-0011-R6b-SM-5P9JU	GTEX-12WSE-0011-R6b-SM-5LZV5	GTEX-12WSF-0011-R6b-SM-5HL8W	GTEX-12WSH-0011-R6b-SM-5P9F4	GTEX-12WSM-0011-R6b-SM-5EQ6N	GTEX-12ZZW-0011-R6a-SM-5DUVZ	GTEX-12ZZX-0011-R6a-SM-5HL8L	GTEX-12ZZY-0011-R6b-SM-5EGLA	GTEX-12ZZZ-0011-R6b-SM-5EQ5B	GTEX-13112-0011-R6b-SM-5DUVK	GTEX-1313W-0011-R6a-SM-5K7XO	GTEX-131XH-0011-R6a-SM-5KM2G	GTEX-131XW-0011-R6b-SM-5K7XY	GTEX-1399T-0011-R6b-SM-5K7YL	GTEX-139TS-0011-R6a-SM-5J2OB	GTEX-139TT-0011-R6b-SM-5J2ON	GTEX-139UC-0011-R6b-SM-5K7Z1	GTEX-13FHO-0011-R6b-SM-5LZX1	GTEX-13FHP-0011-R6b-SM-5LZY6	GTEX-13FLV-0011-R6a-SM-5KLZ4	GTEX-13FLW-0011-R6b-SM-5L3EN	GTEX-13FXS-0011-R6b-SM-5L3F7	GTEX-13G51-0011-R6b-SM-5LZX4	GTEX-13IVO-0011-R6b-SM-5K7X9	GTEX-13JUV-0011-R6b-SM-5LZYG	GTEX-13JVG-0011-R6a-SM-5MR3E	GTEX-13N1W-0011-R6a-SM-5MR43	GTEX-13N2G-0011-R6b-SM-5MR3P	GTEX-13NYB-0011-R6b-SM-5MR51	GTEX-13NYS-0011-R6b-SM-5MR3R	GTEX-13O3O-0011-R6b-SM-5P9GY	GTEX-13O3Q-0011-R6a-SM-5KM2V	GTEX-13OVH-0011-R6b-SM-5LUAX	GTEX-13OVJ-0011-R6b-SM-5L3GH	GTEX-13OVL-0011-R6a-SM-5L3G4	GTEX-13OW5-0011-R6b-SM-5O9BW	GTEX-13OW6-0011-R6b-SM-5L3GR	GTEX-13OW8-0011-R6b-SM-5L3I3	GTEX-13PDP-0011-R6b-SM-5O9D5	GTEX-13PL6-0011-R6a-SM-5O9C5	GTEX-13QJC-0011-R6a-SM-5S2VI	GTEX-13RTJ-0011-R6a-SM-5SI74	GTEX-13S7M-0011-R6b-SM-5O9D8	GTEX-13SLW-0011-R6a-SM-5O9BH	GTEX-13SLX-0011-R6a-SM-5PNX4	GTEX-13VXU-0011-R6a-SM-5SI71	GTEX-13X6J-0011-R6a-SM-5PNUB	GTEX-13X6K-0011-R6a-SM-5P9K6	GTEX-1445S-0011-R6b-SM-5PNUF	GTEX-144GL-0011-R6a-SM-5P9HW	GTEX-144GO-0011-R6b-SM-5S2V7	GTEX-145LS-0011-R6b-SM-5PNWL	GTEX-145LU-0011-R6a-SM-5S2V6	GTEX-145MH-0011-R6a-SM-5PNZ7	GTEX-145MI-0011-R6a-SM-5PNZA	GTEX-14753-0011-R6b-SM-5S2UD	GTEX-147F4-0011-R6b-SM-5S2UP	GTEX-147GR-0011-R6b-SM-5S2RO	GTEX-14ABY-0011-R6a-SM-5PNWR	GTEX-14ASI-0011-R6a-SM-5S2UZ	GTEX-14BIM-0011-R6b-SM-5S2VB	GTEX-14BIN-0011-R6a-SM-5S2RH	GTEX-N7MS-0011-R6a-SM-2HMJ4	GTEX-N7MT-0011-R6a-SM-2I3G3	GTEX-NL3H-0011-R6a-SM-2I3G8	GTEX-NL4W-0011-R6a-SM-2I3GA	GTEX-NPJ7-0011-R6a-SM-2I3G7	GTEX-NPJ8-0011-R6a-SM-2HMKB	GTEX-OHPN-0011-R6A-SM-2I5FH	GTEX-P44G-0011-R6A-SM-2XCD3	GTEX-P44H-0011-R6A-SM-2XCF3	GTEX-PWO3-0011-R6A-SM-2I5F3	GTEX-Q2AG-0011-R6A-SM-2HML7	GTEX-QDT8-0011-R6A-SM-32PKI	GTEX-QMR6-0011-R6A-SM-32PKP	GTEX-QVJO-0011-R6A-SM-2S1QN	GTEX-QVUS-0011-R6A-SM-3GACX	GTEX-R55E-0011-R6A-SM-2TC5T	GTEX-R55F-0011-R6A-SM-2TF4L	GTEX-RU72-0011-R6A-SM-2TF71	GTEX-RVPU-0011-R6A-SM-2XCAC	GTEX-S7PM-0011-R6A-SM-3NM8F	GTEX-S7SE-0011-R6A-SM-2XCD9	GTEX-T2IS-0011-R6A-SM-32QP2	GTEX-T5JC-0011-R6A-SM-5SI89	GTEX-UTHO-0011-R6A-SM-3GIJW	GTEX-WHSE-0011-R6A-SM-3P5ZP	GTEX-WL46-0011-R6A-SM-3LK6X	GTEX-WVLH-0011-R6A-SM-3MJFZ	GTEX-WWYW-0011-R6A-SM-3NB3G	GTEX-WZTO-0011-R6B-SM-4E3J6	GTEX-X261-0011-R6B-SM-4E3J8	GTEX-X4EP-0011-R6A-SM-3P629	GTEX-X4XX-0011-R6B-SM-46MWP	GTEX-X4XY-0011-R6B-SM-46MVB	GTEX-X585-0011-R6A-SM-46MVJ	GTEX-XLM4-0011-R6A-SM-4AT4B	GTEX-XMD1-0011-R6A-SM-4AT5K	GTEX-XOTO-0011-R6B-SM-4B65X	GTEX-Y8DK-0011-R6A-SM-4V6EG	GTEX-YFC4-0011-R6b-SM-4V6E1	GTEX-YJ89-0011-R6a-SM-4V6GN	GTEX-Z93S-0011-R6b-SM-4RGNJ	GTEX-ZAB4-0011-R6a-SM-4SOKD	GTEX-ZDXO-0011-R6a-SM-4WWCT	GTEX-ZE7O-0011-R6a-SM-57WCI	GTEX-ZE9C-0011-R6a-SM-4WWCW	GTEX-ZF28-0011-R6a-SM-4WKHI	GTEX-ZUA1-0011-R6b-SM-4YCDD	GTEX-ZV68-0011-R6a-SM-51MSR	GTEX-ZVT3-0011-R6a-SM-51MSU	GTEX-ZVZQ-0011-R6b-SM-57WAY	GTEX-ZXG5-0011-R6a-SM-57WBZ	GTEX-11GSP-0011-R7b-SM-57WC3	GTEX-11NV4-0011-R7a-SM-57WDH	GTEX-11OF3-0011-R7a-SM-57WCG	GTEX-11WQC-0011-R7b-SM-5BC7A	GTEX-12WSA-0011-R7b-SM-5GU5U	GTEX-12WSB-0011-R7b-SM-5GU6V	GTEX-12WSC-0011-R7b-SM-5LU9L	GTEX-12WSD-0011-R7b-SM-5PNWE	GTEX-12WSE-0011-R7a-SM-5PNWF	GTEX-12WSF-0011-R7b-SM-5HL99	GTEX-12WSI-0011-R7b-SM-5GU78	GTEX-12WSM-0011-R7b-SM-5EGLD	GTEX-12ZZW-0011-R7a-SM-5DUWC	GTEX-12ZZX-0011-R7b-SM-5DUVV	GTEX-12ZZY-0011-R7a-SM-5EGLB	GTEX-12ZZZ-0011-R7b-SM-5EGLE	GTEX-13112-0011-R7b-SM-5DUVW	GTEX-1313W-0011-R7b-SM-5DUWL	GTEX-131YS-0011-R7a-SM-5IJDA	GTEX-132Q8-0011-R7b-SM-5N9F1	GTEX-139TS-0011-R7a-SM-5K7X7	GTEX-139TT-0011-R7b-SM-5J2MN	GTEX-139UC-0011-R7a-SM-5IJCV	GTEX-13CF2-0011-R7b-SM-5K7UV	GTEX-13CZV-0011-R7b-SM-5LZXH	GTEX-13FHO-0011-R7b-SM-5LZXD	GTEX-13FHP-0011-R7b-SM-5LZYI	GTEX-13FLV-0011-R7b-SM-5K7WW	GTEX-13FLW-0011-R7b-SM-5L3EZ	GTEX-13FXS-0011-R7a-SM-5L3FC	GTEX-13G51-0011-R7b-SM-5LZXG	GTEX-13JUV-0011-R7b-SM-5LZZG	GTEX-13JVG-0011-R7b-SM-5MR3Q	GTEX-13N1W-0011-R7b-SM-5MR4F	GTEX-13N2G-0011-R7a-SM-5MR42	GTEX-13NYB-0011-R7a-SM-5MR5D	GTEX-13O3O-0011-R7b-SM-5P9GZ	GTEX-13O3Q-0011-R7a-SM-5KM38	GTEX-13OVJ-0011-R7a-SM-5L3G1	GTEX-13OVL-0011-R7a-SM-5P9GW	GTEX-13OW5-0011-R7a-SM-5O9C9	GTEX-13OW6-0011-R7b-SM-5L3H4	GTEX-13OW8-0011-R7a-SM-5L3FP	GTEX-13PVQ-0011-R7a-SM-5L3G3	GTEX-13QJC-0011-R7b-SM-5PNUM	GTEX-13RTJ-0011-R7b-SM-5P9JS	GTEX-13S7M-0011-R7a-SM-5O9DK	GTEX-13VXU-0011-R7b-SM-5SI72	GTEX-13X6I-0011-R7b-SM-5PNWP	GTEX-13X6J-0011-R7b-SM-5PNUC	GTEX-13X6K-0011-R7b-SM-5P9K7	GTEX-1445S-0011-R7b-SM-5PNUG	GTEX-144GL-0011-R7b-SM-5P9HX	GTEX-144GO-0011-R7b-SM-5S2TT	GTEX-145LS-0011-R7a-SM-5PNWM	GTEX-145MG-0011-R7b-SM-5P9JY	GTEX-145MH-0011-R7a-SM-5PNWH	GTEX-145MI-0011-R7b-SM-5Q5AZ	GTEX-147GR-0011-R7a-SM-5S2RP	GTEX-14ABY-0011-R7b-SM-5PNWS	GTEX-14BIN-0011-R7b-SM-5S2RI	GTEX-N7MS-0011-R7a-SM-2HMKN	GTEX-N7MT-0011-R7a-SM-2I3FZ	GTEX-NL3H-0011-R7a-SM-2I3G5	GTEX-NPJ8-0011-R7a-SM-2HMJV	GTEX-OHPN-0011-R7A-SM-2I5FI	GTEX-P44G-0011-R7A-SM-2I3F9	GTEX-Q2AG-0011-R7A-SM-2HMJP	GTEX-QDT8-0011-R7A-SM-32PKF	GTEX-QMR6-0011-R7A-SM-32PKL	GTEX-QVJO-0011-R7A-SM-2S1QO	GTEX-R55E-0011-R7A-SM-2TC5Z	GTEX-RNOR-0011-R7A-SM-2TF4V	GTEX-RU72-0011-R7A-SM-2TF5U	GTEX-RVPU-0011-R7A-SM-2XCAB	GTEX-S7SE-0011-R7A-SM-2XCDI	GTEX-T5JC-0011-R7A-SM-32PME	GTEX-WHSE-0011-R7A-SM-3P5YZ	GTEX-WL46-0011-R7A-SM-3LK7X	GTEX-WVLH-0011-R7A-SM-3MJFB	GTEX-WWYW-0011-R7A-SM-3NB3H	GTEX-WZTO-0011-R7B-SM-4E3IS	GTEX-X261-0011-R7A-SM-4E3JJ	GTEX-X4EP-0011-R7B-SM-4PQZW	GTEX-X4XX-0011-R7A-SM-46MWR	GTEX-XLM4-0011-R7A-SM-4AT5L	GTEX-XOTO-0011-R7B-SM-4B64R	GTEX-Y8DK-0011-R7A-SM-4SOJZ	GTEX-YFC4-0011-R7b-SM-4V6E2	GTEX-YJ89-0011-R7a-SM-4V6GO	GTEX-Z93S-0011-R7b-SM-4RGNK	GTEX-ZAB4-0011-R7a-SM-4SOKE	GTEX-ZDXO-0011-R7a-SM-4WWCU	GTEX-ZE7O-0011-R7a-SM-57WCU	GTEX-ZE9C-0011-R7a-SM-4WWCX	GTEX-ZF28-0011-R7a-SM-4WKF5	GTEX-ZUA1-0011-R7b-SM-4YCDP	GTEX-ZV68-0011-R7a-SM-51MT4	GTEX-ZVT3-0011-R7a-SM-57WCO	GTEX-ZVZQ-0011-R7b-SM-57WBB	GTEX-ZXG5-0011-R7b-SM-57WCC	GTEX-11GSP-0011-R9b-SM-5NQ77	GTEX-11ONC-0011-R9b-SM-5NQ8J	GTEX-11WQK-0011-R9b-SM-5BC6N	GTEX-11ZUS-0011-R9b-SM-5BC76	GTEX-11ZVC-0011-R9a-SM-57WC5	GTEX-12126-0011-R9b-SM-5BC6P	GTEX-12WSC-0011-R9a-SM-5GU4U	GTEX-12WSD-0011-R9a-SM-5GU6W	GTEX-12WSH-0011-R9b-SM-5LZUG	GTEX-131XW-0011-R9a-SM-5N9EO	GTEX-131YS-0011-R9b-SM-5EQLY	GTEX-139T4-0011-R9b-SM-5HL6S	GTEX-139UC-0011-R9a-SM-5K7W7	GTEX-139UW-0011-R9b-SM-5LZYT	GTEX-13CIG-0011-R9a-SM-5K7VU	GTEX-13CZV-0011-R9a-SM-5LZXT	GTEX-13FLV-0011-R9b-SM-5L3DA	GTEX-13FTY-0011-R9b-SM-5KM2U	GTEX-13FXS-0011-R9a-SM-5K7UI	GTEX-13JUV-0011-R9a-SM-5LZX3	GTEX-13N1W-0011-R9b-SM-5MR4R	GTEX-13N2G-0011-R9b-SM-5MR4E	GTEX-13NYB-0011-R9b-SM-5MR5P	GTEX-13NYS-0011-R9b-SM-5MR44	GTEX-13NZA-0011-R9b-SM-5MR5I	GTEX-13O1R-0011-R9b-SM-5KM33	GTEX-13OVJ-0011-R9b-SM-5L3GD	GTEX-13OVL-0011-R9a-SM-5P9GX	GTEX-13OW5-0011-R9b-SM-5O9CL	GTEX-13PL6-0011-R9b-SM-5O9CH	GTEX-13PLJ-0011-R9b-SM-5O9DV	GTEX-13PVQ-0011-R9b-SM-5LU3B	GTEX-13QJC-0011-R9b-SM-5PNX3	GTEX-13RTJ-0011-R9a-SM-5Q5AY	GTEX-13RTL-0011-R9a-SM-5Q5BR	GTEX-13S7M-0011-R9a-SM-5O9DW	GTEX-13SLW-0011-R9a-SM-5O9BT	GTEX-13SLX-0011-R9b-SM-5SI6X	GTEX-13VXU-0011-R9b-SM-5SI73	GTEX-13X6I-0011-R9b-SM-5PNZJ	GTEX-145LU-0011-R9b-SM-5SI66	GTEX-147GR-0011-R9a-SM-5S2UY	GTEX-148VJ-0011-R9b-SM-5SI77	GTEX-14ABY-0011-R9a-SM-5PNZK	GTEX-14BIL-0011-R9a-SM-5SI7A	GTEX-14BIN-0011-R9a-SM-5SI76	GTEX-NL4W-0011-R9a-SM-2I3G1	GTEX-NPJ7-0011-R9a-SM-2TC5R	GTEX-NPJ8-0011-R9a-SM-2YUN5	GTEX-Q2AG-0011-R9A-SM-2HMJ6	GTEX-QVJO-0011-R9A-SM-2S1QH	GTEX-QVUS-0011-R9A-SM-3GIJA	GTEX-R55E-0011-R9A-SM-2TC6C	GTEX-RNOR-0011-R9A-SM-2TF52	GTEX-RU72-0011-R9A-SM-2TF67	GTEX-RVPU-0011-R9A-SM-3NM8E	GTEX-T5JC-0011-R9A-SM-32PLV	GTEX-T6MN-0011-R9A-SM-32QOZ	GTEX-TSE9-0011-R9A-SM-3DB7Q	GTEX-WL46-0011-R9A-SM-3MJFP	GTEX-X4EP-0011-R9B-SM-4QASI	GTEX-XLM4-0011-R9A-SM-4AT45	GTEX-XMD1-0011-R9A-SM-4AT49	GTEX-XOTO-0011-R9A-SM-4GICI	GTEX-YFC4-0011-R9a-SM-4SOK4	GTEX-YJ89-0011-R9a-SM-4SOK7	GTEX-ZAB4-0011-R9a-SM-4SOKG	GTEX-ZE9C-0011-R9a-SM-4WWCY	GTEX-ZF28-0011-R9a-SM-4WWDY	GTEX-ZVZQ-0011-R9a-SM-51MRH	GTEX-11GSO-0011-R2a-SM-57WDF	GTEX-11UD1-0011-R2b-SM-5BC6O	GTEX-11ZTS-0011-R2b-SM-5BC75	GTEX-12WS9-0011-R2a-SM-5CVNE	GTEX-12WSA-0011-R2a-SM-57WDK	GTEX-12WSD-0011-R2a-SM-5LZWB	GTEX-12WSF-0011-R2a-SM-5DUVU	GTEX-12WSH-0011-R2a-SM-5GU68	GTEX-12ZZX-0011-R2a-SM-5EGLG	GTEX-1313W-0011-R2a-SM-5EGLF	GTEX-131XH-0011-R2b-SM-5DUVY	GTEX-132Q8-0011-R2b-SM-5EQ5Z	GTEX-1399T-0011-R2b-SM-5DUXM	GTEX-139TS-0011-R2b-SM-5J1MX	GTEX-13CF2-0011-R2a-SM-5L3DC	GTEX-13FXS-0011-R2b-SM-5K7XX	GTEX-13G51-0011-R2b-SM-5LZXS	GTEX-13N2G-0011-R2a-SM-5MR4Q	GTEX-13NYB-0011-R2a-SM-5MR3C	GTEX-13NYS-0011-R2b-SM-5MR4G	GTEX-13O3O-0011-R2b-SM-5P9H1	GTEX-13O3Q-0011-R2b-SM-5KM3K	GTEX-13OVJ-0011-R2b-SM-5L3GP	GTEX-13OW6-0011-R2a-SM-5L3HG	GTEX-13OW8-0011-R2a-SM-5L3G2	GTEX-13QJC-0011-R2b-SM-5PNUN	GTEX-13RTJ-0011-R2a-SM-5PNW9	GTEX-13SLW-0011-R2b-SM-5O9C6	GTEX-13SLX-0011-R2b-SM-5S2VP	GTEX-13X6I-0011-R2b-SM-5PNWQ	GTEX-13X6K-0011-R2b-SM-5P9K3	GTEX-1445S-0011-R2b-SM-5PNUH	GTEX-145LS-0011-R2a-SM-5PNZI	GTEX-147GR-0011-R2b-SM-5S2RQ	GTEX-14BIN-0011-R2a-SM-5S2RJ	GTEX-N7MS-0011-R2a-SM-2HML6	GTEX-N7MT-0011-R2a-SM-2I3GI	GTEX-NL3H-0011-R2a-SM-2I3GG	GTEX-NL4W-0011-R2a-SM-2I5GV	GTEX-NPJ7-0011-R2a-SM-2I3GF	GTEX-NPJ8-0011-R2a-SM-2TC6M	GTEX-OHPN-0011-R2A-SM-2I5FB	GTEX-OXRO-0011-R2A-SM-3NB1W	GTEX-P44G-0011-R2A-SM-2XCD2	GTEX-PWO3-0011-R2A-SM-2S1OX	GTEX-Q2AG-0011-R2A-SM-2HMIT	GTEX-QDT8-0011-R2A-SM-32PKQ	GTEX-QMR6-0011-R2A-SM-32PKV	GTEX-QVJO-0011-R2A-SM-2S1QK	GTEX-RU72-0011-R2A-SM-2TF6O	GTEX-RVPU-0011-R2A-SM-2XCAG	GTEX-S7SE-0011-R2A-SM-2XCDC	GTEX-T2IS-0011-R2A-SM-32QPF	GTEX-T5JC-0011-R2A-SM-32PLZ	GTEX-UTHO-0011-R2A-SM-3GIKC	GTEX-WHSE-0011-R2A-SM-3P5ZL	GTEX-WL46-0011-R2A-SM-3LK6O	GTEX-WVLH-0011-R2A-SM-3MJFJ	GTEX-X4EP-0011-R2B-SM-3P625	GTEX-X4XX-0011-R2A-SM-3P623	GTEX-X585-0011-R2B-SM-46MVF	GTEX-XLM4-0011-R2B-SM-4AT5Z	GTEX-XMD1-0011-R2B-SM-4AT5N	GTEX-YFC4-0011-R2a-SM-4V6DZ	GTEX-YJ89-0011-R2b-SM-4RGLT	GTEX-Z93S-0011-R2a-SM-4RGNG	GTEX-ZAB4-0011-R2a-SM-4RGNP	GTEX-ZDXO-0011-R2b-SM-4WKFG	GTEX-ZE9C-0011-R2a-SM-4WKGH	GTEX-ZV68-0011-R2a-SM-4YCDK	GTEX-1117F-2826-SM-5GZXL	GTEX-111YS-1926-SM-5GICC	GTEX-1122O-1226-SM-5H113	GTEX-117XS-1926-SM-5GICO	GTEX-117YX-1426-SM-5H12H	GTEX-1192X-2326-SM-5987X	GTEX-11DXW-0626-SM-5N9ER	GTEX-11DXY-2326-SM-5GICW	GTEX-11DXZ-1926-SM-5GZZL	GTEX-11DZ1-0326-SM-5N9BN	GTEX-11EI6-0626-SM-5985T	GTEX-11EM3-1326-SM-5N9C6	GTEX-11EMC-2026-SM-5A5JV	GTEX-11EQ9-1826-SM-5Q5AJ	GTEX-11GS4-2126-SM-5A5KR	GTEX-11GSO-1926-SM-5A5K3	GTEX-11I78-2226-SM-5PNYA	GTEX-11ILO-2226-SM-5A5L1	GTEX-11LCK-2426-SM-5HL5F	GTEX-11NSD-0926-SM-5N9DR	GTEX-11NV4-2026-SM-5N9DG	GTEX-11O72-2126-SM-5N9FO	GTEX-11OF3-1926-SM-59889	GTEX-11ONC-2126-SM-5HL6E	GTEX-11P7K-0726-SM-5EGKX	GTEX-11P81-1926-SM-5BC53	GTEX-11P82-1326-SM-5HL62	GTEX-11PRG-0826-SM-5EQ6A	GTEX-11TT1-2126-SM-5GU5Y	GTEX-11TUW-1826-SM-5BC5D	GTEX-11WQC-1726-SM-5GU4W	GTEX-11WQK-2426-SM-5GU5C	GTEX-11ZTT-2326-SM-5EQLG	GTEX-11ZUS-0826-SM-5FQUY	GTEX-1211K-1926-SM-5EQLB	GTEX-1269C-2426-SM-5FQSN	GTEX-12BJ1-1826-SM-5HL9N	GTEX-12KS4-0126-SM-5Q5A5	GTEX-12WSB-0626-SM-59HJO	GTEX-12WSK-2226-SM-5GCO5	GTEX-12WSM-1726-SM-5BC6J	GTEX-12WSN-1326-SM-5GCNT	GTEX-12ZZX-1126-SM-5EGKB	GTEX-13113-1726-SM-5GCOO	GTEX-1313W-0826-SM-5EQ4T	GTEX-1314G-1226-SM-5BC6D	GTEX-131XW-0726-SM-5EGK3	GTEX-131YS-0626-SM-5EGKL	GTEX-132AR-0826-SM-5EGK6	GTEX-132NY-0826-SM-5K7Y7	GTEX-132Q8-1426-SM-5EGK7	GTEX-133LE-1726-SM-5K7VQ	GTEX-1399U-1826-SM-5PNZ1	GTEX-139T6-1626-SM-5PNYZ	GTEX-139T8-0826-SM-5L3DE	GTEX-139TU-0626-SM-5KM3X	GTEX-13CF2-2026-SM-5K7VI	GTEX-13CF3-2126-SM-5IFJP	GTEX-13D11-1026-SM-5IJFB	GTEX-13FHO-0826-SM-5L3E8	GTEX-13FTW-1426-SM-5LZWZ	GTEX-13FTX-1126-SM-5N9EN	GTEX-13FTY-2226-SM-5J1ND	GTEX-13N11-1726-SM-5J1OJ	GTEX-13N1W-0626-SM-5MR4U	GTEX-13NZ8-0126-SM-5IJCT	GTEX-13NZ9-1026-SM-5MR5K	GTEX-13NZB-2126-SM-5MR4Y	GTEX-13O3O-0826-SM-5K7WE	GTEX-13O3P-0826-SM-5L3DH	GTEX-13O3Q-2226-SM-5KM4O	GTEX-13O61-1826-SM-5KM4I	GTEX-13OW5-2226-SM-5L3HC	GTEX-13OW8-0226-SM-5K7UP	GTEX-13PL6-2926-SM-5L3I2	GTEX-13PVQ-1026-SM-5KM3M	GTEX-13QIC-2326-SM-5LU5N	GTEX-13S86-1226-SM-5S2OA	GTEX-13W3W-1226-SM-5LU4H	GTEX-13W46-0826-SM-5LU3H	GTEX-144GL-2026-SM-5LU3O	GTEX-144GM-0926-SM-5O994	GTEX-145LT-0726-SM-5S2VM	GTEX-145ME-1526-SM-5Q5F2	GTEX-145MN-1926-SM-5SIAI	GTEX-145MO-0826-SM-5NQBL	GTEX-146FH-0826-SM-5SI8T	GTEX-14753-2426-SM-5LU8U	GTEX-147F4-2826-SM-5NQBN	GTEX-14ABY-2126-SM-5QGQZ	GTEX-14AS3-1626-SM-5S2OY	GTEX-14E6E-1326-SM-5S2NR	GTEX-PSDG-1626-SM-48TCQ	GTEX-Q2AG-0326-SM-48U1O	GTEX-QDT8-0626-SM-48TYW	GTEX-QEG5-0726-SM-4R1JQ	GTEX-QEL4-2126-SM-447AE	GTEX-QMRM-1626-SM-4R1KV	GTEX-QVJO-1826-SM-447C9	GTEX-R3RS-0626-SM-48FE1	GTEX-R53T-1526-SM-48FEK	GTEX-R55D-0826-SM-48FEA	GTEX-R55F-1726-SM-2TF4R	GTEX-REY6-2426-SM-48FF5	GTEX-RU1J-0626-SM-4WAWY	GTEX-RU72-0626-SM-46MUI	GTEX-RUSQ-2026-SM-4GIAK	GTEX-RWS6-1926-SM-47JXY	GTEX-S32W-2026-SM-4AD6E	GTEX-S33H-0326-SM-4AD6N	GTEX-S341-1526-SM-4AD6K	GTEX-S4P3-1326-SM-4AD6V	GTEX-S4Q7-1126-SM-4AD6R	GTEX-S4UY-0726-SM-4AD6X	GTEX-S7SE-0826-SM-4AT4D	GTEX-SE5C-2126-SM-4BRUJ	GTEX-SIU7-1626-SM-4BRUK	GTEX-T2IS-1526-SM-32QPR	GTEX-T2YK-2226-SM-32QPT	GTEX-T5JC-2126-SM-32PMO	GTEX-T6MN-0726-SM-32PML	GTEX-T6MO-0326-SM-32QOK	GTEX-TKQ1-0226-SM-33HB5	GTEX-TKQ2-1826-SM-33HB2	GTEX-TML8-1226-SM-32QON	GTEX-TMMY-0726-SM-33HBE	GTEX-TSE9-1426-SM-5CHRO-rep1	GTEX-U3ZH-1426-SM-4DXSR	GTEX-U3ZN-1926-SM-4DXSG	GTEX-U412-1826-SM-4DXTJ	GTEX-U8XE-0826-SM-4E3J1	GTEX-UJHI-1426-SM-3DB9C	GTEX-UPK5-2326-SM-3P5Z8	GTEX-UTHO-1026-SM-3GAF7	GTEX-V955-2026-SM-3GAFA	GTEX-VJWN-0726-SM-3GIJ8	GTEX-VUSG-2226-SM-4KKZO	GTEX-W5X1-2326-SM-3GIL6	GTEX-WFON-1826-SM-3GILG	GTEX-WI4N-1426-SM-3LK7H	GTEX-WOFL-0826-SM-3MJG1	GTEX-WRHU-0326-SM-3MJFY	GTEX-WXYG-2226-SM-4E3IM	GTEX-WY7C-2726-SM-3NB3P	GTEX-WYBS-0926-SM-3NM94	GTEX-WYJK-1326-SM-3NB2T	GTEX-WYVS-1726-SM-3NMAY	GTEX-X15G-1626-SM-3NMB3	GTEX-X261-0626-SM-3NMD9	GTEX-X4EP-2926-SM-3P5YQ	GTEX-X4XY-0926-SM-4E3JD	GTEX-XBED-1626-SM-47JYN	GTEX-XGQ4-0926-SM-4AT4U	GTEX-XMD1-0826-SM-4AT52	GTEX-XMD2-0926-SM-4WWEF	GTEX-XMK1-1126-SM-4IHJ8	GTEX-XOT4-0726-SM-4GIAW	GTEX-XQ3S-1326-SM-4BOPQ	GTEX-XQ8I-2426-SM-4WAXY	GTEX-XUJ4-1926-SM-4BOOV	GTEX-XUW1-2326-SM-4BOO5	GTEX-XUZC-1626-SM-4BRVP	GTEX-XV7Q-2326-SM-4BRVZ	GTEX-XYKS-1326-SM-4BRUN	GTEX-Y111-2026-SM-4SOJA	GTEX-Y114-2026-SM-4TT7L	GTEX-Y3I4-1526-SM-4TT7K	GTEX-Y3IK-2326-SM-4WWDT	GTEX-Y5LM-1726-SM-4VDSX	GTEX-Y5V5-2126-SM-4WWFO	GTEX-Y5V6-2126-SM-4WWFX	GTEX-Y8E4-1626-SM-5S2MW	GTEX-Y8LW-1626-SM-5IFHX	GTEX-Y9LG-1426-SM-5IFJZ	GTEX-YB5E-1726-SM-5IFJ3	GTEX-YB5K-1626-SM-5IFIN	GTEX-YEC3-1026-SM-5IFI5	GTEX-YFC4-1426-SM-5IFJG	GTEX-YFCO-1826-SM-4W1YH	GTEX-YJ8O-2226-SM-5IFHW	GTEX-ZA64-1526-SM-5CVMD	GTEX-ZAB4-2526-SM-5HL8M	GTEX-ZAJG-0626-SM-5HL8X	GTEX-ZC5H-2626-SM-5J2MG	GTEX-ZDXO-0126-SM-5S2ND	GTEX-ZDYS-1126-SM-5K7UB	GTEX-ZEX8-2226-SM-57WC6	GTEX-ZF29-1926-SM-5S2P1	GTEX-ZF2S-2026-SM-5E461	GTEX-ZF3C-2326-SM-5S2MZ	GTEX-ZLFU-2126-SM-4WWEV	GTEX-ZLV1-1426-SM-4WWES	GTEX-ZPIC-1126-SM-5BC7F	GTEX-ZQG8-0726-SM-5P9H9	GTEX-ZQUD-1926-SM-51MSA	GTEX-ZT9W-2026-SM-51MRA	GTEX-ZTTD-1026-SM-51MRD	GTEX-ZTX8-1226-SM-4YCE9	GTEX-ZU9S-1926-SM-5NQBP	GTEX-ZUA1-1526-SM-59HLS	GTEX-ZV6S-1826-SM-5NQ8D	GTEX-ZV7C-1826-SM-5NQ83	GTEX-ZVE2-1226-SM-5NQ8R	GTEX-ZVT2-1826-SM-5NQ8W	GTEX-ZVT4-1026-SM-57WC4	GTEX-ZVTK-0326-SM-51MRR	GTEX-ZVZQ-0826-SM-51MRF	GTEX-ZWKS-2826-SM-5NQ74	GTEX-ZXES-0826-SM-5E43C	GTEX-ZY6K-1626-SM-5GZWV	GTEX-ZYFC-0826-SM-5E44K	GTEX-ZYT6-0126-SM-5E45J	GTEX-ZYW4-0826-SM-5GIDG	GTEX-ZYWO-2326-SM-5GZY4	GTEX-ZZ64-1226-SM-5E43R	GTEX-ZZPU-0626-SM-5E43T	GTEX-111CU-1226-SM-5EGIN	GTEX-111YS-1826-SM-5GIEP	GTEX-1122O-1426-SM-5H11R	GTEX-117XS-2226-SM-5GIE1	GTEX-117YX-0526-SM-5EGJH	GTEX-11DXX-1926-SM-5EGJK	GTEX-11DXY-2026-SM-5N9CZ	GTEX-11DXZ-1626-SM-5GIDI	GTEX-11EI6-2626-SM-5PNVT	GTEX-11EM3-1626-SM-5N9CO	GTEX-11EMC-1426-SM-5N9E4	GTEX-11EQ8-2626-SM-5N9BO	GTEX-11EQ9-1526-SM-5PNY7	GTEX-11GS4-1826-SM-5HL4T	GTEX-11I78-1326-SM-5PNY9	GTEX-11ONC-1926-SM-5GU75	GTEX-11P7K-1826-SM-5HL5A	GTEX-11P81-1426-SM-5P9JN	GTEX-11P82-1226-SM-5HL5P	GTEX-11PRG-2026-SM-5GU5F	GTEX-11TT1-0926-SM-5GU5M	GTEX-11TUW-2326-SM-5EQMO	GTEX-11VI4-1426-SM-5GU6O	GTEX-11WQK-2526-SM-5CVL8	GTEX-11ZTS-1526-SM-5N9G7	GTEX-11ZTT-1626-SM-5EQKR	GTEX-11ZU8-1126-SM-5EQ5K	GTEX-1211K-1826-SM-5EGJ2	GTEX-1212Z-1826-SM-5FQSH	GTEX-12696-1926-SM-5EGJT	GTEX-12BJ1-2026-SM-5FQUH	GTEX-12KS4-2326-SM-5EGJB	GTEX-12WSD-2626-SM-5EGJE	GTEX-12WSG-2426-SM-5EQLZ	GTEX-12WSJ-1426-SM-5GCON	GTEX-12WSL-1826-SM-5LZW9	GTEX-12WSM-1426-SM-5GCPA	GTEX-12ZZW-2426-SM-5DUWE	GTEX-12ZZX-2726-SM-5N9FT	GTEX-12ZZY-2726-SM-5EQ45	GTEX-13111-1926-SM-5GCOL	GTEX-13113-1426-SM-5EGHU	GTEX-131XE-1026-SM-5EGKE	GTEX-131XG-1526-SM-5GCNQ	GTEX-131YS-2926-SM-5EGKI	GTEX-132AR-2826-SM-5IJFV	GTEX-132NY-2726-SM-5PNY2	GTEX-1339X-1726-SM-5P9J9	GTEX-1399R-2126-SM-5K7WZ	GTEX-1399U-2226-SM-5KLZI	GTEX-139D8-2926-SM-5IJBM	GTEX-139T6-1426-SM-5P9J7	GTEX-139TS-2226-SM-5J2N1	GTEX-139UW-2326-SM-5KM1Y	GTEX-13CF2-1826-SM-5N9GK	GTEX-13CF3-1326-SM-5LZXZ	GTEX-13D11-0626-SM-5LZYY	GTEX-13FH7-1626-SM-5J2O9	GTEX-13FHO-2726-SM-5K7VG	GTEX-13FTW-2126-SM-5K7YG	GTEX-13G51-2126-SM-5IJD9	GTEX-13N2G-2226-SM-5IJCU	GTEX-13O1R-2426-SM-5KLZZ	GTEX-13O61-1526-SM-5KM3P	GTEX-13OVI-2126-SM-5KM3U	GTEX-13OVJ-1826-SM-5KM2D	GTEX-13OW5-2826-SM-5KM1G	GTEX-13OW6-2226-SM-5N9FL	GTEX-13OW8-2726-SM-5L3FZ	GTEX-13PL7-2426-SM-5J2N3	GTEX-13PVQ-2726-SM-5L3H7	GTEX-13PVR-1726-SM-5Q5EC	GTEX-13QBU-2026-SM-5KLZB	GTEX-13SLW-2826-SM-5Q5ES	GTEX-13U4I-2626-SM-5SI9C	GTEX-13VXT-2026-SM-5L3EW	GTEX-13W3W-2226-SM-5LU4M	GTEX-13X6I-2726-SM-5Q5ET	GTEX-13X6K-2726-SM-5O9DG	GTEX-145LS-2926-SM-5O99G	GTEX-145ME-1126-SM-5SIAT	GTEX-145MH-2726-SM-5QGQ6	GTEX-145MO-2626-SM-5QGPD	GTEX-146FH-2426-SM-5Q5EW	GTEX-1477Z-2126-SM-5Q5CM	GTEX-147GR-2826-SM-5RQK8	GTEX-147JS-2626-SM-5S2UX	GTEX-148VJ-2426-SM-5NQ9Y	GTEX-14A5H-1626-SM-5SIAN	GTEX-14A5I-2426-SM-5Q5CP	GTEX-14BMU-1326-SM-5RQIH	GTEX-14C39-1626-SM-5S2P4	GTEX-14C5O-2626-SM-5RQI5	GTEX-14E6C-2226-SM-5QGQG	GTEX-14E6E-1726-SM-5S2R6	GTEX-V955-1726-SM-4JBHF	GTEX-VJYA-2126-SM-4KL1O	GTEX-W5WG-2026-SM-4LMIB	GTEX-WEY5-1626-SM-5CHRS-rep1	GTEX-WFG7-1626-SM-4LVMF	GTEX-WFON-1326-SM-4LVMN	GTEX-WH7G-1426-SM-4LVMU	GTEX-WHPG-1626-SM-4M1ZL	GTEX-WHWD-1526-SM-4OORV	GTEX-WI4N-2226-SM-4OOS9	GTEX-WOFM-1926-SM-4OOSP	GTEX-WQUQ-2626-SM-4MVNP	GTEX-WRHK-1126-SM-4MVOJ	GTEX-WXYG-1726-SM-4ONCU	GTEX-WY7C-1926-SM-4ONCI	GTEX-WYJK-2326-SM-4ONDN	GTEX-WYVS-1126-SM-4SOJX	GTEX-X15G-1526-SM-4PQZM	GTEX-X4EO-2726-SM-4E3HS	GTEX-X5EB-1126-SM-46MVV	GTEX-XAJ8-0726-SM-47JY5	GTEX-XBED-1726-SM-47JYO	GTEX-XGQ4-1726-SM-4RH4G	GTEX-XQ8I-2326-SM-4BOQC	GTEX-XUJ4-2126-SM-4BOOX	GTEX-XUW1-1826-SM-4BOQD	GTEX-XUZC-1526-SM-4BRV4	GTEX-XV7Q-2226-SM-4BRVY	GTEX-XXEK-1826-SM-4BRVC	GTEX-Y114-1626-SM-4TT7I	GTEX-Y3I4-1126-SM-4TT7Y	GTEX-Y5LM-1426-SM-5RQJL	GTEX-Y5V6-1626-SM-4VDT2	GTEX-Y8LW-1126-SM-4VDS4	GTEX-Y9LG-1326-SM-4VBQB	GTEX-YECK-2826-SM-5IFHF	GTEX-YF7O-1626-SM-5IFII	GTEX-YJ8A-1726-SM-5P9IQ	GTEX-YJ8O-1426-SM-5PNV9	GTEX-Z93S-2626-SM-57WBX	GTEX-ZA64-1426-SM-5CVMC	GTEX-ZAB4-2426-SM-5HL8A	GTEX-ZAB5-1426-SM-5HL9D	GTEX-ZAJG-2626-SM-5S2NU	GTEX-ZC5H-2426-SM-4WAZ6	GTEX-ZDTS-2726-SM-5L3E2	GTEX-ZE7O-2626-SM-51MSS	GTEX-ZE9C-2126-SM-4WKGY	GTEX-ZF28-2526-SM-57WFH	GTEX-ZF29-1826-SM-4WKG8	GTEX-ZF2S-1826-SM-4WKFF	GTEX-ZG7Y-1826-SM-4WWD3	GTEX-ZLFU-1426-SM-4WWEU	GTEX-ZLV1-1326-SM-4WWER	GTEX-ZP4G-1526-SM-57WE5	GTEX-ZPCL-1626-SM-57WGC	GTEX-ZPIC-2626-SM-57WE2	GTEX-ZPU1-1726-SM-4WWFV	GTEX-ZQG8-2426-SM-57WEE	GTEX-ZQUD-1026-SM-4YCEZ	GTEX-ZT9W-1726-SM-51MS3	GTEX-ZTSS-1226-SM-51MSZ	GTEX-ZTTD-2626-SM-57WEX	GTEX-ZV6S-1126-SM-57WE9	GTEX-ZVT2-1726-SM-51MRO	GTEX-ZVT3-2826-SM-5GU6A	GTEX-ZVT4-2626-SM-5N9GJ	GTEX-ZVZP-2026-SM-57WB3	GTEX-ZVZQ-2626-SM-59HLB	GTEX-ZXES-1726-SM-5E43G	GTEX-ZY6K-1326-SM-5GZWP	GTEX-ZYFD-2226-SM-5E43P	GTEX-ZYFG-1826-SM-5GZWX	GTEX-ZYT6-2826-SM-5GICX	GTEX-ZYY3-2226-SM-5E45A	GTEX-ZZ64-0826-SM-5E449	GTEX-111CU-1426-SM-5GZYP	GTEX-111VG-2226-SM-5N9DU	GTEX-111YS-1626-SM-5GZZ9	GTEX-1122O-1526-SM-5N9CL	GTEX-1128S-1626-SM-5H12O	GTEX-117YW-1826-SM-5PNY5	GTEX-117YX-0826-SM-5H11J	GTEX-11DXX-1826-SM-5H126	GTEX-11DXZ-1726-SM-5H12M	GTEX-11EM3-1526-SM-5A5KN	GTEX-11EQ9-1426-SM-5987G	GTEX-11GSP-1626-SM-5986N	GTEX-11I78-1226-SM-5A5K6	GTEX-11ILO-2026-SM-5N9CQ	GTEX-11LCK-2026-SM-5A5MA	GTEX-11NSD-1626-SM-5986U	GTEX-11O72-2226-SM-5PNW2	GTEX-11ONC-2026-SM-5HL61	GTEX-11P7K-1526-SM-5EGI7	GTEX-11P81-1126-SM-5GU5G	GTEX-11P82-1026-SM-5BC5J	GTEX-11TT1-1026-SM-5PNW7	GTEX-11TTK-2426-SM-5PNYO	GTEX-11TUW-2026-SM-5EQL8	GTEX-11VI4-1526-SM-5EQKC	GTEX-11WQK-2126-SM-5EQME	GTEX-11ZVC-2126-SM-5EGJ1	GTEX-1211K-1726-SM-5FQUJ	GTEX-12BJ1-2126-SM-5BC5O	GTEX-12C56-0626-SM-5EGGC	GTEX-12KS4-2426-SM-5LU8P	GTEX-12WSJ-1526-SM-5GCNI	GTEX-12WSL-1626-SM-5GCMU	GTEX-12ZZZ-2426-SM-5GCNN	GTEX-13111-0726-SM-5DUVE	GTEX-131XE-0826-SM-5HL9W	GTEX-131XG-1826-SM-5LZV4	GTEX-132AR-2726-SM-5PNVN	GTEX-133LE-1526-SM-5IFEN	GTEX-1399R-2226-SM-5P9JB	GTEX-1399S-1926-SM-5J2M5	GTEX-1399U-1926-SM-5IFH7	GTEX-139T6-1326-SM-5IFFO	GTEX-139TS-1926-SM-5IJFO	GTEX-139YR-2126-SM-5KM11	GTEX-13CF3-1426-SM-5K7YY	GTEX-13D11-0826-SM-5KLZJ	GTEX-13FH7-1526-SM-5J2N6	GTEX-13FHP-2426-SM-5KLZ5	GTEX-13FTW-1826-SM-5IJEN	GTEX-13O21-2426-SM-5MR4A	GTEX-13O3O-2526-SM-5L3DR	GTEX-13O3P-2326-SM-5KM55	GTEX-13O61-1626-SM-5KM3T	GTEX-13OVG-1426-SM-5K7VP	GTEX-13OVI-2026-SM-5J1MU	GTEX-13OVJ-1726-SM-5IJDZ	GTEX-13OW5-2626-SM-5MR3M	GTEX-13OW6-2126-SM-5N9GL	GTEX-13PL7-2526-SM-5IFGR	GTEX-13QBU-1826-SM-5IJG3	GTEX-13S86-1626-SM-5Q5C5	GTEX-13U4I-2426-SM-5LU34	GTEX-13VXT-2426-SM-5LU46	GTEX-13W3W-2126-SM-5K7UX	GTEX-144GM-1226-SM-5LU52	GTEX-144GN-1126-SM-5LU33	GTEX-145LS-2726-SM-5Q5D8	GTEX-145LT-0926-SM-5LU9C	GTEX-145ME-0826-SM-5O9AF	GTEX-145MN-1726-SM-5SIA6	GTEX-145MO-2426-SM-5NQ9W	GTEX-146FQ-1926-SM-5NQBY	GTEX-147F3-1926-SM-5SIB9	GTEX-147JS-2526-SM-5S2Q8	GTEX-148VJ-2626-SM-5QGPI	GTEX-14AS3-1126-SM-5Q5CR	GTEX-14BMV-2426-SM-5S2PP	GTEX-14C38-2626-SM-5RQI4	GTEX-14DAR-1526-SM-5RQIX	GTEX-14E6E-1526-SM-5RQIG	GTEX-14ICL-1226-SM-5S2RD	GTEX-NFK9-2026-SM-3LK5K	GTEX-O5YT-1426-SM-3MJHC	GTEX-O5YW-1426-SM-3MJHF	GTEX-OHPM-1426-SM-3TW8Y	GTEX-OIZH-1426-SM-3NB1O	GTEX-OXRK-1726-SM-3NB16	GTEX-OXRL-1426-SM-3NM9E	GTEX-P4PP-1426-SM-3NM9L	GTEX-P4QT-1426-SM-3NMCX	GTEX-P78B-1726-SM-3P5ZV	GTEX-PLZ5-1126-SM-3P613	GTEX-PLZ6-0926-SM-3P5ZQ	GTEX-PWCY-1026-SM-48TD4	GTEX-PWN1-1426-SM-48TDF	GTEX-PWOO-1326-SM-48TCJ	GTEX-PX3G-1426-SM-48U1J	GTEX-Q2AH-1226-SM-48TZL	GTEX-Q2AI-0926-SM-48U1F	GTEX-Q734-1126-SM-48TZY	GTEX-QCQG-1626-SM-48U26	GTEX-QDVJ-1326-SM-48U1X	GTEX-QDVN-1326-SM-48TZ3	GTEX-QEL4-1926-SM-4R1JI	GTEX-QLQ7-1126-SM-4R1KN	GTEX-QLQW-0426-SM-447A7	GTEX-QMRM-1226-SM-447C6	GTEX-QV31-0826-SM-4R1KR	GTEX-R53T-1326-SM-48FCQ	GTEX-R55C-1126-SM-48FCJ	GTEX-R55D-1826-SM-48FEF	GTEX-R55G-1226-SM-48FDC	GTEX-RM2N-0926-SM-48FD1	GTEX-RU1J-1326-SM-46MUL	GTEX-RWS6-1826-SM-47JXX	GTEX-S341-1426-SM-4AD6U	GTEX-S3XE-1126-SM-4AD4N	GTEX-S4P3-1226-SM-4AD4Y	GTEX-S4Q7-0826-SM-4AD5E	GTEX-S4UY-0826-SM-4AD4Z	GTEX-S7SF-1926-SM-4AT5B	GTEX-SE5C-1526-SM-4BRWU	GTEX-SNMC-1126-SM-4DM5M	GTEX-SUCS-1026-SM-5CHTC-rep1	GTEX-T6MO-0826-SM-4DM51	GTEX-TKQ1-0626-SM-4DXTS	GTEX-TKQ2-1326-SM-4DXT9	GTEX-TML8-1326-SM-4DXTO	GTEX-U3ZH-1326-SM-4DXSF	GTEX-U3ZM-1126-SM-4DXUB	GTEX-U3ZN-2126-SM-4DXU1	GTEX-U4B1-1126-SM-4DXV3	GTEX-UJHI-1126-SM-4IHLN	GTEX-UJMC-1326-SM-4IHLS	GTEX-UPIC-1726-SM-4IHKG	GTEX-V955-1626-SM-4JBHJ	GTEX-VJYA-2026-SM-4KL1K	GTEX-W5WG-2426-SM-4LMI6	GTEX-WFG7-1526-SM-4LVMG	GTEX-WH7G-1326-SM-4LVMS	GTEX-WHSB-0926-SM-4M1XJ	GTEX-WHWD-1226-SM-4OOS1	GTEX-WOFM-2026-SM-4OOSQ	GTEX-WQUQ-2526-SM-4MVNO	GTEX-WY7C-1626-SM-4ONC8	GTEX-WYJK-2226-SM-4ONDJ	GTEX-WYVS-1826-SM-4OND6	GTEX-X15G-1326-SM-4PQZJ	GTEX-X3Y1-1726-SM-4PQZL	GTEX-X5EB-0926-SM-46MVT	GTEX-XAJ8-0426-SM-47JYJ	GTEX-XBED-1526-SM-4AT5W	GTEX-XBEW-1926-SM-4SOJO	GTEX-XGQ4-1226-SM-4AT67	GTEX-XMK1-1726-SM-4B64Z	GTEX-XPVG-1826-SM-4B64X	GTEX-XQ8I-2126-SM-4BOOM	GTEX-XUJ4-2026-SM-4BOOW	GTEX-XUW1-1926-SM-4BOP1	GTEX-XUZC-1326-SM-4BRV2	GTEX-XV7Q-2126-SM-4BRVX	GTEX-XXEK-1926-SM-4BRVD	GTEX-XYKS-2226-SM-4E3IU	GTEX-Y114-1526-SM-4TT79	GTEX-Y3I4-1426-SM-4TT9C	GTEX-Y3IK-1826-SM-4WWDS	GTEX-Y5LM-1526-SM-4VDTA	GTEX-Y8E4-2426-SM-4WWDN	GTEX-Y8LW-1226-SM-4WWDP	GTEX-Y9LG-1526-SM-4WWDR	GTEX-YB5E-1626-SM-5IFIQ	GTEX-YEC3-2426-SM-5IFJR	GTEX-YEC4-1926-SM-5IFHJ	GTEX-YF7O-1726-SM-5IFJ9	GTEX-Z93S-2426-SM-5HL8N	GTEX-ZAB4-2226-SM-5HL97	GTEX-ZDYS-2326-SM-4WKG6	GTEX-ZEX8-1926-SM-4WKFR	GTEX-ZF29-1726-SM-4WKFV	GTEX-ZF2S-1926-SM-4WWAN	GTEX-ZGAY-2126-SM-4YCFB	GTEX-ZLV1-1226-SM-4WWBX	GTEX-ZP4G-1726-SM-4WWCM	GTEX-ZPCL-1826-SM-57WF1	GTEX-ZPIC-2226-SM-57WDX	GTEX-ZPU1-1926-SM-57WDT	GTEX-ZT9W-1826-SM-51MQX	GTEX-ZTSS-1126-SM-5985O	GTEX-ZV6S-1226-SM-59HLH	GTEX-ZV7C-1526-SM-5NQ72	GTEX-ZVP2-1526-SM-5NQ82	GTEX-ZVT2-1926-SM-5GU5T	GTEX-ZXES-1626-SM-5NQ7L	GTEX-ZY6K-1226-SM-5GZYL	GTEX-ZYFC-2626-SM-5NQ6S	GTEX-ZYFG-1926-SM-5GID5	GTEX-ZYVF-2826-SM-5GIDK	GTEX-ZYWO-1626-SM-5E44H	GTEX-ZZ64-0726-SM-5GZX4	GTEX-111CU-0826-SM-5EGIJ	GTEX-111YS-0826-SM-5GZYK	GTEX-1122O-1826-SM-5EGIP	GTEX-113JC-1026-SM-5H117	GTEX-1192W-0826-SM-5EGHE	GTEX-1192X-1826-SM-5GIE2	GTEX-11DXX-1226-SM-5GICD	GTEX-11DXY-1326-SM-5987Z	GTEX-11DXZ-1026-SM-5N9D5	GTEX-11DYG-1926-SM-5H12I	GTEX-11EM3-0926-SM-5A5KK	GTEX-11EQ9-0926-SM-5HL6I	GTEX-11I78-1626-SM-5A5M2	GTEX-11LCK-1526-SM-5HL64	GTEX-11NUK-1726-SM-5A5L2	GTEX-11O72-2026-SM-5N9G8	GTEX-11OF3-2326-SM-5GU73	GTEX-11P7K-1426-SM-5EGKY	GTEX-11P81-1026-SM-5GU54	GTEX-11P82-0426-SM-5HL5D	GTEX-11TT1-0626-SM-5GU4X	GTEX-11UD2-1526-SM-5EQLQ	GTEX-11VI4-0826-SM-5GU5N	GTEX-11WQK-2226-SM-5CVL7	GTEX-11XUK-0926-SM-5EQL3	GTEX-11ZTS-2726-SM-5EQLU	GTEX-1211K-1326-SM-5FQV2	GTEX-12696-1526-SM-5EGL6	GTEX-12BJ1-1526-SM-5LUAQ	GTEX-12C56-0426-SM-5FQU1	GTEX-12WSD-2026-SM-5HL7D	GTEX-12WSJ-0826-SM-5PNWV	GTEX-12WSK-1326-SM-5CVNM	GTEX-12WSL-1226-SM-5DUXE	GTEX-12WSN-1826-SM-5LZUT	GTEX-13111-1126-SM-5GCMZ	GTEX-13113-0626-SM-5GCP2	GTEX-131XE-1526-SM-5KM1A	GTEX-131XF-1126-SM-5HL8J	GTEX-131XG-1126-SM-5DUWR	GTEX-132AR-2526-SM-5PNVM	GTEX-132NY-2026-SM-5L3FM	GTEX-132QS-1626-SM-5K7YZ	GTEX-1339X-1126-SM-5J2OI	GTEX-1399R-0926-SM-5J2N8	GTEX-1399S-1526-SM-5P9JC	GTEX-1399U-1426-SM-5J1N8	GTEX-139T6-0826-SM-5J1O2	GTEX-139YR-1826-SM-5LZXA	GTEX-13CF3-1726-SM-5LU9E	GTEX-13D11-2026-SM-5IJBK	GTEX-13FH7-0626-SM-5KLZD	GTEX-13FLV-1326-SM-5L3EJ	GTEX-13FTW-1926-SM-5K7Y4	GTEX-13N1W-1926-SM-5IJCH	GTEX-13NYB-1326-SM-5K7Y1	GTEX-13O21-0726-SM-5L3EG	GTEX-13O3P-2726-SM-5KM2R	GTEX-13O61-1226-SM-5KM21	GTEX-13OVG-1026-SM-5KLZ3	GTEX-13OVH-1826-SM-5K7YW	GTEX-13OVJ-1426-SM-5K7Z2	GTEX-13OVL-2726-SM-5J2MP	GTEX-13OW6-1626-SM-5IJD5	GTEX-13OW7-1926-SM-5LUB4	GTEX-13OW8-2426-SM-5L3ID	GTEX-13PL7-0526-SM-5J2MQ	GTEX-13PVQ-1926-SM-5L3GN	GTEX-13QBU-0826-SM-5IJBU	GTEX-13QIC-2026-SM-5N9G9	GTEX-13QJ3-1926-SM-5QGQM	GTEX-13RTK-0426-SM-5RQHT	GTEX-13U4I-1326-SM-5KM25	GTEX-13VXT-1826-SM-5KM2F	GTEX-13VXU-1126-SM-5LU3U	GTEX-13W3W-1826-SM-5IJDE	GTEX-13X6H-1526-SM-5Q5E2	GTEX-13YAN-1826-SM-5LU3Q	GTEX-144GM-1626-SM-5O9AG	GTEX-145LS-2026-SM-5Q5D7	GTEX-145ME-0426-SM-5S2QP	GTEX-145MF-1526-SM-5LU95	GTEX-146FH-1926-SM-5Q5B2	GTEX-146FQ-1226-SM-5QGQ4	GTEX-148VI-1226-SM-5RQJR	GTEX-1497J-2126-SM-5NQB8	GTEX-14BMU-1026-SM-5RQJ5	GTEX-14DAQ-1626-SM-5S2R1	GTEX-14DAR-0726-SM-5RQIA	GTEX-14E7W-1926-SM-5S2R9	GTEX-U8XE-1326-SM-4E3JK	GTEX-V1D1-1226-SM-4JBI5	GTEX-V955-1226-SM-4JBI9	GTEX-VUSG-1026-SM-4KKZN	GTEX-W5WG-2726-SM-4LMIC	GTEX-WFG7-1226-SM-4LMK2	GTEX-WFG8-1126-SM-4LVN1	GTEX-WFJO-0426-SM-4LVM7	GTEX-WFON-1026-SM-4LVMD	GTEX-WHPG-1326-SM-4M1ZJ	GTEX-WHSB-0626-SM-4M1XP	GTEX-WHSE-1426-SM-4M1XG	GTEX-WL46-1226-SM-4OOS4	GTEX-WOFM-0426-SM-4OOSG	GTEX-WQUQ-1826-SM-4OOSD	GTEX-WVLH-1526-SM-4MVOC	GTEX-WXYG-1026-SM-4ONCD	GTEX-WY7C-0826-SM-4ONCG	GTEX-WYBS-1626-SM-4ONCA	GTEX-WYJK-2126-SM-4ONDG	GTEX-WYVS-1026-SM-4SOJW	GTEX-WZTO-1726-SM-4PQYV	GTEX-X15G-1026-SM-4PQZF	GTEX-X3Y1-1126-SM-4PQZ9	GTEX-X4LF-0826-SM-4QASC	GTEX-X585-1426-SM-4E3JO	GTEX-X5EB-1026-SM-46MVU	GTEX-X8HC-1326-SM-46MWB	GTEX-XBED-1126-SM-48TCF	GTEX-XBEW-1526-SM-4AT4K	GTEX-XGQ4-1626-SM-4AT6J	GTEX-XPVG-1426-SM-4B668	GTEX-XQ3S-1026-SM-4BOPJ	GTEX-XQ8I-1826-SM-4BOOJ	GTEX-XUJ4-1126-SM-4BOPC	GTEX-XUW1-1326-SM-4BOO1	GTEX-XUZC-0526-SM-4BOPF	GTEX-XV7Q-1226-SM-4BRVT	GTEX-XXEK-0526-SM-4BRWD	GTEX-XYKS-1026-SM-4BRVH	GTEX-Y111-1826-SM-4SOIR	GTEX-Y114-1126-SM-4TT7V	GTEX-Y3I4-0926-SM-4TT2B	GTEX-Y3IK-1326-SM-4YCD8	GTEX-Y5LM-1226-SM-4VDT6	GTEX-Y5V5-1526-SM-4VBQ1	GTEX-Y5V6-1226-SM-4VDTE	GTEX-Y8E4-1926-SM-4VBPW	GTEX-Y8LW-0526-SM-4VDS7	GTEX-Y9LG-0926-SM-4VDS6	GTEX-YB5E-1026-SM-5IFI2	GTEX-YB5K-0626-SM-5LUB5	GTEX-YEC3-2326-SM-5IFJF	GTEX-YEC4-1226-SM-5CVLX	GTEX-YF7O-1026-SM-5P9IP	GTEX-YJ8A-1426-SM-5PNV7	GTEX-YJ8O-0326-SM-5RQJW	GTEX-Z9EW-0326-SM-5CVM8	GTEX-ZAB5-1226-SM-5P9FY	GTEX-ZAK1-1826-SM-5HL93	GTEX-ZDYS-0726-SM-4WKGN	GTEX-ZEX8-1526-SM-4WWBE	GTEX-ZF2S-1326-SM-4WWAZ	GTEX-ZGAY-1526-SM-4WWEO	GTEX-ZP4G-1126-SM-4WWCI	GTEX-ZPCL-1326-SM-57WFN	GTEX-ZPIC-1926-SM-57WFQ	GTEX-ZPU1-1526-SM-4YCFF	GTEX-ZQUD-0626-SM-51MR2	GTEX-ZT9W-1426-SM-4YCD2	GTEX-ZTSS-0826-SM-5985L	GTEX-ZTTD-1226-SM-51MS2	GTEX-ZU9S-1626-SM-5E452	GTEX-ZV6S-0726-SM-57WFY	GTEX-ZVP2-1426-SM-5NQ7P	GTEX-ZVT2-1526-SM-51MQZ	GTEX-ZVZP-1626-SM-5GIDJ	GTEX-ZY6K-0826-SM-5A5L7	GTEX-ZYFC-2226-SM-5NQ96	GTEX-ZYFG-1226-SM-5GIC7	GTEX-ZYVF-2526-SM-5E45C	GTEX-ZYW4-1626-SM-5GIE6	GTEX-ZYWO-1126-SM-5U3SH	GTEX-111CU-0726-SM-5GZYD	GTEX-111YS-0926-SM-5EGGI	GTEX-1122O-1726-SM-5GICM	GTEX-117YW-1926-SM-5H121	GTEX-117YX-1626-SM-5GZZG	GTEX-11DXX-1126-SM-5GZZK	GTEX-11DXY-1426-SM-5N9CN	GTEX-11DXZ-1226-SM-5H11L	GTEX-11DYG-1326-SM-5N9DO	GTEX-11DZ1-2026-SM-5A5KG	GTEX-11EI6-1526-SM-5P9GL	GTEX-11EM3-0826-SM-5N9CC	GTEX-11EMC-2226-SM-5A5JW	GTEX-11EQ9-0726-SM-5A5K2	GTEX-11GSP-1826-SM-5N9DQ	GTEX-11I78-1526-SM-5A5K7	GTEX-11ILO-1026-SM-5A5LP	GTEX-11LCK-1726-SM-5S2OQ	GTEX-11NSD-1126-SM-5N9BQ	GTEX-11NUK-1326-SM-5P9GN	GTEX-11ONC-1526-SM-5GU6S	GTEX-11P7K-1326-SM-5BC5G	GTEX-11P81-0826-SM-5P9GR	GTEX-11P82-0526-SM-5986P	GTEX-11TT1-0526-SM-5P9JO	GTEX-11TUW-1326-SM-5EQKV	GTEX-11VI4-0526-SM-5EQ48	GTEX-11XUK-0826-SM-5GU6P	GTEX-11ZTS-2626-SM-5EGIC	GTEX-11ZU8-1526-SM-5EGHX	GTEX-1211K-0926-SM-5FQTL	GTEX-1212Z-2126-SM-5FQTM	GTEX-12696-1326-SM-5FQTJ	GTEX-1269C-1026-SM-5N9EY	GTEX-12BJ1-1626-SM-5HL8Y	GTEX-12C56-1226-SM-5FQSU	GTEX-12KS4-0926-SM-5BC5S	GTEX-12WS9-1526-SM-5FQT4	GTEX-12WSA-1426-SM-5EGJU	GTEX-12WSD-1826-SM-5GCOA	GTEX-12WSK-1126-SM-5LZV8	GTEX-12WSL-1526-SM-5GCP8	GTEX-12ZZW-1726-SM-5DUVD	GTEX-12ZZX-1326-SM-5DUWI	GTEX-12ZZY-1426-SM-5N9EI	GTEX-13111-0826-SM-5LZV3	GTEX-1314G-0826-SM-5BC6L	GTEX-131XE-1426-SM-5HL7V	GTEX-131XF-0826-SM-5GICG	GTEX-131XG-1026-SM-5GCMX	GTEX-131YS-1426-SM-5IJF7	GTEX-132AR-2226-SM-5J2NT	GTEX-132Q8-1826-SM-5EGIY	GTEX-132QS-1426-SM-5P9GE	GTEX-1339X-1226-SM-5PNVO	GTEX-133LE-0626-SM-5IFFJ	GTEX-1399Q-1126-SM-5P9JA	GTEX-1399R-0826-SM-5IJEL	GTEX-1399S-1326-SM-5P9GH	GTEX-1399U-1026-SM-5J1OC	GTEX-139T6-0626-SM-5IFF9	GTEX-139TU-1226-SM-5J2NL	GTEX-139UW-1126-SM-5IJEJ	GTEX-139YR-1726-SM-5IFFK	GTEX-13CF3-1626-SM-5IFG9	GTEX-13D11-1926-SM-5IFGB	GTEX-13FH7-0526-SM-5IJF8	GTEX-13FHO-1726-SM-5IFGM	GTEX-13FHP-1526-SM-5IJGE	GTEX-13FLV-1126-SM-5J2NO	GTEX-13FTW-1626-SM-5KM4N	GTEX-13FTX-0526-SM-5IFGS	GTEX-13G51-0926-SM-5IFFU	GTEX-13JVG-2026-SM-5KM1N	GTEX-13N11-1226-SM-5KM4D	GTEX-13N2G-1226-SM-5IJCI	GTEX-13NYB-0926-SM-5IFFA	GTEX-13NZB-1226-SM-5J2MW	GTEX-13O1R-1326-SM-5IJF5	GTEX-13O21-0626-SM-5IJDI	GTEX-13O3P-1226-SM-5J2O8	GTEX-13O3Q-0826-SM-5IFGF	GTEX-13O61-0926-SM-5IFFE	GTEX-13OVG-0626-SM-5IFEP	GTEX-13OVI-2626-SM-5KM4T	GTEX-13OVJ-1226-SM-5L3HA	GTEX-13OW8-2326-SM-5L3I9	GTEX-13PVQ-1726-SM-5IFF3	GTEX-13PVR-1826-SM-5Q5CC	GTEX-13QBU-1026-SM-5LU3R	GTEX-13QJ3-1726-SM-5RQK9	GTEX-13RTK-0526-SM-5S2QF	GTEX-13S86-0826-SM-5SI6J	GTEX-13SLX-1726-SM-5Q5E5	GTEX-13U4I-1126-SM-5LU3S	GTEX-13W3W-1626-SM-5LU35	GTEX-13W46-1926-SM-5J2MF	GTEX-13X6H-1326-SM-5LU42	GTEX-13X6I-1026-SM-5LU4C	GTEX-13X6K-2126-SM-5O9D4	GTEX-144FL-2726-SM-5O98Z	GTEX-144GM-1426-SM-5LU31	GTEX-144GN-0626-SM-5O9B2	GTEX-144GO-2726-SM-5O9A2	GTEX-145LS-1826-SM-5LUAZ	GTEX-145LT-1126-SM-5LUA1	GTEX-145LV-1326-SM-5S2QI	GTEX-145ME-0526-SM-5QGQV	GTEX-145MF-1426-SM-5O9B6	GTEX-145MN-1026-SM-5NQ9G	GTEX-145MO-1426-SM-5Q5BS	GTEX-146FH-1726-SM-5QGQ2	GTEX-146FQ-1026-SM-5LU8I	GTEX-146FR-0426-SM-5SI97	GTEX-147F3-0826-SM-5NQA7	GTEX-148VJ-1026-SM-5LU98	GTEX-1497J-2726-SM-5SI9W	GTEX-14A5H-1826-SM-5NQAB	GTEX-14A6H-1326-SM-5NQBC	GTEX-14AS3-0626-SM-5QGQD	GTEX-14BIN-2726-SM-5RQIE	GTEX-14BMU-0926-SM-5S2QB	GTEX-14C38-2126-SM-5RQJO	GTEX-14DAQ-1426-SM-5RQJD	GTEX-14E1K-1226-SM-5S2PD	GTEX-14E6E-0726-SM-5S2R3	GTEX-14H4A-1626-SM-5SI69	GTEX-14ICL-0526-SM-5RQJ6	GTEX-N7MS-1225-SM-3LK5G	GTEX-N7MT-0326-SM-48TDP	GTEX-NFK9-1126-SM-3LK78	GTEX-NPJ8-1926-SM-3MJGB	GTEX-O5YV-1026-SM-3LK72	GTEX-OHPL-0726-SM-3TW8U	GTEX-OIZG-1026-SM-3LK5X	GTEX-OIZH-0626-SM-3NB1L	GTEX-OIZI-1426-SM-3NB1T	GTEX-OOBK-0625-SM-3LK5P	GTEX-OXRK-1326-SM-3NB1A	GTEX-OXRL-0626-SM-3NM9C	GTEX-OXRN-1726-SM-3NM9B	GTEX-OXRP-0926-SM-48TC1	GTEX-P4PP-0626-SM-3NM9X	GTEX-P4PQ-0626-SM-3NMCU	GTEX-P4QS-0626-SM-3NMD1	GTEX-P4QT-0626-SM-3NMCP	GTEX-P78B-1026-SM-3NMC4	GTEX-PLZ4-1626-SM-3P618	GTEX-PLZ6-0526-SM-3P61C	GTEX-POYW-1326-SM-48TCG	GTEX-PSDG-1326-SM-48TD2	GTEX-PVOW-1626-SM-48TC9	GTEX-PWCY-0726-SM-48TCS	GTEX-PWN1-0626-SM-48TDT	GTEX-Q2AG-1326-SM-43V8K	GTEX-Q2AH-0826-SM-48TZN	GTEX-Q2AI-0626-SM-48TZU	GTEX-QCQG-0626-SM-48U21	GTEX-QDVJ-0726-SM-48U1W	GTEX-QDVN-1026-SM-48TZA	GTEX-QEG4-0726-SM-4R1JL	GTEX-QEG5-1426-SM-447AS	GTEX-QEL4-1426-SM-447AC	GTEX-QESD-0826-SM-47J4G	GTEX-QLQ7-0926-SM-447BC	GTEX-QLQW-0526-SM-4R1KS	GTEX-QV31-0426-SM-447C4	GTEX-QV44-1126-SM-4R1KO	GTEX-QVUS-0626-SM-447CC	GTEX-R3RS-1326-SM-48FE7	GTEX-R45C-1226-SM-48FEE	GTEX-R53T-1126-SM-48FD4	GTEX-R55C-0826-SM-48FCL	GTEX-R55D-1126-SM-48FEB	GTEX-R55E-1326-SM-48FCR	GTEX-R55G-1026-SM-48FDI	GTEX-REY6-1326-SM-48FDO	GTEX-RM2N-0726-SM-48FD5	GTEX-RN64-1026-SM-48FDX	GTEX-RNOR-1226-SM-48FDQ	GTEX-RTLS-1126-SM-46MUQ	GTEX-RU1J-0326-SM-46MUM	GTEX-RU72-0726-SM-46MUW	GTEX-RUSQ-0826-SM-47JWW	GTEX-RVPV-0526-SM-47JYL	GTEX-RWS6-0826-SM-47JXF	GTEX-S32W-0926-SM-4AD5X	GTEX-S33H-0826-SM-4AD5Y	GTEX-S341-0526-SM-4AD5U	GTEX-S3XE-0926-SM-4AD4S	GTEX-S4P3-0426-SM-4AD56	GTEX-S4Q7-0626-SM-4AD5M	GTEX-S4Z8-0826-SM-4AD4J	GTEX-S7SF-0926-SM-4AD4M	GTEX-S95S-0426-SM-4B64I	GTEX-SE5C-1226-SM-4BRWV	GTEX-SNMC-0526-SM-4DM69	GTEX-T2IS-0826-SM-4DM6L	GTEX-T2YK-1326-SM-4DM6S	GTEX-T5JC-1726-SM-4DM6U	GTEX-T6MN-1426-SM-5CHQN-rep1	GTEX-T6MO-0526-SM-4DM6R	GTEX-T8EM-0526-SM-4DM64	GTEX-TKQ1-0326-SM-4DXSM	GTEX-TML8-1526-SM-4DXUX	GTEX-TMMY-1126-SM-4DXSX	GTEX-U3ZH-1026-SM-4DXUZ	GTEX-U3ZM-0526-SM-4DXTB	GTEX-U3ZN-1726-SM-4DXUQ	GTEX-U4B1-0826-SM-4DXTW	GTEX-UJHI-0826-SM-4IHLM	GTEX-UJMC-0926-SM-4IHLK	GTEX-UPIC-1026-SM-4IHLT	GTEX-UPK5-1226-SM-4IHL8	GTEX-V1D1-1026-SM-4JBHE	GTEX-V955-1126-SM-4JBH3	GTEX-VJYA-0726-SM-4KL1T	GTEX-VUSG-1226-SM-4KKZF	GTEX-W5WG-1626-SM-4LMKG	GTEX-W5X1-1126-SM-5CHTH-rep1	GTEX-WFG7-1126-SM-4LMK3	GTEX-WFJO-0826-SM-4LVM5	GTEX-WH7G-0926-SM-4LVMJ	GTEX-WHPG-1126-SM-4M1XT	GTEX-WHSB-0426-SM-4M1XI	GTEX-WHSE-1526-SM-4M1XH	GTEX-WHWD-0926-SM-4OORY	GTEX-WK11-1026-SM-4OOS8	GTEX-WOFM-0626-SM-4OOS3	GTEX-WQUQ-1626-SM-4OOSH	GTEX-WRHK-0526-SM-4MVOF	GTEX-WVLH-1426-SM-4MVNX	GTEX-WXYG-1226-SM-4ONCJ	GTEX-WYJK-1926-SM-4ONDP	GTEX-WYVS-0726-SM-4ONDO	GTEX-X15G-0826-SM-4PQZD	GTEX-X3Y1-1326-SM-4PQZB	GTEX-X4EO-1226-SM-4QARR	GTEX-X4EP-1626-SM-4QAS6	GTEX-X4LF-0626-SM-4QASB	GTEX-X4XY-1726-SM-46MVO	GTEX-X585-1226-SM-46MW7	GTEX-X5EB-1526-SM-4E3JC	GTEX-X62O-2226-SM-46MW3	GTEX-X8HC-1426-SM-46MWC	GTEX-XBED-1026-SM-48TCB	GTEX-XBEW-1326-SM-4AT63	GTEX-XGQ4-1526-SM-4AT6H	GTEX-XK95-1026-SM-4GIDV	GTEX-XLM4-2326-SM-4TT2D	GTEX-XMD2-1326-SM-4YCET	GTEX-XMK1-1326-SM-4B65Q	GTEX-XOTO-2126-SM-4B64U	GTEX-XQ3S-1126-SM-4BOPK	GTEX-XQ8I-1526-SM-4BOOH	GTEX-XUJ4-1026-SM-4BOPB	GTEX-XUZC-0426-SM-4BOPE	GTEX-XV7Q-1126-SM-4BRVS	GTEX-XXEK-0326-SM-4BRVV	GTEX-XYKS-1526-SM-4BRUP	GTEX-Y111-1626-SM-57WCY	GTEX-Y114-0926-SM-4TT7J	GTEX-Y3I4-1226-SM-4TT8N	GTEX-Y3IK-1126-SM-51MSV	GTEX-Y5LM-1026-SM-4VDSQ	GTEX-Y5V5-1626-SM-4VDSG	GTEX-Y5V6-1026-SM-4VBS2	GTEX-Y8E4-1726-SM-5LU9G	GTEX-Y8LW-0726-SM-5IFI1	GTEX-Y9LG-0626-SM-4WWDH	GTEX-YB5E-0926-SM-4WWDQ	GTEX-YECK-1626-SM-5IFHQ	GTEX-YF7O-0926-SM-5IFIF	GTEX-YFC4-1226-SM-5LU9R	GTEX-YJ89-1526-SM-5P9IR	GTEX-Z9EW-0526-SM-5HL8S	GTEX-ZA64-0626-SM-5HL9O	GTEX-ZAB4-1126-SM-5HL86	GTEX-ZAB5-0926-SM-5CVMV	GTEX-ZAK1-1526-SM-5S2OV	GTEX-ZC5H-1326-SM-5HL7E	GTEX-ZDTT-1326-SM-4WKFH	GTEX-ZDYS-0826-SM-4WWCR	GTEX-ZE9C-1126-SM-4WWBD	GTEX-ZEX8-1426-SM-4WKHQ	GTEX-ZF29-1326-SM-4WWB6	GTEX-ZF2S-1226-SM-4WWAX	GTEX-ZF3C-1626-SM-4WWB4	GTEX-ZG7Y-1126-SM-4WWEZ	GTEX-ZGAY-1126-SM-4WWBS	GTEX-ZLV1-0526-SM-4WWD4	GTEX-ZP4G-1026-SM-4YCE1	GTEX-ZPCL-1426-SM-57WEC	GTEX-ZPU1-1426-SM-4WWFU	GTEX-ZQG8-2226-SM-5DUWD	GTEX-ZQUD-0426-SM-57WFR	GTEX-ZT9W-1326-SM-51MTB	GTEX-ZT9X-0526-SM-5GCOP	GTEX-ZTPG-1626-SM-5DUX2	GTEX-ZTSS-0626-SM-59867	GTEX-ZTX8-0226-SM-5E44D	GTEX-ZUA1-1226-SM-5NQ6O	GTEX-ZV68-0926-SM-59HK7	GTEX-ZVE2-1326-SM-5NQ94	GTEX-ZVP2-1326-SM-57WCE	GTEX-ZVT2-1326-SM-5E45H	GTEX-ZVT3-1426-SM-59HLP	GTEX-ZXES-1126-SM-5GZXN	GTEX-ZY6K-0626-SM-59HJL	GTEX-ZYFC-1626-SM-5N9EU	GTEX-ZYFG-1126-SM-5GICY	GTEX-ZYT6-1126-SM-5GZYR	GTEX-ZYVF-2226-SM-5GIDD	GTEX-ZYW4-1326-SM-5E45N	GTEX-ZYWO-1026-SM-5E45U	GTEX-ZYY3-1526-SM-5SIA9	GTEX-ZZ64-0226-SM-5E44X	GTEX-ZZPT-1426-SM-5N9C5	GTEX-111CU-0626-SM-5EGHL	GTEX-111YS-1026-SM-5GZYE	GTEX-1122O-1626-SM-5N9CX	GTEX-113JC-0926-SM-5H114	GTEX-117YW-2026-SM-5N9BH	GTEX-117YX-1826-SM-5H12K	GTEX-11DXX-1026-SM-5H11E	GTEX-11DXY-1526-SM-5H129	GTEX-11DYG-1426-SM-5A5JR	GTEX-11EM3-0726-SM-5GZZM	GTEX-11EQ9-0826-SM-5986Y	GTEX-11GS4-1426-SM-5N9D2	GTEX-11GSP-1726-SM-5A5LI	GTEX-11I78-1426-SM-5PNVY	GTEX-11LCK-1626-SM-5PNYB	GTEX-11NSD-1226-SM-5986Q	GTEX-11NUK-1426-SM-5HL68	GTEX-11O72-1926-SM-5PNW1	GTEX-11OF3-2226-SM-5986F	GTEX-11ONC-1426-SM-5N9F4	GTEX-11P7K-1226-SM-5HL4X	GTEX-11P81-0926-SM-59874	GTEX-11P82-0626-SM-5PNYK	GTEX-11TT1-0426-SM-5EGI9	GTEX-11TUW-1226-SM-5GU7C	GTEX-11UD2-1226-SM-5EQMI	GTEX-11VI4-0626-SM-5EQLO	GTEX-11WQK-1826-SM-5EQM2	GTEX-11XUK-0726-SM-5EQMX	GTEX-11ZTT-0926-SM-5EQMS	GTEX-11ZUS-0926-SM-5FQSY	GTEX-1211K-1026-SM-5EQ4B	GTEX-1212Z-2026-SM-5N9EA	GTEX-12696-1426-SM-5EGJ6	GTEX-12BJ1-1426-SM-5BC5Q	GTEX-12C56-1126-SM-5FQTO	GTEX-12KS4-1026-SM-5FQTD	GTEX-12WSD-1926-SM-5GCOV	GTEX-12WSJ-0726-SM-5GCN6	GTEX-12WSL-1326-SM-5LZVW	GTEX-12ZZY-1526-SM-5LZWF	GTEX-13111-0926-SM-5DUVQ	GTEX-13113-1026-SM-5LZWM	GTEX-131XE-1226-SM-5EGKF	GTEX-131XF-0926-SM-5BC69	GTEX-131XG-0926-SM-5LZW5	GTEX-132AR-2326-SM-5IJDY	GTEX-132QS-1526-SM-5J2MV	GTEX-133LE-0726-SM-5P9IZ	GTEX-1399R-0726-SM-5KM2A	GTEX-1399S-1226-SM-5J1O6	GTEX-1399U-1226-SM-5K7XT	GTEX-139D8-1426-SM-5IJEX	GTEX-139T6-0726-SM-5PNVK	GTEX-139TU-1326-SM-5LZXW	GTEX-139YR-1626-SM-5IJGK	GTEX-13CF3-1526-SM-5J2NB	GTEX-13D11-1826-SM-5J2NM	GTEX-13FH7-0726-SM-5J2NK	GTEX-13FHO-1826-SM-5K7Y6	GTEX-13FHP-1626-SM-5N9FK	GTEX-13FLV-1226-SM-5IJBZ	GTEX-13FTW-1526-SM-5LZXC	GTEX-13G51-1026-SM-5K7YQ	GTEX-13NYB-0826-SM-5MR4V	GTEX-13O1R-1526-SM-5J1O7	GTEX-13O21-0826-SM-5J2NU	GTEX-13O3P-1326-SM-5K7Y8	GTEX-13O61-1026-SM-5L3F6	GTEX-13OVG-0926-SM-5J2OJ	GTEX-13OVI-2526-SM-5KM4V	GTEX-13OVJ-1326-SM-5K7Z9	GTEX-13OVL-1926-SM-5KM14	GTEX-13OW6-1426-SM-5L3EU	GTEX-13OW8-2226-SM-5K7Z4	GTEX-13PL7-0326-SM-5IJEK	GTEX-13PVQ-1826-SM-5L3GU	GTEX-13QBU-0926-SM-5K7WQ	GTEX-13QJ3-1826-SM-5S2PT	GTEX-13RTK-0626-SM-5Q5EK	GTEX-13S86-0726-SM-5Q5DH	GTEX-13U4I-1226-SM-5LU5M	GTEX-13W3W-1726-SM-5LU4A	GTEX-13X6H-1426-SM-5SI91	GTEX-13X6J-1626-SM-5Q5CV	GTEX-13YAN-2026-SM-5Q5EY	GTEX-145LT-1226-SM-5Q5BZ	GTEX-145LV-1426-SM-5Q5BV	GTEX-145ME-0626-SM-5O99Q	GTEX-145MH-1226-SM-5RQJT	GTEX-145MN-1126-SM-5RQJB	GTEX-145MO-1526-SM-5QGQC	GTEX-146FH-1626-SM-5NQ9H	GTEX-146FQ-1126-SM-5NQBM	GTEX-146FR-0526-SM-5Q5EX	GTEX-14753-1926-SM-5NQAA	GTEX-148VJ-1126-SM-5NQBZ	GTEX-14AS3-0726-SM-5S2NY	GTEX-14B4R-0426-SM-5Q5EI	GTEX-14BIM-1226-SM-5SIBC	GTEX-14BMV-1426-SM-5S2WA	GTEX-14C5O-1726-SM-5RQI9	GTEX-14E6C-0926-SM-5S2V9	GTEX-N7MS-1126-SM-3LK5E	GTEX-N7MT-0226-SM-48TC3	GTEX-NFK9-1226-SM-3LK79	GTEX-NPJ8-2026-SM-3TW91	GTEX-O5YT-0726-SM-3MJHA	GTEX-OHPJ-1326-SM-3MJHG	GTEX-OHPL-0626-SM-3MJGJ	GTEX-OHPM-0726-SM-3LK7A	GTEX-OIZG-0926-SM-3LK5Y	GTEX-OIZH-0726-SM-3NB1I	GTEX-OIZI-1326-SM-3NB1B	GTEX-OOBK-0726-SM-3LK5Q	GTEX-OXRK-1426-SM-3NB19	GTEX-OXRL-0726-SM-3NM9A	GTEX-P4PP-0726-SM-3NM9S	GTEX-P4PQ-0726-SM-3NMCR	GTEX-P4QS-0726-SM-3NMCZ	GTEX-P4QT-0726-SM-3NMCM	GTEX-P78B-1126-SM-3P615	GTEX-POMQ-0626-SM-3P61E	GTEX-PSDG-1426-SM-48TD1	GTEX-PWCY-0826-SM-48TCR	GTEX-PWN1-0726-SM-48TDR	GTEX-PWOO-1026-SM-48TCN	GTEX-PX3G-0726-SM-48TZT	GTEX-Q2AG-1226-SM-4GICA	GTEX-Q2AH-1026-SM-48TZI	GTEX-Q734-0826-SM-48U1G	GTEX-QCQG-0726-SM-48U1Z	GTEX-QDT8-1326-SM-48TYY	GTEX-QDVJ-0826-SM-48U1S	GTEX-QDVN-1126-SM-48TZ7	GTEX-QEG5-1326-SM-4R1JS	GTEX-QEL4-1526-SM-447AB	GTEX-QESD-0726-SM-4R1KQ	GTEX-QLQ7-1026-SM-447BB	GTEX-QLQW-0626-SM-447A6	GTEX-QMRM-0926-SM-447BR	GTEX-QV31-0526-SM-447C3	GTEX-QV44-1026-SM-447CG	GTEX-QXCU-1126-SM-48FE5	GTEX-R53T-1026-SM-48FCO	GTEX-R55C-0726-SM-48FCN	GTEX-R55D-1226-SM-48FE9	GTEX-R55G-0926-SM-48FDN	GTEX-REY6-1426-SM-48FDK	GTEX-RM2N-0626-SM-48FD6	GTEX-RNOR-1326-SM-48FDE	GTEX-RTLS-1226-SM-46MUP	GTEX-RU1J-0426-SM-46MUK	GTEX-RU72-0826-SM-46MUS	GTEX-RUSQ-0926-SM-47JWU	GTEX-RWS6-0726-SM-47JXI	GTEX-RWSA-1326-SM-47JX9	GTEX-S32W-1026-SM-4AD5W	GTEX-S341-0426-SM-4AD5L	GTEX-S3XE-0826-SM-4AD4U	GTEX-S4P3-0526-SM-4AD58	GTEX-S4Q7-0526-SM-4AD5N	GTEX-S4Z8-0726-SM-4GICB	GTEX-S7SF-1026-SM-4AD4I	GTEX-S95S-0326-SM-4B66U	GTEX-SE5C-1326-SM-4BRUH	GTEX-SIU7-1326-SM-4BRWW	GTEX-SNMC-0426-SM-4DM5Y	GTEX-T2IS-0926-SM-4DM5B	GTEX-T5JC-1826-SM-4DM6E	GTEX-T6MO-0626-SM-4DM6P	GTEX-T8EM-0626-SM-4DM62	GTEX-TKQ1-0426-SM-4DXT4	GTEX-TKQ2-1226-SM-4DXSV	GTEX-TML8-1426-SM-4DXUT	GTEX-TMMY-1226-SM-4DXT6	GTEX-U3ZH-1126-SM-4DXUG	GTEX-U3ZM-0626-SM-4DXTV	GTEX-U3ZN-1826-SM-4DXUY	GTEX-U4B1-0926-SM-4DXUV	GTEX-UJHI-0926-SM-4IHKF	GTEX-UJMC-1026-SM-4IHKN	GTEX-UPIC-0626-SM-4IHK2	GTEX-UPK5-1326-SM-4IHLE	GTEX-V1D1-1126-SM-4JBHT	GTEX-V955-1026-SM-4JBHO	GTEX-VJYA-0626-SM-4KL1S	GTEX-VUSG-1126-SM-4KKZQ	GTEX-W5WG-1526-SM-4LMIG	GTEX-W5X1-1026-SM-5CHSO-rep1	GTEX-WFG7-1026-SM-4LMK8	GTEX-WFJO-0726-SM-4LVM8	GTEX-WFON-0926-SM-4LVMK	GTEX-WH7G-1026-SM-4LVML	GTEX-WHPG-1226-SM-4M1ZI	GTEX-WHSB-0526-SM-4M1XM	GTEX-WHSE-1626-SM-4M1XL	GTEX-WHWD-1026-SM-4OORZ	GTEX-WK11-1126-SM-4OOSJ	GTEX-WOFM-0526-SM-4OOS2	GTEX-WRHK-0426-SM-4MVOG	GTEX-WXYG-1126-SM-4ONCH	GTEX-WY7C-1326-SM-4ONCX	GTEX-WYJK-2026-SM-4ONDE	GTEX-WYVS-0826-SM-4RTXB	GTEX-WZTO-1526-SM-4PQYQ	GTEX-X15G-0926-SM-4PQZE	GTEX-X3Y1-1226-SM-4PQZ8	GTEX-X5EB-1426-SM-46MVW	GTEX-X8HC-1526-SM-46MWD	GTEX-XBED-0926-SM-48TCE	GTEX-XBEW-1426-SM-4AT4J	GTEX-XPVG-1326-SM-4B65P	GTEX-XQ3S-1226-SM-4BOPP	GTEX-XQ8I-1626-SM-4BOOI	GTEX-XUJ4-0926-SM-4BOPA	GTEX-XUW1-1526-SM-4BOOY	GTEX-XUZC-0326-SM-4BOO8	GTEX-XV7Q-1026-SM-4BRVR	GTEX-XXEK-0426-SM-4BRVW	GTEX-XYKS-1126-SM-4BRWP	GTEX-Y111-1726-SM-4SOIQ	GTEX-Y3I4-1026-SM-4TT2C	GTEX-Y3IK-1226-SM-4WWEK	GTEX-Y5LM-1126-SM-4VDT5	GTEX-Y5V6-1126-SM-4VDTD	GTEX-Y8E4-1826-SM-4VBPV	GTEX-Y8LW-0626-SM-4VDS8	GTEX-YB5E-0826-SM-4VDRZ	GTEX-YB5K-0726-SM-5LU8R	GTEX-YEC4-1126-SM-5CVLW	GTEX-YECK-1726-SM-5IFI3	GTEX-YF7O-0826-SM-4W21F	GTEX-YFCO-0526-SM-4W1ZJ	GTEX-YJ8A-1226-SM-5IFHH	GTEX-Z9EW-0626-SM-5HL95	GTEX-ZA64-0526-SM-5HL9I	GTEX-ZAB4-1226-SM-5CVN5	GTEX-ZAB5-1026-SM-5HL91	GTEX-ZDTT-1226-SM-4WKG9	GTEX-ZDYS-0926-SM-4WWCS	GTEX-ZEX8-1326-SM-4WWEW	GTEX-ZF29-1226-SM-4WKH1	GTEX-ZF2S-1126-SM-4WKHH	GTEX-ZG7Y-1326-SM-4WWBL	GTEX-ZGAY-1226-SM-4YCF4	GTEX-ZLFU-1026-SM-5EQMZ	GTEX-ZLV1-0626-SM-4WWF6	GTEX-ZLWG-1226-SM-4WWFS	GTEX-ZP4G-0926-SM-4WWF4	GTEX-ZPCL-1226-SM-4WWFF	GTEX-ZPIC-1626-SM-57WEB	GTEX-ZPU1-1326-SM-57WE1	GTEX-ZQUD-0326-SM-4YCEN	GTEX-ZT9W-1226-SM-57WE4	GTEX-ZTPG-1526-SM-51MTF	GTEX-ZTSS-0726-SM-51MSN	GTEX-ZTTD-1426-SM-4YCEX	GTEX-ZTX8-0326-SM-59HLA	GTEX-ZVT2-1226-SM-5GU5H	GTEX-ZVZP-1426-SM-5NQ7R	GTEX-ZXES-1226-SM-5NQ8G	GTEX-ZY6K-0526-SM-5GZY9	GTEX-ZYFC-1726-SM-5GZYX	GTEX-ZYT6-1226-SM-5E44Q	GTEX-ZYVF-2326-SM-5E44Z	GTEX-ZYW4-1426-SM-5SIAX	GTEX-ZYWO-0926-SM-5E43J	GTEX-ZYY3-1626-SM-5EGJF	GTEX-ZZ64-0326-SM-5E45S	GTEX-ZZPU-1826-SM-5E43L	GTEX-1117F-0726-SM-5GIEN	GTEX-111FC-0626-SM-5N9CU	GTEX-111VG-0326-SM-5GZX7	GTEX-111YS-0326-SM-5GZZ3	GTEX-1122O-0626-SM-5N9B9	GTEX-117XS-0726-SM-5H131	GTEX-117YW-0426-SM-5GZZZ	GTEX-117YX-0626-SM-5EGJI	GTEX-1192W-0226-SM-5EGGT	GTEX-1192X-0726-SM-5987R	GTEX-11DXX-0526-SM-5PNVR	GTEX-11DXY-1026-SM-5987V	GTEX-11DXZ-0326-SM-5EGH1	GTEX-11DYG-1026-SM-5A5JQ	GTEX-11EM3-0426-SM-5N9BZ	GTEX-11EMC-0826-SM-59862	GTEX-11EQ8-1326-SM-5EGJQ	GTEX-11GS4-0426-SM-5N9CD	GTEX-11GSP-1226-SM-5985M	GTEX-11ILO-2526-SM-5A5LQ	GTEX-11LCK-0826-SM-5PNYD	GTEX-11NUK-0926-SM-5HL57	GTEX-11NV4-0826-SM-5BC4S	GTEX-11O72-1026-SM-5986B	GTEX-11ONC-1026-SM-5GU64	GTEX-11P81-0526-SM-59873	GTEX-11TT1-1426-SM-5EGIA	GTEX-11TUW-1126-SM-5EQKJ	GTEX-11UD2-0926-SM-5CVL6	GTEX-11WQK-0226-SM-5EQLI	GTEX-11ZTT-0526-SM-5EQLA	GTEX-11ZUS-0326-SM-5EQ4W	GTEX-11ZVC-0526-SM-5N9G1	GTEX-1211K-0226-SM-59HJY	GTEX-1212Z-0726-SM-5EGI5	GTEX-12584-1026-SM-59HK3	GTEX-12696-1226-SM-5FQSM	GTEX-12BJ1-0326-SM-5FQUB	GTEX-12WS9-0826-SM-59HJX	GTEX-12WSA-1126-SM-5EGKU	GTEX-12WSC-1026-SM-5EQ5Y	GTEX-12WSD-1226-SM-5HL9Q	GTEX-12WSE-0926-SM-5S2VX	GTEX-12WSG-1226-SM-5EQ4C	GTEX-12WSI-0426-SM-5EQ5J	GTEX-12WSK-0526-SM-5CVNA	GTEX-12WSN-0226-SM-5DUXH	GTEX-12ZZX-0726-SM-5EGKA	GTEX-12ZZY-1226-SM-5GCNK	GTEX-13112-0526-SM-5EQ4S	GTEX-1313W-1126-SM-5EQ5U	GTEX-131XE-0526-SM-5K7YT	GTEX-131XF-0426-SM-5HL7U	GTEX-131XG-0526-SM-5DUWF	GTEX-131YS-0826-SM-5PNYV	GTEX-132AR-1926-SM-5EGK5	GTEX-132NY-1426-SM-5J1MJ	GTEX-132Q8-1126-SM-5K7XS	GTEX-132QS-0526-SM-5IJC7	GTEX-1339X-0326-SM-5K7Z8	GTEX-1399R-1726-SM-5K7YJ	GTEX-1399S-0826-SM-5KM23	GTEX-1399T-0726-SM-5J1MH	GTEX-1399U-0726-SM-5KM1D	GTEX-139TU-1926-SM-5J2OC	GTEX-139YR-0526-SM-5L3DG	GTEX-13CF2-0226-SM-5L3DV	GTEX-13CF3-0826-SM-5LZYZ	GTEX-13D11-1526-SM-5J2NA	GTEX-13FH7-0826-SM-5J2NW	GTEX-13FHO-1226-SM-5L3EF	GTEX-13FHP-0826-SM-5K7V5	GTEX-13FTW-0826-SM-5K7XR	GTEX-13FTZ-0326-SM-5J1O1	GTEX-13JUV-0226-SM-5IJCC	GTEX-13JVG-1126-SM-5KM2M	GTEX-13N11-0726-SM-5L3DP	GTEX-13N1W-0926-SM-5MR36	GTEX-13NYB-0326-SM-5IJDP	GTEX-13NYS-1926-SM-5IJCB	GTEX-13NZ9-0126-SM-5K7XV	GTEX-13NZA-0826-SM-5K7WS	GTEX-13NZB-0426-SM-5KM26	GTEX-13O1R-0926-SM-5L3DS	GTEX-13O21-0326-SM-5J1N9	GTEX-13O3O-1426-SM-5KM2S	GTEX-13O3P-1426-SM-5L3DT	GTEX-13O3Q-0326-SM-5L3FE	GTEX-13O61-0426-SM-5L3ET	GTEX-13OVG-0426-SM-5KM2T	GTEX-13OVI-0326-SM-5K7X1	GTEX-13OW5-0926-SM-5L3GZ	GTEX-13OW6-0926-SM-5L3GM	GTEX-13OW7-1626-SM-5IJDH	GTEX-13PDP-1326-SM-5K7U9	GTEX-13PL6-0826-SM-5IJBI	GTEX-13PL7-0726-SM-5KM1S	GTEX-13PVQ-1326-SM-5LU4J	GTEX-13PVR-0926-SM-5S2RB	GTEX-13QBU-0226-SM-5LU48	GTEX-13S86-0326-SM-5SI6K	GTEX-13SLW-0826-SM-5QGP7	GTEX-13SLX-0926-SM-5S2NM	GTEX-13U4I-0626-SM-5LU5L	GTEX-13VXT-0726-SM-5SIAD	GTEX-13W3W-0526-SM-5LU3X	GTEX-1445S-1226-SM-5O9BF	GTEX-144GL-1026-SM-5O99R	GTEX-145LS-1326-SM-5Q5EP	GTEX-145LV-0226-SM-5S2QG	GTEX-145MN-0726-SM-5NQBH	GTEX-146FH-1126-SM-5NQAT	GTEX-146FR-0926-SM-5QGPE	GTEX-1477Z-1126-SM-5P9GK	GTEX-147JS-1326-SM-5SI6D	GTEX-14A5I-1026-SM-5Q5E3	GTEX-14A6H-0326-SM-5NQAN	GTEX-14ASI-0826-SM-5Q5EB	GTEX-14BIM-2726-SM-5Q5EG	GTEX-14BMV-1026-SM-5SI6B	GTEX-14C39-0726-SM-5RQIK	GTEX-14E6C-0326-SM-5Q5EE	GTEX-U8XE-0926-SM-3DB8V	GTEX-UPK5-0226-SM-3GAEV	GTEX-UTHO-1226-SM-3GAEE	GTEX-V1D1-0626-SM-4JBHN	GTEX-V955-0826-SM-5SI82	GTEX-VJWN-1026-SM-4M1ZN	GTEX-VUSG-0726-SM-3GIK1	GTEX-WEY5-0226-SM-3GIKN	GTEX-WFG7-0826-SM-3GIKU	GTEX-WFG8-0726-SM-3GILP	GTEX-WFON-0226-SM-3GIKR	GTEX-WH7G-0326-SM-3NMBH	GTEX-WHPG-1026-SM-3NMBA	GTEX-WHSE-0826-SM-4SOJU	GTEX-WHWD-0326-SM-3LK6L	GTEX-WI4N-0726-SM-3TW93	GTEX-WK11-0626-SM-3NMAV	GTEX-WL46-0726-SM-3LK5Z	GTEX-WOFL-1226-SM-4OOST	GTEX-WQUQ-1326-SM-3MJFF	GTEX-WRHU-1026-SM-4E3ID	GTEX-WWYW-1126-SM-3NB2Q	GTEX-WY7C-1126-SM-3NB3A	GTEX-WYBS-1226-SM-3NM9N	GTEX-WYJK-1126-SM-3NM9Z	GTEX-WZTO-1226-SM-3NMAZ	GTEX-X261-0926-SM-3NMCY	GTEX-X3Y1-0226-SM-3P5Z5	GTEX-X4EP-0326-SM-3P5Z6	GTEX-X4XX-1126-SM-3NMBY	GTEX-X5EB-0626-SM-46MVQ	GTEX-X62O-0826-SM-46MW8	GTEX-X8HC-1026-SM-46MWH	GTEX-XBEC-1226-SM-4AT65	GTEX-XGQ4-0526-SM-4AT6C	GTEX-XLM4-2026-SM-4AT4X	GTEX-XOT4-1126-SM-4B66E	GTEX-XPT6-0226-SM-4B65L	GTEX-XPVG-0726-SM-4B658	GTEX-XQ3S-0526-SM-4BOQA	GTEX-XQ8I-0226-SM-4BOPM	GTEX-XUJ4-0626-SM-4BOOO	GTEX-XV7Q-0726-SM-4BRV6	GTEX-XXEK-2026-SM-4BRVE	GTEX-XYKS-0226-SM-4BRW3	GTEX-Y114-0126-SM-4TT8K	GTEX-Y3I4-0526-SM-4TT6X	GTEX-Y3IK-1026-SM-51MR7	GTEX-Y5V5-0726-SM-4VBPY	GTEX-Y8E4-0426-SM-4V6GB	GTEX-YB5K-0226-SM-5IFJE	GTEX-YEC4-0226-SM-4W1YG	GTEX-YECK-1226-SM-4W21G	GTEX-YF7O-0526-SM-5P9IO	GTEX-YFC4-0426-SM-4TT3J	GTEX-YJ8O-0826-SM-5CVM3	GTEX-Z93S-0326-SM-5HL84	GTEX-ZAB4-0926-SM-5CVN4	GTEX-ZAB5-0126-SM-5CVMT	GTEX-ZAJG-0926-SM-5Q5AB	GTEX-ZAK1-1126-SM-5PNXU	GTEX-ZDTS-1226-SM-4WKGL	GTEX-ZDTT-0326-SM-4WKF9	GTEX-ZDXO-0426-SM-4WKF6	GTEX-ZDYS-0326-SM-5HL4W	GTEX-ZE7O-0626-SM-57WCD	GTEX-ZEX8-0326-SM-4WKGS	GTEX-ZF29-0426-SM-4WKFN	GTEX-ZF2S-0826-SM-4WWBI	GTEX-ZF3C-1126-SM-57WEG	GTEX-ZG7Y-1426-SM-4WWBM	GTEX-ZGAY-0226-SM-4WWAL	GTEX-ZLFU-0326-SM-4WWBK	GTEX-ZPU1-0726-SM-5HL6O	GTEX-ZT9W-0526-SM-57WFG	GTEX-ZTPG-1326-SM-51MSQ	GTEX-ZTTD-0626-SM-4YCCY	GTEX-ZUA1-0726-SM-4YCD9	GTEX-ZV7C-0526-SM-51MRB	GTEX-ZVT2-0926-SM-5GICE	GTEX-ZVT3-0826-SM-5GIC8	GTEX-ZVT4-1326-SM-5NQ8E	GTEX-ZVZQ-0726-SM-51MR3	GTEX-ZXG5-0626-SM-5NQ85	GTEX-ZYFC-1026-SM-5GZX9	GTEX-ZYFD-2026-SM-5E459	GTEX-ZYFG-0526-SM-5GZXX	GTEX-ZYT6-0926-SM-5GIEM	GTEX-ZYVF-1826-SM-5E44F	GTEX-ZYW4-1026-SM-5SI8W	GTEX-ZYWO-0526-SM-5E45I	GTEX-ZZPT-0926-SM-5GICZ	GTEX-ZZPU-1126-SM-5N9CW	GTEX-111FC-0826-SM-5GZWO	GTEX-111YS-0426-SM-5987O	GTEX-1122O-0826-SM-5GICV	GTEX-117YW-0326-SM-5N9CY	GTEX-117YX-1126-SM-5H128	GTEX-11DXX-0326-SM-5PNWC	GTEX-11DXY-0826-SM-5EGGR	GTEX-11DXZ-0626-SM-5GU77	GTEX-11EM3-0626-SM-5H12Z	GTEX-11EMC-0726-SM-5EGJO	GTEX-11GS4-0526-SM-5A5KQ	GTEX-11GSP-1326-SM-5A5KY	GTEX-11I78-0826-SM-5A5K4	GTEX-11LCK-0926-SM-5A5KA	GTEX-11O72-1126-SM-5N9E2	GTEX-11ONC-0126-SM-5PNW6	GTEX-11TT1-1326-SM-5PNYM	GTEX-11TUW-1026-SM-5GU7D	GTEX-11ZUS-0226-SM-5FQT8	GTEX-11ZVC-0426-SM-5CVLD	GTEX-1211K-0626-SM-5FQUZ	GTEX-1212Z-0626-SM-5FQTB	GTEX-12584-0926-SM-5FQTN	GTEX-12696-1126-SM-5FQTI	GTEX-1269C-0826-SM-5N9EM	GTEX-12BJ1-0226-SM-5LUA2	GTEX-12WSC-1126-SM-5EQ4G	GTEX-12WSD-1126-SM-5EGJD	GTEX-12WSG-0526-SM-5FQTH	GTEX-12WSK-0626-SM-5LZUJ	GTEX-12ZZW-1026-SM-5GCMM	GTEX-12ZZY-1126-SM-5DUWQ	GTEX-12ZZZ-1726-SM-59HK5	GTEX-13112-0426-SM-5PNVC	GTEX-1313W-1426-SM-5KLZU	GTEX-1314G-0126-SM-5LZUL	GTEX-131XE-0626-SM-5HL98	GTEX-131XF-0326-SM-5DUVR	GTEX-131XG-0626-SM-5GCMP	GTEX-131XH-0226-SM-5LZVB	GTEX-132AR-2026-SM-5IJG4	GTEX-132NY-1726-SM-5EGKK	GTEX-132QS-0426-SM-5KLZ6	GTEX-1339X-0426-SM-5KLZY	GTEX-1399R-1926-SM-5K7X8	GTEX-1399S-1026-SM-5KLZ9	GTEX-1399T-0426-SM-5PNVJ	GTEX-1399U-0526-SM-5K7YM	GTEX-139UC-0426-SM-5K7UR	GTEX-139YR-0826-SM-5LZXY	GTEX-13CF2-0426-SM-5KM1H	GTEX-13CF3-0726-SM-5J2MY	GTEX-13D11-1726-SM-5IFGQ	GTEX-13FH7-0926-SM-5J2MR	GTEX-13FHP-1026-SM-5K7Y2	GTEX-13FLV-0926-SM-5L3DZ	GTEX-13FTW-1026-SM-5L3E3	GTEX-13FTZ-0226-SM-5K7X6	GTEX-13JVG-1326-SM-5N9F8	GTEX-13N11-0426-SM-5KM3O	GTEX-13N1W-1026-SM-5IJC5	GTEX-13NYB-0226-SM-5N9G4	GTEX-13NZB-0226-SM-5KM1T	GTEX-13O1R-1226-SM-5J1NU	GTEX-13O21-2326-SM-5MR3X	GTEX-13O3O-1526-SM-5KM1C	GTEX-13O3P-1626-SM-5K7X3	GTEX-13O61-0526-SM-5J2M1	GTEX-13OVG-0526-SM-5K7YD	GTEX-13OVL-0526-SM-5KLZQ	GTEX-13OW5-1126-SM-5J1NR	GTEX-13OW6-1126-SM-5L3HL	GTEX-13OW8-2126-SM-5J1OS	GTEX-13PVQ-1226-SM-5IJDC	GTEX-13PVR-1026-SM-5QGQW	GTEX-13QBU-0426-SM-5J2O4	GTEX-13RTJ-0726-SM-5QGQN	GTEX-13S86-0226-SM-5S2PJ	GTEX-13U4I-0826-SM-5SIBD	GTEX-13VXT-1126-SM-5LU3A	GTEX-13W3W-0426-SM-5SI9D	GTEX-13X6H-0426-SM-5LU4E	GTEX-13X6I-1426-SM-5SI9Z	GTEX-13X6K-1826-SM-5O9CR	GTEX-13YAN-1326-SM-5Q5F1	GTEX-145LV-0326-SM-5Q5BW	GTEX-145MN-0626-SM-5QGRH	GTEX-145MO-1126-SM-5NQBX	GTEX-146FH-1026-SM-5RQIF	GTEX-146FR-0626-SM-5RQJ1	GTEX-147F4-1226-SM-5NQAY	GTEX-148VI-0326-SM-5RQK7	GTEX-148VJ-1526-SM-5Q5DU	GTEX-1497J-1226-SM-5Q5BL	GTEX-14A5I-1226-SM-5NQBW	GTEX-14A6H-0226-SM-5Q5DX	GTEX-14C38-1426-SM-5RQHZ	GTEX-14C5O-1326-SM-5S2UW	GTEX-14E6D-0926-SM-5S2QV	GTEX-14E7W-1226-SM-5RQIU	GTEX-N7MS-0826-SM-2HML4	GTEX-N7MT-1326-SM-2I3FV	GTEX-NFK9-0926-SM-2HMJU	GTEX-NPJ8-0426-SM-2HMK6	GTEX-O5YT-0326-SM-32PKA	GTEX-O5YV-0326-SM-2I5H2	GTEX-O5YW-0326-SM-2I5EI	GTEX-OHPJ-0926-SM-2HMJ1	GTEX-OHPK-0326-SM-2HMJO	GTEX-OIZG-1126-SM-2HMIU	GTEX-OIZH-0326-SM-2HMKC	GTEX-OOBK-3025-SM-48TBP	GTEX-OXRK-0826-SM-2HMK7	GTEX-OXRO-2026-SM-2YUMZ	GTEX-P44G-0826-SM-2I5ES	GTEX-P44H-0726-SM-48TBT	GTEX-P4PQ-0326-SM-2HMJ8	GTEX-P4QS-0326-SM-2I3EU	GTEX-P78B-0426-SM-2I5F5	GTEX-PLZ5-0626-SM-2I5F8	GTEX-POMQ-0326-SM-2I5FO	GTEX-PSDG-0926-SM-2I5FP	GTEX-PWOO-0526-SM-2S1Q3	GTEX-PX3G-0326-SM-2I3EO	GTEX-Q2AH-0526-SM-2I3ED	GTEX-QDVJ-0426-SM-2I5FW	GTEX-QDVN-0326-SM-2I3FS	GTEX-QEG5-0926-SM-2TC64	GTEX-QEL4-0926-SM-3GAD1	GTEX-QESD-0526-SM-2I5G5	GTEX-QLQ7-0526-SM-2I5G3	GTEX-QMRM-0526-SM-2I5GA	GTEX-QV44-0526-SM-2S1RE	GTEX-QVJO-1926-SM-2S1QZ	GTEX-QXCU-0826-SM-2TC6F	GTEX-R45C-0926-SM-3GAD4	GTEX-R53T-0926-SM-3GADH	GTEX-R55C-0326-SM-3GAF1	GTEX-R55E-1026-SM-2TC5S	GTEX-R55G-0526-SM-2TC5O	GTEX-REY6-1026-SM-2TF4Y	GTEX-RN64-0826-SM-2TC62	GTEX-RNOR-0826-SM-2TF5C	GTEX-RTLS-0826-SM-2TF5Q	GTEX-RU72-0326-SM-2TF5T	GTEX-RUSQ-0526-SM-2TF72	GTEX-RWS6-0326-SM-2XCAP	GTEX-RWSA-0626-SM-2XCBD	GTEX-S32W-0626-SM-2XCBG	GTEX-S3XE-0426-SM-3K2AC	GTEX-S7SF-0526-SM-3K2BC	GTEX-SIU7-0426-SM-2XCDX	GTEX-SIU8-0826-SM-2XCDQ	GTEX-SNMC-0126-SM-2XCFO	GTEX-SUCS-0326-SM-32PLL	GTEX-T2IS-0426-SM-32QPE	GTEX-U3ZN-1426-SM-3DB87	GTEX-U4B1-0326-SM-3DB8K	GTEX-U8XE-1126-SM-3DB8W	GTEX-UJHI-0426-SM-3DB8Y	GTEX-UJMC-0526-SM-3GAE3	GTEX-V1D1-0526-SM-4JBGW	GTEX-V955-0726-SM-3GAFG	GTEX-WEY5-0426-SM-3GIKT	GTEX-WFG7-0726-SM-3GIKO	GTEX-WH7G-0426-SM-3NMBJ	GTEX-WHPG-0826-SM-3NMBF	GTEX-WHSE-0926-SM-3NMBS	GTEX-WHWD-0426-SM-3LK83	GTEX-WI4N-0626-SM-3TW8Z	GTEX-WL46-0926-SM-3LK7T	GTEX-WQUQ-1426-SM-3MJFD	GTEX-WRHU-1226-SM-4E3IJ	GTEX-WWYW-1326-SM-3NB2S	GTEX-WY7C-0526-SM-3NB3D	GTEX-WYJK-1026-SM-3NM8W	GTEX-WZTO-1326-SM-3NM8X	GTEX-X15G-0426-SM-4PQZ6	GTEX-X261-1426-SM-4PQZ1	GTEX-X3Y1-0426-SM-3P5Z4	GTEX-X5EB-0826-SM-46MVS	GTEX-X8HC-1626-SM-46MWE	GTEX-XBEC-1326-SM-4AT69	GTEX-XBED-0526-SM-47JY3	GTEX-XGQ4-0326-SM-4GIEE	GTEX-XPT6-0126-SM-4B65S	GTEX-XPVG-0826-SM-4B654	GTEX-XQ3S-0626-SM-4BOOB	GTEX-XQ8I-0126-SM-4BOPL	GTEX-XUJ4-0526-SM-4BOON	GTEX-XV7Q-0826-SM-4BRV7	GTEX-XXEK-0926-SM-4BRWH	GTEX-Y114-0226-SM-4TT8W	GTEX-Y3I4-0626-SM-4TT7A	GTEX-Y3IK-0826-SM-51MT8	GTEX-Y5V5-0626-SM-4VBPX	GTEX-Y5V6-0826-SM-4VBRU	GTEX-Y8E4-0326-SM-4VBRR	GTEX-YB5K-0126-SM-5IFJ2	GTEX-YEC4-0326-SM-4W216	GTEX-YF7O-0426-SM-5P9FS	GTEX-ZAB4-1026-SM-5HL7T	GTEX-ZAB5-0226-SM-5CVMH	GTEX-ZAJG-0826-SM-5PNVA	GTEX-ZDTS-1326-SM-4WKGX	GTEX-ZDTT-0726-SM-4WKFK	GTEX-ZDXO-0726-SM-57WBT	GTEX-ZDYS-0226-SM-5HL4K	GTEX-ZEX8-0426-SM-4WWEN	GTEX-ZF29-0226-SM-4WKHO	GTEX-ZF2S-1026-SM-4WWB1	GTEX-ZF3C-1226-SM-4WWCB	GTEX-ZG7Y-0926-SM-5EQ6O	GTEX-ZGAY-0326-SM-57WF5	GTEX-ZLFU-0226-SM-4WWFH	GTEX-ZPIC-0826-SM-4WWFJ	GTEX-ZPU1-0626-SM-4YCDM	GTEX-ZQUD-1526-SM-51MRE	GTEX-ZTPG-1226-SM-4YCDO	GTEX-ZTTD-0526-SM-57WDV	GTEX-ZUA1-0826-SM-4YCDL	GTEX-ZV7C-0326-SM-57WB1	GTEX-ZVT2-1026-SM-5GU55	GTEX-ZVZP-0226-SM-5NQ73	GTEX-ZYFC-1126-SM-5E44W	GTEX-ZYFG-0426-SM-5E43M	GTEX-ZYT6-1726-SM-5E44P	GTEX-ZYW4-0926-SM-59HJS	GTEX-ZYWO-0626-SM-5E45K	GTEX-ZZPU-0926-SM-5GZYT	GTEX-11GS4-2326-SM-5A5KS	GTEX-11OF3-1326-SM-5N9FJ	GTEX-11PRG-2226-SM-5GU5R	GTEX-11TTK-1926-SM-5PNW8	GTEX-12696-0926-SM-5FQTV	GTEX-12WSG-0826-SM-5EQ5A	GTEX-13112-2126-SM-5GCO4	GTEX-1399S-0526-SM-5IJG8	GTEX-13NYB-1726-SM-5N9G2	GTEX-13O1R-2526-SM-5N9FW	GTEX-13OVI-1126-SM-5KLZF	GTEX-13OVL-1826-SM-5KLZR	GTEX-13OW6-1826-SM-5N9F9	GTEX-13RTJ-2226-SM-5S2Q1	GTEX-145MN-0326-SM-5QGQI	GTEX-147F4-2626-SM-5Q5CS	GTEX-1497J-0826-SM-5NQAJ	GTEX-N7MS-1626-SM-3LK5F	GTEX-NPJ8-2226-SM-3TW8D	GTEX-P4QS-1126-SM-3NMD5	GTEX-QDVN-1626-SM-48TZC	GTEX-QLQW-1626-SM-4R1K1	GTEX-RN64-1626-SM-48FD7	GTEX-T5JC-1526-SM-4DM68	GTEX-T6MN-1826-SM-5CHQB-rep1	GTEX-UPIC-1126-SM-4IHLO	GTEX-W5X1-1626-SM-5CHTN-rep1	GTEX-WI4N-2026-SM-4OOS7	GTEX-XPVG-0526-SM-4B65N	GTEX-Y5V6-2026-SM-5IFHO	GTEX-ZC5H-1726-SM-5HL7X	GTEX-ZDXO-0226-SM-4WKH7	GTEX-ZE9C-1426-SM-4WKGM	GTEX-ZLFU-0926-SM-5P9F8	GTEX-ZVZP-0926-SM-5GIDB	GTEX-ZYFD-1526-SM-5NQ7T	GTEX-ZYFG-1626-SM-5GZYY	GTEX-ZYT6-2226-SM-5GIC9	GTEX-1192X-1026-SM-5H12P	GTEX-11DXY-0526-SM-5EGGQ	GTEX-11DXZ-0126-SM-5EGGY	GTEX-11EQ9-0526-SM-5A5JZ	GTEX-11GSP-0626-SM-5986T	GTEX-11NUK-1226-SM-5P9GM	GTEX-11NV4-1326-SM-5HL6V	GTEX-11OF3-0726-SM-5BC4Z	GTEX-11TT1-1726-SM-5EQLJ	GTEX-11TUW-1726-SM-5BC5C	GTEX-11UD2-1626-SM-5EQM3	GTEX-11WQC-0726-SM-5EQMR	GTEX-11ZTS-1426-SM-5EQMM	GTEX-11ZUS-2526-SM-59872	GTEX-11ZVC-0726-SM-5FQT9	GTEX-1212Z-0226-SM-59HLF	GTEX-12696-0826-SM-5EGGE	GTEX-1269C-0626-SM-5FQSS	GTEX-12KS4-1326-SM-5LUB3	GTEX-12WSD-1426-SM-5GCN9	GTEX-12WSG-0626-SM-5FQTQ	GTEX-12WSI-0226-SM-5GCNA	GTEX-12WSL-0226-SM-5CVMJ	GTEX-12WSM-0726-SM-5GCOW	GTEX-12ZZZ-1326-SM-59HKW	GTEX-13112-1426-SM-5EGH8	GTEX-13113-1326-SM-5GCOI	GTEX-131XE-0326-SM-5LZVO	GTEX-131XH-0626-SM-5LZWH	GTEX-131YS-1626-SM-5HL6C	GTEX-132AR-0426-SM-5IFH8	GTEX-132NY-0926-SM-5P9G3	GTEX-1399R-1226-SM-5P9GF	GTEX-1399T-0826-SM-5IFES	GTEX-139TS-1426-SM-5IFJD	GTEX-139TU-0826-SM-5IJFG	GTEX-139UC-1426-SM-5IJGH	GTEX-139YR-0226-SM-5IFEM	GTEX-13FLV-0326-SM-5N9DJ	GTEX-13FTW-1126-SM-5J2NV	GTEX-13FTZ-0726-SM-5IFFY	GTEX-13N11-0926-SM-5IJG2	GTEX-13N2G-0926-SM-5IFGJ	GTEX-13NYB-1026-SM-5IFH3	GTEX-13NZ9-1326-SM-5MR3V	GTEX-13NZB-0626-SM-5IFH6	GTEX-13O1R-2026-SM-5KM3N	GTEX-13O3O-1826-SM-5IFGW	GTEX-13OVJ-1026-SM-5IFGI	GTEX-13OW6-2626-SM-5IFF2	GTEX-13PVQ-1526-SM-5IFEQ	GTEX-13PVR-0126-SM-5S2PY	GTEX-13QJC-0726-SM-5RQJK	GTEX-13SLX-1226-SM-5S2Q6	GTEX-13VXU-0926-SM-5IFFH	GTEX-144GM-1326-SM-5LU5E	GTEX-145LU-1326-SM-5LU9N	GTEX-145MF-0826-SM-5QGQA	GTEX-145MO-2326-SM-5NQ9K	GTEX-146FH-1526-SM-5NQBU	GTEX-14753-1626-SM-5NQ9L	GTEX-147F4-1426-SM-5LUA8	GTEX-147JS-1126-SM-5RQIW	GTEX-1497J-0726-SM-5Q5D1	GTEX-14A5I-1726-SM-5QGQ5	GTEX-14AS3-0126-SM-5Q5F4	GTEX-14C38-1526-SM-5RQJ7	GTEX-14DAQ-1726-SM-5S2R2	GTEX-14E1K-0326-SM-5S2PE	GTEX-O5YT-0826-SM-3TW8N	GTEX-OOBJ-0826-SM-3NB2K	GTEX-P44G-1126-SM-3NM9D	GTEX-P78B-1326-SM-3P611	GTEX-PWOO-0826-SM-48TCL	GTEX-PX3G-0826-SM-48TZS	GTEX-Q2AG-1126-SM-48U1P	GTEX-Q734-0326-SM-48U15	GTEX-QDVN-0826-SM-48TZ2	GTEX-QEG4-1826-SM-4R1JN	GTEX-QESD-2026-SM-447BI	GTEX-QV44-0326-SM-4R1KD	GTEX-R53T-0326-SM-48FEC	GTEX-REY6-1226-SM-48FDR	GTEX-RM2N-1926-SM-48FCU	GTEX-RN64-1826-SM-48FDV	GTEX-RNOR-1426-SM-48FDJ	GTEX-RTLS-1326-SM-46MUN	GTEX-RU72-1426-SM-46MUF	GTEX-RWSA-1426-SM-47JXA	GTEX-S32W-1926-SM-4AD63	GTEX-S33H-1626-SM-4AD68	GTEX-S4Z8-0526-SM-4AD4T	GTEX-SJXC-1226-SM-4DM78	GTEX-TKQ2-1726-SM-4DXUP	GTEX-U3ZN-0226-SM-3DB8D	GTEX-UPIC-0926-SM-4IHLV	GTEX-UPK5-1426-SM-4JBHH	GTEX-UTHO-2426-SM-4JBHD	GTEX-VUSG-0126-SM-4KL1X	GTEX-W5X1-0126-SM-5CHR9-rep1	GTEX-WK11-1326-SM-4OOSI	GTEX-WQUQ-1926-SM-4OOSA	GTEX-WY7C-0726-SM-4ONCB	GTEX-WZTO-0626-SM-4PQYY	GTEX-X261-1726-SM-4PQYT	GTEX-X3Y1-2726-SM-4PQZH	GTEX-X4EO-1126-SM-4QARQ	GTEX-X4EP-1026-SM-4QAS5	GTEX-X4XY-1626-SM-46MVN	GTEX-XBEC-1526-SM-4AT68	GTEX-XOTO-0826-SM-4B65O	GTEX-XXEK-1126-SM-4BRUX	GTEX-Y5LM-0426-SM-4VBRO	GTEX-Y5V5-0926-SM-4VBPZ	GTEX-YB5E-0326-SM-5IFHU	GTEX-YEC4-0826-SM-5P9FV	GTEX-YECK-1926-SM-4W21H	GTEX-YFC4-1526-SM-5IFJS	GTEX-Z9EW-0426-SM-5CVM9	GTEX-ZAB4-0826-SM-5LU9D	GTEX-ZAB5-0426-SM-5CVMI	GTEX-ZEX8-0826-SM-4WKHK	GTEX-ZF29-2026-SM-4WWB7	GTEX-ZF2S-3026-SM-4WWCH	GTEX-ZPU1-0826-SM-57WG2	GTEX-ZTPG-1426-SM-51MT3	GTEX-ZVP2-0626-SM-51MSO	GTEX-ZVT3-1626-SM-5GU66	GTEX-ZVT4-0626-SM-5E45T	GTEX-ZYT6-0626-SM-5E45V	GTEX-ZYY3-0626-SM-5NQ6W	GTEX-ZZPU-0426-SM-5GZYH	GTEX-111CU-0326-SM-5GZXO	GTEX-111FC-1126-SM-5GZWU	GTEX-111VG-0726-SM-5GIDC	GTEX-111YS-0626-SM-5GZXV	GTEX-1122O-0126-SM-5GICA	GTEX-1128S-0726-SM-5N9D6	GTEX-117YW-0526-SM-5H11C	GTEX-117YX-1326-SM-5H125	GTEX-11DXX-0626-SM-5Q5AG	GTEX-11DXZ-0726-SM-5N9C4	GTEX-11DZ1-0426-SM-5H11A	GTEX-11EI6-0826-SM-5985V	GTEX-11EMC-0126-SM-5EGKV	GTEX-11EQ9-0226-SM-5A5JX	GTEX-11GSP-0726-SM-5986L	GTEX-11I78-0126-SM-5HL6F	GTEX-11ILO-0726-SM-5HL5I	GTEX-11LCK-0426-SM-5A5M8	GTEX-11NSD-0326-SM-5A5LS	GTEX-11NUK-0826-SM-5HL4U	GTEX-11NV4-1126-SM-5HL6J	GTEX-11O72-1326-SM-5BC5A	GTEX-11OF3-1126-SM-5986C	GTEX-11P7K-0326-SM-59871	GTEX-11P81-0226-SM-5HL5M	GTEX-11PRG-0926-SM-5EGI8	GTEX-11TT1-1626-SM-5EQL7	GTEX-11TUW-0526-SM-5LU9A	GTEX-11UD2-0726-SM-5EQ69	GTEX-11WQC-0626-SM-5EQMF	GTEX-11WQK-1226-SM-5GU5Z	GTEX-11ZTS-1226-SM-5EQMQ	GTEX-11ZTT-0626-SM-5EQLM	GTEX-11ZUS-0126-SM-5EQM5	GTEX-1211K-0826-SM-5FQUP	GTEX-1212Z-1026-SM-5EGJ8	GTEX-12584-1426-SM-5EGJ9	GTEX-12696-1026-SM-5FQUV	GTEX-1269C-0926-SM-5FQSR	GTEX-12BJ1-1026-SM-5EGJA	GTEX-12KS4-0726-SM-5FQSX	GTEX-12WSA-1026-SM-5EGHN	GTEX-12WSD-0826-SM-5GCNE	GTEX-12WSE-0826-SM-5S2VL	GTEX-12WSG-0326-SM-5FQU3	GTEX-12WSH-0126-SM-5GCO3	GTEX-12WSI-0826-SM-5EGKD	GTEX-12WSJ-0226-SM-5GCP7	GTEX-12WSK-0826-SM-5CVNP	GTEX-12WSL-1026-SM-5CVNJ	GTEX-12WSN-0626-SM-5BC61	GTEX-12ZZW-0926-SM-5LZUD	GTEX-12ZZY-0926-SM-5EQ6I	GTEX-13111-0426-SM-5DUXR	GTEX-13113-0426-SM-5GCOD	GTEX-1313W-0926-SM-5EQ56	GTEX-131XE-0726-SM-5HL9K	GTEX-131XF-1026-SM-5BC6A	GTEX-131XH-0426-SM-5DUWU	GTEX-131XW-1126-SM-5EGK4	GTEX-131YS-0926-SM-5IJB9	GTEX-132NY-1226-SM-5PNVF	GTEX-132QS-0726-SM-5IJE9	GTEX-1339X-0626-SM-5IJER	GTEX-133LE-0526-SM-5N9EJ	GTEX-1399S-1726-SM-5L3DI	GTEX-1399U-0826-SM-5KM1P	GTEX-139T6-0426-SM-5IJEM	GTEX-139TT-0726-SM-5K7XW	GTEX-139UW-0226-SM-5K7WU	GTEX-139YR-0926-SM-5LZYB	GTEX-13CF3-0426-SM-5IJEU	GTEX-13D11-0326-SM-5LZXX	GTEX-13FH7-1726-SM-5IJE7	GTEX-13FHO-1026-SM-5KM1Q	GTEX-13FHP-0726-SM-5K7YI	GTEX-13FLV-0426-SM-5KLZA	GTEX-13FTX-0326-SM-5J2NG	GTEX-13FTY-0126-SM-5J2NZ	GTEX-13FTZ-0526-SM-5IJCW	GTEX-13G51-0426-SM-5K7Z5	GTEX-13JUV-0526-SM-5K7XE	GTEX-13JVG-1426-SM-5MR4W	GTEX-13N11-0326-SM-5LUA3	GTEX-13N1W-0726-SM-5MR57	GTEX-13N2G-0826-SM-5IJE6	GTEX-13NYB-0626-SM-5MR47	GTEX-13NYS-1626-SM-5J2MU	GTEX-13NZ8-0326-SM-5L3DF	GTEX-13NZ9-0926-SM-5KM12	GTEX-13NZA-1426-SM-5KM4Y	GTEX-13O21-3026-SM-5J2NI	GTEX-13O3O-0726-SM-5J1N7	GTEX-13O3P-1026-SM-5N9E7	GTEX-13O3Q-0526-SM-5KM18	GTEX-13O61-0726-SM-5J2MD	GTEX-13OVG-0326-SM-5KM57	GTEX-13OVH-1026-SM-5J2NP	GTEX-13OVJ-0726-SM-5KM1W	GTEX-13OVL-0626-SM-5KM13	GTEX-13OW5-0726-SM-5KLZK	GTEX-13OW6-0826-SM-5L3GA	GTEX-13OW8-1726-SM-5L3GO	GTEX-13PL7-1726-SM-5J2NX	GTEX-13PVQ-0926-SM-5IJFD	GTEX-13QBU-0726-SM-5J2OA	GTEX-13QJ3-1026-SM-5QGQU	GTEX-13QJC-0526-SM-5RQKB	GTEX-13RTJ-1126-SM-5S2UJ	GTEX-13S86-0626-SM-5Q5E7	GTEX-13U4I-1426-SM-5J2M3	GTEX-13VXT-1426-SM-5LU4B	GTEX-13VXU-2726-SM-5LU4N	GTEX-13YAN-1026-SM-5O9CF	GTEX-144GM-0126-SM-5Q5AX	GTEX-144GN-0426-SM-5O9AP	GTEX-144GO-0226-SM-5LUB1	GTEX-145LS-1226-SM-5Q5D9	GTEX-145LT-0326-SM-5LUAD	GTEX-145LU-0526-SM-5O9AT	GTEX-145MF-0726-SM-5Q5BT	GTEX-145MH-0626-SM-5NQAK	GTEX-145MN-0926-SM-5NQBT	GTEX-145MO-1326-SM-5Q5EF	GTEX-146FH-1226-SM-5NQB6	GTEX-146FQ-0926-SM-5LUAV	GTEX-1477Z-0626-SM-5NQB7	GTEX-147F3-0726-SM-5NQ9U	GTEX-147F4-0926-SM-5Q5EO	GTEX-147JS-1226-SM-5RQK4	GTEX-148VI-0226-SM-5RQKA	GTEX-148VJ-0826-SM-5LU8V	GTEX-1497J-0326-SM-5Q5CN	GTEX-14A6H-0526-SM-5NQAZ	GTEX-14ABY-1126-SM-5Q5F8	GTEX-14DAR-0226-SM-5S2PR	GTEX-14E7W-1326-SM-5RQIV	GTEX-N7MS-0926-SM-2HMIZ	GTEX-NFK9-1026-SM-2HMK1	GTEX-NL3G-0526-SM-4RTWW	GTEX-O5YT-0526-SM-32PK8	GTEX-O5YV-0526-SM-2I5GE	GTEX-O5YW-0526-SM-2YUMX	GTEX-OHPJ-1026-SM-2HMLE	GTEX-OHPK-0526-SM-2HMJB	GTEX-OHPM-0526-SM-2YUMJ	GTEX-OIZG-0526-SM-2HMLF	GTEX-OIZH-0526-SM-2HMKV	GTEX-OIZI-1026-SM-3NB1K	GTEX-OOBJ-0526-SM-48TDK	GTEX-OOBK-0526-SM-2HMJJ	GTEX-OXRK-0926-SM-2HMKP	GTEX-OXRL-0526-SM-2I3EZ	GTEX-OXRN-0526-SM-2I5EN	GTEX-OXRP-0526-SM-2I3EW	GTEX-P44H-1126-SM-48TBU	GTEX-P4PP-0526-SM-2HMKE	GTEX-P4PQ-0526-SM-2HMKR	GTEX-P4QR-1026-SM-2I5GP	GTEX-P4QS-0526-SM-2I3ET	GTEX-P4QT-0526-SM-2I3EX	GTEX-P78B-0926-SM-2I5FA	GTEX-PLZ4-0726-SM-2TC6Q	GTEX-PLZ5-0726-SM-2I5F9	GTEX-POMQ-0526-SM-3GADD	GTEX-PSDG-1126-SM-2S1ON	GTEX-PW2O-0526-SM-2I3DX	GTEX-PWOO-0726-SM-2I3EB	GTEX-PX3G-0526-SM-2I3EM	GTEX-Q2AH-0426-SM-2I3EP	GTEX-Q2AI-0526-SM-2I3EJ	GTEX-Q734-0626-SM-2I3EF	GTEX-QCQG-0326-SM-2I3ES	GTEX-QDT8-0926-SM-32PL2	GTEX-QDVJ-0926-SM-2I5FU	GTEX-QEG4-0526-SM-48TZD	GTEX-QEL4-0826-SM-3GAF2	GTEX-QESD-0626-SM-2I5G4	GTEX-QMR6-1926-SM-32PL9	GTEX-QV44-0926-SM-2S1RH	GTEX-QXCU-0626-SM-2TC69	GTEX-R3RS-1026-SM-3GADF	GTEX-R55C-0526-SM-3GIKA	GTEX-R55D-0926-SM-3GAEU	GTEX-R55G-0826-SM-2TC5U	GTEX-REY6-0426-SM-2TF5G	GTEX-RM2N-0426-SM-2TF4T	GTEX-RN64-1226-SM-2TC6E	GTEX-RNOR-0726-SM-2TF5I	GTEX-RTLS-0926-SM-2TF5X	GTEX-RU1J-0126-SM-2TF6Y	GTEX-RU72-0526-SM-2TF5Z	GTEX-RUSQ-0626-SM-2TF5V	GTEX-RWS6-0226-SM-2XCA9	GTEX-RWSA-1126-SM-2XCAZ	GTEX-S32W-0326-SM-2XCBI	GTEX-S33H-0626-SM-2XCBJ	GTEX-S341-0326-SM-2XCAU	GTEX-S4Q7-0426-SM-3K2BJ	GTEX-S4Z8-0426-SM-3K2AH	GTEX-S7SE-0926-SM-2XCD6	GTEX-S7SF-0426-SM-3K2B7	GTEX-SE5C-0526-SM-2XCE1	GTEX-SIU7-0526-SM-3NM8I	GTEX-SN8G-0926-SM-4DM5I	GTEX-T2IS-0526-SM-32QP9	GTEX-T5JC-0826-SM-32PMC	GTEX-T6MO-0426-SM-32QOI	GTEX-T8EM-0326-SM-3DB7F	GTEX-TML8-0326-SM-4GICN	GTEX-U3ZH-0526-SM-3DB75	GTEX-U3ZN-0626-SM-3DB7U	GTEX-U412-0826-SM-3DB9K	GTEX-U8T8-2226-SM-3DB95	GTEX-UJHI-0726-SM-3DB92	GTEX-UJMC-0726-SM-3GADX	GTEX-UPIC-0826-SM-3GADQ	GTEX-UPJH-0826-SM-4WKFD	GTEX-UPK5-1126-SM-3GAEJ	GTEX-V1D1-0826-SM-3P5ZA	GTEX-VJYA-0326-SM-3GAEX	GTEX-VUSG-0926-SM-3GIK6	GTEX-WFG7-0526-SM-3GIKI	GTEX-WFJO-0326-SM-3GIL3	GTEX-WHPG-1426-SM-3NMBB	GTEX-WK11-0526-SM-3NB3O	GTEX-WOFM-0126-SM-3MJFE	GTEX-WRHU-0226-SM-3MJFV	GTEX-WVJS-0826-SM-4MVNR	GTEX-WWYW-0926-SM-3NB2Z	GTEX-WY7C-0426-SM-3NB3C	GTEX-WYBS-1126-SM-3NMAM	GTEX-WYJK-0826-SM-3NM8Y	GTEX-WYVS-0526-SM-3NM9W	GTEX-WZTO-0426-SM-3NM99	GTEX-X261-1026-SM-3NMDL	GTEX-X3Y1-0626-SM-3P5YS	GTEX-X4EO-0926-SM-3P5Z2	GTEX-X4EP-0526-SM-3P5YW	GTEX-X4LF-0526-SM-3NMB6	GTEX-X4XX-1026-SM-4QARO	GTEX-X4XY-1026-SM-46MVX	GTEX-X585-1026-SM-46MW6	GTEX-X5EB-0426-SM-46MVY	GTEX-XBEC-1026-SM-4QASM	GTEX-XBED-0826-SM-47JYC	GTEX-XBEW-0226-SM-4AT6A	GTEX-XGQ4-0826-SM-4AT4T	GTEX-XMD2-1026-SM-4WWE8	GTEX-XOT4-1426-SM-4B65T	GTEX-XPVG-1026-SM-4B64Y	GTEX-XQ3S-0926-SM-4BOPI	GTEX-XQ8I-1126-SM-4BOO2	GTEX-XUJ4-1426-SM-4BONT	GTEX-XV7Q-0426-SM-4BRVN	GTEX-XXEK-0626-SM-4BRWE	GTEX-XYKS-0526-SM-4BRW2	GTEX-Y111-1026-SM-4TT22	GTEX-Y3I4-0426-SM-4TT29	GTEX-Y3IK-0626-SM-4WWE4	GTEX-Y5LM-0726-SM-4VBRP	GTEX-Y5V5-0826-SM-4VBQD	GTEX-Y5V6-0226-SM-4V6G7	GTEX-Y8E4-0526-SM-4V6GC	GTEX-Y8LW-0326-SM-4VBQ9	GTEX-Y9LG-0526-SM-4VBRY	GTEX-YB5E-0726-SM-4VDSH	GTEX-YEC3-0226-SM-5IFJO	GTEX-YEC4-0526-SM-4W21U	GTEX-YECK-0926-SM-4W214	GTEX-YF7O-0626-SM-4W21R	GTEX-YFC4-1126-SM-5RQJN	GTEX-YFCO-0426-SM-4W1Z7	GTEX-YJ8O-1826-SM-5HL82	GTEX-ZA64-0326-SM-5HL8T	GTEX-ZAB4-0626-SM-5CVN3	GTEX-ZAB5-0626-SM-5PNVB	GTEX-ZC5H-0926-SM-5CVMZ	GTEX-ZDTS-1026-SM-4WAXS	GTEX-ZDTT-0926-SM-5J2MS	GTEX-ZDXO-1326-SM-57WBS	GTEX-ZDYS-0426-SM-5IJEQ	GTEX-ZE7O-0826-SM-57WCP	GTEX-ZEX8-0526-SM-4WKH5	GTEX-ZF28-0726-SM-4WKFU	GTEX-ZF29-1026-SM-4WKGC	GTEX-ZF2S-0626-SM-4WKH2	GTEX-ZG7Y-1026-SM-4WWDG	GTEX-ZLV1-0426-SM-4WWC2	GTEX-ZLWG-0626-SM-4WWFR	GTEX-ZPIC-0626-SM-57WDY	GTEX-ZPU1-0926-SM-57WDO	GTEX-ZQG8-0326-SM-51MSE	GTEX-ZT9W-0726-SM-4YCDC	GTEX-ZT9X-0326-SM-51MTE	GTEX-ZTPG-0926-SM-5O99H	GTEX-ZTTD-1126-SM-51MRP	GTEX-ZUA1-1026-SM-4YCEA	GTEX-ZVT3-0926-SM-5GICK	GTEX-ZVZQ-1526-SM-5N9G6	GTEX-ZXG5-0826-SM-5GID6	GTEX-ZY6K-0326-SM-5SIBB	GTEX-ZYFG-0226-SM-5GIDT	GTEX-ZYT6-0526-SM-5GIEA	GTEX-ZYVF-1726-SM-5E443	GTEX-ZYW4-1526-SM-5SIBA	GTEX-ZYWO-0826-SM-5E45W	GTEX-ZYY3-0926-SM-5E454	GTEX-ZZPT-1326-SM-5E43H	GTEX-ZZPU-0526-SM-5E44U	GTEX-1117F-3026-SM-5GZYU	GTEX-111FC-2926-SM-5GZY7	GTEX-1192X-2926-SM-5N9BA	GTEX-11EMC-2526-SM-5PNVU	GTEX-11EQ9-2026-SM-5P9JI	GTEX-11NV4-1926-SM-5N9D4	GTEX-11P81-2026-SM-5P9GT	GTEX-11P82-0926-SM-5986X	GTEX-11TUW-2426-SM-5EQKB	GTEX-11WQK-2926-SM-5EQKT	GTEX-11ZTS-3026-SM-5EQM7	GTEX-11ZTT-2226-SM-5CVLP	GTEX-12BJ1-2226-SM-5BC6G	GTEX-12WSL-2126-SM-5GCNG	GTEX-12WSM-1826-SM-5BC64	GTEX-12WSN-2226-SM-5DUXT	GTEX-13111-2326-SM-5LZUQ	GTEX-13113-1526-SM-5EGHV	GTEX-1314G-2026-SM-5LZUM	GTEX-131XF-2826-SM-5EGKH	GTEX-131XH-2626-SM-5GCNP	GTEX-1339X-2326-SM-5HL5B	GTEX-13CF2-2426-SM-5LZYL	GTEX-13G51-2426-SM-5LZY8	GTEX-13JVG-2926-SM-5J2N9	GTEX-13NYB-2426-SM-5IFF4	GTEX-13NYC-2626-SM-5K7VN	GTEX-13O21-1926-SM-5MR39	GTEX-13O3Q-2826-SM-5KM2N	GTEX-13OVI-2326-SM-5KM47	GTEX-13OVL-2926-SM-5IFG3	GTEX-13QBU-2126-SM-5KLZN	GTEX-13QJC-2326-SM-5Q5CD	GTEX-13VXT-1726-SM-5IFF5	GTEX-1445S-2926-SM-5O993	GTEX-145ME-1626-SM-5RQI3	GTEX-146FR-1226-SM-5SIA7	GTEX-14B4R-1426-SM-5Q5CG	GTEX-W5X1-2426-SM-5CHSA-rep1	GTEX-WFJO-2026-SM-4LVM3	GTEX-WH7G-2126-SM-4M1XU	GTEX-WHSB-2326-SM-4M1XK	GTEX-WOFM-2126-SM-4OOSR	GTEX-WY7C-1426-SM-4OND1	GTEX-X15G-2126-SM-4PQZR	GTEX-X261-2426-SM-4PQZU	GTEX-X3Y1-1926-SM-4PQZO	GTEX-X5EB-1726-SM-4E3J7	GTEX-XGQ4-2626-SM-4AT6B	GTEX-XMK1-2626-SM-4B65R	GTEX-XV7Q-2426-SM-4BRV8	GTEX-XYKS-2926-SM-4E3IA	GTEX-Y111-2626-SM-4TT24	GTEX-Y3I4-1926-SM-4TT8L	GTEX-Y5LM-1826-SM-4VDT9	GTEX-Y5V6-2226-SM-4VDTC	GTEX-YB5K-1726-SM-5IFIZ	GTEX-YF7O-2226-SM-5CVN8	GTEX-ZA64-1726-SM-5CVMF	GTEX-ZAB5-2326-SM-5IJFR	GTEX-ZC5H-2726-SM-5KLZW	GTEX-ZE7O-2926-SM-51MSG	GTEX-ZF29-2126-SM-4WWB8	GTEX-ZP4G-1926-SM-57WDZ	GTEX-ZPU1-2326-SM-57WEP	GTEX-ZQG8-2126-SM-4YCF1	GTEX-ZQUD-2126-SM-51MSY	GTEX-ZT9W-2126-SM-51MSF	GTEX-ZXG5-2826-SM-5NQ8T	GTEX-1117F-0426-SM-5EGHI	GTEX-111CU-2026-SM-5GZZC	GTEX-111FC-0326-SM-5GZZ1	GTEX-111VG-2626-SM-5GZY2	GTEX-111YS-2326-SM-5987L	GTEX-1122O-2426-SM-5GIDN	GTEX-1128S-2426-SM-5H11B	GTEX-113JC-2726-SM-5EGIS	GTEX-117XS-2526-SM-5H11G	GTEX-117YW-2426-SM-5Q5AE	GTEX-117YX-2526-SM-5EQ4Q	GTEX-1192X-0426-SM-5GIEE	GTEX-11DXW-0726-SM-5H12J	GTEX-11DXX-2726-SM-5PNXO	GTEX-11DXY-2726-SM-5GID2	GTEX-11DXZ-2426-SM-5N9DT	GTEX-11DZ1-0926-SM-5EQ5R	GTEX-11EI6-0326-SM-5EQ6G	GTEX-11EM3-2126-SM-5H11M	GTEX-11EMC-2626-SM-59864	GTEX-11EQ8-0526-SM-5N9BC	GTEX-11EQ9-2126-SM-5PNVW	GTEX-11GS4-2526-SM-5A5KT	GTEX-11GSO-2526-SM-5PNVX	GTEX-11GSP-2726-SM-5A5LJ	GTEX-11H98-0326-SM-5HL4S	GTEX-11I78-2426-SM-5A5K9	GTEX-11LCK-1226-SM-5Q5AM	GTEX-11NSD-2026-SM-5HL5U	GTEX-11NUK-0226-SM-5A5L4	GTEX-11NV4-0326-SM-5HL58	GTEX-11O72-0326-SM-5986D	GTEX-11OC5-0326-SM-5PNW5	GTEX-11OF3-2526-SM-5P9JL	GTEX-11ONC-2426-SM-5GU7H	GTEX-11P7K-1926-SM-5GU6R	GTEX-11P81-2526-SM-5GU6H	GTEX-11P82-1826-SM-5PNYJ	GTEX-11PRG-0326-SM-5GU53	GTEX-11TT1-2326-SM-5GU6N	GTEX-11TTK-0326-SM-5BC5N	GTEX-11TUW-2526-SM-5EQKN	GTEX-11UD1-0326-SM-5EQKX	GTEX-11UD2-0326-SM-5EQLE	GTEX-11VI4-1926-SM-5CVLI	GTEX-11WQC-2626-SM-5CVLF	GTEX-11WQK-0726-SM-5GU71	GTEX-11XUK-2226-SM-5CVLL	GTEX-11ZTS-0526-SM-5CVL9	GTEX-11ZTT-2626-SM-5EQKK	GTEX-11ZU8-2326-SM-5EQMJ	GTEX-11ZUS-1426-SM-5FQSP	GTEX-11ZVC-2726-SM-5FQSZ	GTEX-1211K-2126-SM-59HJZ	GTEX-12126-0526-SM-5PNW4	GTEX-12584-0526-SM-5FQTS	GTEX-12696-2826-SM-5FQTY	GTEX-1269C-2626-SM-5EQ5C	GTEX-12BJ1-2526-SM-5FQUE	GTEX-12C56-1926-SM-5FQUG	GTEX-12KS4-0826-SM-5BC5R	GTEX-12WS9-0626-SM-5FQT2	GTEX-12WSA-0726-SM-5FQU2	GTEX-12WSB-0326-SM-5GCP4	GTEX-12WSC-0326-SM-5EQ5E	GTEX-12WSD-0526-SM-5EQ6F	GTEX-12WSG-2526-SM-5EQ4O	GTEX-12WSH-2526-SM-5CVNH	GTEX-12WSJ-1726-SM-5LZVV	GTEX-12WSL-2726-SM-5CVNL	GTEX-12WSM-0326-SM-5LZVI	GTEX-12WSN-2526-SM-5LZU8	GTEX-12ZZX-0326-SM-5DUVH	GTEX-12ZZY-0626-SM-5EQ5T	GTEX-12ZZZ-0226-SM-59HKU	GTEX-13111-2226-SM-5LZUE	GTEX-13112-2626-SM-5BC66	GTEX-1313W-0526-SM-5P9FZ	GTEX-1314G-1726-SM-5LZUX	GTEX-131XE-2726-SM-5P9G7	GTEX-131XF-2326-SM-5BC6B	GTEX-131XG-2326-SM-5HL8F	GTEX-131XH-2726-SM-5GCO2	GTEX-131XW-0326-SM-5KM1J	GTEX-131YS-0526-SM-5EGKJ	GTEX-132AR-1026-SM-5PNVL	GTEX-132NY-0726-SM-5KLZM	GTEX-132Q8-0626-SM-5L3F3	GTEX-1339X-2426-SM-5KLYU	GTEX-133LE-2026-SM-5K7WM	GTEX-1399Q-2426-SM-5J2MO	GTEX-1399R-2526-SM-5IFG2	GTEX-1399S-2726-SM-5KM22	GTEX-1399T-2426-SM-5L3FJ	GTEX-1399U-2526-SM-5L3DL	GTEX-139D8-0726-SM-5P9GJ	GTEX-139T4-0326-SM-5K7XN	GTEX-139T6-2026-SM-5IFFL	GTEX-139T8-0526-SM-5KLZL	GTEX-139TS-2626-SM-5J1MT	GTEX-139TT-0426-SM-5IJFA	GTEX-139TU-0526-SM-5J2M8	GTEX-139UC-2926-SM-5J1N6	GTEX-139UW-2626-SM-5K7W1	GTEX-139YR-2526-SM-5IJC6	GTEX-13CF2-2726-SM-5LZWW	GTEX-13CF3-1826-SM-5J1NK	GTEX-13D11-2526-SM-5KM28	GTEX-13FH7-2126-SM-5L3DJ	GTEX-13FHO-0726-SM-5IJDG	GTEX-13FHP-0526-SM-5K7UY	GTEX-13FTW-2326-SM-5K7YS	GTEX-13FTX-2026-SM-5L3D6	GTEX-13FTY-0226-SM-5IJBW	GTEX-13FTZ-2226-SM-5LZXI	GTEX-13FXS-0326-SM-5K7TV	GTEX-13G51-2726-SM-5LZZ9	GTEX-13IVO-0626-SM-5LZYJ	GTEX-13JUV-2326-SM-5IJCE	GTEX-13JVG-0126-SM-5L3D3	GTEX-13N11-2726-SM-5L3ER	GTEX-13N1W-0526-SM-5MR4I	GTEX-13N2G-2326-SM-5J1ON	GTEX-13NYB-2726-SM-5J2MT	GTEX-13NYC-0726-SM-5J2NQ	GTEX-13NYS-0326-SM-5MR4L	GTEX-13NZ8-2126-SM-5L3EO	GTEX-13NZ9-0626-SM-5IJCO	GTEX-13NZA-0526-SM-5L3D7	GTEX-13NZB-2626-SM-5J2M7	GTEX-13O1R-0526-SM-5K7XU	GTEX-13O21-1726-SM-5MR5A	GTEX-13O3O-0526-SM-5J1NL	GTEX-13O3P-0626-SM-5L3D5	GTEX-13O3Q-2726-SM-5KM51	GTEX-13O61-2326-SM-5J1NJ	GTEX-13OVG-2126-SM-5KM1K	GTEX-13OVH-0626-SM-5L3EI	GTEX-13OVI-1726-SM-5L3DW	GTEX-13OVJ-0226-SM-5L3GK	GTEX-13OVL-1426-SM-5IJC1	GTEX-13OW5-0326-SM-5L3HK	GTEX-13OW6-0626-SM-5L3IB	GTEX-13OW7-0326-SM-5J1MP	GTEX-13OW8-1426-SM-5IJDT	GTEX-13PDP-0326-SM-5K7XP	GTEX-13PL6-0326-SM-5IJCP	GTEX-13PL7-0626-SM-5IJCD	GTEX-13PLJ-0326-SM-5L3I7	GTEX-13PVQ-0326-SM-5K7YF	GTEX-13PVR-2526-SM-5RQIT	GTEX-13QBU-2426-SM-5LU4L	GTEX-13QIC-1226-SM-5K7YR	GTEX-13QJ3-0726-SM-5SI68	GTEX-13RTK-1626-SM-5QGQS	GTEX-13S7M-0326-SM-5S2PH	GTEX-13S86-2326-SM-5RQK1	GTEX-13SLW-0326-SM-5RQK5	GTEX-13SLX-0326-SM-5Q5E4	GTEX-13U4I-1826-SM-5IJD2	GTEX-13VXT-0326-SM-5LU4U	GTEX-13VXU-0326-SM-5LU36	GTEX-13W3W-2626-SM-5SIA2	GTEX-13W46-0726-SM-5LU3Z	GTEX-13X6I-0526-SM-5QGP8	GTEX-13X6K-0326-SM-5Q5D6	GTEX-13YAN-0526-SM-5O9BE	GTEX-1445S-0626-SM-5LU3C	GTEX-144FL-0326-SM-5O99O	GTEX-144GL-0326-SM-5QGOY	GTEX-144GM-2026-SM-5LU3D	GTEX-144GN-2426-SM-5LU4R	GTEX-144GO-1326-SM-5Q5EL	GTEX-145LS-0526-SM-5LU8Y	GTEX-145LT-1626-SM-5O992	GTEX-145LU-2026-SM-5Q5E8	GTEX-145LV-2326-SM-5LU8Z	GTEX-145ME-2026-SM-5SIA5	GTEX-145MH-0326-SM-5LU8H	GTEX-145MI-0326-SM-5Q5EV	GTEX-145MN-2426-SM-5NQA5	GTEX-145MO-0726-SM-5NQB9	GTEX-146FH-0526-SM-5QGQ3	GTEX-146FQ-0326-SM-5NQAX	GTEX-146FR-1726-SM-5Q5DT	GTEX-14753-0526-SM-5QGPR	GTEX-1477Z-1626-SM-5SIA8	GTEX-147F3-0226-SM-5NQBV	GTEX-148VJ-0326-SM-5QGQE	GTEX-1497J-2626-SM-5SI9K	GTEX-14A5H-0326-SM-5RQIB	GTEX-14A5I-0326-SM-5NQ9J	GTEX-14A6H-2826-SM-5QGPM	GTEX-14AS3-2126-SM-5S2MK	GTEX-14ASI-0526-SM-5QGQP	GTEX-14BIL-0326-SM-5SI9Q	GTEX-14BIM-0326-SM-5SI9B	GTEX-14BMU-2026-SM-5S2W6	GTEX-14BMV-0326-SM-5RQHW	GTEX-14C39-2426-SM-5S2U5	GTEX-14ICL-1926-SM-5RQIZ	GTEX-N7MS-0426-SM-2YUN6	GTEX-NFK9-0626-SM-2HMIV	GTEX-NPJ8-1626-SM-2HMIY	GTEX-O5YT-1626-SM-32PK6	GTEX-OHPJ-1626-SM-2HMKO	GTEX-OHPK-1626-SM-2YUN3	GTEX-OHPL-1626-SM-2HMIR	GTEX-OHPM-1626-SM-2HMK4	GTEX-OHPN-2726-SM-2I5H4	GTEX-OIZG-1326-SM-2HMIQ	GTEX-OIZH-1626-SM-2HMKI	GTEX-OIZI-0626-SM-2XCEH	GTEX-OOBJ-1626-SM-2I3F7	GTEX-OOBK-1626-SM-2HMKG	GTEX-OXRK-1826-SM-2HMJE	GTEX-OXRL-1626-SM-2YUMU	GTEX-OXRN-1326-SM-3LK5V	GTEX-OXRO-1726-SM-3LK6C	GTEX-OXRP-2326-SM-2S1NL	GTEX-P44G-0526-SM-2XCD1	GTEX-P44H-0426-SM-2XCEZ	GTEX-P4PP-1626-SM-2HMJF	GTEX-P4PQ-1626-SM-2HMKK	GTEX-P4QR-0726-SM-2I5GO	GTEX-P4QS-1626-SM-2S1NH	GTEX-PLZ4-0926-SM-2S1OI	GTEX-PLZ5-1726-SM-2I5F6	GTEX-PLZ6-1526-SM-2S1OC	GTEX-POMQ-1926-SM-3NB1Y	GTEX-PW2O-1726-SM-2S1OO	GTEX-PWN1-1626-SM-2S1OL	GTEX-PWOO-2326-SM-2S1PQ	GTEX-PX3G-1626-SM-2S1PT	GTEX-Q2AG-0426-SM-2S1PU	GTEX-Q2AH-1826-SM-2S1Q2	GTEX-Q2AI-1526-SM-3GIJ3	GTEX-Q734-2026-SM-3GADA	GTEX-QCQG-2126-SM-2S1P8	GTEX-QDVJ-1926-SM-2S1PJ	GTEX-QDVN-2426-SM-2S1Q4	GTEX-QEG4-0626-SM-2S1OY	GTEX-QEG5-0426-SM-2I5GJ	GTEX-QEL4-0626-SM-3GIJM	GTEX-QESD-1626-SM-2S1RB	GTEX-QLQ7-1726-SM-2S1QQ	GTEX-QLQW-1326-SM-2S1QS	GTEX-QV31-1426-SM-2S1QD	GTEX-QV44-2026-SM-2S1RD	GTEX-QVJO-0126-SM-3GIK4	GTEX-QVUS-0226-SM-3GIJY	GTEX-QXCU-1726-SM-2TC6L	GTEX-R3RS-0526-SM-3GADG	GTEX-R53T-1826-SM-3GIJX	GTEX-R55C-1726-SM-3GADJ	GTEX-R55D-0626-SM-3GAD5	GTEX-R55E-0526-SM-2TC6B	GTEX-R55F-1526-SM-2TF4X	GTEX-R55G-2326-SM-2TC61	GTEX-REY6-0826-SM-2TF4S	GTEX-RM2N-1626-SM-2TF5N	GTEX-RN64-0326-SM-2TC5J	GTEX-RNOR-0526-SM-2TF4O	GTEX-RTLS-0526-SM-2TF64	GTEX-RU1J-1726-SM-2TF5S	GTEX-RU72-1326-SM-2TF6T	GTEX-RUSQ-1726-SM-2TF68	GTEX-RVPU-2426-SM-2XCAR	GTEX-RVPV-0926-SM-47JXU	GTEX-RWS6-2126-SM-2XCAV	GTEX-RWSA-0726-SM-2XCBE	GTEX-S32W-2326-SM-2XCAW	GTEX-S341-1826-SM-3K2AB	GTEX-S3XE-2026-SM-3K2B5	GTEX-S4P3-1626-SM-3K2AZ	GTEX-S4Q7-1526-SM-3K2AG	GTEX-S4UY-0526-SM-3K2AN	GTEX-S4Z8-1826-SM-3K2BH	GTEX-S7PM-0526-SM-3NM92	GTEX-S7SF-2026-SM-3K2AS	GTEX-S95S-1426-SM-2XCDM	GTEX-SE5C-1826-SM-2XCE4	GTEX-SIU7-1826-SM-2XCE2	GTEX-SIU8-0526-SM-2XCDP	GTEX-SJXC-0526-SM-2XCFG	GTEX-SN8G-0326-SM-32PLG	GTEX-SNMC-1426-SM-2XCFM	GTEX-SUCS-1626-SM-32PLS	GTEX-T2IS-2626-SM-32QPP	GTEX-T2YK-0226-SM-4DM5O	GTEX-T5JC-0626-SM-3NMA6	GTEX-T6MN-0526-SM-32PMS	GTEX-T8EM-1326-SM-3DB7G	GTEX-TKQ1-1426-SM-4GICK	GTEX-TKQ2-0826-SM-33HB6	GTEX-TMKS-0326-SM-3DB8A	GTEX-TML8-1826-SM-32QOR	GTEX-TMMY-0426-SM-33HBB	GTEX-TMZS-0326-SM-3DB9P	GTEX-TSE9-0526-SM-3DB7Z	GTEX-U3ZG-0326-SM-47JXN	GTEX-U3ZH-1926-SM-4DXTR	GTEX-U3ZM-1226-SM-3DB9G	GTEX-U3ZN-2226-SM-3DB88	GTEX-U4B1-1626-SM-3DB8N	GTEX-U8T8-1426-SM-3DB9H	GTEX-UJHI-1726-SM-3DB9B	GTEX-UJMC-1826-SM-3GADT	GTEX-UPJH-0526-SM-4IHK8	GTEX-UTHO-0726-SM-3GAEN	GTEX-V1D1-2426-SM-3GAER	GTEX-V955-2426-SM-3GAEF	GTEX-VJWN-0426-SM-3GIJI	GTEX-VJYA-1926-SM-3GIJJ	GTEX-VUSG-2626-SM-4KKZI	GTEX-VUSH-0326-SM-3NB2I	GTEX-W5WG-1926-SM-4KKZK	GTEX-WFG7-2226-SM-3GIKP	GTEX-WFON-2326-SM-3LK7M	GTEX-WHPG-2226-SM-3NMBO	GTEX-WHSB-1826-SM-3TW8M	GTEX-WK11-2526-SM-3NM9Y	GTEX-WL46-0626-SM-3LK7R	GTEX-WOFL-0626-SM-3MJG3	GTEX-WOFM-1326-SM-3MJFR	GTEX-WRHK-1626-SM-3MJFH	GTEX-WRHU-0826-SM-3MJFN	GTEX-WWTW-0626-SM-4MVNS	GTEX-WWYW-0526-SM-3NB2W	GTEX-WXYG-2526-SM-3NB3F	GTEX-WY7C-2526-SM-3NB2N	GTEX-WYJK-1726-SM-3NM9U	GTEX-WYVS-2326-SM-3NMAI	GTEX-WZTO-0826-SM-3NM8Q	GTEX-X261-0326-SM-3NMD4	GTEX-X4EO-0526-SM-3P5Z3	GTEX-X4XX-0626-SM-3NMC1	GTEX-X4XY-0626-SM-4E3IN	GTEX-X5EB-2326-SM-46MW5	GTEX-X638-0326-SM-47JY1	GTEX-X88G-0326-SM-47JZ4	GTEX-X8HC-0526-SM-4E3JA	GTEX-XAJ8-1026-SM-47JY9	GTEX-XBEC-0626-SM-4QARY	GTEX-XBED-2626-SM-4E3J5	GTEX-XBEW-1026-SM-4QARV	GTEX-XGQ4-2326-SM-4AT53	GTEX-XMD2-0526-SM-4YCDI	GTEX-XOT4-0526-SM-4B66O	GTEX-XOTO-0526-SM-4B662	GTEX-XPT6-2026-SM-4B64V	GTEX-XPVG-2526-SM-4B66D	GTEX-XQ3S-0426-SM-4BOOA	GTEX-XQ8I-0626-SM-4BOPT	GTEX-XUJ4-2626-SM-4BOQ3	GTEX-XUW1-0826-SM-4BOP6	GTEX-XUYS-0326-SM-47JX2	GTEX-XUZC-2126-SM-4BRW8	GTEX-XV7Q-2926-SM-4BRUL	GTEX-XYKS-2426-SM-4AT43	GTEX-Y111-0326-SM-4SOIX	GTEX-Y114-2526-SM-4TT8M	GTEX-Y3I4-2326-SM-4TT81	GTEX-Y3IK-2626-SM-4WWDK	GTEX-Y5LM-2126-SM-4VDSY	GTEX-Y5V5-2526-SM-4VBQ4	GTEX-Y5V6-2626-SM-5IFIX	GTEX-Y8DK-0326-SM-4TT3P	GTEX-Y8E4-1026-SM-4VBQ5	GTEX-Y8E5-0326-SM-57WBM	GTEX-Y8LW-2026-SM-4V6G8	GTEX-Y9LG-1926-SM-5IFHY	GTEX-YB5E-2226-SM-5IFJ5	GTEX-YB5K-2326-SM-5IFHD	GTEX-YBZK-0326-SM-59HLN	GTEX-YEC4-2226-SM-5IFJT	GTEX-YECK-0626-SM-4W1ZE	GTEX-YF7O-2526-SM-5IFJX	GTEX-YFC4-1026-SM-5RQJM	GTEX-YFCO-1926-SM-4W212	GTEX-YJ8O-2826-SM-5CVM4	GTEX-Z93S-1326-SM-5CVMR	GTEX-Z9EW-1726-SM-5CVMO	GTEX-ZA64-2026-SM-5PNXT	GTEX-ZAB4-0426-SM-5HL7N	GTEX-ZAB5-2126-SM-5K7UN	GTEX-ZAJG-0526-SM-5S2MT	GTEX-ZAK1-0526-SM-5K7X4	GTEX-ZAKK-0326-SM-5EGHA	GTEX-ZC5H-0326-SM-5HL9F	GTEX-ZDTS-0526-SM-4WKH9	GTEX-ZDXO-0326-SM-4WKHJ	GTEX-ZDYS-1726-SM-5HL4Y	GTEX-ZE7O-0326-SM-51MTH	GTEX-ZE9C-2326-SM-5J1NT	GTEX-ZF28-0526-SM-4WKGW	GTEX-ZF2S-2126-SM-4WWAY	GTEX-ZF3C-0326-SM-4WWBF	GTEX-ZLV1-2126-SM-4WWD2	GTEX-ZP4G-2026-SM-57WEH	GTEX-ZPCL-2026-SM-57WFD	GTEX-ZPIC-2526-SM-57WDP	GTEX-ZQG8-1226-SM-51MRX	GTEX-ZQUD-1726-SM-51MRQ	GTEX-ZT9X-1826-SM-57WDU	GTEX-ZTPG-0126-SM-5O9AL	GTEX-ZTTD-0326-SM-57WFW	GTEX-ZTX8-1626-SM-51MRY	GTEX-ZUA1-0326-SM-5NQA3	GTEX-ZV68-0526-SM-59HKI	GTEX-ZV6S-2126-SM-4YCEM	GTEX-ZV7C-2426-SM-5NQ7Q	GTEX-ZVE1-0526-SM-5NQ71	GTEX-ZVE2-0626-SM-5GU7I	GTEX-ZVP2-2126-SM-5GU6E	GTEX-ZVT2-2426-SM-57WCQ	GTEX-ZVT3-0526-SM-5GIE9	GTEX-ZVT4-0326-SM-51MS5	GTEX-ZVTK-0626-SM-5GU6Y	GTEX-ZVZO-0326-SM-5HL4N	GTEX-ZVZP-2526-SM-57WBR	GTEX-ZWKS-0326-SM-5NQ7G	GTEX-ZXG5-0326-SM-5GICH	GTEX-ZY6K-2026-SM-5GZXQ	GTEX-ZYFC-0526-SM-5GIDF	GTEX-ZYFD-0326-SM-5NQ8I	GTEX-ZYFG-2426-SM-5GIE8	GTEX-ZYT6-1626-SM-5E45R	GTEX-ZYVF-0626-SM-5E43Q	GTEX-ZYW4-0526-SM-5GZZ5	GTEX-ZYWO-2626-SM-5E43V	GTEX-ZYY3-0526-SM-5E45G	GTEX-ZZ64-1526-SM-5E43K	GTEX-ZZPT-0626-SM-5GZXT	GTEX-ZZPU-2626-SM-5E45Y	GTEX-111CU-2226-SM-5N9G5	GTEX-111FC-0526-SM-5GZZ8	GTEX-111VG-2526-SM-5GZXP	GTEX-111YS-2126-SM-5EGGM	GTEX-113IC-0526-SM-5HL76	GTEX-117YX-2426-SM-5GZZJ	GTEX-1192X-0326-SM-5H11U	GTEX-11DXW-0426-SM-5H12E	GTEX-11DXX-2526-SM-5H119	GTEX-11DXZ-2526-SM-5N9BG	GTEX-11DYG-0426-SM-5987J	GTEX-11EI6-0426-SM-5EQ43	GTEX-11EQ9-2326-SM-5HL5H	GTEX-11GS4-2826-SM-5HL56	GTEX-11GSO-2626-SM-5Q5AK	GTEX-11GSP-2826-SM-5A5LK	GTEX-11H98-0426-SM-5HL55	GTEX-11ILO-0426-SM-5HL4V	GTEX-11LCK-1326-SM-5Q5AN	GTEX-11NSD-1826-SM-5N9CF	GTEX-11NUK-0426-SM-5HL5V	GTEX-11O72-0526-SM-5Q5AO	GTEX-11OC5-0526-SM-5N9EE	GTEX-11ONC-2326-SM-5HL6P	GTEX-11P7K-2226-SM-5GU56	GTEX-11P81-2626-SM-5GU6T	GTEX-11P82-1926-SM-5Q5AU	GTEX-11PRG-0126-SM-5BC55	GTEX-11TT1-2626-SM-5EGL2	GTEX-11TTK-0426-SM-5EQLT	GTEX-11UD2-0426-SM-5EQ5W	GTEX-11VI4-2126-SM-5EGI1	GTEX-11WQC-2826-SM-5GU7A	GTEX-11XUK-2326-SM-5CVLM	GTEX-11ZU8-2626-SM-5EQLL	GTEX-11ZUS-1226-SM-5FQU8	GTEX-11ZVC-2826-SM-5FQTC	GTEX-1211K-2326-SM-5FQU7	GTEX-12126-0626-SM-5Q5AQ	GTEX-1212Z-2726-SM-5EQ59	GTEX-12584-0326-SM-59HK2	GTEX-12696-2626-SM-5EQ44	GTEX-12BJ1-2626-SM-5FQUF	GTEX-12C56-1826-SM-5EQ6D	GTEX-12KS4-1126-SM-5FQUI	GTEX-12WS9-0426-SM-59HJW	GTEX-12WSB-0426-SM-5BC6H	GTEX-12WSD-0326-SM-59HKP	GTEX-12WSG-2726-SM-5EQ5M	GTEX-12WSK-2626-SM-5GCOT	GTEX-12WSL-2826-SM-5LZWL	GTEX-12WSM-0426-SM-5LZVU	GTEX-12ZZX-0426-SM-5DUVT	GTEX-12ZZY-0426-SM-5LZW3	GTEX-13111-2026-SM-5GCMN	GTEX-13113-2026-SM-5LZU3	GTEX-1313W-0326-SM-5LZU5	GTEX-1314G-1826-SM-5LZVA	GTEX-131XE-2526-SM-5EQ57	GTEX-131XF-2426-SM-5BC6C	GTEX-131XG-2526-SM-5HL7F	GTEX-131XH-2526-SM-5GCND	GTEX-131YS-0326-SM-5PNYW	GTEX-132NY-0526-SM-5EQ4V	GTEX-1339X-2726-SM-5PNYU	GTEX-133LE-2126-SM-5IJBX	GTEX-1399R-2426-SM-5IJFC	GTEX-1399S-2426-SM-5K7U3	GTEX-139T4-0426-SM-5J1OQ	GTEX-139T6-1726-SM-5PNZ3	GTEX-139T8-0326-SM-5IJCM	GTEX-139TT-0326-SM-5IJC3	GTEX-139YR-2626-SM-5K7U4	GTEX-13CF2-2826-SM-5LZX9	GTEX-13D11-2626-SM-5IJDB	GTEX-13FH7-2426-SM-5K7US	GTEX-13FHO-0526-SM-5K7VS	GTEX-13FHP-0326-SM-5K7U2	GTEX-13FLV-2326-SM-5K7UK	GTEX-13FTY-0326-SM-5L3DN	GTEX-13G51-2826-SM-5LZWV	GTEX-13IVO-0426-SM-5LZY7	GTEX-13JUV-2526-SM-5J1OD	GTEX-13JVG-0526-SM-5IJBN	GTEX-13N11-2826-SM-5KM4Z	GTEX-13N1W-0426-SM-5MR46	GTEX-13NYC-0626-SM-5K7U8	GTEX-13NYS-0426-SM-5MR4X	GTEX-13NZ9-0726-SM-5J1ME	GTEX-13NZA-0326-SM-5J1MK	GTEX-13O1R-0426-SM-5K7WG	GTEX-13O21-1826-SM-5MR5M	GTEX-13O3O-0326-SM-5K7W2	GTEX-13O3P-0326-SM-5K7VM	GTEX-13O3Q-2626-SM-5KM3S	GTEX-13O61-2626-SM-5KM4U	GTEX-13OVG-2226-SM-5K7V8	GTEX-13OVI-1526-SM-5K7VX	GTEX-13OVJ-0426-SM-5L3GX	GTEX-13OVL-1526-SM-5K7WA	GTEX-13OW6-0226-SM-5J1NB	GTEX-13OW7-0526-SM-5J1N2	GTEX-13OW8-1526-SM-5K7V2	GTEX-13PL7-1926-SM-5J1MM	GTEX-13PVQ-0426-SM-5J1OG	GTEX-13QBU-2326-SM-5LU49	GTEX-13QIC-1426-SM-5LU4V	GTEX-13RTJ-2826-SM-5QGQH	GTEX-13S7M-0426-SM-5S2US	GTEX-13S86-2426-SM-5S2MX	GTEX-13SLX-0126-SM-5S2MM	GTEX-13VXT-0426-SM-5LU57	GTEX-13VXU-0426-SM-5LU3I	GTEX-13W3W-2726-SM-5SIAE	GTEX-13W46-0526-SM-5IJBD	GTEX-13X6J-0426-SM-5O9D3	GTEX-13X6K-0426-SM-5O9DZ	GTEX-13YAN-0626-SM-5O9BQ	GTEX-144FL-0426-SM-5O9A1	GTEX-144GL-0426-SM-5QGOZ	GTEX-144GM-2126-SM-5LU3P	GTEX-144GN-2526-SM-5LU54	GTEX-145LT-1926-SM-5QGP5	GTEX-145LU-0726-SM-5QGP2	GTEX-145LV-2526-SM-5S2VA	GTEX-145ME-2126-SM-5SIAH	GTEX-145MH-1426-SM-5QGPO	GTEX-145MO-0526-SM-5Q5F7	GTEX-146FH-0326-SM-5QGPT	GTEX-146FQ-0426-SM-5NQBA	GTEX-146FR-1426-SM-5SIAV	GTEX-14753-0126-SM-5S2TX	GTEX-1477Z-1526-SM-5SI9V	GTEX-14A5I-0426-SM-5NQ9V	GTEX-14A6H-2626-SM-5NQBO	GTEX-14AS3-2226-SM-5S2OX	GTEX-14ASI-0326-SM-5S2VH	GTEX-14BIL-0426-SM-5SIA3	GTEX-14BIM-0426-SM-5SI9N	GTEX-14C38-0626-SM-5S2TV	GTEX-14DAR-2226-SM-5S2VT	GTEX-14E6C-1026-SM-5SI6P	GTEX-14E6E-2226-SM-5SI6F	GTEX-14E7W-0426-SM-5S2O4	GTEX-N7MS-0526-SM-4E3JP	GTEX-NFK9-0426-SM-2YUNK	GTEX-NPJ7-1726-SM-2YUNA	GTEX-NPJ8-1726-SM-2YUNB	GTEX-O5YT-1726-SM-3NMD7	GTEX-O5YV-1826-SM-2YUNI	GTEX-OHPJ-0726-SM-2YUNM	GTEX-OHPK-1726-SM-48TC4	GTEX-OHPN-2926-SM-3LK65	GTEX-OIZI-0426-SM-2XCEF	GTEX-OXRN-1426-SM-3LK5U	GTEX-OXRP-2526-SM-2S1NO	GTEX-P44H-0526-SM-2XCF1	GTEX-P4PP-1726-SM-2S1NS	GTEX-P4PQ-1726-SM-3NB15	GTEX-P4QS-1726-SM-3NB1V	GTEX-P4QT-1726-SM-2S1NQ	GTEX-PLZ5-1626-SM-3NB21	GTEX-PLZ6-1726-SM-2S1O6	GTEX-POMQ-2026-SM-2S1OD	GTEX-POYW-0426-SM-2XCEV	GTEX-PSDG-0626-SM-2S1OE	GTEX-PVOW-0626-SM-2XCF6	GTEX-PW2O-1826-SM-5SI7R	GTEX-PWCY-2126-SM-48TEC	GTEX-PWN1-1726-SM-2S1O9	GTEX-PWOO-2526-SM-2S1PG	GTEX-Q2AG-0626-SM-2S1PV	GTEX-Q2AH-1926-SM-2S1PN	GTEX-Q2AI-1626-SM-2S1P9	GTEX-QCQG-2026-SM-2S1PH	GTEX-QDT8-0326-SM-32PL1	GTEX-QDVJ-2026-SM-2S1PD	GTEX-QDVN-2226-SM-2S1PM	GTEX-QEG4-1126-SM-2S1P7	GTEX-QEL4-0426-SM-3GACZ	GTEX-QESD-1726-SM-2S1R7	GTEX-QLQ7-1826-SM-2S1R5	GTEX-QLQW-1426-SM-2S1QU	GTEX-QV31-1526-SM-2S1QB	GTEX-QVJO-0326-SM-2S1R1	GTEX-QXCU-0126-SM-2TC5Q	GTEX-R55C-1926-SM-2TF4K	GTEX-R55E-0426-SM-2TC65	GTEX-R55F-0226-SM-48FCI	GTEX-R55G-2126-SM-2TC67	GTEX-REY6-0626-SM-2TF4G	GTEX-RNOR-0326-SM-2TF51	GTEX-RTLS-0326-SM-2TF6A	GTEX-RU72-1126-SM-2TF6H	GTEX-RUSQ-1826-SM-2TF6E	GTEX-RWS6-2426-SM-2XCB9	GTEX-S32W-2526-SM-2XCB8	GTEX-S33H-2326-SM-2XCB3	GTEX-S341-1926-SM-3K2BA	GTEX-S3XE-1926-SM-3K2B3	GTEX-S4Q7-1426-SM-3K2B9	GTEX-S4Z8-1926-SM-3K2AR	GTEX-S7SF-2126-SM-3K2B2	GTEX-S95S-1526-SM-2XCDH	GTEX-SIU8-0326-SM-2XCDR	GTEX-SJXC-0326-SM-2XCFI	GTEX-SN8G-0426-SM-32PLF	GTEX-SNMC-1626-SM-4DM52	GTEX-SSA3-0526-SM-32QPL	GTEX-SUCS-1726-SM-32PM8	GTEX-T2IS-1126-SM-4DM6Z	GTEX-T2YK-0326-SM-4DM7D	GTEX-T6MN-0326-SM-32PMK	GTEX-T6MO-2026-SM-33HB4	GTEX-T8EM-1526-SM-3DB7I	GTEX-TKQ1-1326-SM-4DXU7	GTEX-TMKS-0426-SM-3DB85	GTEX-TML8-1626-SM-32QOO	GTEX-TMMY-0526-SM-33HBC	GTEX-TSE9-0326-SM-3DB82	GTEX-U3ZH-1626-SM-3DB74	GTEX-U8T8-0426-SM-3DB8X	GTEX-U8XE-0526-SM-3DB8R	GTEX-UJMC-1926-SM-3GADS	GTEX-UPJH-0626-SM-4IHJN	GTEX-V955-2526-SM-4JBJG	GTEX-VJYA-1726-SM-3NMDQ	GTEX-VUSG-2726-SM-4KKZJ	GTEX-W5WG-2326-SM-3GIJH	GTEX-W5X1-2826-SM-3GILM	GTEX-WEY5-2226-SM-3GILQ	GTEX-WFG7-2426-SM-3GIL2	GTEX-WFG8-2526-SM-3GILR	GTEX-WH7G-2626-SM-3NMBE	GTEX-WHPG-2426-SM-3NMBQ	GTEX-WHSB-2026-SM-3LK6H	GTEX-WHSE-1026-SM-57WAX	GTEX-WHWD-2326-SM-3LK6Q	GTEX-WL46-0426-SM-3TW8J	GTEX-WOFM-1626-SM-3MJFX	GTEX-WRHU-0626-SM-3MJFI	GTEX-WY7C-2626-SM-3NB2P	GTEX-WYBS-0326-SM-3NM8S	GTEX-WYJK-0326-SM-3NMA8	GTEX-WYVS-2426-SM-3NMA9	GTEX-WZTO-1026-SM-3NM9P	GTEX-X15G-2526-SM-4PQZT	GTEX-X3Y1-2426-SM-3P5Z7	GTEX-X4EO-0126-SM-3P5YN	GTEX-X4EP-0726-SM-3P5YJ	GTEX-X585-0426-SM-4E3JZ	GTEX-X5EB-2526-SM-4E3HY	GTEX-X638-0426-SM-47JY2	GTEX-XAJ8-1126-SM-47JYA	GTEX-XBEC-0426-SM-4QART	GTEX-XBED-2526-SM-47JYD	GTEX-XBEW-0926-SM-4QASR	GTEX-XGQ4-2526-SM-4AT57	GTEX-XMD1-0526-SM-4AT4Z	GTEX-XMD2-0326-SM-4YCD6	GTEX-XMK1-2426-SM-4B66I	GTEX-XOT4-0326-SM-4B66S	GTEX-XOTO-0326-SM-4B66K	GTEX-XPT6-2126-SM-4B66P	GTEX-XPVG-2826-SM-4B66J	GTEX-XQ8I-0726-SM-4BOPU	GTEX-XUJ4-2726-SM-4BOQ1	GTEX-XUW1-0626-SM-4BOP4	GTEX-XXEK-2526-SM-4BRUR	GTEX-XYKS-2526-SM-4BOPX	GTEX-Y111-0526-SM-4TT3M	GTEX-Y114-2626-SM-4TT8Y	GTEX-Y3IK-2726-SM-4WWDV	GTEX-Y5LM-2226-SM-4VDT1	GTEX-Y5V5-2626-SM-5IFJM	GTEX-Y5V6-2726-SM-4VDSC	GTEX-Y8DK-0426-SM-4TT3Q	GTEX-Y8E4-0826-SM-4VBRS	GTEX-Y8E5-0526-SM-57WBY	GTEX-Y8LW-2126-SM-4VBRX	GTEX-Y9LG-2226-SM-4VDS9	GTEX-YB5E-2326-SM-5IFIJ	GTEX-YB5K-2426-SM-5IFHP	GTEX-YBZK-0426-SM-59HLM	GTEX-YEC4-2526-SM-4W1Z2	GTEX-YECK-0426-SM-4W1Z5	GTEX-YF7O-2626-SM-5IFHK	GTEX-YFC4-0826-SM-5CVM1	GTEX-YJ8A-0726-SM-5Q5A6	GTEX-YJ8O-2626-SM-5HL8H	GTEX-Z93S-0826-SM-5HL7Y	GTEX-Z9EW-2026-SM-5CVMQ	GTEX-ZA64-2126-SM-5Q5A8	GTEX-ZAB4-1826-SM-5HL8O	GTEX-ZAB5-1926-SM-5HL7O	GTEX-ZAKK-0526-SM-5EGHC	GTEX-ZC5H-0526-SM-5HL9E	GTEX-ZDTS-0326-SM-5HL83	GTEX-ZDXO-1926-SM-5E45Q	GTEX-ZDYS-1526-SM-4WKFY	GTEX-ZF29-2626-SM-4WWBA	GTEX-ZF2S-2526-SM-5CVNT	GTEX-ZGAY-0826-SM-4WWEP	GTEX-ZLV1-2026-SM-5EQMB	GTEX-ZLWG-2526-SM-57WDS	GTEX-ZP4G-2226-SM-57WFB	GTEX-ZPCL-2426-SM-57WFP	GTEX-ZQG8-1326-SM-51MQW	GTEX-ZQUD-1226-SM-51MSP	GTEX-ZT9X-2126-SM-57WEV	GTEX-ZTPG-0526-SM-5O98W	GTEX-ZTX8-1726-SM-51MSB	GTEX-ZV68-0326-SM-59HJG	GTEX-ZVE2-0426-SM-59HJ7	GTEX-ZVT3-0326-SM-5GU6U	GTEX-ZVTK-0826-SM-5GZXI	GTEX-ZVZO-0526-SM-5A5LB	GTEX-ZVZP-2626-SM-51MR4	GTEX-ZXES-1926-SM-5E445	GTEX-ZXG5-0426-SM-5GICT	GTEX-ZYFC-0626-SM-5GIDR	GTEX-ZYFD-0426-SM-5E45X	GTEX-ZYFG-2526-SM-5GIEK	GTEX-ZYT6-1426-SM-5E43U	GTEX-ZYVF-0726-SM-5GICF	GTEX-ZYW4-0326-SM-5E44Y	GTEX-ZYWO-2726-SM-5NQ6N	GTEX-ZZ64-1426-SM-5NQ8C	GTEX-1117F-2226-SM-5N9CH	GTEX-11DXX-1426-SM-5GIDU	GTEX-11EM3-1726-SM-5N9D1	GTEX-11EMC-1726-SM-5H11P	GTEX-11GSP-0226-SM-5A5KV	GTEX-11I78-1926-SM-59878	GTEX-11P81-1526-SM-5P9GS	GTEX-11VI4-1026-SM-5EQM1	GTEX-11XUK-1626-SM-5GU5O	GTEX-11ZTS-1926-SM-5CVLA	GTEX-11ZTT-1826-SM-5CVLN	GTEX-11ZVC-1426-SM-5EGGA	GTEX-1269C-1826-SM-5N9E1	GTEX-12WSB-2226-SM-5GCOS	GTEX-12WSD-2726-SM-59HLR	GTEX-12WSG-1426-SM-5FQUK	GTEX-12WSJ-1226-SM-5LU91	GTEX-12WSK-1926-SM-5LZVK	GTEX-12ZZX-2026-SM-5LZV9	GTEX-1313W-2726-SM-5P9IX	GTEX-131YS-2226-SM-5P9G8	GTEX-132AR-1426-SM-5IFF1	GTEX-133LE-1226-SM-5IFGC	GTEX-1399S-2126-SM-5J2MH	GTEX-1399U-1726-SM-5P9J4	GTEX-139D8-2426-SM-5KM3A	GTEX-13D11-1126-SM-5KLYS	GTEX-13FTX-0926-SM-5IFF7	GTEX-13N11-0526-SM-5IJFI	GTEX-13O3O-2726-SM-5KM35	GTEX-13OVI-0726-SM-5L3DD	GTEX-13OVJ-2426-SM-5KM3I	GTEX-13PL7-2326-SM-5L3FY	GTEX-13PVR-1226-SM-5RQJ2	GTEX-13QBU-1526-SM-5LU3W	GTEX-13QIC-1526-SM-5IJFL	GTEX-13U4I-2126-SM-5LU55	GTEX-13VXT-1526-SM-5LU3J	GTEX-13W3W-1526-SM-5LU5I	GTEX-13X6H-1026-SM-5SIBE	GTEX-145ME-1226-SM-5SIB6	GTEX-146FH-2526-SM-5Q5BP	GTEX-14AS3-1326-SM-5RQJE	GTEX-OHPK-2426-SM-3MJGH	GTEX-OHPL-2426-SM-48TDN	GTEX-P4PP-2426-SM-3P61L	GTEX-P4QT-2426-SM-3NMCL	GTEX-P78B-1926-SM-3P616	GTEX-PLZ4-2826-SM-3P617	GTEX-POMQ-1426-SM-3P61D	GTEX-PWCY-1326-SM-48TCU	GTEX-PWN1-2426-SM-48TDD	GTEX-PWOO-1726-SM-48TDC	GTEX-PX3G-2426-SM-48TZZ	GTEX-Q734-0726-SM-48TZP	GTEX-QCQG-1426-SM-48U22	GTEX-QVJO-3126-SM-4R1KC	GTEX-R55G-1526-SM-48FER	GTEX-RTLS-2326-SM-46MUH	GTEX-RU1J-0826-SM-46MUU	GTEX-RU72-2226-SM-46MUE	GTEX-RWS6-1026-SM-47JXD	GTEX-S32W-1226-SM-4AD67	GTEX-S341-0726-SM-4AD5R	GTEX-S4P3-0926-SM-4AD54	GTEX-S4UY-1026-SM-4AD53	GTEX-S7SF-1326-SM-4AD4P	GTEX-T2IS-2026-SM-4DM6W	GTEX-T6MO-1126-SM-4DM5D	GTEX-TML8-0926-SM-4DXSJ	GTEX-TMMY-1726-SM-4DXTD	GTEX-U3ZN-1026-SM-4DXTC	GTEX-UJHI-1226-SM-4IHLR	GTEX-W5WG-0926-SM-4RTX9	GTEX-W5X1-2026-SM-5CHSZ-rep1	GTEX-WI4N-2526-SM-4OOSE	GTEX-WWYW-2726-SM-4MVOP	GTEX-WXYG-1426-SM-4ONCK	GTEX-WYBS-2426-SM-4ONDI	GTEX-WYVS-1526-SM-4OND4	GTEX-X15G-1726-SM-4PQZN	GTEX-X4EO-2426-SM-4QASD	GTEX-X8HC-2726-SM-46MUA	GTEX-XMD3-2326-SM-4AT5H	GTEX-XUJ4-1326-SM-4BOQ9	GTEX-XUW1-0126-SM-4BOOQ	GTEX-XUZC-1026-SM-4BOPY	GTEX-XV7Q-1426-SM-4BRWA	GTEX-XYKS-1726-SM-4E3IO	GTEX-Y114-1726-SM-4TT7U	GTEX-Y3IK-2026-SM-4YCDG	GTEX-YB5K-1426-SM-5IFIB	GTEX-YFC4-2726-SM-5IFJW	GTEX-YJ8O-1026-SM-5CVM5	GTEX-ZAJG-2726-SM-5S2MU	GTEX-ZC5H-2026-SM-5CVN2	GTEX-ZLWG-0926-SM-4WWC3	GTEX-ZP4G-0626-SM-4WWF1	GTEX-ZPIC-1426-SM-4WWCP	GTEX-ZV6S-1426-SM-59HKX	GTEX-ZVT2-0326-SM-5E44G	GTEX-ZVT3-2626-SM-5GU5L	GTEX-ZYFG-1726-SM-5GZZB	GTEX-ZYWO-1926-SM-5E456	GTEX-ZYY3-2726-SM-5EGH4	GTEX-ZZPU-2126-SM-5EGIU	GTEX-111CU-0526-SM-5EGHK	GTEX-111YS-1226-SM-5EGGJ	GTEX-1122O-0726-SM-5GIEV	GTEX-1128S-0826-SM-5GZZI	GTEX-117YX-0226-SM-5EGH6	GTEX-11DXX-0926-SM-5H112	GTEX-11EQ9-1026-SM-5H134	GTEX-11GSP-0426-SM-5A5KX	GTEX-11I78-0626-SM-5A5LZ	GTEX-11ILO-1526-SM-5A5KZ	GTEX-11LCK-0226-SM-5A5M6	GTEX-11NSD-0526-SM-5A5LT	GTEX-11ONC-0526-SM-5BC57	GTEX-11P7K-0526-SM-5BC5I	GTEX-11TT1-0326-SM-5LUAY	GTEX-11VI4-0426-SM-5EGHZ	GTEX-11XUK-0626-SM-5N9ES	GTEX-1211K-1126-SM-5EGGB	GTEX-12BJ1-1126-SM-5EGGG	GTEX-12WSD-1626-SM-5GCNR	GTEX-12WSG-1026-SM-5EGII	GTEX-12WSK-0226-SM-5BC62	GTEX-12WSL-0426-SM-5GCNX	GTEX-12WSN-0826-SM-5GCOF	GTEX-131XE-1926-SM-5IFER	GTEX-131XF-1426-SM-5BC68	GTEX-131XG-1426-SM-5GCMO	GTEX-132AR-1826-SM-5EGHR	GTEX-132QS-0926-SM-5P9GB	GTEX-1339X-1026-SM-5IFH5	GTEX-1399R-0426-SM-5IJE3	GTEX-1399S-0326-SM-5IFFS	GTEX-1399U-0926-SM-5IFHA	GTEX-139YR-1526-SM-5IFJ1	GTEX-13CF3-1026-SM-5LZWY	GTEX-13D11-2226-SM-5IFEO	GTEX-13FH7-1426-SM-5IFIC	GTEX-13FTW-0526-SM-5IFIP	GTEX-13FTX-1226-SM-5IFGN	GTEX-13N11-0226-SM-5KM3C	GTEX-13NZA-1726-SM-5J1NA	GTEX-13O1R-1826-SM-5KM3B	GTEX-13O61-2126-SM-5IJEO	GTEX-13OVI-0526-SM-5IFFQ	GTEX-13PL7-2226-SM-5L3IC	GTEX-13SLX-1326-SM-5S2QS	GTEX-13U4I-1526-SM-5IFFF	GTEX-13VXT-1226-SM-5LU3M	GTEX-13W3W-1026-SM-5IFG4	GTEX-13X6H-0626-SM-5LU53	GTEX-13YAN-2126-SM-5Q5C4	GTEX-144FL-1526-SM-5Q5CA	GTEX-144GN-0826-SM-5LU5G	GTEX-145ME-0326-SM-5S2QO	GTEX-145MN-1426-SM-5SI9H	GTEX-145MO-2126-SM-5Q5CZ	GTEX-146FH-1826-SM-5QGQ7	GTEX-146FQ-1526-SM-5Q5CX	GTEX-146FR-0126-SM-5Q5F3	GTEX-1497J-0426-SM-5Q5CO	GTEX-14AS3-0326-SM-5Q5DB	GTEX-14E6E-1426-SM-5RQI2	GTEX-14ICL-1126-SM-5S2RE	GTEX-N7MT-1626-SM-3LK71	GTEX-NFK9-1626-SM-3LK5J	GTEX-NPJ8-2126-SM-3MJGK	GTEX-O5YT-1026-SM-3MJGF	GTEX-OHPL-1026-SM-3MJGI	GTEX-OHPM-1026-SM-3LK74	GTEX-OOBJ-1026-SM-3NB2L	GTEX-OOBK-1026-SM-48TC2	GTEX-P4PP-1026-SM-3NM9O	GTEX-P4PQ-1026-SM-3NMCN	GTEX-P4QS-1026-SM-3NMCW	GTEX-PLZ6-0726-SM-3P619	GTEX-PSDG-1526-SM-48TCY	GTEX-PW2O-0826-SM-48TC5	GTEX-PWOO-0626-SM-48TZH	GTEX-PX3G-1026-SM-48TZW	GTEX-Q2AH-0926-SM-48TZK	GTEX-Q2AI-0426-SM-48U13	GTEX-Q734-0426-SM-48TZX	GTEX-QCQG-0426-SM-48U29	GTEX-QDVJ-1226-SM-48U1V	GTEX-QDVN-0926-SM-2I5GL	GTEX-QEL4-1326-SM-447AD	GTEX-QESD-0226-SM-447BH	GTEX-QLQ7-0626-SM-4R1JT	GTEX-QLQW-0326-SM-447A8	GTEX-QMRM-0326-SM-4R1K5	GTEX-QV31-0226-SM-447BO	GTEX-QV44-0426-SM-4R1KF	GTEX-R53T-0426-SM-48FEM	GTEX-R55D-1426-SM-48FEN	GTEX-R55G-0326-SM-48FDM	GTEX-RM2N-0326-SM-48FD8	GTEX-RWS6-1126-SM-47JXC	GTEX-S32W-0826-SM-4AD5Z	GTEX-S33H-1226-SM-4AD69	GTEX-S3XE-0526-SM-4AD4G	GTEX-S4P3-0626-SM-4AD59	GTEX-S95S-0726-SM-4B64H	GTEX-SE5C-0326-SM-4BRWX	GTEX-SIU7-0926-SM-4BRX1	GTEX-T8EM-0826-SM-4DM76	GTEX-TKQ2-0426-SM-4DXUO	GTEX-TML8-0526-SM-32QOQ	GTEX-TMMY-1326-SM-4DXU9	GTEX-U4B1-0726-SM-4DXUA	GTEX-UJHI-0626-SM-3DB8T	GTEX-UJMC-1126-SM-3GADP	GTEX-UPIC-0726-SM-3GADW	GTEX-V1D1-0726-SM-4JBH7	GTEX-V955-0326-SM-4JBGV	GTEX-VJYA-0826-SM-4KL1M	GTEX-VUSG-0326-SM-3GIJ7	GTEX-W5WG-0826-SM-4RGNE	GTEX-W5X1-0226-SM-5CHTO-rep1	GTEX-WFG7-0426-SM-4LMK5	GTEX-WFJO-0626-SM-4LVMC	GTEX-WH7G-0826-SM-4LVMR	GTEX-WHPG-0326-SM-4M1XV	GTEX-WHSB-0726-SM-4M1XQ	GTEX-WHWD-0726-SM-4OORX	GTEX-WI4N-1826-SM-4OOSF	GTEX-WQUQ-2126-SM-4OOSO	GTEX-WRHK-0226-SM-4MVOH	GTEX-WXYG-0826-SM-4ONC7	GTEX-WY7C-1026-SM-4OND3	GTEX-WYJK-2426-SM-4ONDQ	GTEX-WYVS-0926-SM-4SOJV	GTEX-X15G-0726-SM-4PQZ5	GTEX-X3Y1-0726-SM-3P5YU	GTEX-X4LF-0326-SM-4QAS9	GTEX-X5EB-0526-SM-46MVP	GTEX-XBED-0226-SM-47JY8	GTEX-XBEW-1626-SM-4SOJP	GTEX-XGQ4-0226-SM-4GIDS	GTEX-XMK1-0326-SM-4B652	GTEX-XPVG-0326-SM-4B653	GTEX-XQ8I-1926-SM-4BOOK	GTEX-XUW1-1726-SM-4BOOZ	GTEX-XV7Q-0926-SM-4BRVQ	GTEX-XXEK-1726-SM-4BRVB	GTEX-XYKS-1226-SM-4BRVI	GTEX-Y114-0826-SM-4TT77	GTEX-Y3I4-0826-SM-4TT2A	GTEX-Y3IK-0426-SM-4WWE2	GTEX-Y5LM-0526-SM-4V6G3	GTEX-Y5V5-1026-SM-5LUAH	GTEX-Y8E4-1326-SM-5IFIY	GTEX-Y8LW-1026-SM-5IFJY	GTEX-Y9LG-0726-SM-4VDS3	GTEX-YB5E-0526-SM-4VDSD	GTEX-YB5K-1826-SM-5IFJC	GTEX-YEC4-1326-SM-5IFHG	GTEX-YF7O-1326-SM-4W1ZR	GTEX-YFCO-1026-SM-5LU9S	GTEX-ZAB4-1726-SM-5HL8C	GTEX-ZAB5-0826-SM-5P9FU	GTEX-ZAK1-2326-SM-5CVMY	GTEX-ZC5H-0826-SM-5N9FH	GTEX-ZDTT-1126-SM-4WKFW	GTEX-ZDYS-2526-SM-4WKGU	GTEX-ZEX8-1026-SM-4WKHE	GTEX-ZF29-1126-SM-4WKGO	GTEX-ZF2S-0426-SM-4WKGP	GTEX-ZF3C-2026-SM-4WWB5	GTEX-ZG7Y-0326-SM-4WWEY	GTEX-ZLFU-0726-SM-57WF6	GTEX-ZLWG-0326-SM-4WWC7	GTEX-ZP4G-0426-SM-4YCER	GTEX-ZPIC-0926-SM-4WWFK	GTEX-ZPU1-0226-SM-4WWC9	GTEX-ZT9W-0926-SM-57WFS	GTEX-ZTPG-1026-SM-5DUWP	GTEX-ZV7C-0726-SM-59HKH	GTEX-ZVP2-0726-SM-59HKY	GTEX-ZVT2-2026-SM-5NQ8Q	GTEX-ZVZP-0626-SM-59HL5	GTEX-ZYFG-0826-SM-5BC5T	GTEX-ZYT6-1326-SM-5E453	GTEX-ZYW4-2126-SM-59HJ9	GTEX-ZYWO-1326-SM-5SI8X	GTEX-ZYY3-0826-SM-5E44R	GTEX-ZZPU-0726-SM-5N9C8	GTEX-111FC-3026-SM-5GZYJ	GTEX-1128S-2626-SM-5H11Z	GTEX-113JC-2826-SM-5EGIT	GTEX-117XS-2926-SM-5N9BX	GTEX-117YW-2826-SM-5H116	GTEX-1192W-3026-SM-5GZZV	GTEX-1192X-3026-SM-5N9BM	GTEX-11DXW-1226-SM-5H133	GTEX-11DXY-3026-SM-5N9CB	GTEX-11DYG-3126-SM-5A5L6	GTEX-11EI6-3126-SM-5H111	GTEX-11EMC-3126-SM-5EGJP	GTEX-11GS4-3026-SM-5A5LG	GTEX-11GSO-2826-SM-5HL6Q	GTEX-11GSP-3026-SM-5N9CE	GTEX-11NUK-3126-SM-5986M	GTEX-11NV4-2326-SM-5BC4X	GTEX-11O72-3026-SM-5986R	GTEX-11OF3-3026-SM-5GU52	GTEX-11ONC-2826-SM-5P9GQ	GTEX-11TUW-3026-SM-5EGKM	GTEX-11WQK-3226-SM-5EGI3	GTEX-11ZTS-3326-SM-5LU9Y	GTEX-11ZUS-3026-SM-5EGI4	GTEX-11ZVC-3226-SM-5FQV1	GTEX-12126-1126-SM-5P9GP	GTEX-1212Z-2926-SM-59HKV	GTEX-12584-3126-SM-5EGKR	GTEX-12696-3126-SM-5FQUX	GTEX-1269C-3226-SM-5EGKT	GTEX-12WS9-3026-SM-5EGIE	GTEX-12WSB-3226-SM-59HJP	GTEX-12WSC-3126-SM-5GCNB	GTEX-12WSD-3226-SM-5HL9G	GTEX-12WSH-2926-SM-5GCMR	GTEX-12WSM-2226-SM-5DUVS	GTEX-12ZZW-3026-SM-5LZW7	GTEX-12ZZX-3026-SM-5GCP3	GTEX-12ZZY-3126-SM-5DUX3	GTEX-13112-3126-SM-5IFGP	GTEX-1313W-3226-SM-5LZUU	GTEX-131XW-3226-SM-5LZUO	GTEX-131YS-3226-SM-5IFGV	GTEX-1399T-2926-SM-5IFF8	GTEX-139T4-0826-SM-5N9GF	GTEX-139TS-2926-SM-5KM1Z	GTEX-139TT-2726-SM-5IJFM	GTEX-139UC-3026-SM-5IJE4	GTEX-13CF2-3226-SM-5IFF6	GTEX-13FHO-3126-SM-5IJF6	GTEX-13FHP-3126-SM-5KLYX	GTEX-13FTY-2826-SM-5J2ML	GTEX-13G51-3226-SM-5IFG7	GTEX-13IVO-3026-SM-5J2M2	GTEX-13JUV-2626-SM-5N9EB	GTEX-13JVG-3026-SM-5IJEV	GTEX-13N1W-3126-SM-5IFHB	GTEX-13N2G-2926-SM-5IJEE	GTEX-13NYS-2926-SM-5IFGH	GTEX-13NZA-3126-SM-5IJFU	GTEX-13O1R-3226-SM-5KM58	GTEX-13OVH-3126-SM-5MR4Z	GTEX-13OVJ-2626-SM-5IJFT	GTEX-13OVL-3226-SM-5L3H8	GTEX-13OW5-2926-SM-5IJF2	GTEX-13OW6-3126-SM-5L3IA	GTEX-13OW7-3126-SM-5L3HB	GTEX-13OW8-3026-SM-5L3G8	GTEX-13PLJ-1726-SM-5L3FT	GTEX-13RTJ-2926-SM-5Q5DE	GTEX-13SLW-2926-SM-5Q5BQ	GTEX-13SLX-3026-SM-5RQJU	GTEX-13VXU-3126-SM-5SIA4	GTEX-13X6J-3126-SM-5Q5EJ	GTEX-13X6K-3026-SM-5QGPA	GTEX-145MF-2626-SM-5O98S	GTEX-145MH-3126-SM-5S2QT	GTEX-145MO-3126-SM-5S2RT	GTEX-14753-2926-SM-5LU9J	GTEX-1477Z-2826-SM-5SI9J	GTEX-147GR-2926-SM-5RQIN	GTEX-148VJ-2926-SM-5Q5DA	GTEX-14A5H-3026-SM-5RQHV	GTEX-14BIL-2926-SM-5SIAF	GTEX-14BIM-3226-SM-5RQIQ	GTEX-14BMV-3126-SM-5S2UV	GTEX-N7MS-2625-SM-3LK77	GTEX-N7MT-1026-SM-3TW8T	GTEX-NPJ7-2926-SM-3MJGQ	GTEX-NPJ8-1426-SM-3MJHR	GTEX-OXRN-2626-SM-48TBX	GTEX-P44H-2626-SM-2XCET	GTEX-PVOW-2726-SM-48TCA	GTEX-Q2AG-3026-SM-48U1L	GTEX-QVJO-1226-SM-4R1KA	GTEX-R55E-2726-SM-48FCX	GTEX-RNOR-2426-SM-48FDY	GTEX-RU72-3126-SM-46MUB	GTEX-T2IS-3126-SM-32QPK	GTEX-T5JC-2526-SM-4DM6G	GTEX-UTHO-3126-SM-3P5ZB	GTEX-WHSE-3126-SM-3P5ZI	GTEX-WL46-3026-SM-3LK7Z	GTEX-WVLH-3126-SM-3MJGA	GTEX-WWYW-3226-SM-3NB3B	GTEX-WZTO-3026-SM-3NMA2	GTEX-X261-3226-SM-3NMC3	GTEX-X4EP-3226-SM-3P5YR	GTEX-X585-3126-SM-4QASH	GTEX-XLM4-3126-SM-4AT6M	GTEX-Y111-2926-SM-4TT25	GTEX-YFC4-3226-SM-5CVM2	GTEX-Z93S-3026-SM-5CVMS	GTEX-ZAB4-3126-SM-57WCJ	GTEX-ZAJG-3226-SM-5HL9V	GTEX-ZAK1-3126-SM-5S2O8	GTEX-ZDXO-1426-SM-4WKHG	GTEX-ZE9C-3126-SM-4WKHN	GTEX-ZF28-3126-SM-4WKFC	GTEX-ZUA1-3126-SM-59HJ8	GTEX-ZYFD-3126-SM-5E44O	GTEX-ZYY3-3226-SM-5SI9X	GTEX-111CU-1526-SM-5N9FS	GTEX-111FC-2026-SM-5GZYO	GTEX-111YS-1726-SM-5GIED	GTEX-117YW-1426-SM-5EGGO	GTEX-117YX-1526-SM-5H12T	GTEX-11DXZ-1826-SM-5H12Y	GTEX-11DYG-2526-SM-5N9BB	GTEX-11EQ9-1726-SM-5HL6U	GTEX-11NSD-0826-SM-5986S	GTEX-11O72-2726-SM-5HL6K	GTEX-11OF3-1726-SM-5GU5Q	GTEX-11P7K-0626-SM-5985Z	GTEX-11P82-1126-SM-5BC5K	GTEX-11TT1-2026-SM-5EQM8	GTEX-11TUW-2126-SM-5GU7B	GTEX-11WQK-2726-SM-5EQMU	GTEX-11ZUS-2126-SM-5N9E6	GTEX-12696-2226-SM-5EQ65	GTEX-12BJ1-1226-SM-5LUAE	GTEX-12C56-1326-SM-5FQSV	GTEX-12ZZZ-2026-SM-5LZWJ	GTEX-13111-1326-SM-5GCNO	GTEX-131XF-1926-SM-5DUW4	GTEX-132NY-2826-SM-5P9G2	GTEX-132QS-1126-SM-5P9GC	GTEX-1399R-0526-SM-5IJEF	GTEX-1399T-1226-SM-5P9J5	GTEX-139T6-1526-SM-5P9G6	GTEX-13FHO-2826-SM-5K7ZA	GTEX-13FTW-1226-SM-5LZZ1	GTEX-13FXS-2826-SM-5LZYC	GTEX-13G51-2326-SM-5LZXV	GTEX-13N2G-1826-SM-5KM1I	GTEX-13NYS-1026-SM-5KLZT	GTEX-13O21-1126-SM-5N9EV	GTEX-13O61-1726-SM-5KM46	GTEX-13OW8-0426-SM-5J2NR	GTEX-13RTJ-2126-SM-5S2PZ	GTEX-144GM-0826-SM-5O98R	GTEX-145LT-0626-SM-5O99E	GTEX-145LU-2126-SM-5Q5E9	GTEX-145LV-1226-SM-5S2QH	GTEX-146FQ-1726-SM-5QGPX	GTEX-1477Z-2226-SM-5QGPG	GTEX-148VJ-1826-SM-5Q5DV	GTEX-14ABY-0726-SM-5Q5DF	GTEX-14BMV-2326-SM-5RQJ4	GTEX-14C5O-2826-SM-5RQI6	GTEX-14E6E-1126-SM-5S2R4	GTEX-NFK9-2226-SM-3MJGP	GTEX-NPJ8-2426-SM-3MJHL	GTEX-OIZH-2026-SM-3NB1M	GTEX-OOBJ-2026-SM-3NB1R	GTEX-OOBK-2025-SM-3LK5S	GTEX-P4QS-2026-SM-3NMCG	GTEX-PLZ6-1126-SM-3P5ZR	GTEX-Q2AI-1126-SM-48U19	GTEX-QEG4-2226-SM-4R1JM	GTEX-QLQ7-1326-SM-4R1JY	GTEX-QMRM-1426-SM-4R1K8	GTEX-QV31-1026-SM-4R1K3	GTEX-QV44-1526-SM-4R1KI	GTEX-REY6-2126-SM-48FD9	GTEX-RM2N-1126-SM-48FCY	GTEX-RWSA-2026-SM-47JX8	GTEX-S33H-1826-SM-4AD65	GTEX-S3XE-1326-SM-4AD4H	GTEX-S4Q7-1026-SM-4AD75	GTEX-S95S-1026-SM-4B64M	GTEX-SJXC-2026-SM-4DM6N	GTEX-SNMC-0926-SM-4DM5U	GTEX-SUCS-1126-SM-4DM61	GTEX-T5JC-1226-SM-4DM7C	GTEX-T8EM-1826-SM-4DM7F	GTEX-U3ZH-0926-SM-4DXU4	GTEX-U3ZM-0926-SM-4DXSW	GTEX-U412-2026-SM-4DXSI	GTEX-U4B1-1426-SM-4DXTX	GTEX-UTHO-2726-SM-4JBH9	GTEX-V1D1-1926-SM-4JBGX	GTEX-V955-1826-SM-4JBIL	GTEX-VJYA-1226-SM-3GIJ6	GTEX-WFG7-1826-SM-3GIL1	GTEX-WH7G-1726-SM-4LVKY	GTEX-WK11-2626-SM-4OOSK	GTEX-WOFM-0326-SM-4OOSL	GTEX-WY7C-2026-SM-4ONCM	GTEX-WYJK-0626-SM-4ONCZ	GTEX-WZTO-0926-SM-4PQZ3	GTEX-X5EB-1826-SM-4E3K8	GTEX-XAJ8-0626-SM-47JY4	GTEX-XGQ4-1826-SM-4AT6F	GTEX-XMK1-1026-SM-4B65H	GTEX-XOTO-2826-SM-4B65I	GTEX-XPVG-2026-SM-4B65E	GTEX-XQ3S-2526-SM-4BOOG	GTEX-XXEK-1226-SM-4BRUY	GTEX-Y8E4-2126-SM-5RQHO	GTEX-Y9LG-1826-SM-4VBQC	GTEX-YB5E-1826-SM-5IFI4	GTEX-YF7O-1926-SM-4W1YQ	GTEX-YFCO-1626-SM-4W1Z3	GTEX-YJ8A-1126-SM-5IFJU	GTEX-ZDYS-1226-SM-5IJF3	GTEX-ZEX8-2026-SM-4WKF3	GTEX-ZLFU-1726-SM-4WWBU	GTEX-ZPU1-2026-SM-57WFI	GTEX-ZT9W-1626-SM-4YCDQ	GTEX-ZTTD-2726-SM-57WFA	GTEX-ZTX8-1026-SM-5EGHD	GTEX-ZUA1-2826-SM-59HLE	GTEX-ZVP2-0826-SM-59HJ6	GTEX-ZY6K-1526-SM-5GZXE	GTEX-ZYFD-2526-SM-5E45L	GTEX-ZZ64-0926-SM-5E44L	GTEX-1117F-2926-SM-5GZYI	GTEX-111CU-1126-SM-5EGIM	GTEX-111FC-2526-SM-5GZXU	GTEX-111VG-1626-SM-5EGIO	GTEX-111YS-1526-SM-5GZYW	GTEX-117YX-1926-SM-5GIEC	GTEX-1192X-2726-SM-5N9DN	GTEX-11DXW-0826-SM-5H118	GTEX-11DXX-2126-SM-5PNYR	GTEX-11DXY-0126-SM-5H11Q	GTEX-11DXZ-2026-SM-5987S	GTEX-11DYG-1526-SM-5A5JS	GTEX-11DZ1-2426-SM-5GZZX	GTEX-11EI6-2826-SM-5H11D	GTEX-11EM3-1226-SM-5N9DD	GTEX-11EQ8-0926-SM-5H12V	GTEX-11EQ9-1626-SM-5PNY8	GTEX-11GS4-0226-SM-5HL77	GTEX-11GSP-2326-SM-5HL63	GTEX-11ILO-0626-SM-5A5LO	GTEX-11LCK-2226-SM-5HL4Q	GTEX-11NSD-0626-SM-5A5LU	GTEX-11NUK-2726-SM-5A5MC	GTEX-11O72-0626-SM-5PNYE	GTEX-11OF3-0126-SM-5PNYF	GTEX-11P7K-1126-SM-5HL4L	GTEX-11P81-2226-SM-5PNYI	GTEX-11P82-1426-SM-5BC5L	GTEX-11PRG-0726-SM-5EGL1	GTEX-11TT1-1826-SM-5EQLV	GTEX-11TUW-0626-SM-5LU9M	GTEX-11UD2-2526-SM-5CVNU	GTEX-11VI4-1126-SM-5EQMD	GTEX-11WQC-1826-SM-5GU59	GTEX-11WQK-1026-SM-5EQLX	GTEX-11ZTT-2126-SM-5CVLO	GTEX-11ZU8-0126-SM-5EQ58	GTEX-11ZUS-2626-SM-5FQUR	GTEX-1211K-1526-SM-5FQU4	GTEX-12126-0826-SM-5FQTZ	GTEX-1212Z-0126-SM-59HK4	GTEX-12584-0726-SM-5FQTK	GTEX-12696-0126-SM-5EQ4L	GTEX-1269C-0126-SM-5EQ5L	GTEX-12BJ1-0926-SM-5EQ62	GTEX-12C56-1526-SM-5FQUQ	GTEX-12KS4-2126-SM-5FQUT	GTEX-12WS9-0326-SM-59HJV	GTEX-12WSA-0426-SM-5EQ5X	GTEX-12WSB-2926-SM-59HKL	GTEX-12WSC-2826-SM-5BC5Y	GTEX-12WSD-0626-SM-5GCMW	GTEX-12WSH-1526-SM-5BC5W	GTEX-12WSJ-1126-SM-5LZVJ	GTEX-12WSK-2126-SM-5CVNC	GTEX-12WSL-2026-SM-5GCML	GTEX-12WSM-1926-SM-5BC65	GTEX-12WSN-1426-SM-5GCO6	GTEX-12ZZX-2426-SM-5GCOE	GTEX-12ZZY-0726-SM-5EQ66	GTEX-12ZZZ-0726-SM-5GCNZ	GTEX-13111-1826-SM-5GCP1	GTEX-13112-0126-SM-5P9IU	GTEX-13113-1626-SM-5EQ4I	GTEX-1313W-0626-SM-5EQ4H	GTEX-1314G-1326-SM-5BC6E	GTEX-131XE-1626-SM-5K7VO	GTEX-131XF-2626-SM-5EQ6K	GTEX-131XG-0326-SM-5L3DX	GTEX-131XH-0126-SM-5LZUY	GTEX-131XW-0626-SM-5PNVD	GTEX-131YS-2826-SM-5EQ47	GTEX-132AR-0326-SM-5KM2C	GTEX-133LE-2326-SM-5K7W3	GTEX-1399Q-2326-SM-5KM2X	GTEX-1399R-1326-SM-5PNYS	GTEX-1399S-0126-SM-5IJCF	GTEX-1399U-1126-SM-5L3DB	GTEX-139D8-1126-SM-5LU8W	GTEX-139T8-0626-SM-5KLZX	GTEX-139TS-2126-SM-5K7XC	GTEX-139TT-2126-SM-5LZWC	GTEX-139TU-0726-SM-5L3EK	GTEX-139UW-0326-SM-5J1ML	GTEX-139YR-1026-SM-5LZYN	GTEX-13D11-0926-SM-5J2NC	GTEX-13FH7-1126-SM-5K7UG	GTEX-13FHO-0426-SM-5L3F5	GTEX-13FLV-0126-SM-5K7WT	GTEX-13FTW-0326-SM-5K7UW	GTEX-13FTX-1526-SM-5K7VJ	GTEX-13FTY-2126-SM-5IFFB	GTEX-13G51-1826-SM-5KLZH	GTEX-13IVO-0726-SM-5LZYV	GTEX-13JUV-2026-SM-5K7UA	GTEX-13JVG-0726-SM-5KM16	GTEX-13N11-2326-SM-5IJBF	GTEX-13N1W-2426-SM-5IJD1	GTEX-13N2G-0226-SM-5K7VF	GTEX-13NYB-0126-SM-5J1MD	GTEX-13NYC-0126-SM-5L3F4	GTEX-13NYS-0626-SM-5L3F1	GTEX-13NZ8-1226-SM-5KM4A	GTEX-13NZ9-2626-SM-5L3FK	GTEX-13O3O-2326-SM-5IJD6	GTEX-13O3Q-0126-SM-5KM34	GTEX-13O61-1426-SM-5KM3D	GTEX-13OVG-1626-SM-5J1NF	GTEX-13OVH-0526-SM-5L3E6	GTEX-13OVI-2726-SM-5KM56	GTEX-13OVJ-0826-SM-5J1OK	GTEX-13OVL-0126-SM-5L3GJ	GTEX-13OW5-2326-SM-5L3HO	GTEX-13OW6-2726-SM-5J2OE	GTEX-13OW7-0426-SM-5K7VK	GTEX-13OW8-1026-SM-5J1NQ	GTEX-13PDP-0726-SM-5L3HP	GTEX-13PL6-1126-SM-5L3IE	GTEX-13PVQ-0626-SM-5LU47	GTEX-13PVR-0426-SM-5RQK2	GTEX-13QBU-1226-SM-5LU4G	GTEX-13RTJ-0126-SM-5S2NN	GTEX-13SLW-0626-SM-5Q5ER	GTEX-13U4I-2226-SM-5LU5H	GTEX-13VXT-1926-SM-5K7UO	GTEX-13VXU-0626-SM-5L3F9	GTEX-13W3W-0726-SM-5IJDQ	GTEX-13X6H-0926-SM-5SIB2	GTEX-13X6I-1826-SM-5SIAO	GTEX-13X6J-0626-SM-5LU5F	GTEX-13X6K-0626-SM-5LU5D	GTEX-144FL-0626-SM-5LU43	GTEX-144GL-0626-SM-5LU4D	GTEX-144GO-2026-SM-5O99P	GTEX-145LT-0526-SM-5LUB2	GTEX-145ME-1726-SM-5Q5EU	GTEX-145MF-0926-SM-5Q5EA	GTEX-145MG-1526-SM-5Q5EM	GTEX-145MH-2826-SM-5RQJF	GTEX-145MI-0626-SM-5SI8S	GTEX-145MN-1526-SM-5SI9T	GTEX-145MO-2826-SM-5LU96	GTEX-146FQ-2126-SM-5RQHU	GTEX-14753-0726-SM-5QGQO	GTEX-147F3-1726-SM-5SIAW	GTEX-147JS-0226-SM-5S2U9	GTEX-148VJ-0626-SM-5LUAW	GTEX-1497J-0226-SM-5QGPU	GTEX-14A5H-0826-SM-5QGPJ	GTEX-14A6H-2026-SM-5Q5DD	GTEX-14AS3-1526-SM-5Q5ED	GTEX-14B4R-1326-SM-5Q5EZ	GTEX-14BIN-1126-SM-5RQJZ	GTEX-14BMU-1226-SM-5S2OR	GTEX-14C38-0726-SM-5SI6M	GTEX-14C39-1726-SM-5RQIL	GTEX-14E6C-2426-SM-5S2NF	GTEX-U8XE-0226-SM-4E3J3	GTEX-UPJH-0226-SM-3GADV	GTEX-UPK5-0426-SM-3GAEK	GTEX-V1D1-2026-SM-3GAF4	GTEX-VJYA-1526-SM-3GIJV	GTEX-VUSG-2326-SM-4KL1U	GTEX-W5X1-2526-SM-3GILC	GTEX-WEY5-2326-SM-3GIKK	GTEX-WH7G-2026-SM-3NMBL	GTEX-WHPG-2626-SM-3NMBR	GTEX-WHSB-1326-SM-3LK6W	GTEX-WHSE-0126-SM-3NMBT	GTEX-WHWD-1826-SM-3LK6I	GTEX-WI4N-2726-SM-3LK7Y	GTEX-WK11-2726-SM-3NMAQ	GTEX-WRHU-2826-SM-3MJG8	GTEX-WXYG-2026-SM-4E3IY	GTEX-WY7C-2126-SM-3NB2R	GTEX-WYBS-0626-SM-3NMAS	GTEX-WYJK-0526-SM-3NM8Z	GTEX-WYVS-1626-SM-3NM9R	GTEX-X3Y1-2026-SM-3P5YM	GTEX-X4EO-2926-SM-4E3JH	GTEX-X4EP-0626-SM-3P621	GTEX-X585-2426-SM-46MW2	GTEX-X5EB-1926-SM-4E3IW	GTEX-X8HC-0626-SM-4E3HQ	GTEX-XAJ8-1426-SM-47JYM	GTEX-XBEC-0726-SM-4QARZ	GTEX-XBED-1926-SM-47JYP	GTEX-XBEW-1126-SM-4QARW	GTEX-XK95-0226-SM-4AT58	GTEX-XMD2-2126-SM-4YCF8	GTEX-XOT4-0626-SM-4B66L	GTEX-XOTO-0726-SM-4B659	GTEX-XPVG-2126-SM-4B667	GTEX-XQ3S-1426-SM-4BOPR	GTEX-XQ8I-0926-SM-4BOOF	GTEX-XUJ4-1826-SM-4BOOU	GTEX-XUW1-0926-SM-4BONX	GTEX-XV7Q-1826-SM-4BRUV	GTEX-XXEK-1626-SM-4BRUZ	GTEX-XYKS-1426-SM-4BRUO	GTEX-Y111-0626-SM-4SOIT	GTEX-Y114-2126-SM-4TT8B	GTEX-Y3I4-1726-SM-4TT89	GTEX-Y3IK-1626-SM-4YCF5	GTEX-Y5V5-0126-SM-5S2NW	GTEX-Y5V6-2326-SM-4VDSA	GTEX-Y8E4-2026-SM-5IFJB	GTEX-Y8LW-1526-SM-5IFHL	GTEX-Y9LG-1126-SM-4VBQ7	GTEX-YB5K-2026-SM-4VDT3	GTEX-YEC4-1826-SM-4W1YP	GTEX-YECK-0326-SM-4W1YS	GTEX-YF7O-1526-SM-5IFI6	GTEX-YFCO-1226-SM-5LUAT	GTEX-YJ8O-2526-SM-5HL85	GTEX-Z93S-1626-SM-5CVMB	GTEX-ZA64-1026-SM-5HL8R	GTEX-ZAB4-2126-SM-5HL8U	GTEX-ZAB5-2626-SM-5KM3Y	GTEX-ZAJG-1526-SM-5CVML	GTEX-ZAK1-0626-SM-5HL8E	GTEX-ZC5H-1526-SM-5HL9Y	GTEX-ZDTS-0826-SM-4WKHL	GTEX-ZDTT-0426-SM-4WKFL	GTEX-ZDXO-3126-SM-5IJDF	GTEX-ZDYS-2426-SM-4WKGI	GTEX-ZE7O-2726-SM-51MT5	GTEX-ZE9C-2526-SM-5IJDR	GTEX-ZF29-0926-SM-4WKFZ	GTEX-ZF2S-1626-SM-57WES	GTEX-ZLFU-1826-SM-4WWBV	GTEX-ZLV1-1526-SM-4WWBC	GTEX-ZLWG-0826-SM-59888	GTEX-ZP4G-1426-SM-4WWCL	GTEX-ZPCL-1126-SM-4WWFE	GTEX-ZPU1-1126-SM-4YCF3	GTEX-ZQG8-1926-SM-4YCEO	GTEX-ZT9W-1126-SM-57WDR	GTEX-ZT9X-1526-SM-5DUXD	GTEX-ZTSS-1426-SM-5985P	GTEX-ZTTD-2826-SM-4YCFA	GTEX-ZTX8-1326-SM-4YCEL	GTEX-ZU9S-1826-SM-5NQ9E	GTEX-ZUA1-2626-SM-5NQ92	GTEX-ZV7C-0926-SM-59HL1	GTEX-ZVE1-0726-SM-51MRN	GTEX-ZVE2-2826-SM-5GU51	GTEX-ZVP2-0326-SM-57WBP	GTEX-ZVT2-0126-SM-5GIDQ	GTEX-ZVT4-2426-SM-5GIEI	GTEX-ZVTK-0226-SM-51MRG	GTEX-ZVZP-1226-SM-5GID7	GTEX-ZWKS-0626-SM-5GIDV	GTEX-ZXG5-2126-SM-59HKD	GTEX-ZY6K-1426-SM-5GZX2	GTEX-ZYFC-0426-SM-5GICQ	GTEX-ZYFD-0626-SM-5E44E	GTEX-ZYFG-1526-SM-5GZYM	GTEX-ZYT6-2326-SM-5GZY3	GTEX-ZYVF-0926-SM-5E44J	GTEX-ZYW4-0626-SM-59HJR	GTEX-ZYWO-2226-SM-5GZXR	GTEX-ZYY3-2926-SM-5GIEB	GTEX-ZZ64-1026-SM-5GZXG	GTEX-ZZPU-0826-SM-5GZX5	GTEX-111CU-1926-SM-5GZYZ	GTEX-111FC-0126-SM-5N9DL	GTEX-111VG-2426-SM-5GZXD	GTEX-1122O-2126-SM-5EGIR	GTEX-1128S-2326-SM-5GZZY	GTEX-113IC-0126-SM-5HL6T	GTEX-113JC-2326-SM-5EQ4E	GTEX-117XS-2726-SM-5N9BL	GTEX-117YW-2626-SM-5GZZH	GTEX-117YX-2326-SM-5H12W	GTEX-1192W-2626-SM-5Q5AF	GTEX-1192X-0226-SM-5H12D	GTEX-11DXW-0226-SM-5H122	GTEX-11DXX-2426-SM-5GZZW	GTEX-11DXY-2626-SM-5GIE7	GTEX-11DXZ-2326-SM-5EGGV	GTEX-11DYG-0126-SM-59883	GTEX-11DZ1-0126-SM-5985Q	GTEX-11EI6-0126-SM-5985R	GTEX-11EM3-2426-SM-59861	GTEX-11EMC-2926-SM-5EQ4F	GTEX-11EQ8-0126-SM-5EQ54	GTEX-11EQ9-2426-SM-5HL5T	GTEX-11GS4-2726-SM-5A5LE	GTEX-11GSO-2426-SM-5A5LY	GTEX-11GSP-2526-SM-5N9BP	GTEX-11H98-0126-SM-5EGHG	GTEX-11ILO-0126-SM-5A5LN	GTEX-11LCK-1026-SM-5A5KB	GTEX-11NSD-2226-SM-5986V	GTEX-11NUK-0126-SM-5A5L3	GTEX-11O72-0126-SM-59887	GTEX-11OC5-0126-SM-5HL6A	GTEX-11OF3-2626-SM-5GU7F	GTEX-11P7K-2126-SM-5GU7G	GTEX-11P81-2326-SM-59875	GTEX-11P82-1626-SM-59879	GTEX-11TT1-2526-SM-5EGIB	GTEX-11TTK-0126-SM-5987B	GTEX-11TUW-2726-SM-5EQLC	GTEX-11UD1-0126-SM-5PNYG	GTEX-11UD2-0226-SM-5EQKY	GTEX-11VI4-1726-SM-5CVLH	GTEX-11WQC-2526-SM-5CVLE	GTEX-11WQK-0526-SM-5EQLD	GTEX-11XUK-2026-SM-5EQLF	GTEX-11ZTS-0126-SM-5EQ6M	GTEX-11ZTT-2426-SM-5EQLS	GTEX-11ZU8-2526-SM-5EQKI	GTEX-11ZUS-0626-SM-59885	GTEX-11ZVC-2526-SM-5FQTE	GTEX-1211K-2026-SM-5EQ4Z	GTEX-12126-0326-SM-5PNW3	GTEX-1212Z-2526-SM-5EGKP	GTEX-12584-0126-SM-5EGKQ	GTEX-12696-2426-SM-5EQ6H	GTEX-1269C-2526-SM-5EGJ3	GTEX-12C56-1726-SM-5EQ61	GTEX-12KS4-0326-SM-5EQ41	GTEX-12WS9-0126-SM-5EGL7	GTEX-12WSA-0226-SM-5BC5V	GTEX-12WSB-0126-SM-59HJN	GTEX-12WSC-0126-SM-5EQ4P	GTEX-12WSD-0126-SM-59HKN	GTEX-12WSG-2826-SM-5FQUS	GTEX-12WSJ-1826-SM-5GCNY	GTEX-12WSK-2326-SM-5GCOH	GTEX-12WSL-2526-SM-5GCNJ	GTEX-12WSN-2326-SM-5DUVG	GTEX-12ZZW-0126-SM-5DUVB	GTEX-12ZZX-0126-SM-5EGK9	GTEX-12ZZY-0226-SM-5LZVE	GTEX-12ZZZ-0626-SM-5DUXI	GTEX-13111-1626-SM-5EGJY	GTEX-13112-2826-SM-5DUWH	GTEX-13113-1926-SM-5LZWG	GTEX-1313W-0126-SM-5LZUN	GTEX-1314G-1526-SM-5EGK2	GTEX-131XE-2326-SM-5PNZ2	GTEX-131XF-2126-SM-5DUWS	GTEX-131XG-2626-SM-5KM17	GTEX-131XH-2226-SM-5DUXJ	GTEX-131XW-0426-SM-5LZWP	GTEX-131YS-0126-SM-5KM1M	GTEX-132NY-0326-SM-5IJBL	GTEX-133LE-1826-SM-5J1MV	GTEX-1399R-2726-SM-5IJBA	GTEX-1399T-2826-SM-5KLYZ	GTEX-1399U-2326-SM-5K7WY	GTEX-139D8-0226-SM-5KLZO	GTEX-139T4-0226-SM-5HL5S	GTEX-139T8-0126-SM-5K7XZ	GTEX-139TS-2826-SM-5J1OO	GTEX-139TT-0126-SM-5K7Y5	GTEX-139TU-0126-SM-5K7WH	GTEX-139UW-2826-SM-5L3E7	GTEX-13CF2-2526-SM-5LZYX	GTEX-13CF3-2426-SM-5IFGX	GTEX-13D11-2426-SM-5KM1V	GTEX-13FH7-2026-SM-5IJCR	GTEX-13FHO-0226-SM-5IFGY	GTEX-13FHP-0126-SM-5IJBG	GTEX-13FTW-2626-SM-5K7WL	GTEX-13FTX-1826-SM-5J1NX	GTEX-13FTY-0526-SM-5L3EV	GTEX-13FXS-0226-SM-5IJCK	GTEX-13G51-2526-SM-5LZYK	GTEX-13IVO-0126-SM-5J1NG	GTEX-13JUV-2726-SM-5LZZ8	GTEX-13N11-2526-SM-5K7UE	GTEX-13N1W-0126-SM-5K7VT	GTEX-13N2G-2626-SM-5J1OT	GTEX-13NYB-2526-SM-5K7Z6	GTEX-13NYC-0326-SM-5K7WP	GTEX-13NYS-0126-SM-5MR3W	GTEX-13NZ8-0826-SM-5MR3I	GTEX-13NZA-0226-SM-5K7Z7	GTEX-13NZB-2526-SM-5J1OM	GTEX-13O1R-0126-SM-5L3EH	GTEX-13O21-1426-SM-5K7XI	GTEX-13O3O-0126-SM-5KM4E	GTEX-13O3P-0126-SM-5KM4S	GTEX-13O3Q-2426-SM-5IJBR	GTEX-13OVG-1926-SM-5L3DK	GTEX-13OVH-0126-SM-5MR4B	GTEX-13OVI-1426-SM-5L3EY	GTEX-13OVJ-0126-SM-5KM36	GTEX-13OVL-0226-SM-5L3E9	GTEX-13OW5-0126-SM-5MR3A	GTEX-13OW6-0426-SM-5L3HM	GTEX-13OW7-0126-SM-5MR3B	GTEX-13OW8-1326-SM-5J1OW	GTEX-13PDP-0126-SM-5L3HD	GTEX-13PVQ-0126-SM-5SIB4	GTEX-13PVR-2326-SM-5QGR1	GTEX-13RTJ-2426-SM-5S2Q2	GTEX-13S7M-0126-SM-5SI6A	GTEX-13SLW-0126-SM-5SI6C	GTEX-13SLX-0526-SM-5S2ON	GTEX-13U4I-0126-SM-5LU38	GTEX-13VXT-0126-SM-5LU4I	GTEX-13VXU-0126-SM-5SI9F	GTEX-13W3W-2426-SM-5LU5B	GTEX-13W46-0226-SM-5SIAG	GTEX-13X6I-0626-SM-5QGP9	GTEX-13X6J-0126-SM-5QGOU	GTEX-13YAN-0326-SM-5O9DF	GTEX-144GN-2326-SM-5LU4F	GTEX-145LS-0126-SM-5QGP1	GTEX-145LT-1726-SM-5QGP3	GTEX-145LV-2126-SM-5LU8N	GTEX-145ME-1826-SM-5SI9G	GTEX-145MF-0626-SM-5LUAI	GTEX-145MI-0526-SM-5O9A8	GTEX-145MN-2226-SM-5SIAU	GTEX-145MO-0326-SM-5Q5B3	GTEX-146FH-0126-SM-5QGPP	GTEX-146FQ-0126-SM-5NQA9	GTEX-146FR-1326-SM-5SIAJ	GTEX-14753-0426-SM-5NQAM	GTEX-147F3-0526-SM-5SI98	GTEX-147F4-0226-SM-5QGPW	GTEX-147GR-0526-SM-5S2MY	GTEX-148VI-1626-SM-5SI6E	GTEX-14A5H-0426-SM-5QGQF	GTEX-14A6H-0126-SM-5QGPK	GTEX-14BIL-0126-SM-5SI92	GTEX-14BMV-0126-SM-5S2PO	GTEX-14C5O-0126-SM-5SI6N	GTEX-14DAQ-0126-SM-5S2MQ	GTEX-14DAR-2026-SM-5S2O3	GTEX-14E6C-0126-SM-5RQIP	GTEX-14E6E-1826-SM-5S2R7	GTEX-N7MS-0225-SM-4E3HO	GTEX-NFK9-0226-SM-2HMKQ	GTEX-NPJ8-0126-SM-2YUNR	GTEX-O5YT-0126-SM-48TBW	GTEX-O5YW-0126-SM-3LK6D	GTEX-OHPL-0126-SM-2HMJ7	GTEX-OHPM-0126-SM-2YUN9	GTEX-OIZH-0126-SM-2HMIS	GTEX-OOBK-0126-SM-2YUND	GTEX-OXRL-0126-SM-2YUMP	GTEX-OXRN-0126-SM-48TDM	GTEX-OXRO-0126-SM-2YUN4	GTEX-P44G-0226-SM-2I3F3	GTEX-P44H-0226-SM-2XCEU	GTEX-P4PP-0126-SM-3LK69	GTEX-P4PQ-0126-SM-2S1NM	GTEX-P4QT-0126-SM-2I3FL	GTEX-PLZ5-2026-SM-2S1O4	GTEX-POMQ-2226-SM-2I5FK	GTEX-PVOW-0126-SM-2XCFA	GTEX-PWN1-0126-SM-2I3FK	GTEX-PWO3-1526-SM-48TCM	GTEX-PX3G-0126-SM-2I3EN	GTEX-Q2AH-1626-SM-3GAF8	GTEX-Q2AI-1326-SM-2S1PL	GTEX-Q734-1926-SM-2I5EV	GTEX-QCQG-1726-SM-3GIJ9	GTEX-QDT8-0126-SM-48TZ1	GTEX-QDVJ-1726-SM-2I5FX	GTEX-QDVN-2026-SM-3GAEP	GTEX-QEG4-0226-SM-2S1PY	GTEX-QEG5-0226-SM-2I5GI	GTEX-QESD-1426-SM-2S1R9	GTEX-QLQ7-1626-SM-2S1R8	GTEX-QLQW-1126-SM-2S1Q8	GTEX-QV44-1926-SM-2S1RF	GTEX-QVJO-1626-SM-2S1QW	GTEX-R3RS-0126-SM-3GIJL	GTEX-R55E-0126-SM-2TC5Y	GTEX-R55F-0126-SM-48FCK	GTEX-R55G-2526-SM-2TC6D	GTEX-RM2N-1426-SM-2TF4H	GTEX-RN64-0126-SM-2TC68	GTEX-RNOR-0126-SM-2TF57	GTEX-RTLS-0126-SM-447CA	GTEX-RU72-0926-SM-2TF6B	GTEX-RUSQ-1526-SM-2TF62	GTEX-RVPU-2226-SM-2XCAQ	GTEX-RWS6-2026-SM-2XCB5	GTEX-RWSA-0126-SM-2XCBB	GTEX-S32W-2126-SM-2XCB1	GTEX-S341-1726-SM-3K2AK	GTEX-S3XE-1726-SM-3K2AM	GTEX-S4UY-0126-SM-3K2BB	GTEX-S7PM-0126-SM-4AD6S	GTEX-S7SE-0126-SM-2XCD5	GTEX-S7SF-1626-SM-3K2AY	GTEX-S95S-1226-SM-4GICG	GTEX-SIU7-1726-SM-2XCDZ	GTEX-SIU8-0126-SM-2XCDT	GTEX-SJXC-0126-SM-2XCFF	GTEX-SN8G-0126-SM-32PLI	GTEX-SNMC-1226-SM-2XCFP	GTEX-SSA3-0126-SM-32QPU	GTEX-SUCS-1926-SM-32PM3	GTEX-T2IS-0126-SM-4DM6O	GTEX-T2YK-0526-SM-32QPJ	GTEX-T5JC-0426-SM-32PLO	GTEX-T5JW-1626-SM-3GADZ	GTEX-T6MN-0126-SM-32PLP	GTEX-T6MO-1626-SM-32QOM	GTEX-T8EM-1026-SM-3DB7M	GTEX-TKQ1-1026-SM-4GICL	GTEX-TMKS-0126-SM-3DB7S	GTEX-TML8-1926-SM-32QOS	GTEX-TMMY-0226-SM-33HBA	GTEX-TMZS-0126-SM-3DB9Q	GTEX-TSE9-0126-SM-3DB83	GTEX-U3ZH-2026-SM-3DB78	GTEX-U3ZM-1526-SM-3DB9D	GTEX-U3ZN-2326-SM-3DB7W	GTEX-U412-0426-SM-3DB9O	GTEX-U4B1-1826-SM-4DXSU	GTEX-U8T8-0126-SM-3DB94	GTEX-U8XE-0326-SM-3DB8P	GTEX-UJHI-1526-SM-3DB99	GTEX-UPIC-1626-SM-4IHKT	GTEX-UPJH-0326-SM-3GADU	GTEX-UPK5-0726-SM-4IHL7	GTEX-V1D1-2226-SM-3NMAX	GTEX-VJWN-0126-SM-3GIK7	GTEX-VJYA-1126-SM-3GIJU	GTEX-VUSG-2526-SM-4KL1V	GTEX-W5WG-1826-SM-4KL2Y	GTEX-WH7G-2326-SM-3NMBC	GTEX-WI4N-1026-SM-3LK7N	GTEX-WOFL-0126-SM-3MJG2	GTEX-WQUQ-0426-SM-3MJFU	GTEX-WRHK-1426-SM-3MJF9	GTEX-WVJS-0126-SM-4MVOT	GTEX-WXYG-2326-SM-4E3I6	GTEX-WY7C-2326-SM-3NB2U	GTEX-WYJK-0126-SM-3NMAB	GTEX-WYVS-2126-SM-3NMA3	GTEX-WZTO-0126-SM-3NM95	GTEX-X261-0126-SM-3NMD6	GTEX-X4EO-0326-SM-3P5YO	GTEX-X4EP-0126-SM-3P5YV	GTEX-X4XX-0126-SM-3NMC2	GTEX-X4XY-0226-SM-4E3IZ	GTEX-X585-0226-SM-4QAS2	GTEX-X5EB-2226-SM-46MW4	GTEX-X62O-0126-SM-4E3JN	GTEX-X638-0126-SM-47JZ8	GTEX-X88G-0126-SM-47JZ3	GTEX-X8HC-0126-SM-4E3JW	GTEX-XAJ8-0826-SM-47JY6	GTEX-XBED-2226-SM-47JYQ	GTEX-XBEW-0626-SM-4QASP	GTEX-XMD2-0126-SM-4YCDU	GTEX-XOTO-0126-SM-4B66N	GTEX-XPVG-2626-SM-4B669	GTEX-XQ3S-1526-SM-4BOOC	GTEX-XQ8I-0426-SM-4BOPO	GTEX-XUJ4-2426-SM-4BOO3	GTEX-XUW1-0426-SM-4BOOT	GTEX-XUYS-0126-SM-47JWZ	GTEX-XUZC-1726-SM-4BRWS	GTEX-XV7Q-2526-SM-4BRV9	GTEX-XXEK-2226-SM-4BRUM	GTEX-XYKS-2126-SM-4E3IB	GTEX-Y111-0126-SM-4SOIV	GTEX-Y114-2426-SM-4TT8A	GTEX-Y3I4-2126-SM-4TT7C	GTEX-Y3IK-2426-SM-4WWDU	GTEX-Y5LM-1926-SM-5RQJH	GTEX-Y5V5-2326-SM-4V6GA	GTEX-Y5V6-2426-SM-4VDSB	GTEX-Y8DK-0126-SM-4TT3L	GTEX-Y8E4-0626-SM-4WWDL	GTEX-Y8LW-1826-SM-5S2MV	GTEX-YB5E-2026-SM-5IFIS	GTEX-YB5K-2126-SM-4WWDJ	GTEX-YEC4-2126-SM-5IFJH	GTEX-YF7O-2326-101833-SM-5CVN9	GTEX-YJ89-0126-SM-4TT3X	GTEX-YJ8A-0426-SM-5IFID	GTEX-Z93S-0126-SM-5HL7M	GTEX-Z93T-0126-SM-5HL5N	GTEX-Z9EW-1626-SM-5CVMN	GTEX-ZAB4-0226-SM-5N9F5	GTEX-ZAB5-1826-SM-5HL7C	GTEX-ZAJG-0126-SM-5HL94	GTEX-ZAK1-0126-SM-5IJD3	GTEX-ZC5H-0226-SM-4WAY9	GTEX-ZDTS-0126-SM-4WAY5	GTEX-ZDTT-2726-SM-4WKF8	GTEX-ZDXO-3026-SM-5J1N5	GTEX-ZDYS-2026-SM-5HL5L	GTEX-ZE7O-0126-SM-57WC1	GTEX-ZE9C-2726-SM-57WB5	GTEX-ZEX8-2426-SM-4WKG4	GTEX-ZF28-0126-SM-4WKGK	GTEX-ZF2S-2326-SM-4WWCE	GTEX-ZGAY-0526-SM-4WWBB	GTEX-ZP4G-2426-SM-57WEY	GTEX-ZPIC-1726-SM-57WF2	GTEX-ZQG8-1626-SM-5HL6H	GTEX-ZQUD-1426-SM-57WER	GTEX-ZT9W-2426-SM-57WFJ	GTEX-ZTPG-0326-SM-5O9AX	GTEX-ZTSS-1926-SM-57WEW	GTEX-ZTX8-1426-SM-5DUVO	GTEX-ZU9S-0226-SM-5E441	GTEX-ZUA1-0126-SM-5GU76	GTEX-ZV68-0126-SM-59HKS	GTEX-ZV6S-2326-SM-4YCEY	GTEX-ZVE2-0226-SM-59HJB	GTEX-ZVT2-2526-SM-51MT1	GTEX-ZVT3-0126-SM-5GU6I	GTEX-ZVT4-0126-SM-51MS1	GTEX-ZVTK-0426-SM-51MRS	GTEX-ZVZO-0126-SM-5A5L9	GTEX-ZVZP-2426-SM-59HKJ	GTEX-ZVZQ-0326-SM-59HLL	GTEX-ZWKS-0126-SM-5SIAA	GTEX-ZXES-1826-SM-5E43S	GTEX-ZXG5-0126-SM-5GIEU	GTEX-ZY6K-1826-SM-5GZXK	GTEX-ZYFC-0226-SM-5NQ75	GTEX-ZYFD-0126-SM-5GIDL	GTEX-ZYFG-2326-SM-5E44B	GTEX-ZYT6-0226-SM-5NQ6T	GTEX-ZYW4-0126-SM-5E44A	GTEX-ZYY3-0126-SM-5GZY5	GTEX-ZZ64-1726-SM-5GZYB	GTEX-ZZPT-0226-SM-5E43X	GTEX-111CU-1326-SM-5NQ8L	GTEX-111YS-1426-SM-5GID8	GTEX-1122O-1326-SM-5H11F	GTEX-117YX-0326-SM-5GICL	GTEX-1192X-2526-SM-59868	GTEX-11DXX-1626-SM-5H11H	GTEX-11DXZ-1326-SM-5H11X	GTEX-11EQ9-1326-SM-5985X	GTEX-11I78-1126-SM-5A5K5	GTEX-11LCK-1926-SM-5A5KE	GTEX-11NSD-1726-SM-5N9C3	GTEX-11P7K-1626-SM-5GU63	GTEX-11P82-0826-SM-5P9GU	GTEX-11TUW-1926-SM-5BC58	GTEX-11VI4-1626-SM-5EQKO	GTEX-11WQK-2326-SM-5GU4Z	GTEX-11XUK-1426-SM-5EQMG	GTEX-12BJ1-1926-SM-5HL9Z	GTEX-12WSK-1526-SM-5CVNO	GTEX-13111-1426-SM-5DUW3	GTEX-13113-1226-SM-5EGHT	GTEX-131XE-0926-SM-5HL7J	GTEX-131XF-1326-SM-5GCMQ	GTEX-131XG-1726-SM-5LZUR	GTEX-133LE-1426-SM-5IFH1	GTEX-1399R-2026-SM-5K7WN	GTEX-1399S-2026-SM-5KM4B	GTEX-1399U-2126-SM-5IFEZ	GTEX-139T6-1026-SM-5IJGC	GTEX-139YR-2226-SM-5IFFW	GTEX-13CF3-1226-SM-5LZXN	GTEX-13D11-0726-SM-5LZZB	GTEX-13FH7-1226-SM-5IJFK	GTEX-13FTW-2026-SM-5IJE2	GTEX-13NYB-1826-SM-5J1N3	GTEX-13O21-1026-SM-5IJDU	GTEX-13O61-1326-SM-5KM31	GTEX-13OVI-1926-SM-5IJCG	GTEX-13PL7-2626-SM-5IFH4	GTEX-13QBU-1926-SM-5IJEW	GTEX-13RTK-0826-SM-5Q5C6	GTEX-13W3W-2026-SM-5K7UL	GTEX-145LT-1026-SM-5LU9O	GTEX-145ME-0926-SM-5O9AR	GTEX-148VJ-2226-SM-5NQ9M	GTEX-14DAR-1426-SM-5RQIR	GTEX-14E6E-1626-SM-5RQI7	GTEX-UPK5-2026-SM-4JBIM	GTEX-VJYA-0926-SM-4KL1N	GTEX-VUSG-1726-SM-4KKZL	GTEX-W5X1-1926-SM-5CHSC-rep1	GTEX-WFG7-1726-SM-4LVME	GTEX-WFG8-1626-SM-4LVMB	GTEX-WFJO-0926-SM-4LVM2	GTEX-WFON-1526-SM-4LVMP	GTEX-WH7G-1626-SM-4LVMY	GTEX-WHSB-1026-SM-4M1XN	GTEX-WQUQ-2426-SM-4MVNW	GTEX-WRHK-1026-SM-4MVOD	GTEX-WY7C-1826-SM-4ONCE	GTEX-WYJK-1526-SM-4ONCW	GTEX-X15G-1426-SM-4PQZK	GTEX-X5EB-1626-SM-4E3IV	GTEX-XAJ8-0526-SM-47JYK	GTEX-XBED-1426-SM-4AT4G	GTEX-XGQ4-1326-SM-4GIDU	GTEX-XMK1-1826-SM-4B66F	GTEX-XPVG-1726-SM-4B65W	GTEX-XUZC-1426-SM-4BRV3	GTEX-XXEK-1026-SM-4BRUW	GTEX-Y111-2226-SM-4SOJB	GTEX-Y114-1426-SM-4TT6W	GTEX-Y3I4-1326-SM-4TT8Z	GTEX-Y3IK-1726-SM-4YCCR	GTEX-Y5LM-1626-SM-4VDTB	GTEX-Y5V5-1826-SM-4VDS5	GTEX-Y9LG-1626-SM-5IFHM	GTEX-YB5E-1526-SM-5IFIE	GTEX-YEC4-1726-SM-4W21E	GTEX-YF7O-1826-SM-5IFIU	GTEX-Z9EW-0926-SM-5CVMM	GTEX-ZA64-1226-SM-5HL7B	GTEX-ZAB5-1526-SM-5HL9P	GTEX-ZC5H-2326-SM-4WAYT	GTEX-ZEX8-1826-SM-57WBH	GTEX-ZF29-1626-SM-4WKFJ	GTEX-ZF2S-1726-SM-57WFT	GTEX-ZLFU-1526-SM-4WWBT	GTEX-ZLV1-1126-SM-4WWBW	GTEX-ZP4G-1626-SM-57WGD	GTEX-ZPCL-1726-SM-57WEO	GTEX-ZPIC-2326-SM-57WDW	GTEX-ZQG8-2526-SM-57WEQ	GTEX-ZQUD-0926-SM-57WE3	GTEX-ZTPG-2626-SM-57WFX	GTEX-ZTSS-0926-SM-59865	GTEX-ZTX8-0526-SM-59HLD	GTEX-ZVP2-1726-SM-5GU5P	GTEX-ZVT2-2126-SM-5NQ93	GTEX-ZVZP-1826-SM-5GZXB	GTEX-ZXES-1526-SM-5NQ95	GTEX-ZYFG-2026-SM-5E43Y	GTEX-ZYWO-1526-SM-5SIAL	GTEX-ZZ64-0526-SM-5GZXM	GTEX-111CU-0426-SM-5GZY1	GTEX-111FC-1326-SM-5N9D9	GTEX-1122O-0526-SM-5N9DM	GTEX-117YX-2126-SM-5GIEL	GTEX-11DXX-0726-SM-5H12X	GTEX-11EQ9-0426-SM-5A5JY	GTEX-11LCK-0126-SM-5A5M5	GTEX-11NSD-0426-SM-5N9CR	GTEX-11P7K-0426-SM-5BC5H	GTEX-11P81-1326-SM-5GU5S	GTEX-11VI4-0126-SM-5GU6Z	GTEX-11XUK-0426-SM-5EQML	GTEX-1211K-0426-SM-5FQTP	GTEX-12BJ1-0726-SM-5EGGF	GTEX-12WSD-1726-SM-5GCN4	GTEX-12WSG-0926-SM-5EGIH	GTEX-12WSJ-0526-SM-5GCOZ	GTEX-12WSK-0126-SM-5GCO7	GTEX-12WSN-0126-SM-5DUX5	GTEX-13111-0126-SM-5EGHO	GTEX-131XE-1126-SM-5EGHW	GTEX-131XG-0426-SM-5IFGD	GTEX-132QS-0226-SM-5IFFZ	GTEX-1399R-0226-SM-5IJGG	GTEX-1399S-0226-SM-5IFFG	GTEX-139T6-0226-SM-5IFGZ	GTEX-139YR-0426-SM-5IFFV	GTEX-13CF3-0226-SM-5J1NW	GTEX-13FH7-1326-SM-5IFG8	GTEX-13N11-0126-SM-5KM2Z	GTEX-13PL7-1126-SM-5MR5O	GTEX-13PVR-0326-SM-5RQJY	GTEX-13S86-0126-SM-5S2PI	GTEX-13U4I-1626-SM-5IFFR	GTEX-13VXT-1326-SM-5LU3Y	GTEX-13X6H-0726-SM-5Q5BX	GTEX-144GN-2126-SM-5O99D	GTEX-145MN-0126-SM-5RQHY	GTEX-146FQ-0626-SM-5LU9U	GTEX-146FR-1926-SM-5NQA6	GTEX-147F3-0126-SM-5NQBJ	GTEX-14DAR-0326-SM-5S2PS	GTEX-14E6E-1226-SM-5S2R5	GTEX-NPJ8-0626-SM-48TBO	GTEX-O5YT-0926-SM-48TDG	GTEX-OIZH-0926-SM-48TBR	GTEX-OOBJ-0926-SM-48TDO	GTEX-P4PP-0926-SM-48TBZ	GTEX-P4QS-0926-SM-48TBS	GTEX-PLZ6-0126-SM-48TC6	GTEX-POMQ-0126-SM-48TD6	GTEX-PW2O-0126-SM-48TC8	GTEX-PX3G-0926-SM-48U12	GTEX-Q2AH-0226-SM-48U1I	GTEX-Q734-0226-SM-48U1A	GTEX-QCQG-0226-SM-48U28	GTEX-QDVN-0526-SM-48TZ4	GTEX-QLQW-0126-SM-447BK	GTEX-QMRM-0226-SM-4R1K7	GTEX-QV31-0126-SM-447BP	GTEX-QV44-0126-SM-4R1KH	GTEX-R55G-0226-SM-48FEI	GTEX-RUSQ-0126-SM-47JWV	GTEX-S3XE-0626-SM-4AD6B	GTEX-S4Q7-0126-SM-4AD5P	GTEX-S4Z8-0226-SM-4AD5K	GTEX-U3ZH-0126-SM-4DXUK	GTEX-U3ZN-0126-SM-4DXUM	GTEX-U4B1-0526-SM-4DXTK	GTEX-UJHI-0126-SM-4IHLP	GTEX-UPK5-1626-SM-4JBHI	GTEX-VJYA-0126-SM-4KL1P	GTEX-W5WG-0626-SM-4SOID	GTEX-W5X1-0326-SM-5CHRA-rep1	GTEX-WHWD-0126-SM-4OORS	GTEX-WXYG-0126-SM-4OND7	GTEX-WY7C-0126-SM-4ONCO	GTEX-WYJK-0726-SM-4ONC9	GTEX-WYVS-0126-SM-4ONDH	GTEX-X3Y1-0126-SM-4PQZA	GTEX-X4LF-0226-SM-4QAS8	GTEX-X585-1826-SM-4QAS3	GTEX-XAJ8-0126-SM-47JYG	GTEX-XGQ4-0126-SM-4AT4H	GTEX-XMK1-0126-SM-4B65F	GTEX-XPVG-0626-SM-4B65B	GTEX-XQ8I-1726-SM-4BOQB	GTEX-XUJ4-0226-SM-4BOP8	GTEX-XV7Q-0126-SM-4BRVK	GTEX-XXEK-0126-SM-4BRVU	GTEX-Y114-0726-SM-4TT6U	GTEX-Y3I4-0126-SM-4TT26	GTEX-Y3IK-0126-SM-4WWE9	GTEX-Y5LM-0326-SM-4VBRN	GTEX-Y8LW-0126-SM-4VBS1	GTEX-YB5E-0426-SM-5IFHR	GTEX-YB5K-1926-SM-4VDT4	GTEX-YEC4-0126-SM-4W21T	GTEX-YFCO-0926-SM-5LUA5	GTEX-Z9EW-0726-SM-5HL9H	GTEX-ZAB5-0526-SM-5CVMU	GTEX-ZDTT-1026-SM-5KM19	GTEX-ZDYS-1026-SM-4WKHC	GTEX-ZEX8-0726-SM-4WKH8	GTEX-ZF29-0626-SM-4WKHD	GTEX-ZF2S-0326-SM-4WKGD	GTEX-ZLFU-0526-SM-4WWBN	GTEX-ZLWG-0426-SM-4WWFA	GTEX-ZP4G-0326-SM-4YCEF	GTEX-ZPU1-1026-SM-4YCEQ	GTEX-ZTTD-1726-SM-57WEL	GTEX-ZV6S-0826-SM-5NQ6Z	GTEX-ZVP2-0526-SM-51MSC	GTEX-ZVZP-0726-SM-59HKA	GTEX-ZYFG-0726-SM-5GIDX	GTEX-ZYWO-0226-SM-5GZX3	GTEX-ZZPU-0126-SM-5E446	GTEX-111CU-0926-SM-5EGIK	GTEX-111YS-1126-SM-5GZYQ	GTEX-1122O-1926-SM-5EGIQ	GTEX-117YW-2226-SM-5N9DB	GTEX-117YX-1026-SM-5H11V	GTEX-11DXX-1326-SM-5GIDZ	GTEX-11EI6-2426-SM-5PNVS	GTEX-11EM3-1026-SM-5A5KL	GTEX-11EQ9-1226-SM-5987E	GTEX-11GSP-2126-SM-5HL5E	GTEX-11I78-1726-SM-5A5M3	GTEX-11NSD-1426-SM-5HL67	GTEX-11NUK-2426-SM-5BC4U	GTEX-11P7K-1726-SM-5GU6F	GTEX-11P82-0726-SM-5PNYL	GTEX-11TT1-0726-SM-5GU5A	GTEX-11VI4-0326-SM-5EQ6L	GTEX-11WQK-2626-SM-5EQ4K	GTEX-1211K-1426-SM-5FQTF	GTEX-12696-1726-SM-5EQLH	GTEX-12BJ1-1726-SM-5HL9B	GTEX-12C56-0526-SM-5FQST	GTEX-12WS9-1426-SM-5FQT3	GTEX-12WSD-2326-SM-59HKQ	GTEX-12WSG-2026-SM-5FQUU	GTEX-12WSJ-0926-SM-5P9JD	GTEX-12WSK-1426-SM-5CVNN	GTEX-13111-1226-SM-5GCNC	GTEX-13113-0726-SM-5LZUF	GTEX-131XE-2226-SM-5PNYX	GTEX-131XF-1226-SM-5HL8V	GTEX-131XG-1226-SM-5EGH9	GTEX-132AR-2426-SM-5IFFD	GTEX-132QS-1826-SM-5IFFN	GTEX-1339X-1426-SM-5K7YO	GTEX-133LE-1326-SM-5IFGO	GTEX-1399R-1126-SM-5IFIO	GTEX-1399S-1626-SM-5P9GI	GTEX-1399U-1626-SM-5P9J3	GTEX-139D8-2326-SM-5IFGE	GTEX-139YR-1926-SM-5LZXM	GTEX-13CF3-1926-SM-5K7WF	GTEX-13D11-2126-SM-5IFH2	GTEX-13FH7-1026-SM-5IJGF	GTEX-13FTW-1726-SM-5KM2B	GTEX-13FTX-0726-SM-5N9BI	GTEX-13N1W-2026-SM-5K7YU	GTEX-13O21-0926-SM-5IFGT	GTEX-13O3Q-2126-SM-5KM4C	GTEX-13O61-1126-SM-5L3FI	GTEX-13OW6-2526-SM-5IJEC	GTEX-13PVQ-2126-SM-5L3FW	GTEX-13QBU-1126-SM-5LU44	GTEX-13QJ3-2726-SM-5SI6L	GTEX-13RTK-0226-SM-5RQHR	GTEX-13S7M-1826-SM-5RQK6	GTEX-13U4I-2526-SM-5SI8Z	GTEX-13X6H-1626-SM-5Q5CT	GTEX-144GM-1726-SM-5O9AS	GTEX-144GN-1226-SM-5O991	GTEX-145LT-1426-SM-5O9B3	GTEX-145ME-1026-SM-5O9B4	GTEX-145MN-1326-SM-5NQ9S	GTEX-145MO-2226-SM-5Q5BN	GTEX-146FH-2126-SM-5SI9U	GTEX-146FR-2026-SM-5NQAI	GTEX-14BMU-1126-SM-5RQJ8	GTEX-14BMV-2226-SM-5RQHX	GTEX-NFK9-1526-SM-3LK7B	GTEX-O5YW-1526-SM-3MJGL	GTEX-OHPK-1526-SM-3MJGM	GTEX-OIZH-1526-SM-3NB1J	GTEX-OOBJ-1526-SM-3NB1Q	GTEX-OXRK-1626-SM-3NB17	GTEX-P4PP-1526-SM-3P61M	GTEX-P4PQ-1526-SM-3NMCK	GTEX-P4QT-1526-SM-3NMCT	GTEX-P78B-1826-SM-3P5YX	GTEX-PLZ6-0826-SM-3P61K	GTEX-POMQ-0826-SM-3P61H	GTEX-PW2O-1226-SM-48TCH	GTEX-PWCY-0926-SM-48TD7	GTEX-PWN1-1526-SM-48TDA	GTEX-PWOO-1226-SM-48TCO	GTEX-PX3G-1526-SM-48U11	GTEX-Q2AH-1126-SM-48TZM	GTEX-Q2AI-0826-SM-48TZO	GTEX-Q734-1026-SM-48U16	GTEX-QCQG-0526-SM-48U2A	GTEX-QDVJ-1426-SM-48U1Y	GTEX-QDVN-1226-SM-48TZ5	GTEX-QLQ7-0826-SM-447B3	GTEX-QLQW-0726-SM-447AA	GTEX-QMRM-1126-SM-447BN	GTEX-QV31-0626-SM-447C5	GTEX-QV44-1226-SM-4R1KE	GTEX-QXCU-1926-SM-48FE4	GTEX-R53T-1226-SM-48FCT	GTEX-R55C-1026-SM-48FCM	GTEX-R55D-1526-SM-48FEJ	GTEX-R55G-1126-SM-48FDG	GTEX-RM2N-0826-SM-48FD3	GTEX-RTLS-2626-SM-46MUJ	GTEX-RU1J-0526-SM-46MUT	GTEX-RWS6-0926-SM-47JXE	GTEX-S341-0626-SM-4AD5T	GTEX-S3XE-1026-SM-4AD4O	GTEX-S4P3-0726-SM-4AD57	GTEX-S4Q7-0726-SM-4AD5F	GTEX-S4UY-1626-SM-4AD55	GTEX-S4Z8-1226-SM-4AD6W	GTEX-S7SF-0626-SM-4AD4V	GTEX-S95S-0826-SM-4B64N	GTEX-SIU7-1426-SM-4BRWT	GTEX-SNMC-0626-SM-4DM6H	GTEX-T5JC-1926-SM-4DM6Q	GTEX-T6MO-0726-SM-4DM58	GTEX-T8EM-1226-SM-4DM5J	GTEX-TKQ1-0526-SM-4DXTG	GTEX-TKQ2-0926-SM-4DXU5	GTEX-TMMY-1626-SM-4DXTY	GTEX-U3ZN-2026-SM-4DXUC	GTEX-U4B1-1026-SM-4DXT1	GTEX-U8T8-1226-SM-4E3IH	GTEX-U8XE-2126-SM-5CHRC-rep1	GTEX-UJHI-1026-SM-4IHJP	GTEX-UJMC-1226-SM-4IHLI	GTEX-UPIC-1826-SM-4IHKC	GTEX-UPK5-2126-SM-4JBJK	GTEX-V1D1-1726-SM-4JBHB	GTEX-V955-1326-SM-4JBHR	GTEX-VJYA-1026-SM-4KL21	GTEX-W5WG-1726-SM-4LMI5	GTEX-WFG7-1326-SM-4LMK1	GTEX-WFJO-1126-SM-4LVLZ	GTEX-WH7G-1526-SM-4LVMX	GTEX-WHPG-0426-SM-4M1XW	GTEX-WHSB-1226-SM-4M1XR	GTEX-WHWD-1426-SM-4OORU	GTEX-WRHK-0626-SM-4MVOE	GTEX-WXYG-1626-SM-4ONCR	GTEX-WY7C-1726-SM-4ONCC	GTEX-WYJK-2526-SM-4ONDF	GTEX-WYVS-1326-SM-4ONCQ	GTEX-WZTO-2126-SM-4PQYW	GTEX-X15G-1126-SM-4PQZG	GTEX-XAJ8-0326-SM-47JYI	GTEX-XBED-1226-SM-4AT5V	GTEX-XBEW-1826-SM-4RTWX	GTEX-XPVG-1526-SM-4B66C	GTEX-XQ8I-2026-SM-4BOOL	GTEX-XUJ4-1226-SM-4BOPD	GTEX-XUZC-0726-SM-4BOPH	GTEX-XV7Q-1326-SM-4BRWM	GTEX-XXEK-0826-SM-4BRWG	GTEX-Y114-1226-SM-4TT88	GTEX-Y3I4-1626-SM-4TT7W	GTEX-Y3IK-1426-SM-4YCES	GTEX-Y5LM-1326-SM-5RQIS	GTEX-Y5V6-1326-SM-4VDTF	GTEX-Y8E4-1526-SM-4WWDI	GTEX-Y8LW-0826-SM-4WWDO	GTEX-Y9LG-1026-SM-5IFJN	GTEX-YEC4-1426-SM-5IFHS	GTEX-YFCO-0826-SM-5LUAG	GTEX-YJ8A-1526-SM-5P9FT	GTEX-ZA64-0826-SM-5HL9U	GTEX-ZAB4-1526-SM-5CVN7	GTEX-ZDYS-1926-SM-5HL59	GTEX-ZE7O-3026-SM-51MS4	GTEX-ZEX8-1626-SM-4WKG7	GTEX-ZF29-1526-SM-4WKF7	GTEX-ZF2S-1426-SM-57WET	GTEX-ZLFU-1326-SM-4WWET	GTEX-ZLV1-0826-SM-4WWEQ	GTEX-ZP4G-1226-SM-4WWCJ	GTEX-ZPIC-2026-SM-57WG3	GTEX-ZPU1-1626-SM-4WWB2	GTEX-ZQUD-0826-SM-57WDQ	GTEX-ZT9W-1526-SM-4YCDE	GTEX-ZTX8-0426-SM-59HLG	GTEX-ZV6S-0926-SM-57WGB	GTEX-ZV7C-1626-SM-5NQ7E	GTEX-ZVP2-1626-SM-5GU5D	GTEX-ZVT2-1626-SM-51MRC	GTEX-ZVT3-2126-SM-59HL2	GTEX-ZVZP-1726-SM-5GZWY	GTEX-ZXES-1426-SM-5NQ8S	GTEX-ZY6K-0726-SM-5A5L8	GTEX-ZYFG-1326-SM-5GICJ	GTEX-ZYVF-2726-SM-5GID4	GTEX-ZYY3-1726-SM-5EGH3	GTEX-ZZ64-0426-SM-5E43F	GTEX-ZZPU-1426-SM-5GZZ6	GTEX-111CU-1726-SM-5EGHM	GTEX-111FC-1926-SM-5GZYC	GTEX-111VG-1926-SM-5GIDO	GTEX-111YS-2026-SM-5EGGL	GTEX-117XS-2026-SM-5GID1	GTEX-117YW-1526-SM-5EGGP	GTEX-117YX-2026-SM-5GIEF	GTEX-1192W-2326-SM-5N9BS	GTEX-11DXY-0226-SM-5H123	GTEX-11DXZ-2126-SM-59881	GTEX-11EI6-2226-SM-5EGJM	GTEX-11EQ8-1426-SM-5EGJR	GTEX-11EQ9-1926-SM-5PNVV	GTEX-11GS4-2026-SM-5N9CP	GTEX-11LCK-2326-SM-5HL53	GTEX-11NSD-1026-SM-5N9BE	GTEX-11NUK-2626-SM-5A5MB	GTEX-11NV4-1726-SM-5N9FC	GTEX-11O72-0726-SM-5P9GO	GTEX-11OF3-1826-SM-5987N	GTEX-11ONC-2226-SM-5HL6D	GTEX-11P7K-1026-SM-5HL6Y	GTEX-11P82-1526-SM-5BC5M	GTEX-11TT1-2226-SM-5GU6B	GTEX-11TUW-2226-SM-5EQL9	GTEX-11UD2-2826-SM-5GU6X	GTEX-11WQC-2326-SM-5EQKE	GTEX-11WQK-2826-SM-5EQKH	GTEX-11ZUS-2726-SM-5FQUA	GTEX-1212Z-0326-SM-5FQSJ	GTEX-12696-0226-SM-5EGL3	GTEX-12BJ1-1326-SM-5BC5P	GTEX-12C56-1426-SM-5FQSW	GTEX-12WSH-0326-SM-5GCNH	GTEX-12WSI-2126-SM-5GCMV	GTEX-12WSL-2326-SM-5DUXQ	GTEX-12WSM-1326-SM-5GCP9	GTEX-12ZZY-0126-SM-5LZV2	GTEX-13111-1526-SM-5EGJX	GTEX-13112-0226-SM-5P9IV	GTEX-131XE-0426-SM-5IJF4	GTEX-131XF-2026-SM-5DUWG	GTEX-132QS-1226-SM-5P9GD	GTEX-1339X-1926-SM-5PNVP	GTEX-1399Q-2826-SM-5IJEZ	GTEX-1399R-1626-SM-5P9GG	GTEX-1399T-1526-SM-5P9J6	GTEX-139T6-1226-SM-5IFFC	GTEX-139T8-0726-SM-5L3D2	GTEX-139TS-1726-SM-5IJG5	GTEX-139TT-2226-SM-5LZWO	GTEX-13FHP-2826-SM-5IJFW	GTEX-13FLW-2126-SM-5N9FD	GTEX-13FTW-1326-SM-5LZZD	GTEX-13G51-0826-SM-5K7VB	GTEX-13N1W-2626-SM-5IJEP	GTEX-13N2G-0126-SM-5N9DV	GTEX-13NYB-2226-SM-5MR58	GTEX-13NZA-2526-SM-5IJFX	GTEX-13NZB-2026-SM-5MR4M	GTEX-13O1R-0726-SM-5IJEI	GTEX-13O21-1226-SM-5J2MK	GTEX-13O61-2026-SM-5J2M6	GTEX-13OVH-0726-SM-5N9BU	GTEX-13OVL-0426-SM-5IFG6	GTEX-13OW5-2526-SM-5L3I1	GTEX-13OW6-0126-SM-5IJGM	GTEX-13OW8-0526-SM-5KM24	GTEX-13QJ3-0226-SM-5S2PU	GTEX-13VXU-0726-SM-5J2O7	GTEX-144GL-0726-SM-5LU4P	GTEX-144GM-0426-SM-5Q5C8	GTEX-144GN-1626-SM-5Q5BU	GTEX-145LT-0426-SM-5LUAP	GTEX-145MF-1726-SM-5LU9H	GTEX-145MH-2326-SM-5O9AW	GTEX-145MO-0126-SM-5S2QU	GTEX-14753-0626-SM-5Q5CY	GTEX-147F4-0626-SM-5LUAK	GTEX-147JS-0126-SM-5S2TW	GTEX-14A6H-2326-SM-5Q5B5	GTEX-14ABY-0626-SM-5Q5C9	GTEX-N7MS-0126-SM-3TW8O	GTEX-NFK9-0126-SM-3LK5H	GTEX-NPJ8-1226-SM-3MJHM	GTEX-O5YT-2126-SM-3MJGD	GTEX-OHPM-2126-SM-3LK75	GTEX-OIZH-2126-SM-3NB1P	GTEX-OIZI-0126-SM-3NB13	GTEX-OOBJ-2126-SM-3NB1N	GTEX-OOBK-2126-SM-3LK5T	GTEX-OXRL-2126-SM-3NM98	GTEX-P4PQ-2126-SM-3NMCV	GTEX-P4QR-0226-SM-3NMCH	GTEX-P4QS-2126-SM-3NMCF	GTEX-PLZ5-1526-SM-3P5ZX	GTEX-PLZ6-1226-SM-3P5ZS	GTEX-PW2O-1426-SM-48TCD	GTEX-Q2AH-1526-SM-48TZG	GTEX-Q2AI-1226-SM-48U14	GTEX-QDVN-1926-SM-48TZ8	GTEX-QEG4-0126-SM-48TZE	GTEX-QEG5-0126-SM-4R1JR	GTEX-QLQ7-1426-SM-4R1JX	GTEX-QLQW-1026-SM-447A9	GTEX-QMRM-1526-SM-4R1K6	GTEX-QV31-1126-SM-4R1K4	GTEX-QV44-1726-SM-4R1KG	GTEX-R55C-1426-SM-48FED	GTEX-R55D-0126-SM-48FEL	GTEX-R55E-0726-SM-48FCZ	GTEX-REY6-0126-SM-48FDT	GTEX-RM2N-1326-SM-48FCW	GTEX-RN64-2326-SM-48FDW	GTEX-RUSQ-2126-SM-47JXK	GTEX-RWSA-2426-SM-47JXR	GTEX-S33H-0126-SM-4AD62	GTEX-S3XE-1526-SM-4AD5A	GTEX-S4Q7-1226-SM-4AD5I	GTEX-S4Z8-2126-SM-4AD5H	GTEX-S7PM-0626-SM-4AD4Q	GTEX-S7SE-0326-SM-4AT5Q	GTEX-S95S-1126-SM-4B64E	GTEX-SIU7-1526-SM-4BRWQ	GTEX-SNMC-1026-SM-4DM7K	GTEX-T5JC-0726-SM-4DM55	GTEX-T8EM-0126-SM-4DM5R	GTEX-TKQ1-0926-SM-4DXU2	GTEX-TKQ2-1526-SM-4DXUN	GTEX-U3ZH-1526-SM-4DXV1	GTEX-U3ZM-1626-SM-4DXSK	GTEX-U4B1-1526-SM-4DXSL	GTEX-U8T8-1126-SM-4DXUE	GTEX-UPJH-0126-SM-4IHLL	GTEX-V1D1-2126-SM-4JBH4	GTEX-V955-1926-SM-4KL1L	GTEX-VJYA-1426-SM-4KL1Y	GTEX-WH7G-1926-SM-4LVMM	GTEX-WHSB-2126-SM-4M1XF	GTEX-WHSE-0426-SM-4M1XO	GTEX-WK11-0326-SM-4OOS6	GTEX-WOFM-1126-SM-4OOSB	GTEX-WVJS-2726-SM-4MVNU	GTEX-WVLH-2626-SM-4MVNV	GTEX-WY7C-2226-SM-4ONCS	GTEX-WYJK-1826-SM-4ONDM	GTEX-WZTO-0326-SM-4PQYZ	GTEX-X261-2326-SM-4PQYU	GTEX-X3Y1-2626-SM-4PQZI	GTEX-X4XX-0726-SM-4QARS	GTEX-X5EB-2026-SM-4E3KA	GTEX-XAJ8-1326-SM-47JYT	GTEX-XBEC-0126-SM-4GIDT	GTEX-XBED-2026-SM-4AT5D	GTEX-XGQ4-2026-SM-4AT6G	GTEX-XK95-2726-SM-4V6G6	GTEX-XLM4-1526-SM-4AT6D	GTEX-XMK1-2026-SM-4B65K	GTEX-XPT6-1626-SM-4B655	GTEX-XPVG-2226-SM-4B65U	GTEX-XQ3S-2726-SM-4BOP2	GTEX-Y111-2426-SM-4TT23	GTEX-Y3I4-2026-SM-4TT6Z	GTEX-Y5V6-1726-SM-4VDSZ	GTEX-Y8E4-2226-SM-5LU94	GTEX-Y9LG-1726-SM-4VBQE	GTEX-YB5E-1926-SM-5IFIG	GTEX-YEC3-1726-SM-5IFIK	GTEX-YEC4-1526-SM-4W1YU	GTEX-YF7O-2026-SM-4W1YE	GTEX-YFCO-1726-SM-4W21S	GTEX-YJ89-0626-SM-4TT3Z	GTEX-Z93S-1726-SM-5HL8G	GTEX-ZA64-1626-SM-5CVME	GTEX-ZAB4-0126-SM-5CVMG	GTEX-ZAB5-2426-SM-5CVMW	GTEX-ZDTT-2026-SM-5K7TY	GTEX-ZDYS-1326-SM-5IJFF	GTEX-ZLFU-2026-SM-4WWG2	GTEX-ZPU1-2126-SM-57WED	GTEX-ZQUD-2026-SM-51MSM	GTEX-ZT9W-2226-SM-57WFU	GTEX-ZT9X-1426-SM-5DUX1	GTEX-ZTSS-1526-SM-51MTC	GTEX-ZTX8-1126-SM-51MRM	GTEX-ZUA1-2726-SM-59HLJ	GTEX-ZV7C-2026-SM-5NQ8F	GTEX-ZVTK-0126-SM-57WDG	GTEX-ZVZP-2226-SM-57WBF	GTEX-ZY6K-1726-SM-5GZX8	GTEX-ZYFC-0126-SM-5GIEH	GTEX-ZYT6-2726-SM-5GICP	GTEX-ZZ64-1126-SM-5GZXY	GTEX-111CU-0226-SM-5GZXC	GTEX-111FC-1026-SM-5GZX1	GTEX-111VG-0526-SM-5N9BW	GTEX-111YS-0726-SM-5GZY8	GTEX-1122O-0226-SM-5N9DA	GTEX-1128S-0126-SM-5H12S	GTEX-113JC-0126-SM-5EGJW	GTEX-117XS-0526-SM-5987Q	GTEX-117YW-0126-SM-5EGGN	GTEX-117YX-1226-SM-5H11S	GTEX-1192W-0126-SM-5EGGS	GTEX-1192X-1126-SM-5EGGU	GTEX-11DXX-0226-SM-5P9HL	GTEX-11DXY-0426-SM-5H12R	GTEX-11DXZ-0926-SM-5N9CG	GTEX-11DYG-0826-SM-5N9GH	GTEX-11DZ1-2726-SM-5A5KH	GTEX-11EI6-0726-SM-59866	GTEX-11EM3-0126-SM-5985K	GTEX-11EMC-0226-SM-5EGLP	GTEX-11EQ8-0826-SM-5N9FG	GTEX-11EQ9-0626-SM-5A5K1	GTEX-11GS4-0826-SM-5986J	GTEX-11GSO-0626-SM-5A5LW	GTEX-11GSP-0126-SM-5A5KU	GTEX-11I78-0526-SM-5986A	GTEX-11LCK-0526-SM-5A5M9	GTEX-11NSD-0126-SM-5987F	GTEX-11NUK-1026-SM-5HL5J	GTEX-11NV4-0626-SM-5N9BR	GTEX-11O72-2326-SM-5BC7H	GTEX-11OF3-0626-SM-5BC4Y	GTEX-11P7K-0226-SM-5986Z	GTEX-11P81-0126-SM-5HL5Y	GTEX-11P82-0226-SM-5HL4O	GTEX-11TT1-1126-SM-5P9GV	GTEX-11TTK-0826-SM-5N9EG	GTEX-11TUW-0226-SM-5LU8X	GTEX-11UD2-0626-SM-5GU6L	GTEX-11VI4-0226-SM-5GU6C	GTEX-11XUK-0226-SM-5EQLW	GTEX-11ZTS-1126-SM-5LU9X	GTEX-11ZTT-1026-SM-5EQKF	GTEX-11ZVC-0126-SM-5986G	GTEX-1211K-0726-SM-5FQUW	GTEX-1212Z-0426-SM-5FQT6	GTEX-12584-0826-SM-5FQSK	GTEX-12696-0326-SM-5EGL4	GTEX-1269C-0226-SM-5EGKS	GTEX-12BJ1-0426-SM-5FQSO	GTEX-12WS9-0726-SM-5FQT7	GTEX-12WSB-0726-SM-5N9GD	GTEX-12WSC-0826-SM-5EQ5Q	GTEX-12WSD-0926-SM-5GCNL	GTEX-12WSG-0226-SM-5EGIF	GTEX-12WSH-0226-SM-5GCOG	GTEX-12WSJ-0326-SM-5GCMT	GTEX-12WSK-0926-SM-5CVNQ	GTEX-12WSL-0626-SM-5GCOY	GTEX-12WSN-0726-SM-5GCMS	GTEX-12ZZX-1226-SM-5EGHS	GTEX-12ZZY-0826-SM-5EQMT	GTEX-12ZZZ-1226-SM-59HK1	GTEX-13111-0226-SM-5EQ55	GTEX-13112-0326-SM-5P9IW	GTEX-13113-0126-SM-5LZVX	GTEX-1313W-0726-SM-5EGK1	GTEX-131XE-0126-SM-5LZVC	GTEX-131XF-1826-SM-5EGKG	GTEX-131XG-0226-SM-5IFG1	GTEX-131XH-0526-SM-5DUX7	GTEX-131YS-0726-SM-5P9G9	GTEX-132AR-1126-SM-5P9GA	GTEX-132NY-1026-SM-5P9IY	GTEX-132QS-0326-SM-5IJFN	GTEX-133LE-0326-SM-5P9G4	GTEX-1399R-0126-SM-5IFEV	GTEX-1399T-0126-SM-5KM15	GTEX-1399U-0326-SM-5P9G5	GTEX-139T6-0326-SM-5J2LY	GTEX-139TS-0126-SM-5K7XJ	GTEX-139UW-0126-SM-5KM1B	GTEX-139YR-1226-SM-5IFEU	GTEX-13CF3-0926-SM-5LZZC	GTEX-13D11-0226-SM-5LZXL	GTEX-13FH7-0126-SM-5KLZ1	GTEX-13FHO-0926-SM-5N9EW	GTEX-13FHP-0926-SM-5L3EC	GTEX-13FLV-0226-SM-5J2OF	GTEX-13FLW-0326-SM-5J2M4	GTEX-13FTW-0626-SM-5IFEX	GTEX-13FTY-0726-SM-5J2OH	GTEX-13FXS-0726-SM-5LZXJ	GTEX-13G51-1226-SM-5K7Z3	GTEX-13IVO-0926-SM-5KLZP	GTEX-13JVG-0926-SM-5IJE1	GTEX-13N11-1026-SM-5K7XQ	GTEX-13N1W-0826-SM-5MR5J	GTEX-13N2G-0726-SM-5MR38	GTEX-13NYB-0726-SM-5MR4J	GTEX-13NYC-2426-SM-5MR3K	GTEX-13NZ8-0226-SM-5J2OK	GTEX-13NZ9-1126-SM-5MR37	GTEX-13NZA-1026-SM-5MR48	GTEX-13O1R-0826-SM-5J2MB	GTEX-13O21-2226-SM-5MR3L	GTEX-13O3O-0926-SM-5KM1F	GTEX-13O3P-0726-SM-5J2OM	GTEX-13O3Q-0626-SM-5IJG1	GTEX-13O61-0226-SM-5KM52	GTEX-13OVG-0226-SM-5LU93	GTEX-13OVI-0826-SM-5KLZ8	GTEX-13OVJ-0626-SM-5J2O2	GTEX-13OW5-0626-SM-5J2N2	GTEX-13OW6-0726-SM-5L3FX	GTEX-13OW7-0826-SM-5L3EL	GTEX-13OW8-0126-SM-5IJE5	GTEX-13PDP-1026-SM-5L3FA	GTEX-13PL6-1026-SM-5L3E5	GTEX-13PVQ-0726-SM-5L3GI	GTEX-13QBU-0626-SM-5J2OG	GTEX-13QJC-0826-SM-5RQKC	GTEX-13RTK-0326-SM-5RQHS	GTEX-13S86-1126-SM-5RQJX	GTEX-13U4I-0526-SM-5LU59	GTEX-13VXT-0626-SM-5SIA1	GTEX-13VXU-0826-SM-5KLZ2	GTEX-13W46-0926-SM-5LU3T	GTEX-13X6H-0526-SM-5LU4Q	GTEX-13X6J-0826-SM-5LU32	GTEX-13YAN-0926-SM-5O9C3	GTEX-144FL-2326-SM-5LUAC	GTEX-144GL-1226-SM-5O9A4	GTEX-144GM-0226-SM-5Q5CB	GTEX-144GO-0126-SM-5LUAO	GTEX-145LU-0426-SM-5O9AH	GTEX-145ME-0126-SM-5S2QM	GTEX-145MG-0826-SM-5Q5C2	GTEX-145MH-0426-SM-5LU8T	GTEX-145MI-1126-SM-5O9AK	GTEX-146FQ-0726-SM-5LUA7	GTEX-146FR-0326-SM-5SI8U	GTEX-14753-0926-SM-5Q5BI	GTEX-147F4-0826-SM-5QGRB	GTEX-147GR-0726-SM-5S2PL	GTEX-148VJ-0726-SM-5LU8J	GTEX-1497J-0126-SM-5Q5BK	GTEX-14A5H-0726-SM-5Q5DW	GTEX-14A6H-2426-SM-5Q5BO	GTEX-14ABY-0926-SM-5Q5DY	GTEX-14AS3-0226-SM-5Q5B6	GTEX-14ASI-0726-SM-5Q5DC	GTEX-14BMU-0226-SM-5S2QA	GTEX-14C38-0826-SM-5S2U8	GTEX-14E6C-2626-SM-5RQJP	GTEX-14ICL-0426-SM-5RQJ3	GTEX-N7MS-2326-SM-2HMLD	GTEX-NFK9-0726-SM-2HMJW	GTEX-NPJ8-2526-SM-2HML8	GTEX-OHPJ-0526-SM-2HMJR	GTEX-OHPK-2626-SM-2HMK9	GTEX-OHPL-2626-SM-2HMJA	GTEX-OIZG-0226-SM-2TC5L	GTEX-OIZH-2626-SM-2HMJM	GTEX-OIZI-0726-SM-2XCEI	GTEX-OOBJ-2626-SM-2I3F6	GTEX-OOBK-2626-SM-2HMKY	GTEX-OXRK-0626-SM-2HMJ5	GTEX-OXRL-2626-SM-2I3F1	GTEX-OXRO-1226-SM-48TDL	GTEX-P44G-0626-SM-2I5EO	GTEX-P4QS-2626-SM-2I3EV	GTEX-P4QT-2626-SM-2I3FM	GTEX-P78B-0526-SM-2I5F7	GTEX-PLZ4-1226-SM-2I5FE	GTEX-POYW-0826-SM-2XCEM	GTEX-PSDG-0726-SM-2I5FN	GTEX-PWCY-2326-SM-2I3EQ	GTEX-PWN1-2626-SM-2I3FH	GTEX-PWOO-0926-SM-2I3EC	GTEX-PX3G-2626-SM-2I3EG	GTEX-Q2AG-0826-SM-2HMKF	GTEX-Q2AH-0726-SM-2I3EA	GTEX-Q2AI-0326-SM-2I3EK	GTEX-Q734-0526-SM-2I3EH	GTEX-QDVJ-0226-SM-2I5FV	GTEX-QDVN-0626-SM-2I3FP	GTEX-QEG5-0826-SM-2I5GF	GTEX-QEL4-0726-SM-3GIJ5	GTEX-QLQ7-0726-SM-2I5G2	GTEX-QMRM-0726-SM-2I5G8	GTEX-QV31-0726-SM-3GAEG	GTEX-QV44-0826-SM-2S1RG	GTEX-QXCU-0326-SM-2TC63	GTEX-R3RS-0726-SM-3GIJR	GTEX-R53T-0526-SM-3GADL	GTEX-R55C-0626-SM-2TF4Q	GTEX-R55E-0826-SM-2TC5M	GTEX-R55G-0726-SM-2TC6J	GTEX-REY6-0526-SM-2TF5M	GTEX-RM2N-0526-SM-2TF4N	GTEX-RN64-0626-SM-2TC5V	GTEX-RNOR-0926-SM-2TF56	GTEX-RU1J-0226-SM-2TF5Y	GTEX-RU72-0126-SM-2TF6Z	GTEX-RUSQ-1026-SM-2TF6V	GTEX-RVPV-1226-SM-2TF73	GTEX-RWS6-0626-SM-2XCAS	GTEX-RWSA-0826-SM-2XCBF	GTEX-S32W-0726-SM-2XCBL	GTEX-S4P3-0226-SM-3K2BD	GTEX-S4Q7-0326-SM-3K2B1	GTEX-S4UY-0626-SM-3K2AO	GTEX-S4Z8-0326-SM-3K2AU	GTEX-S7SE-0726-SM-2XCD7	GTEX-SE5C-0726-SM-4BRWY	GTEX-SIU7-1126-SM-2XCDW	GTEX-SIU8-0626-SM-2XCDN	GTEX-SJXC-0726-SM-2XCFJ	GTEX-SN8G-1526-SM-4DM79	GTEX-T2IS-0626-SM-32QP6	GTEX-T6MO-0226-SM-32QOL	GTEX-T8EM-0226-SM-3DB7C	GTEX-TKQ1-0126-SM-33HB3	GTEX-TMMY-0826-SM-33HB9	GTEX-TSE9-0626-SM-3DB8B	GTEX-U3ZH-0226-SM-3DB7B	GTEX-U3ZM-0126-SM-3DB8M	GTEX-U3ZN-0326-SM-3DB86	GTEX-U4B1-0626-SM-3DB8L	GTEX-U8T8-2326-SM-3DB96	GTEX-UJMC-0326-SM-3GAE2	GTEX-UPIC-0226-SM-3GADO	GTEX-V1D1-0926-SM-4JBHQ	GTEX-V955-0426-SM-3GAEL	GTEX-VJYA-0426-SM-3GIJK	GTEX-VUSG-0426-SM-3GIKD	GTEX-W5WG-1426-SM-4KKZP	GTEX-WFG8-0426-SM-3GILD	GTEX-WFJO-0226-SM-3GIKW	GTEX-WH7G-0526-SM-3NMBI	GTEX-WHPG-0226-SM-3NMB9	GTEX-WHSB-1626-SM-3LK6J	GTEX-WHSE-0626-SM-4RGNF	GTEX-WI4N-0926-SM-3LK7K	GTEX-WK11-0926-SM-3NMAU	GTEX-WL46-0126-SM-3TW8I	GTEX-WOFL-0726-SM-3MJG4	GTEX-WRHU-0926-SM-4E3IG	GTEX-WVLH-0626-SM-3MJG7	GTEX-WWYW-0826-SM-3NB2X	GTEX-WXYG-0226-SM-3NB2Y	GTEX-WY7C-0226-SM-3NB37	GTEX-WYBS-1926-SM-3NM8N	GTEX-WYJK-1626-SM-3NM9J	GTEX-WYVS-0326-SM-3NM9V	GTEX-X15G-0526-SM-3NMB7	GTEX-X4LF-0426-SM-3NMB5	GTEX-X4XX-0926-SM-46MV7	GTEX-X4XY-0826-SM-4E3JM	GTEX-X5EB-0726-SM-46MVR	GTEX-X8HC-0726-SM-46MWG	GTEX-XBED-0126-SM-47JY7	GTEX-XBEW-0126-SM-4AT66	GTEX-XGQ4-0426-SM-4AT4I	GTEX-XLM4-0726-SM-4AT64	GTEX-XMK1-0626-SM-4B65A	GTEX-XUJ4-0726-SM-4BOOP	GTEX-XUW1-1026-SM-4BONY	GTEX-XUZC-0126-SM-4BOO6	GTEX-XV7Q-0326-SM-4BRVM	GTEX-XXEK-1326-SM-4BRV1	GTEX-XYKS-0826-SM-4BRVF	GTEX-Y111-1926-SM-4SOIS	GTEX-Y114-0626-SM-4TT98	GTEX-Y3I4-0226-SM-4TT27	GTEX-Y3IK-0526-SM-4WWE3	GTEX-Y5LM-0626-SM-4V6G4	GTEX-Y5V5-0326-SM-5RQJG	GTEX-Y5V6-0526-SM-4VBRV	GTEX-Y8E4-0126-SM-4VBQ2	GTEX-Y9LG-0426-SM-4VBRT	GTEX-YB5E-0626-SM-4VDSE	GTEX-YB5K-0526-SM-5LUAS	GTEX-YEC4-0626-SM-5CVLU	GTEX-YF7O-0726-SM-4W213	GTEX-YFC4-2626-SM-5P9FQ	GTEX-YFCO-0326-SM-4W1ZP	GTEX-YJ89-0726-SM-5P9F7	GTEX-Z9EW-0226-SM-5CVM7	GTEX-ZA64-0426-SM-5HL96	GTEX-ZAB5-0726-SM-5P9JG	GTEX-ZAJG-0726-SM-5HL9A	GTEX-ZAK1-0726-SM-5HL8Q	GTEX-ZC5H-0626-SM-5LU9K	GTEX-ZDTS-0926-SM-4WAXG	GTEX-ZDYS-0626-SM-5J2N5	GTEX-ZE7O-1126-SM-57WC8	GTEX-ZF28-0826-SM-4WKGJ	GTEX-ZGAY-1026-SM-4WWBR	GTEX-ZLFU-0626-SM-4WWBO	GTEX-ZLV1-0126-SM-4WWBZ	GTEX-ZLWG-0526-SM-4WWFB	GTEX-ZPCL-0126-SM-4WWC8	GTEX-ZPU1-0426-SM-4WWCA	GTEX-ZQG8-0926-SM-57WFF	GTEX-ZQUD-0126-SM-4YCDY	GTEX-ZT9W-0226-SM-4YCCZ	GTEX-ZT9X-0226-SM-51MT2	GTEX-ZTPG-0826-SM-5DUVC	GTEX-ZTSS-0226-SM-59877	GTEX-ZTX8-0626-SM-59HKC	GTEX-ZUA1-0926-SM-4YCDX	GTEX-ZV6S-0226-SM-59HJT	GTEX-ZV7C-0126-SM-57WDE	GTEX-ZVP2-0426-SM-57WC2	GTEX-ZVT3-0726-SM-5GICN	GTEX-ZVZP-1026-SM-5GICI	GTEX-ZVZQ-0626-SM-59HJU	GTEX-ZXG5-0926-SM-5NQ8H	GTEX-ZY6K-0226-SM-5SIAY	GTEX-ZYFC-0926-SM-5GZWW	GTEX-ZYFD-0826-SM-5NQ9A	GTEX-ZYFG-0626-SM-5GZYA	GTEX-ZYT6-0426-SM-5GID3	GTEX-ZYVF-1126-SM-5E458	GTEX-ZYW4-1126-SM-5SI99	GTEX-ZYY3-1926-SM-5GZXS	GTEX-ZZ64-0126-SM-5GZXA	GTEX-ZZPU-1326-SM-5GZWS	GTEX-1117F-2426-SM-5EGGH	GTEX-113JC-2226-SM-5EGJG	GTEX-11DXX-1526-SM-5H115	GTEX-11EM3-1926-SM-5987U	GTEX-11EMC-1826-SM-5A5JT	GTEX-11GSP-2426-SM-5N9BD	GTEX-11I78-2126-SM-5A5K8	GTEX-11P81-1626-SM-5BC52	GTEX-11ZTS-2326-SM-5EQMY	GTEX-11ZTT-1726-SM-5EQL4	GTEX-12WSD-2826-SM-59HKT	GTEX-12WSG-2126-SM-5EGJ7	GTEX-12WSK-2026-SM-5CVNB	GTEX-12ZZX-2126-SM-5LZVL	GTEX-1313W-2826-SM-5P9G1	GTEX-131XG-2026-SM-5GCN5	GTEX-131YS-2326-SM-5IJFJ	GTEX-132AR-1526-SM-5KM1L	GTEX-1399S-2226-SM-5IFEW	GTEX-1399U-1326-SM-5IJET	GTEX-139D8-2526-SM-5N9G3	GTEX-13D11-1226-SM-5IFGA	GTEX-13FTX-1026-SM-5J2O5	GTEX-13N11-1126-SM-5KM41	GTEX-13OVI-1026-SM-5L3EM	GTEX-13OVJ-2326-SM-5IJGA	GTEX-13PL7-2026-SM-5IFGK	GTEX-13QBU-1626-SM-5LU4S	GTEX-13S7M-1726-SM-5RQK3	GTEX-13U4I-1926-SM-5LU39	GTEX-13VXT-1626-SM-5IJES	GTEX-13W3W-1426-SM-5LU56	GTEX-145ME-1326-SM-5O98Q	GTEX-14BIM-2226-SM-5SI8Y	GTEX-14BMU-1826-SM-5RQII	GTEX-N7MT-0726-SM-3TW8S	GTEX-OHPK-2026-SM-3MJH7	GTEX-OHPL-2026-SM-3TW8R	GTEX-P4PP-2026-SM-3P61N	GTEX-P4QT-2026-SM-3NMCJ	GTEX-P78B-2526-SM-3P5ZY	GTEX-POMQ-1226-SM-3P61F	GTEX-PWCY-1426-SM-48TCT	GTEX-PWN1-2026-SM-48TD9	GTEX-PWOO-1526-SM-48TCK	GTEX-PX3G-2026-SM-48U1H	GTEX-Q734-1626-SM-48U1B	GTEX-QCQG-1326-SM-48U24	GTEX-R55G-1626-SM-48FF4	GTEX-RTLS-2426-SM-46MUO	GTEX-RU1J-1026-SM-46MUR	GTEX-RWS6-1326-SM-47JXB	GTEX-S32W-1426-SM-4AD66	GTEX-S341-1026-SM-4AD71	GTEX-S4UY-1226-SM-4AD51	GTEX-S7SF-0826-SM-4AD4W	GTEX-T2IS-2226-SM-4DM65	GTEX-T6MO-1526-SM-4DM57	GTEX-TMMY-2226-SM-4DXTN	GTEX-U3ZN-0726-SM-4DXT5	GTEX-UPIC-1526-SM-4IHLU	GTEX-W5WG-1326-SM-4LMI9	GTEX-WI4N-2426-SM-4OOSC	GTEX-WWYW-2826-SM-4MVOQ	GTEX-WXYG-1326-SM-4ONCN	GTEX-WYVS-1226-SM-4ONCL	GTEX-XUJ4-1526-SM-4BONU	GTEX-XUW1-0226-SM-4BOOS	GTEX-XUZC-0926-SM-4BOQF	GTEX-XV7Q-1526-SM-4BRWB	GTEX-XYKS-1626-SM-4BRUQ	GTEX-Y114-1826-SM-4TT87	GTEX-Y3IK-2126-SM-4YCDS	GTEX-YFC4-2826-SM-5P9FR	GTEX-YJ8O-1126-SM-5P9IS	GTEX-ZAJG-2826-SM-5HL8D	GTEX-ZAK1-2526-SM-5S2N7	GTEX-ZLWG-1026-SM-4WWC4	GTEX-ZP4G-0726-SM-4WWF2	GTEX-ZTPG-2026-SM-5O999	GTEX-ZV6S-1526-SM-5NQ7O	GTEX-ZVT2-0426-SM-5E44S	GTEX-ZXES-0726-SM-5E451	GTEX-ZYVF-0526-SM-5E43E	GTEX-ZYWO-2126-SM-5GZXF	GTEX-1117F-2526-SM-5GZY6	GTEX-113JC-1926-SM-5N9GE	GTEX-11DXX-1726-SM-5H11T	GTEX-11EM3-1826-SM-5A5KO	GTEX-11EMC-1926-SM-5A5JU	GTEX-11GSP-2226-SM-5HL5Q	GTEX-11I78-2026-SM-5987C	GTEX-11P81-2126-SM-5HL6N	GTEX-11TTK-2726-SM-5GU58	GTEX-11VI4-0726-SM-5GU5B	GTEX-11XUK-1326-SM-5EQM4	GTEX-12WSB-2426-SM-5EGJC	GTEX-12WSD-2926-SM-5LZUH	GTEX-12WSJ-1326-SM-5GCOB	GTEX-12ZZX-1926-SM-5EGKC	GTEX-131XG-2126-SM-5DUXG	GTEX-131YS-2426-SM-5J2OD	GTEX-132AR-1626-SM-5EGHP	GTEX-1399S-2326-SM-5K7YV	GTEX-1399U-1526-SM-5J2N7	GTEX-13D11-1326-SM-5IJFY	GTEX-13N11-1526-SM-5L3FL	GTEX-13OVI-0926-SM-5J1MI	GTEX-13PL7-2726-SM-5L3GB	GTEX-13PVR-1426-SM-5S2PW	GTEX-13QBU-1726-SM-5IJFQ	GTEX-13QIC-1826-SM-5J1MY	GTEX-13U4I-2026-SM-5LU3L	GTEX-13W3W-2326-SM-5LU4Y	GTEX-145ME-1426-SM-5RQJS	GTEX-146FH-2626-SM-5Q5E1	GTEX-146FR-2426-SM-5NQAU	GTEX-147F3-1526-SM-5SIAK	GTEX-14A5I-2726-SM-5SIB3	GTEX-14AS3-1726-SM-5RQJV	GTEX-14BMU-1926-SM-5S2QC	GTEX-14DAQ-2326-SM-5S2QX	GTEX-N7MT-1926-SM-3LK5N	GTEX-NL3G-2526-SM-4SOIE	GTEX-OHPK-2526-SM-3MJH9	GTEX-OHPL-2526-SM-3MJGT	GTEX-P4PP-2526-SM-3P61P	GTEX-P78B-2226-SM-3P5ZZ	GTEX-PLZ4-2726-SM-3P61A	GTEX-PWCY-1726-SM-48TD3	GTEX-PWN1-2526-SM-48TDS	GTEX-PWOO-2026-SM-48TDE	GTEX-PX3G-2526-SM-48TZV	GTEX-Q734-1426-SM-48TZQ	GTEX-QCQG-1226-SM-48U23	GTEX-QDT8-2526-SM-48TYX	GTEX-QVJO-2526-SM-4R1KB	GTEX-RU1J-1426-SM-46MUV	GTEX-RWS6-1726-SM-47JXP	GTEX-S341-1226-SM-4AD5S	GTEX-S4P3-1126-SM-4AD52	GTEX-S4UY-1326-SM-4AD4X	GTEX-S7SF-1426-SM-4AT5A	GTEX-SE5C-1126-SM-4BRWZ	GTEX-T2IS-1926-SM-4DM74	GTEX-T6MO-1226-SM-4DM5S	GTEX-TML8-1126-SM-4DXSS	GTEX-TMMY-1926-SM-4DXUU	GTEX-TSE9-2526-SM-4DXUS	GTEX-U3ZN-0926-SM-4DXTU	GTEX-UJHI-1326-SM-4IHJO	GTEX-UPIC-1426-SM-4IHLQ	GTEX-W5WG-1026-SM-4LMIF	GTEX-W5X1-2226-SM-5CHTP-rep1	GTEX-WRHU-2926-SM-4MVNQ	GTEX-WYVS-1426-SM-4ONCV	GTEX-X15G-1926-SM-4PQZQ	GTEX-X8HC-2826-SM-46MWJ	GTEX-XUJ4-1626-SM-4BONV	GTEX-XUW1-0326-SM-4BOOR	GTEX-XV7Q-1626-SM-4BRWC	GTEX-Y114-1926-SM-4TT8J	GTEX-Y3IK-2226-SM-4YCD4	GTEX-Y8LW-1426-SM-5RQJJ	GTEX-YFC4-2926-SM-5IFJ8	GTEX-YJ8O-1226-SM-5P9JE	GTEX-ZAJG-2926-SM-5HL8P	GTEX-ZC5H-2226-SM-4WAWS	GTEX-ZE7O-2426-SM-57WD7	GTEX-ZGAY-2226-SM-4YCCX	GTEX-ZLWG-1126-SM-4WWFQ	GTEX-ZP4G-0826-SM-4WWF3	GTEX-ZQG8-1126-SM-51MRL	GTEX-ZTPG-2226-SM-57WF9	GTEX-ZV6S-1326-SM-59HJA	GTEX-ZVT2-0626-SM-5GICR	GTEX-ZVT3-2726-SM-5GU5X	GTEX-ZXES-0626-SM-5E45P	GTEX-ZYVF-0326-SM-5GIES	GTEX-ZYWO-2026-SM-5GIDA	GTEX-ZYY3-2626-SM-5N9DH	GTEX-ZZPU-2226-SM-5EGIV	GTEX-111YS-0006-SM-5NQBE	GTEX-1122O-0005-SM-5O99J	GTEX-1128S-0005-SM-5P9HI	GTEX-113IC-0006-SM-5NQ9C	GTEX-113JC-0006-SM-5O997	GTEX-117XS-0005-SM-5PNU6	GTEX-117YW-0005-SM-5NQ8Z	GTEX-1192W-0005-SM-5NQBQ	GTEX-1192X-0005-SM-5NQC3	GTEX-11DXW-0006-SM-5NQ7Y	GTEX-11DXX-0005-SM-5NQ8B	GTEX-11DXY-0006-SM-5NQ8N	GTEX-11DXZ-0006-SM-5LZZH	GTEX-11DYG-0006-SM-5NQB2	GTEX-11EI6-0005-SM-5N9GN	GTEX-11EM3-0005-SM-5N9DK	GTEX-11EMC-0006-SM-5O9DN	GTEX-11EQ8-0006-SM-5P9HJ	GTEX-11EQ9-0006-SM-5LUB6	GTEX-11GS4-0006-SM-5SI9M	GTEX-11GSO-0005-SM-5O9CA	GTEX-11GSP-0006-SM-5N9EL	GTEX-11I78-0005-SM-5N9GB	GTEX-11ILO-0006-SM-5LZWE	GTEX-11LCK-0005-SM-5O98U	GTEX-11NSD-0005-SM-5LZZ5	GTEX-11NUK-0005-SM-5MR5F	GTEX-11NV4-0005-SM-5N9EX	GTEX-11O72-0006-SM-5O9DB	GTEX-11OC5-0006-SM-5N9FA	GTEX-11OF3-0006-SM-5O9CM	GTEX-11ONC-0005-SM-5O9CY	GTEX-11P7K-0006-SM-5N9FM	GTEX-11P81-0006-SM-5NQ7A	GTEX-11P82-0006-SM-5N9FY	GTEX-11PRG-0005-SM-5NQ6X	GTEX-11TT1-0005-SM-5NQ8Y	GTEX-11TTK-0005-SM-5O9BX	GTEX-11TUW-0006-SM-5LZW2	GTEX-11UD2-0005-SM-5NQ9B	GTEX-11VI4-0006-SM-5N9D8	GTEX-11WQC-0006-SM-5LZVP	GTEX-11WQK-0005-SM-5O9AV	GTEX-11XUK-0005-SM-5LU9F	GTEX-11ZTS-0005-SM-5NQ8A	GTEX-11ZTT-0006-SM-5N9FX	GTEX-11ZU8-0005-SM-5PNU5	GTEX-11ZUS-0006-SM-5O9AJ	GTEX-1211K-0006-SM-5MR53	GTEX-12126-0006-SM-5O9B8	GTEX-1212Z-0006-SM-5NQ8M	GTEX-12584-0005-SM-5N9GM	GTEX-12696-0005-SM-5LZYS	GTEX-1269C-0005-SM-5N9CJ	GTEX-12BJ1-0006-SM-5SIB5	GTEX-12C56-0006-SM-5N9E9	GTEX-12KS4-0005-SM-5SI94	GTEX-12WS9-0006-SM-5O99W	GTEX-12WSA-0005-SM-5O9BM	GTEX-12WSB-0006-SM-5O998	GTEX-12WSC-0005-SM-5MR3H	GTEX-12WSD-0005-SM-5N9FZ	GTEX-12WSE-0005-SM-5NQAE	GTEX-12WSF-0005-SM-5NQAQ	GTEX-12WSG-0005-SM-5NQA2	GTEX-12WSH-0005-SM-5NQ9P	GTEX-12WSI-0005-SM-5O99K	GTEX-12WSJ-0005-SM-5LU8S	GTEX-12WSK-0006-SM-5NQA1	GTEX-12WSL-0005-SM-5NQAD	GTEX-12WSM-0005-SM-5NQB3	GTEX-12WSN-0006-SM-5NQAP	GTEX-12ZZW-0005-SM-5O9BY	GTEX-12ZZX-0005-SM-5O9A9	GTEX-13111-0005-SM-5NQ7Z	GTEX-13113-0006-SM-5NQ7X	GTEX-1313W-0006-SM-5O9B1	GTEX-1314G-0005-SM-5NQ9O	GTEX-131XE-0006-SM-5P9F9	GTEX-131XF-0006-SM-5P9HK	GTEX-131XG-0006-SM-5O9CE	GTEX-131XH-0006-SM-5O98V	GTEX-131XW-0006-SM-5O9AO	GTEX-131YS-0005-SM-5NQAS	GTEX-132AR-0006-SM-5NQ7N	GTEX-132NY-0005-SM-5O9AC	GTEX-132Q8-0006-SM-5NQA4	GTEX-132QS-0005-SM-5LZXK	GTEX-1399Q-0005-SM-5NQAG	GTEX-1399R-0006-SM-5N9FR	GTEX-1399S-0006-SM-5NQ7U	GTEX-1399U-0005-SM-5NQ8K	GTEX-139D8-0006-SM-5LZX8	GTEX-139T6-0006-SM-5LU92	GTEX-139T8-0006-SM-5NQ6V	GTEX-139TS-0005-SM-5NQC1	GTEX-139TT-0006-SM-5O9CG	GTEX-139TU-0006-SM-5LZVN	GTEX-139UC-0005-SM-5PNU7	GTEX-139UW-0005-SM-5NQ8U	GTEX-13CF2-0006-SM-5O99L	GTEX-13CF3-0006-SM-5N9ED	GTEX-13CIG-0006-SM-5P9HF	GTEX-13CZU-0005-SM-5LU8K	GTEX-13CZV-0006-SM-5P9IN	GTEX-13FTW-0005-SM-5LZVZ	GTEX-13FTX-0005-SM-5N9F6	GTEX-13FTY-0005-SM-5NQ78	GTEX-13FTZ-0005-SM-5NQ9N	GTEX-13FXS-0006-SM-5O99X	GTEX-13G51-0005-SM-5N9EP	GTEX-13JUV-0006-SM-5NQ97	GTEX-13O61-0005-SM-5O9AU	GTEX-13OVG-0005-SM-5P9HA	GTEX-13OVH-0005-SM-5P9HB	GTEX-13OVI-0001-SM-5O9BL	GTEX-13OVJ-0006-SM-5O98T	GTEX-13OVK-0006-SM-5O9B7	GTEX-13OVL-0006-SM-5O996	GTEX-13OW6-0005-SM-5NQ9Z	GTEX-13OW8-0005-SM-5NQAC	GTEX-13PL7-0005-SM-5N9ET	GTEX-13PLJ-0005-SM-5NQ99	GTEX-13S7M-0005-SM-5NQ76	GTEX-13S86-0005-SM-5NQ7I	GTEX-13U4I-0006-SM-5N9CI	GTEX-13VXT-0005-SM-5N9F3	GTEX-13VXU-0006-SM-5N9FF	GTEX-13W3W-0005-SM-5SI9Y	GTEX-1477Z-0005-SM-5PNWD	GTEX-147F3-0005-SM-5N9FI	GTEX-147F4-0006-SM-5O99T	GTEX-147GR-0005-SM-5NQAO	GTEX-147JS-0006-SM-5NQ7K	GTEX-148VI-0006-SM-5O9A6	GTEX-148VJ-0006-SM-5NQB1	GTEX-1497J-0005-SM-5NQBD	GTEX-14A5H-0006-SM-5O9AI	GTEX-14A5I-0005-SM-5N9FU	GTEX-14A6H-0006-SM-5NQ7W	GTEX-14ABY-0005-SM-5O99U	GTEX-14AS3-0006-SM-5NQC2	GTEX-14B4R-0006-SM-5O9A7	GTEX-14BIL-0006-SM-5N9F2	GTEX-14BIM-0006-SM-5O9AA	GTEX-14BIN-0005-SM-5N9FE	GTEX-14BMU-0006-SM-5MR3T	GTEX-14BMV-0005-SM-5NQ6Y	GTEX-14C38-0006-SM-5NQBF	GTEX-14C39-0005-SM-5NQBR	GTEX-14C5O-0005-SM-5P9ER	GTEX-14DAQ-0005-SM-5NQ7B	GTEX-14DAR-0006-SM-5N9GC	GTEX-14E1K-0006-SM-5N9DY	GTEX-14E6C-0005-SM-5O98N	GTEX-14E6D-0005-SM-5N9D7	GTEX-14E6E-0006-SM-5MR5N	GTEX-14E7W-0006-SM-5N9GG	GTEX-14H4A-0006-SM-5N9E3	GTEX-14ICK-0006-SM-5NQB5	GTEX-14ICL-0006-SM-5SIAB	GTEX-N7MT-0007-SM-3GACQ	GTEX-NFK9-0006-SM-3GACS	GTEX-NL3G-0007-SM-4SOIF	GTEX-NL3H-0006-SM-2I3FW	GTEX-NL4W-0006-SM-2I3GH	GTEX-NPJ7-0006-SM-3GACR	GTEX-O5YT-0007-SM-32PK7	GTEX-O5YV-0006-SM-2I5GX	GTEX-O5YW-0006-SM-3LK6E	GTEX-OHPJ-0006-SM-3LK6G	GTEX-OHPK-0006-SM-2HMKH	GTEX-OHPL-0006-SM-3MJHB	GTEX-OHPM-0006-SM-2HMKU	GTEX-OHPN-0005-SM-2YUML	GTEX-OIZF-0006-SM-2I5GQ	GTEX-OIZG-0005-SM-2HMJC	GTEX-OIZH-0005-SM-2HMJN	GTEX-OIZI-0005-SM-2XCED	GTEX-OOBJ-0006-SM-2I3F4	GTEX-OOBK-0005-SM-2YUMG	GTEX-OXRK-0006-SM-2HML1	GTEX-OXRL-0005-SM-3LK6A	GTEX-OXRN-0005-SM-2I5EU	GTEX-OXRO-0006-SM-2I5EM	GTEX-OXRP-0006-SM-2I3FN	GTEX-P44G-0006-SM-2TC6A	GTEX-P44H-0006-SM-2XCFB	GTEX-P4PP-0005-SM-2HMKX	GTEX-P4PQ-0005-SM-2HMKJ	GTEX-P4QR-0006-SM-2I5GN	GTEX-P4QS-0005-SM-2I3EY	GTEX-P78B-0005-SM-2I5GM	GTEX-POYW-0006-SM-2XCF4	GTEX-PSDG-0005-SM-3GADC	GTEX-PVOW-0006-SM-3NMB8	GTEX-PW2O-0006-SM-2I3DV	GTEX-PWO3-0005-SM-2I5FS	GTEX-PWOO-0006-SM-2I3E3	GTEX-Q2AI-0006-SM-2I3FG	GTEX-Q734-0006-SM-2I3FJ	GTEX-QDVJ-0005-SM-2TC5X	GTEX-QDVN-0006-SM-48U1R	GTEX-QEG4-0006-SM-2I5FY	GTEX-QEG5-0006-SM-2I5FZ	GTEX-QESD-0006-SM-2I5G6	GTEX-QLQ7-0005-SM-2S1QP	GTEX-QLQW-0005-SM-2S1RA	GTEX-QMR6-0005-SM-32PKY	GTEX-QV44-0006-SM-2S1Q7	GTEX-QVJO-0006-SM-2S1RC	GTEX-QVUS-0006-SM-3GAE8	GTEX-QXCU-0006-SM-2TC5K	GTEX-R3RS-0005-SM-3GAEH	GTEX-R45C-0006-SM-3GAD6	GTEX-R53T-0005-SM-3GADK	GTEX-R55C-0005-SM-3GAE9	GTEX-R55D-0006-SM-3GIJS	GTEX-R55E-0006-SM-2TC5G	GTEX-R55F-0005-SM-2TF4W	GTEX-R55G-0006-SM-2TC6O	GTEX-REY6-0005-SM-2TF54	GTEX-RM2N-0006-SM-2TF5H	GTEX-RNOR-0005-SM-2TF4Z	GTEX-RTLS-0006-SM-2TF58	GTEX-RU1J-0006-SM-2TF6M	GTEX-RU72-0006-SM-2TF65	GTEX-RUSQ-0006-SM-2TF6P	GTEX-RVPU-0005-SM-2TF6L	GTEX-RVPV-0006-SM-2TF6Q	GTEX-RWS6-0005-SM-2XCAN	GTEX-RWSA-0005-SM-2XCAO	GTEX-S32W-0006-SM-2XCAK	GTEX-S33H-0005-SM-2XCAL	GTEX-S341-0006-SM-3NM8D	GTEX-S3XE-0006-SM-3K2AA	GTEX-S4P3-0006-SM-3K2AW	GTEX-S4Q7-0006-SM-3K2AT	GTEX-S4UY-0006-SM-3K2A7	GTEX-S4Z8-0006-SM-3K2AQ	GTEX-S7PM-0006-SM-3NM8C	GTEX-S7SE-0005-SM-2XCEA	GTEX-S7SF-0006-SM-3K2B6	GTEX-S95S-0005-SM-2XCEC	GTEX-SE5C-0006-SM-4BRW5	GTEX-SIU7-0006-SM-2XCE6	GTEX-SIU8-0006-SM-2XCE5	GTEX-SJXC-0005-SM-2XCE7	GTEX-SN8G-0006-SM-32PLD	GTEX-SNMC-0006-SM-2XCFE	GTEX-SSA3-0005-SM-32QOT	GTEX-SUCS-0006-SM-4DM59	GTEX-T2YK-0005-SM-32QOV	GTEX-T5JC-0005-SM-4DM7B	GTEX-T5JW-0005-SM-3GADE	GTEX-T6MN-0005-SM-32PLJ	GTEX-T6MO-0006-SM-32QOU	GTEX-T8EM-0006-SM-3DB71	GTEX-TKQ1-0006-SM-33HBI	GTEX-TKQ2-0006-SM-33HBH	GTEX-TML8-0005-SM-32QPA	GTEX-TMMY-0005-SM-33HBN	GTEX-TMZS-0006-SM-3DB8G	GTEX-TSE9-0005-SM-4DXUF	GTEX-U3ZG-0006-SM-47JWX	GTEX-U3ZH-0005-SM-3DB72	GTEX-U3ZN-0006-SM-3DB7Y	GTEX-U412-0006-SM-3DB8J	GTEX-U4B1-0006-SM-3DB8E	GTEX-U8T8-0005-SM-3DB8F	GTEX-U8XE-0005-SM-3DB8I	GTEX-UJHI-0006-SM-3DB8H	GTEX-UJMC-0005-SM-3GACU	GTEX-UPIC-0005-SM-3GACV	GTEX-UPJH-0006-SM-3GACW	GTEX-UPK5-0006-SM-3GAD8	GTEX-UTHO-0006-SM-3NMCC	GTEX-V1D1-0006-SM-3NMCE	GTEX-V955-0005-SM-3P5ZC	GTEX-VJWN-0005-SM-3GIKF	GTEX-VJYA-0005-SM-3P5ZD	GTEX-VUSG-0006-SM-3GIK9	GTEX-VUSH-0005-SM-3NB2H	GTEX-W5WG-0006-SM-3GIJT	GTEX-W5X1-0006-SM-3GIJZ	GTEX-WCDI-0005-SM-3NB2M	GTEX-WEY5-0006-SM-3GIKG	GTEX-WFG7-0005-SM-3GIKM	GTEX-WFG8-0006-SM-3GIKS	GTEX-WFJO-0005-SM-3GIKY	GTEX-WFON-0005-SM-3NMC9	GTEX-WH7G-0005-SM-3NMBX	GTEX-WHPG-0006-SM-3NMBV	GTEX-WHSB-0005-SM-3LK7C	GTEX-WHSE-0006-SM-3NMBW	GTEX-WHWD-0005-SM-3LK7D	GTEX-WI4N-0005-SM-3LK7E	GTEX-WK11-0006-SM-3NB3J	GTEX-WL46-0006-SM-4OOS5	GTEX-WOFL-0006-SM-3TW8K	GTEX-WOFM-0005-SM-3MJF3	GTEX-WQUQ-0006-SM-3MJF4	GTEX-WRHK-0005-SM-3MJF5	GTEX-WRHU-0006-SM-3MJF6	GTEX-WVLH-0006-SM-3MJF7	GTEX-WWYW-0005-SM-3NB3K	GTEX-WXYG-0005-SM-3NB3M	GTEX-WY7C-0006-SM-3NB3L	GTEX-WYBS-0005-SM-4ONDR	GTEX-WYJK-0005-SM-3NMA1	GTEX-WYVS-0006-SM-3NMA7	GTEX-WZTO-0006-SM-3NM9T	GTEX-X15G-0005-SM-3NMDA	GTEX-X261-0005-SM-4PQYX	GTEX-X3Y1-0006-SM-3P5ZG	GTEX-X4EO-0006-SM-3P5ZF	GTEX-X4EP-0005-SM-3P5ZE	GTEX-X4LF-0006-SM-3NMCO	GTEX-X4XX-0005-SM-3NMCS	GTEX-X4XY-0006-SM-46MV2	GTEX-X585-0005-SM-46MV3	GTEX-X5EB-0006-SM-46MV5	GTEX-X62O-0005-SM-46MV1	GTEX-X638-0005-SM-47JX6	GTEX-X88G-0006-SM-47JX5	GTEX-X8HC-0006-SM-46MV6	GTEX-XAJ8-0006-SM-46MVM	GTEX-XBEC-0006-SM-4AT5T	GTEX-XBED-0006-SM-47JXO	GTEX-XBEW-0006-SM-4AT4E	GTEX-XGQ4-0005-SM-4AT5U	GTEX-XK95-0005-SM-4AT4S	GTEX-XLM4-0005-SM-4AT4P	GTEX-XMD1-0006-SM-4AT4Q	GTEX-XMD2-0006-SM-4WWEG	GTEX-XMD3-0006-SM-4AT5X	GTEX-XMK1-0005-SM-4B665	GTEX-XOT4-0005-SM-4B64S	GTEX-XOTO-0006-SM-4B64T	GTEX-XPT6-0006-SM-4B66Q	GTEX-XPVG-0006-SM-4B65Z	GTEX-XQ3S-0006-SM-4BOQ4	GTEX-XQ8I-0006-SM-4BOQ5	GTEX-XUJ4-0005-SM-4BOQ6	GTEX-XUW1-0005-SM-4BOQ7	GTEX-XUYS-0005-SM-47JZ2	GTEX-XUZC-0005-SM-4BOQ8	GTEX-XV7Q-0005-SM-4BRWI	GTEX-XXEK-0005-SM-4BRWJ	GTEX-XYKS-0005-SM-4BRUD	GTEX-Y111-0006-SM-4SOIO	GTEX-Y114-0006-SM-4TT76	GTEX-Y3I4-0006-SM-4TT1E	GTEX-Y3IK-0005-SM-4WWDE	GTEX-Y5LM-0005-SM-4V6EJ	GTEX-Y5V5-0006-SM-4V6FE	GTEX-Y5V6-0005-SM-4V6FD	GTEX-Y8DK-0005-SM-4RGNR	GTEX-Y8E4-0006-SM-4V6EW	GTEX-Y8E5-0006-SM-47JWQ	GTEX-Y8LW-0005-SM-4V6EV	GTEX-Y9LG-0006-SM-4VBRK	GTEX-YB5E-0005-SM-4VDSO	GTEX-YB5K-0005-SM-4VDSP	GTEX-YBZK-0005-SM-59HKG	GTEX-YEC3-0005-SM-4W21J	GTEX-YEC4-0001-SM-4W1Y6	GTEX-YECK-0005-SM-4W217	GTEX-YF7O-0005-SM-4W1ZU	GTEX-YFC4-0006-SM-4RGLV	GTEX-YFCO-0005-SM-4W1ZI	GTEX-Z93S-0005-SM-4RGLW	GTEX-ZAB4-0005-SM-4RGM8	GTEX-ZC5H-0005-SM-4WAXM	GTEX-ZDTS-0006-SM-4WAYZ	GTEX-ZDTT-0006-SM-4WKFP	GTEX-ZDXO-0006-SM-4WKGF	GTEX-ZDYS-0002-SM-4WKGR	GTEX-ZE7O-0006-SM-51MTA	GTEX-ZE9C-0006-SM-4WKG2	GTEX-ZEX8-0005-SM-4WKGE	GTEX-ZF28-0005-SM-4WKH3	GTEX-ZF29-0006-SM-4WKGQ	GTEX-ZF2S-0006-SM-4WKHF	GTEX-ZF3C-0005-SM-4WWAR	GTEX-ZG7Y-0006-SM-4WWEA	GTEX-ZGAY-0006-SM-4WWAQ	GTEX-ZLV1-0005-SM-4WWAP	GTEX-ZP4G-0006-SM-4WWE6	GTEX-ZPCL-0006-SM-4WWAS	GTEX-ZPIC-0005-SM-4WWEB	GTEX-ZPU1-0006-SM-4WWAT	GTEX-ZQG8-0005-SM-4YCEH	GTEX-ZQUD-0005-SM-4YCE5	GTEX-ZT9W-0005-SM-4YCEG	GTEX-ZTPG-0006-SM-4YCFG	GTEX-ZTSS-0005-SM-4YCDR	GTEX-ZTTD-0006-SM-51MSJ	GTEX-ZTX8-0006-SM-4YCE4	GTEX-ZUA1-0005-SM-4YCEV	GTEX-ZV68-0006-SM-4YCEJ	GTEX-ZV7C-0005-SM-57WDL	GTEX-ZVE2-0006-SM-51MRW	GTEX-ZVP2-0005-SM-51MRK	GTEX-ZVT2-0005-SM-57WBW	GTEX-ZVT3-0006-SM-51MT9	GTEX-ZVT4-0006-SM-57WB8	GTEX-ZVTK-0006-SM-57WBK	GTEX-ZVZP-0006-SM-51MSW	GTEX-ZVZQ-0006-SM-51MR8	GTEX-ZXES-0005-SM-57WCB	GTEX-ZXG5-0005-SM-57WCN
chr1	999278	999279	AG	-	0	0	2	1	0	0	0	0	0	0	0	0	0	0	0	1	0	0	0	0	0	0	0	3	5	1	0	0	0	0	0	2	0	0	0	1	0	0	0	0	3	1	0	1	0	0	0	0	0	2	0	2	2	0	1	0	0	0	0	0	0	1	0	2	0	0	0	1	2	0	1	0	0	0	0	2	0	1	0	0	0	0	0	0	0	0	0	0	0	2	7	0	1	0	0	1	2	0	1	1	3	0	0	1	0	1	0	0	0	0	0	1	1	0	0	0	0	0	2	0	0	0	1	0	0	0	0	0	0	0	0	2	0	0	8	0	0	0	1	3	0	5	1	1	0	1	0	0	0	1	1	0	0	1	0	2	0	0	0	0	0	1	0	0	0	0	0	0	0	0	1	0	0	0	0	1	0	0	0	0	0	0	0	0	0	0	0	5	0	0	0	0	0	0	0	0	0	0	0	1	0	0	0	0	0	0	0	0	0	0	0	1	0	0	0	0	0	0	0	1	1	1	0	0	0	0	0	0	0	0	2	0	0	0	0	0	0	0	1	0	0	0	0	0	0	0	1	0	0	0	0	0	0	4	2	1	0	0	0	1	0	0	0	10	0	0	1	0	0	0	3	0	3	5	1	0	2	0	0	0	0	1	0	0	1	0	0	1	0	0	0	0	0	0	0	0	0	0	0	0	1	0	0	0	1	0	0	0	0	0	0	0	0	0	0	2	0	0	0	0	1	0	0	0	0	0	0	0	1	0	0	0	0	0	0	0	0	0	0	1	0	1	0	0	0	0	1	2	0	1	0	0	0	0	3	0	0	1	0	13	2	0	9	0	0	0	2	0	0	4	0	0	0	3	1	1	0	1	0	2	0	0	1	0	1	5	1	5	0	0	0	0	1	0	0	1	4	0	0	0	4	1	0	0	0	1	0	0	1	2	2	0	6	1	0	0	0	0	4	3	0	4	0	0	0	0	0	0	0	2	1	3	0	2	5	1	2	0	0	1	4	0	0	0	0	2	4	29	0	0	0	1	0	0	0	0	1	0	0	0	7	0	0	0	3	1	0	0	9	0	0	2	0	1	0	6	3	1	0	1	4	3	5	0	0	0	0	0	0	0	0	0	1	0	0	4	2	0	0	0	0	0	5	0	0	0	2	4	0	2	0	0	0	4	0	1	8	1	0	0	0	0	0	1	0	0	0	0	0	0	0	0	0	2	1	0	8	0	0	1	0	1	1	2	0	10	0	9	1	0	0	0	0	0	0	0	0	0	0	0	0	0	0	0	0	0	1	0	0	2	0	0	0	0	0	0	0	3	3	6	0	6	4	2	0	0	0	0	0	0	0	0	0	0	0	0	0	4	0	0	0	0	0	0	0	0	1	0	0	0	0	0	1	0	0	0	0	0	0	0	0	0	0	0	0	0	0	0	0	0	1	0	1	0	0	1	0	0	0	0	0	0	0	0	1	0	1	0	0	1	1	0	0	0	0	0	0	0	0	0	0	0	0	0	0	0	0	0	1	0	0	0	0	0	0	0	0	0	0	0	0	0	0	0	0	0	3	0	0	0	0	0	0	0	0	0	0	0	0	0	0	0	0	0	0	0	1	0	0	1	0	0	0	0	0	0	0	0	1	0	0	0	0	0	0	1	0	0	0	0	0	0	0	0	0	0	0	0	0	0	1	0	0	0	0	0	2	2	53	0	0	14	0	5	12	0	0	0	4	1	0	0	0	0	9	3	4	0	0	6	1	0	0	13	5	0	0	0	2	0	0	2	0	19	8	0	1	0	1	15	0	1	17	13	15	0	0	1	0	4	3	0	29	1	2	2	1	0	1	1	0	0	0	5	1	4	31	0	0	0	0	0	1	0	5	0	2	0	2	2	0	1	1	4	2	14	1	41	3	5	0	1	0	0	0	1	1	2	0	0	0	0	1	0	1	0	1	0	0	2	0	0	0	5	2	0	0	0	10	0	0	0	0	0	10	0	1	1	0	0	0	0	6	2	0	0	0	10	0	1	0	0	3	0	0	0	0	0	0	7	0	2	22	0	0	2	1	0	0	1	0	2	10	1	0	0	0	0	0	0	0	0	0	0	1	0	0	1	0	1	0	5	17	7	0	0	1	3	6	1	0	0	0	0	0	0	0	0	0	1	0	4	0	0	0	0	28	2	11	0	0	0	0	8	0	3	0	1	0	6	1	0	0	10	0	0	0	0	0	0	0	0	1	0	2	0	0	0	6	0	0	0	1	1	7	1	14	0	10	0	10	3	0	7	5	17	2	1	0	1	0	0	40	0	0	0	0	1	0	0	0	5	0	14	0	0	0	0	2	0	7	16	0	0	0	0	1	1	1	3	3	50	13	11	0	1	3	0	0	0	0	0	1	4	2	0	0	0	1	0	3	0	1	6	0	0	0	20	20	7	3	0	0	0	0	0	0	0	0	0	0	0	2	0	0	0	3	3	0	0	0	0	1	12	0	2	0	2	0	1	2	0	0	0	0	1	0	0	2	0	3	12	0	0	1	0	0	0	1	0	0	0	50	0	0	15	0	9	0	1	4	0	1	0	2	0	6	0	0	0	8	2	4	2	1	4	1	3	5	18	6	3	2	3	2	46	0	0	4	0	0	1	1	8	6	0	4	1	8	0	22	2	1	0	20	6	1	5	1	2	0	1	2	0	1	2	1	3	0	0	2	2	0	0	9	0	14	11	1	6	1	41	17	5	1	0	4	16	4	3	8	0	4	3	3	0	78	16	7	12	1	21	1	1	4	33	1	0	4	5	0	1	1	1	0	10	0	0	0	1	9	1	5	2	2	23	14	2	0	0	1	2	1	4	0	1	3	1	0	0	2	0	14	2	8	1	10	1	22	4	7	1	27	1	0	28	0	0	0	0	0	0	0	0	0	0	3	1	0	0	2	0	0	0	0	0	0	1	0	0	1	1	5	0	5	1	2	0	0	1	1	0	0	0	2	1	0	0	0	0	0	0	0	0	0	0	0	1	0	0	1	0	1	3	0	2	0	7	1	0	0	1	2	0	0	0	0	1	0	1	0	0	1	0	0	0	0	1	1	2	0	0	16	2	4	1	2	1	0	2	1	2	0	4	0	0	2	10	1	1	0	9	1	1	0	0	0	1	9	26	0	0	0	1	4	0	11	20	11	5	1	3	2	2	25	0	0	0	1	50	1	12	3	3	7	3	0	0	0	6	0	3	0	1	0	0	2	1	1	1	2	1	0	3	0	40	2	0	2	1	0	1	2	0	2	0	0	0	4	0	1	1	0	1	0	0	1	0	1	0	0	0	1	1	0	2	4	0	1	0	2	0	0	1	2	5	1	2	1	0	0	3	0	0	0	0	0	0	2	0	0	0	1	2	10	1	1	1	2	0	3	2	2	1	0	2	0	0	1	1	1	0	1	0	0	0	2	1	4	0	0	1	1	0	1	0	0	1	0	0	0	0	0	0	0	2	0	0	0	1	0	0	0	0	0	0	0	0	5	2	7	4	0	0	6	0	0	1	0	1	0	0	0	1	0	3	0	0	1	3	1	0	0	2	3	1	0	2	0	1	0	3	1	4	0	0	0	1	0	2	2	0	9	0	0	1	1	0	2	1	0	2	1	2	3	0	0	1	1	2	0	1	0	0	0	1	0	0	0	0	3	1	3	0	0	0	0	0	0	0	0	1	1	0	4	5	0	0	0	1	10	5	1	0	0	1	3	4	0	4	0	0	1	7	4	0	2	2	0	1	0	0	2	1	0	0	1	1	2	0	2	1	8	1	0	1	0	0	0	2	0	0	1	3	2	0	1	1	3	1	0	1	4	0	0	8	0	0	3	1	0	5	1	0	3	2	1	1	1	2	3	1	3	13	5	2	0	1	2	0	0	1	0	2	0	1	0	5	0	1	0	2	0	0	0	0	0	0	0	2	1	2	3	2	0	0	1	0	0	0	1	2	0	1	0	1	3	0	6	8	2	2	3	0	4	0	3	0	6	4	5	1	2	0	2	0	1	2	1	0	1	1	3	0	1	0	0	0	0	0	0	1	0	0	0	0	0	0	0	0	0	0	0	0	0	0	0	0	0	0	1	0	0	0	0	0	0	0	0	0	0	1	0	0	1	1	0	1	0	0	0	0	0	0	0	0	0	0	0	0	0	0	0	0	0	0	1	0	0	0	0	0	0	0	0	0	0	0	0	0	0	0	1	0	0	0	0	0	0	0	0	0	0	0	0	0	7	1	0	2	0	0	0	0	0	0	0	0	0	0	0	0	0	0	0	0	0	0	0	0	0	0	0	0	0	2	0	0	0	0	0	3	0	0	1	1	0	0	1	0	0	1	0	1	0	0	0	0	0	0	0	0	0	0	0	1	0	1	0	0	0	0	0	0	0	1	0	0	0	0	0	0	0	0	1	0	0	0	0	0	0	1	0	0	0	1	0	0	0	0	1	0	0	0	1	0	0	0	0	0	0	0	0	0	0	0	0	0	0	0	0	0	1	0	0	0	1	0	0	0	0	0	0	0	0	0	0	0	0	0	0	0	0	0	0	0	0	0	0	0	0	0	0	0	0	0	0	4	0	0	9	0	4	2	3	0	1	4	0	5	1	1	0	5	0	7	12	1	0	1	1	0	3	1	0	0	2	1	0	0	1	0	6	0	0	3	1	1	0	3	3	0	1	0	1	2	0	1	0	1	2	0	3	3	3	0	0	0	0	3	1	1	0	1	3	0	3	0	7	5	0	2	0	0	4	2	0	0	0	0	1	0	0	1	0	0	0	1	1	1	2	0	0	10	0	1	0	5	0	4	0	0	10	2	1	2	0	1	1	0	1	5	0	0	3	1	3	15	0	2	1	0	3	0	0	0	2	0	0	0	2	2	3	1	2	0	0	0	2	0	1	4	1	3	2	0	0	0	2	3	0	1	1	3	1	3	5	0	5	0	1	0	4	5	2	0	0	5	0	0	7	1	0	0	1	1	2	5	1	0	0	0	0	1	0	2	0	2	3	0	0	0	1	0	0	1	0	0	0	0	0	0	0	0	2	2	0	0	1	0	0	0	50	0	0	1	2	0	1	0	0	3	0	0	0	2	0	0	1	2	0	1	1	0	0	0	1	0	0	0	1	0	0	0	1	0	1	2	0	1	0	0	0	0	0	0	1	0	0	2	0	4	0	1	1	0	0	0	1	0	0	0	0	0	3	0	1	1	0	0	0	0	0	0	0	2	0	1	0	0	1	0	0	0	0	0	0	1	0	0	0	0	0	0	0	1	0	1	0	2	1	2	2	0	7	0	1	0	5	0	0	0	0	0	0	0	2	0	2	0	2	3	1	0	0	1	0	1	5	1	2	1	6	1	0	0	0	0	2	0	0	7	2	4	9	1	0	0	1	0	0	1	0	1	4	5	2	1	1	8	0	1	1	2	0	0	4	1	2	4	0	3	0	0	2	1	0	0	0	1	0	0	0	0	0	0	1	4	0	1	0	0	0	1	0	0	3	0	0	3	2	20	0	3	2	0	0	12	0	0	0	0	2	0	1	0	0	3	0	2	0	0	3	0	0	2	1	2	7	2	1	2	3	3	2	1	1	2	0	1	0	0	1	1	3	1	1	1	0	0	0	1	6	2	7	8	4	2	0	5	0	6	5	0	0	3	2	2	1	0	1	7	0	0	0	2	0	3	3	2	0	0	1	0	1	4	0	4	0	2	0	0	0	1	1	0	0	0	0	4	1	1	1	2	1	0	0	0	0	1	1	2	10	3	2	0	3	0	2	0	7	2	10	7	11	0	1	0	1	0	3	1	0	0	2	2	0	0	9	9	2	2	1	1	0	6	2	1	0	0	2	2	3	2	1	5	3	0	9	0	6	1	5	1	3	5	3	0	0	0	0	1	5	2	1	0	4	1	1	0	4	0	3	1	0	0	2	0	0	0	0	1	0	2	1	1	2	1	2	0	0	0	0	0	0	0	0	2	1	0	1	0	0	0	1	4	7	2	0	0	11	2	105	0	3	2	0	0	0	1	0	1	1	1	0	7	0	0	0	2	0	1	0	0	0	0	0	0	0	2	1	1	2	0	0	0	1	0	1	1	0	0	0	4	0	0	0	0	4	1	0	0	1	0	0	0	2	2	1	0	0	0	0	0	1	0	0	0	0	0	0	0	0	0	0	0	1	0	0	0	5	0	0	0	0	0	1	0	1	1	1	1	0	0	0	1	1	0	0	0	6	1	1	0	1	1	1	1	0	5	0	1	2	7	0	0	1	0	2	0	0	0	1	0	0	0	0	0	0	0	0	0	0	0	0	0	0	0	0	1	0	0	2	1	0	2	8	0	8	0	1	5	7	1	0	1	0	0	2	4	3	0	0	0	0	0	3	2	0	0	2	0	0	0	4	1	0	0	0	0	6	2	2	0	0	0	0	1	0	0	1	2	0	1	0	0	0	1	2	0	0	0	0	0	3	4	2	1	0	2	3	0	0	0	0	0	1	0	0	1	0	0	3	0	3	8	1	4	0	1	0	0	0	1	1	1	0	0	0	3	5	0	0	0	1	0	1	1	1	2	1	0	3	3	1	1	0	0	8	9	0	0	0	0	0	9	0	1	1	0	0	0	0	1	2	0	0	0	0	0	0	0	0	1	0	0	0	0	0	1	0	0	0	0	0	0	0	0	0	2	0	2	0	0	10	0	1	0	0	0	0	0	0	6	15	0	0	5	1	0	1	0	0	0	4	0	1	0	1	0	0	1	1	0	0	0	0	1	1	2	1	0	1	1	3	0	1	0	0	0	0	0	0	0	2	0	0	0	0	0	0	0	0	0	0	4	0	0	0	1	3	0	0	0	0	0	0	0	1	1	0	0	2	0	1	1	1	0	1	1	0	0	1	0	0	4	0	1	0	0	0	0	1	0	0	1	0	0	0	1	0	2	0	5	2	0	0	0	0	0	1	0	2	0	0	2	0	0	6	2	0	0	0	0	4	0	0	0	1	1	0	0	0	3	0	1	3	0	0	1	0	0	0	3	1	1	0	1	1	0	1	0	0	1	3	0	0	0	0	2	0	0	0	0	0	0	0	1	0	0	4	2	0	0	0	0	2	0	1	0	0	1	0	0	0	0	0	0	1	0	0	0	0	0	1	0	0	0	3	0	1	0	3	0	1	0	0	0	1	0	0	0	1	0	0	0	0	0	0	0	0	0	0	0	2	0	0	0	0	0	0	0	1	0	1	2	0	0	3	0	0	0	7	0	0	0	0	0	6	0	1	0	2	3	3	0	1	0	0	0	0	0	2	0	0	0	0	0	0	0	1	0	0	0	0	0	0	1	0	1	2	0	0	0	1	0	0	0	3	0	0	1	1	0	0	1	0	0	0	0	0	1	0	0	3	0	0	0	2	0	1	1	0	0	5	2	0	0	0	0	0	0	0	0	0	0	0	0	1	0	0	0	0	0	0	0	0	0	0	0	0	0	0	0	0	0	0	0	0	0	0	0	1	0	0	0	0	0	0	0	1	0	0	0	0	0	0	0	0	0	0	0	0	1	0	0	0	1	0	0	1	2	0	0	0	0	0	0	0	0	0	0	0	0	0	0	0	0	0	0	0	0	0	0	0	0	1	0	0	0	0	0	2	3	0	0	0	0	0	0	0	0	0	0	0	0	0	0	0	0	1	0	0	1	0	0	0	0	0	0	1	6	1	0	0	0	2	0	0	0	0	6	0	0	0	0	0	0	4	0	0	0	4	0	2	0	0	3	0	0	0	1	0	0	1	0	1	0	0	0	0	0	1	0	0	0	0	1	0	3	0	0	15	0	0	0	0	2	0	12	4	0	0	0	2	0	0	1	0	0	0	1	3	0	3	0	2	0	0	1	0	0	0	0	3	0	0	6	1	1	1	0	2	0	0	2	0	0	3	2	0	1	9	0	0	0	2	0	0	0	0	0	1	0	2	1	0	0	0	5	1	0	0	0	1	0	0	2	0	0	1	0	1	0	0	1	0	1	0	1	1	2	0	0	0	0	1	0	1	0	0	0	0	0	0	0	0	0	0	0	0	0	0	0	0	1	0	0	1	0	0	0	0	1	1	0	6	1	0	1	1	0	1	0	0	0	0	0	0	2	1	0	1	0	0	0	0	0	0	0	0	0	2	0	0	0	1	0	0	0	1	0	0	1	0	0	0	0	0	0	1	0	0	0	1	0	0	0	0	0	0	4	5	0	0	0	0	0	1	0	0	0	1	1	0	0	2	0	2	0	0	1	0	0	1	1	1	0	0	0	1	0	0	17	0	0	0	0	0	2	0	0	0	0	0	0	0	2	0	0	1	0	0	0	0	1	0	0	0	0	1	0	0	0	0	0	1	0	0	0	0	0	0	0	1	0	0	0	0	0	0	0	0	0	0	0	1	0	0	0	0	0	0	0	1	1	0	0	1	0	0	1	0	0	0	0	0	0	0	3	2	0	0	0	0	0	0	0	0	1	1	0	0	0	0	0	1	0	0	0	1	0	0	0	0	0	0	1	0	2	0	1	0	0	0	0	0	0	0	0	0	0	0	1	0	0	0	0	0	0	0	0	0	0	0	0	0	1	0	0	0	1	0	0	0	0	0	0	1	0	0	1	0	0	2	0	0	0	0	0	0	0	3	1	0	0	0	0	0	0	0	0	0	0	0	0	0	0	0	0	0	3	1	0	0	0	0	1	0	0	0	0	0	0	0	0	0	0	0	0	0	0	1	0	0	0	0	0	0	0	0	0	2	0	0	0	0	0	0	3	0	2	0	0	0	1	0	0	0	0	0	2	1	0	0	4	2	0	0	0	10	1	0	2	0	1	0	5	0	0	0	0	0	3	0	1	0	0	1	0	2	0	0	0	1	2	0	0	0	0	0	0	1	0	0	0	0	0	0	0	0	0	3	0	0	0	0	2	2	2	0	0	6	3	0	0	0	0	0	0	7	6	0	0	0	0	0	0	0	0	0	0	1	0	1	0	0	0	0	3	0	0	0	3	0	0	0	0	0	2	0	0	0	0	0	1	0	0	0	0	0	0	0	0	1	0	1	0	0	0	0	3	0	0	0	0	0	0	0	1	0	0	0	1	0	0	0	1	0	0	0	5	0	0	0	0	3	1	2	0	0	11	0	1	3	0	0	0	0	0	0	0	0	0	0	0	0	4	0	0	1	0	0	0	0	0	0	0	1	3	0	0	1	0	0	2	0	0	0	0	0	0	1	0	0	0	8	1	0	0	0	1	0	0	0	0	0	1	0	0	0	7	1	0	1	0	2	0	0	3	0	3	0	0	0	0	0	0	1	4	0	1	0	0	0	5	0	0	0	3	0	0	1	0	0	0	0	0	0	0	0	0	1	0	0	0	0	0	1	1	0	1	1	1	2	0	0	0	0	0	5	5	0	0	0	2	0	1	0	0	1	0	0	0	2	1	3	0	1	0	2	1	3	4	0	0	0	0	1	0	4	0	0	7	9	1	0	0	4	1	2	1	0	4	0	0	8	1	4	1	1	0	0	5	0	1	2	0	0	0	0	2	0	1	1	4	0	0	0	1	13	0	14	4	0	0	0	4	1	0	1	0	3	0	2	1	0	0	0	0	0	10	5	1	0	0	1	0	0	0	0	10	0	0	0	4	2	0	0	0	0	0	13	1	3	0	0	0	1	0	0	0	1	0	1	0	1	0	0	0	0	0	0	0	1	0	2	3	7	8	1	14	4	0	4	1	0	3	0	3	6	0	0	0	11	0	3	10	0	0	2	1	0	0	1	1	0	0	0	0	0	0	0	6	1	5	1	1	0	0	1	11	4	0	1	0	5	0	0	0	3	0	0	0	0	0	0	0	5	0	0	2	2	1	0	10	2	0	0	0	1	0	2	0	1	0	0	6	0	0	1	1	0	0	0	2	0	1	2	0	0	0	0	0	1	3	3	0	2	0	0	3	1	0	0	1	0	3	5	2	0	0	0	5	0	3	0	0	0	0	0	0	1	0	0	0	0	1	1	8	0	0	1	1	2	0	0	2	0	1	1	0	1	1	0	0	0	1	0	0	1	0	0	0	0	0	6	1	0	0	0	1	0	0	2	0	2	0	0	0	1	1	1	2	0	0	0	0	0	0	0	0	0	0	0	0	0	0	0	0	0	0	0	0	0	0	0	0	0	0	0	0	0	0	0	0	0	0	0	0	0	0	0	0	0	0	0	0	0	0	0	1	0	0	0	0	0	0	0	0	0	0	0	0	0	0	0	0	0	0	0	2	0	3	1	0	0	0	0	0	0	0	1	0	0	0	1	0	0	0	1	1	0	0	1	1	1	0	0	0	0	0	0	0	1	0	0	0	0	0	1	0	0	0	0	4	0	0	0	0	0	1	0	0	1	0	0	0	0	0	2	2	0	0	2	0	10	7	0	0	2	0	3	1	0	5	7	0	0	0	1	0	0	0	0	0	1	2	0	1	0	0	0	0	0	0	5	0	0	0	0	0	0	0	0	0	3	0	0	0	0	0	3	0	0	0	0	0	0	0	1	0	1	0	0	0	0	0	1	1	0	0	0	2	0	0	0	2	0	0	3	0	0	0	0	1	1	0	1	0	3	0	0	0	0	2	0	0	2	0	0	0	0	1	2	1	0	0	0	0	0	0	0	0	0	0	0	0	0	0	0	0	0	0	1	0	0	0	0	0	0	0	0	0	0	0	0	0	0	0	1	0	1	0	0	0	0	0	1	0	0	0	5	0	0	0	0	0	0	0	0	3	0	1	0	0	0	0	0	0	0	0	0	0	0	1	19	0	0	3	4	0	0	1	2	0	1	0	7	0	2	0	1	1	4	1	5	0	1	13	0	0	0	6	3	3	0	8	0	0	1	0	0	0	0	1	2	4	0	6	3	0	0	0	0	0	0	0	0	1	0	0	1	0	4	5	0	0	0	0	0	0	5	1	0	1	0	0	2	5	4	0	3	0	0	1	11	0	0	0	21	2	0	2	0	0	2	0	8	1	0	3	0	6	2	0	1	0	2	0	2	0	1	1	0	0	1	3	1	0	0	0	0	3	0	8	1	0	1	0	1	0	3	0	0	1	0	3	0	0	4	0	0	2	0	0	0	0	0	0	0	0	0	2	0	0	0	1	0	0	0	0	0	0	0	0	0	0	0	0	0	0	0	0	0	0	0	2	0	5	1	0	0	1	0	1	0	0	0	0	0	7	0	0	0	0	0	0	0	0	0	0	0	0	0	0	0	0	3	3	2	0	0	0	0	0	0	0	0	0	0	0	0	2	0	0	0	0	0	0	0	1	4	4	0	0	2	0	2	0	0	1	15	0	1	6	0	0	4	0	0	0	3	7	0	0	1	0	0	1	0	1	0	1	0	1	0	1	0	1	1	0	0	9	0	6	0	8	0	1	0	0	8	0	2	0	5	0	4	0	0	0	0	0	0	0	0	0	0	0	1	19	3	1	1	0	0	0	1	3	0	0	3	0	0	0	0	2	0	0	1	0	0	1	0	0	0	0	0	0	0	0	0	1	1	0	3	2	0	0	0	0	2	0	1	0	0	0	0	0	2	0	0	0	0	0	4	1	3	0	0	0	0	0	1	0	2	0	0	0	0	1	1	2	1	1	0	1	1	0	0	0	1	0	0	0	0	0	0	2	1	0	0	0	0	1	0	0	0	0	0	0	0	0	0	0	0	1	0	0	0	0	1	0	1	0	0	0	0	0	0	2	0	0	0	0	0	0	0	0	0	0	0	0	0	0	0	0	1	0	0	0	0	0	0	0	0	0	0	0	2	0	0	2	0	1	0	0	0	0	1	0	0	1	0	0	0	0	0	0	0	0	2	0	1	0	0	0	0	6	0	0	0	0	0	1	0	1	0	0	0	1	0	0	0	0	9	4	0	0	1	0	0	0	0	2	1	0	1	0	0	1	0	0	1	1	0	0	2	0	0	0	0	2	0	0	2	0	0	0	1	0	0	0	0	0	0	0	0	0	0	1	0	0	0	0	0	0	1	0	0	0	0	0	0	0	0	1	1	0	0	0	0	0	0	0	2	0	0	0	0	0	0	0	0	1	0	3	0	0	0	1	0	1	1	0	0	0	0	0	0	0	0	0	0	0	0	0	0	0	0	5	0	0	0	0	0	0	0	0	0	0	1	0	0	0	0	0	0	0	0	0	0	0	0	0	0	0	0	0	0	0	0	0	0	0	0	0	0	0	0	0	0	0	0	1	0	0	0	0	0	4	0	0	0	0	0	0	0	0	0	1	0	0	0	0	0	0	0	0	0	0	2	0	0	0	0	0	0	0	0	0	0	0	0	0	0	0	0	1	0	0	0	0	0	0	0	0	4	0	0	0	0	0	0	0	1	0	0	0	1	4	0	0	0	0	0	0	0	2	1	0	0	0	1	0	0	0	0	0	0	1	3	0	0	0	0	0	0	0	1	0	0	0	0	0	0	0	0	0	0	0	0	0	0	0	0	0	0	2	0	0	1	0	0	0	0	0	0	0	2	0	0	0	0	0	0	5	0	0	0	0	1	0	0	0	0	0	0	0	0	0	1	1	0	0	0	0	0	0	3	0	0	0	0	0	0	1	0	0	0	0	1	0	0	0	1	0	0	1	2	0	0	0	1	2	0	1	1	0	2	1	2	2	1	0	1	0	3	1	0	1	0	1	0	0	1	1	0	0	0	0	1	1	1	0	3	3	3	0	0	0	0	0	0	1	2	0	0	3	0	2	0	0	0	2	0	3	0	2	0	4	0	4	0	0	4	0	2	3	1	0	0	3	3	0	1	3	1	2	3	6	0	2	0	0	1	0	0	0	1	2	5	0	1	1	2	0	0	3	2	0	0	2	2	0	0	0	2	0	2	0	3	1	0	0	6	0	1	0	0	0	1	2	1	0	0	0	1	1	4	1	0	0	1	1	3	0	0	0	2	0	3	0	0	0	0	0	0	0	2	0	5	0	0	0	0	0	0	1	1	0	0	0	0	3	0	0	0	0	0	0	0	0	0	0	0	0	0	0	0	0	0	0	0	1	0	0	0	0	0	0	0	0	0	1	1	0	1	1	0	0	0	0	0	0	0	0	2	2	0	1	2	1	0	0	1	0	0	0	0	0	0	1	0	0	0	0	0	0	0	0	0	5	0	2	0	0	0	0	2	0	6	9	2	0	0	0	0	0	0	0	1	0	2	1	2	0	1	0	0	2	0	2	0	2	1	2	4	1	4	2	0	0	0	4	0	3	2	1	3	1	3	2	0	1	1	1	3	0	0	0	0	0	0	1	0	0	0	0	4	0	0	2	0	1	2	1	0	0	0	0	1	1	0	0	1	5	0	0	0	1	2	0	0	0	3	0	1	0	0	0	2	0	0	0	0	0	0	0	0	0	0	0	0	1	2	0	0	0	0	0	0	1	0	0	0	3	0	0	0	1	0	1	0	0	0	0	0	0	0	0	1	1	0	1	4	0	1	0	0	0	0	0	0	1	0	0	0	0	1	0	0	0	0	0	1	1	0	0	0	2	3	0	1	0	0	9	1	0	0	1	0	0	0	0	0	3	0	0	0	1	0	0	0	3	0	1	0	0	1	0	0	0	0	0	0	0	0	1	0	1	0	0	0	0	0	0	0	0	0	0	0	0	0	0	0	0	0	0	0	0	0	0	0	0	0	0	0	0	0	0	2	1	0	0	0	1	0	0	0	0	1	0	0	0	0	0	0	0	0	0	1	0	0	4	0	0	0	0	0	0	0	0	0	0	0	1	0	0	0	0	0	0	1	0	0	0	0	0	0	0	0	0	0	0	0	0	0	1	0	0	0	0	0	0	0	0	0	1	0	0	0	0	0	0	0	0	0	0	0	0	0	0	0	0	0	1	0	0	0	0	0	1	0	0	0	0	0	0	0	0	0	0	0	0	0	0	0	0	0	0	0	0	1	0	0	0	0	0	0	0	2	0	0	0	0	0	0	0	0	0	1	0	0	0	0	1	0	0	0	0	0	2	1	0	0	0	2	2	2	5	2	4	1	0	8	12	4	8	6	1	30	9	0	4	0	3	1	0	10	3	0	8	11	8	0	3	0	3	3	2	0	2	1	0	2	0	1	0	0	0	0	3	3	0	3	1	4	1	10	0	0	8	0	2	1	1	0	0	4	2	3	2	2	1	2	0	1	4	6	0	5	1	1	0	6	1	0	1	0	1	1	5	1	8	1	0	1	3	0	1	13	1	1	1	0	5	1	0	0	5	5	5	0	1	4	1	1	0	8	2	0	4	2	0	0	2	1	2	1	3	1	1	0	0	0	1	2	1	1	0	0	0	0	0	0	0	0	0	0	2	0	1	2	0	4	4	0	1	1	5	0	2	4	3	4	6	0	1	10	6	1	1	4	0	3	1	2	2	0	0	0	0	1	1	0	5	0	1	1	4	2	0	1	1	0	0	0	35	2	0	0	0	0	1	0	1	2	0	1	0	0	0	2	0	2	5	0	0	0	0	5	20	0	0	0	1	3	5	1	0	1	2	0	1	1	0	1	1	1	0	11	0	2	1	0	6	0	0	0	0	2	0	0	0	0	4	0	0	0	0	0	4	0	0	0	0	0	4	0	0	0	0	0	1	0	0	0	3	0	1	0	0	0	1	2	0	0	0	0	0	0	0	1	0	0	0	0	0	0	0	0	0	0	0	0	1	0	0	0	1	0	1	1	0	0	0	0	0	0	0	0	1	1	0	0	0	0	0	0	1	1	0	0	0	1	0	0	0	2	0	4	5	0	0	0	0	1	0	3	0	0	0	0	0	2	2	0	1	2	1	0	1	0	0	1	0	0	0	0	0	0	0	0	0	0	0	2	0	0	0	0	1	1	1	1	0	2	0	0	0	1	1	1	0	0	0	0	1	0	0	0	0	0	0	0	0	0	0	0	0	0	0	0	0	0	2	0	0	0	0	0	0	1	0	0	0	1	0	3	0	1	1	1	0	4	0	1	1	0	0	0	0	0	0	0	0	0	1	1	0	1	0	1	0	0	0	0	0	1	0	0	1	1	1	0	0	0	0	0	0	1	0	0	0	0	0	1	0	0	0	1	0	0	1	0	2	0	0	4	1	0	0	1	0	0	1	0	0	0	5	0	0	1	0	0	0	0	0	1	0	0	0	0	1	0	0	0	0	0	0	0	0	0	0	0	0	0	0	1	0	0	0	0	0	0	0	0	0	0	0	0	0	0	0	0	0	0	0	1	0	0	0	0	0	0	0	0	0	0	0	1	0	1	0	0	0	1	0	0	0	0	0	0	0	0	0	0	0	0	0	0	0	0	0	0	0	0	0	0	1	1	0	0	0	0	0	0	0	1	1	0	0	0	1	0	0	0	0	0	0	0	1	0	0	1	1	1	0	0	0	0	0	0	1	0	0	0	1	1	0	0	1	0	0	0	0	0	0	0	0	0	0	0	0	0	0	0	0	0	0	0	0	0	0	1	0	0	0	0	1	1	0	0	0	0	1	0	0	0	0	0	0	2	1	1	2	0	1	0	3	0	0	0	0	0	0	0	0	0	0	0	0	0	0	0	0	0	0	0	0	0	0	4	0	0	0	0	0	0	0	0	1	0	0	0	0	0	0	0	0	0	0	0	0	1	2	0	0	1	0	0	0	0	0	0	0	0	0	0	0	0	0	0	0	0	0	0	0	0	0	0	0	0	0	0	0	0	0	0	0	0	0	1	2	0	0	0	0	0	1	1	0	0	1	0	0	1	1	0	0	0	0	0	0	0	1	0	0	0	0	2	1	0	4	0	0	0	1	0	0	0	1	0	0	1	0	0	0	0	1	0	1	0	0	0	0	1	0	0	0	0	0	0	0	0	0	0	1	0	0	0	0	0	1	1	0	0	0	0	0	3	0	0	1	0	0	0	0	0	1	0	0	0	0	1	0	0	0	0	0	0	0	0	0	0	0	0	0	0	0	0	0	0	0	1	1	0	2	0	0	0	0	2	0	0	0	0	1	0	0	0	0	0	1	0	0	0	1	1	0	0	0	0	0	0	0	0	1	0	0	0	0	10	0	0	0	0	0	0	0	0	0	0	0	0	2	1	0	0	0	0	0	0	0	0	1	0	0	4	1	0	0	0	0	0	2	0	0	1	0	1	0	0	2	0	0	0	0	0	0	0	1	0	0	0	0	0	0	0	0	0	0	0	0	0	0	0	0	0	0	0	0	0	0	0	0	0	0	1	0	0	0	0	0	0	0	0	2	0	0	0	0	0	0	0	0	0	1	0	1	1	0	0	1	0	2	0	0	0	0	0	0	1	0	1	0	0	0	0	0	0	0	1	0	0	0	0	0	0	1	0	0	0	0	0	1	0	1	0	0	0	0	1	0	0	0	1	0	0	0	2	0	0	1	0	0	0	0	1	1	1	0	0	0	2	0	0	0	0	0	0	0	1	0	0	0	0	0	0	0	0	0	0	0	0	0	0	0	0	0	0	0	1	0	0	1	0	0	3	0	0	0	0	0	0	0	0	0	0	0	0	2	2	0	0	0	0	0	0	0	0	0	0	0	0	0	0	0	0	0	0	0	0	0	0	1	0	2	0	3	0	0	0	0	0	0	0	0	0	0	0	0	3	0	0	0	1	0	0	0	0	0	0	0	0	0	0	0	0	1	0	0	0	0	0	0	0	0	0	0	0	0	0	0	0	0	0	0	0	0	0	1	0	1	0	0	0	0	0	0	0	0	0	0	2	0	0	1	0	0	0	0	0	0	0	0	0	1	0	0	0	0	0	0	0	0	0	0	0	0	0	0	0	0	0	0	0	0	1	0	0	0	0	0	0	0	0	0	0	0	0	1	0	0	0	0	0	0	6	0	0	0	0	0	0	0	0	0	0	0	0	0	0	0	2	0	0	0	0	0	1	0	0	0	1	1	0	1	0	0	4	1	1	0	0	0	2	0	0	0	0	0	0	1	0	0	0	1	0	0	0	0	0	0	0	0	0	0	0	1	0	0	1	0	1	0	1	0	2	1	0	0	1	0	0	0	0	8	4	0	1	1	2	0	0	0	1	1	0	1	5	2	0	1	0	2	0	2	0	0	0	2	1	1	0	1	0	0	1	0	0	0	0	0	0	2	4	0	0	0	1	1	2	0	1	1	0	0	0	1	1	0	0	1	0	0	1	1	0	0	0	0	2	0	1	1	0	2	0	0	0	0	0	0	0	3	1	0	0	1	1	0	0	0	1	4	4	0	1	0	0	0	0	0	0	2	1	0	0	0	0	2	3	5	0	0	0	1	0	2	0	2	0	1	0	3	0	2	0	0	0	1	0	0	0	1	1	1	0	1	0	0	0	0	0	0	0	0	4	0	0	0	1	0	3	0	1	0	0	0	0	1	1	1	0	0	1	0	4	3	10	0	0	0	1	1	0	0	1	0	1	0	4	1	3	0	0	7	0	5	0	0	1	0	10	0	1	0	3	0	1	2	0	0	0	0	3	1	2	0	3	0	1	0	1	0	1	1	0	4	0	1	0	4	0	0	8	7	0	0	0	1	1	3	1	0	0	0	1	1	0	0	1	3	0	8	1	0	1	7	0	0	3	0	9	0	0	0	1	0	0	0	1	0	0	2	0	0	0	1	0	1	1	1	0	1	1	0	6	0	0	15	1	3	0	1	1	0	5	0	2	1	1	1	3	1	0	3	0	0	1	1	2	0	0	0	0	0	0	1	0	0	0	0	0	2	0	0	0	0	0	1	0	0	0	0	0	1	0	0	0	0	0	0	0	0	0	0	0	0	0	0	0	0	0	1	0	1	0	0	0	0	0	0	1	0	0	1	0	0	0	0	0	1	0	2	0	0	0	0	0	0	0	0	0	0	1	0	0	3	0	0	0	0	0	0	0	0	0	2	0	1	1	2	5	1	3	0	1	0	2	0	0	0	0	1	0	1	1	0	0	3	1	0	0	0	0	1	1	1	0	0	0	0	0	0	0	0	0	0	0	0	1	0	2	0	0	0	0	1	1	2	1	1	2	1	0	0	0	0	0	0	0	0	2	0	1	1	1	0	0	0	3	0	4	1	0	0	0	0	0	1	0	0	0	0	0	3	0	0	0	2	0	0	0	0	3	0	0	4	4	0	4	0	0	1	0	0	0	0	0	1	1	1	0	0	4	0	0	1	0	3	0	0	0	0	6	2	2	0	0	2	1	0	0	3	0	1	0	0	2	0	0	0	0	0	1	0	6	2	0	0	0	0	0	1	0	0	0	0	3	1	0	0	0	1	1	0	0	7	0	1	1	0	0	0	15	0	1	4	0	0	0	8	1	6	0	0	0	0	0	0	1	0	1	0	1	2	0	1	0	0	3	9	1	0	0	3	0	1	0	0	0	6	2	1	0	0	0	1	0	2	0	1	2	0	0	1	1	0	0	0	0	0	0	1	2	0	0	0	4	3	1	0	0	2	0	0	0	1	4	0	0	0	2	0	0	0	0	0	2	0	3	0	0	0	2	0	0	0	0	0	7	0	0	0	0	1	0	0	0	1	0	0	1	0	0	1	3	0	0	0	0	0	0	5	0	0	3	1	0	0	0	0	0	1	0	0	0	0	0	0	3	0	1	91	0	6	0	0	0	2	0	0	0	0	0	6	1	0	5	2	0	1	15	0	0	0	0	0	0	5	0	0	1	0	0	0	0	1	0	8	0	6	6	0	0	0	0	0	0	0	0	0	3	1	0	0	5	0	0	0	0	0	0	3	0	1	2	0	0	0	0	0	0	0	3	3	0	0	0	0	0	0	0	0	0	1	0	0	15	1	0	1	0	0	0	0	1	0	0	1	2	3	0	0	0	0	0	0	0	0	0	0	0	0	0	0	0	0	0	0	0	0	0	0	0	0	0	0	0	0	0	0	0	0	0	0	0	0	0	0	0	0	0	0	0	0	0	0	0	0	0	0	0	1	0	0	0	0	0	0	0	0	0	0	0	0	1	0	0	0	0	0	0	0	0	0	0	0	0	0	0	0	0	0	0	0	0	0	0	0	0	0	0	0	0	0	1	0	0	0	0	0	0	0	0	0	0	0	0	0	0	0	0	0	0	0	0	0	0	0	0	0	0	0	0	0	0	0	0	0	0	0	0	0	0	0	0	0	0	0	0	0	0	0	0	0	0	0	0	0	1	0	0	4	1	0	0	0	0	0	0	0	0	0	9	0	0	1	0	0	0	0	12	0	0	1	0	0	0	0	0	0	0	1	0	0	0	0	7	2	4	0	0	3	0	0	0	0	0	0	0	0	0	0	1	0	17	0	0	0	0	0	0	0	0	0	0	0	0	1	0	0	0	1	0	4	0	9	3	0	0	0	10	0	2	108	0	0	0	0	0	0	0	0	0	0	0	0	0	0	0	0	0	0	0	0	1	0	0	0	0	0	0	0	0	2	0	2
chr1	1014083	1014084	AG	+	0	0	1	0	0	0	0	0	0	0	0	0	0	0	0	0	0	0	0	0	0	0	0	0	0	0	0	0	0	0	0	0	0	0	1	0	0	0	0	2	0	0	0	1	1	0	0	0	0	0	0	1	1	0	0	0	0	0	0	0	0	1	0	0	0	0	0	1	0	0	0	0	0	0	0	0	0	0	0	0	0	0	0	0	0	0	0	0	2	0	0	0	0	0	0	0	2	0	0	1	1	0	0	0	0	0	0	0	0	0	1	0	0	0	0	0	0	0	0	1	0	0	0	0	0	0	0	1	0	0	1	1	0	0	0	0	0	0	0	2	0	0	0	1	0	0	0	1	0	0	0	0	0	0	0	0	0	0	0	0	0	0	0	0	0	0	0	0	0	0	0	0	0	0	0	0	0	0	0	0	0	0	0	0	0	0	0	0	0	0	0	0	0	0	0	0	0	0	0	0	0	0	0	0	0	0	0	0	0	0	0	0	0	0	0	0	0	0	0	0	0	0	0	0	0	0	0	0	0	0	0	0	0	0	0	0	0	0	1	1	0	0	0	0	0	0	0	0	0	0	0	0	1	0	1	0	0	0	0	0	0	0	0	1	0	0	0	0	0	0	0	0	0	0	0	0	1	0	0	0	0	0	0	0	0	0	0	0	0	0	0	0	0	0	0	0	0	0	0	0	0	0	0	0	1	0	0	0	0	0	1	0	0	0	0	0	0	1	2	0	0	0	1	0	0	0	0	0	1	0	0	0	0	0	0	0	0	0	0	1	0	0	0	0	0	0	0	0	0	0	0	0	0	0	0	0	0	0	0	5	0	0	2	1	0	0	1	0	0	1	0	0	0	1	1	1	0	0	0	2	0	0	0	0	2	6	0	1	0	0	0	0	0	0	0	0	5	0	0	0	0	1	1	0	0	1	0	0	0	1	1	0	0	1	0	0	0	0	2	1	0	1	0	0	0	0	0	0	0	0	3	0	0	0	0	0	1	0	1	0	0	0	0	0	0	0	8	5	1	0	0	0	3	0	0	1	0	0	0	0	3	0	0	1	2	1	0	0	2	0	0	1	0	0	0	1	2	1	0	0	0	0	1	0	0	0	0	0	0	0	0	0	0	0	0	1	0	0	0	1	0	0	4	0	0	0	2	1	0	1	0	0	0	4	0	4	0	0	0	0	0	0	0	1	0	0	0	0	0	0	0	1	0	0	0	0	2	0	0	2	0	1	1	1	0	2	0	3	8	0	1	0	0	2	0	0	0	0	0	0	0	0	0	0	0	0	0	0	0	0	0	0	0	0	0	0	0	0	0	0	0	1	2	0	0	0	0	0	0	0	0	0	1	0	0	1	0	0	0	0	0	0	0	0	0	0	1	0	0	0	0	0	1	0	0	0	0	0	1	0	0	0	0	0	0	0	0	0	0	0	0	0	0	0	0	8	0	0	0	0	0	0	0	0	0	0	0	0	0	1	0	0	0	0	0	0	0	0	0	0	0	0	0	0	0	0	0	0	0	0	0	0	0	0	0	0	0	0	0	0	0	0	0	0	0	0	0	0	0	0	0	0	0	0	0	0	0	0	0	0	1	0	0	0	0	0	0	0	0	0	0	0	0	0	0	0	0	0	0	0	0	0	0	0	0	0	0	0	0	0	0	0	0	0	0	0	2	0	0	0	0	0	0	0	0	0	0	1	1	0	0	2	0	1	0	1	0	0	3	1	0	0	0	0	0	0	1	1	0	0	0	0	0	2	3	0	0	1	0	0	0	0	0	2	1	0	0	0	0	2	0	0	1	1	2	0	0	0	0	1	1	0	2	2	4	1	0	0	0	0	0	0	0	0	2	0	7	0	0	0	0	0	0	0	0	0	0	0	5	0	0	0	0	1	0	0	0	5	0	2	0	2	0	0	0	0	0	0	0	0	0	0	0	0	0	0	0	0	0	1	1	0	0	1	0	1	0	0	0	0	0	1	0	0	2	0	0	0	0	0	0	0	1	1	0	0	0	2	0	0	0	0	0	0	0	0	0	0	0	1	0	1	3	0	0	0	0	0	0	0	0	0	1	1	0	0	0	0	0	0	0	0	0	0	0	1	0	0	0	0	1	1	5	0	0	0	0	0	1	0	0	0	0	0	0	0	0	0	0	1	0	0	0	0	1	0	3	1	3	0	0	2	4	2	0	1	0	0	0	1	0	0	0	3	0	0	0	0	0	0	1	1	0	0	0	0	1	0	1	0	0	0	2	0	0	0	1	0	2	0	2	8	0	5	0	4	0	0	0	2	0	0	4	0	0	0	0	0	0	1	0	0	0	1	0	0	0	0	0	0	1	3	0	0	0	0	7	0	1	0	0	1	0	3	0	1	0	0	0	0	0	0	0	0	0	0	0	0	0	0	0	0	0	0	0	0	0	0	2	1	0	0	0	0	0	0	2	0	0	0	0	0	0	0	0	0	0	1	0	0	0	0	0	5	0	0	0	0	0	0	0	0	0	0	0	0	0	0	0	0	0	1	0	0	0	1	0	0	0	0	0	0	3	0	0	2	0	3	0	0	0	0	0	0	0	0	1	0	0	2	0	0	3	0	0	1	0	0	1	4	2	0	0	0	0	3	0	0	0	0	0	0	0	1	0	1	0	3	2	0	6	0	1	0	5	3	0	1	2	0	0	0	0	0	0	1	1	6	0	0	2	1	0	0	3	1	3	1	1	0	1	0	5	1	0	0	0	0	0	3	2	1	0	2	1	0	5	2	0	4	1	13	0	0	4	7	1	0	0	1	0	0	0	2	0	0	0	0	1	1	3	0	1	0	0	0	6	0	2	1	0	6	0	0	1	0	1	0	0	0	1	0	0	1	0	1	2	0	7	2	0	1	0	0	0	4	0	1	0	0	0	1	1	0	0	0	0	1	0	0	1	0	1	0	3	1	0	0	0	0	0	10	0	1	0	4	1	0	0	0	0	0	0	0	0	0	0	1	0	0	0	0	0	0	2	0	0	1	0	1	1	0	0	1	0	2	0	1	0	0	0	0	0	0	0	0	0	2	0	0	0	0	0	1	0	0	2	0	0	1	1	0	4	0	0	1	0	4	0	1	0	0	0	7	0	0	0	0	0	0	0	0	2	0	0	0	0	0	1	5	0	1	0	1	2	0	4	4	6	1	0	1	0	1	0	0	0	1	0	16	0	0	1	2	2	0	0	0	0	0	0	0	1	0	0	0	0	1	1	1	0	0	0	1	0	13	0	0	0	0	0	0	0	2	1	0	0	0	0	0	1	0	0	0	1	0	3	0	0	0	1	0	1	0	0	2	0	0	0	1	0	0	1	0	0	0	0	0	0	0	0	0	0	0	0	0	0	0	1	0	0	1	1	3	0	1	0	1	0	0	0	0	5	0	2	0	0	0	5	0	0	0	1	0	0	1	1	0	3	0	0	1	0	0	0	0	1	0	1	1	0	0	1	0	0	0	0	0	0	3	1	1	2	0	1	1	0	0	1	4	0	67	0	0	0	1	2	0	0	0	0	1	0	0	0	1	0	0	1	0	0	1	0	0	0	1	1	0	0	0	0	0	0	0	1	1	0	2	1	0	0	0	0	1	0	0	0	0	1	2	0	0	0	0	0	1	1	0	0	0	1	1	0	0	0	0	0	1	0	0	0	0	0	0	0	0	1	1	0	0	0	0	0	0	1	65	0	0	1	0	1	0	1	0	0	0	0	1	0	0	0	0	1	1	0	1	0	0	0	0	2	2	1	1	0	1	0	1	0	2	1	0	1	0	3	0	0	0	0	1	0	1	1	0	1	0	1	0	0	1	0	1	0	1	3	4	1	0	0	0	0	1	0	1	1	2	1	0	1	2	0	0	0	2	3	4	1	4	0	1	0	2	0	2	1	0	0	1	0	0	1	1	0	0	0	0	0	0	0	0	3	0	0	0	2	1	0	0	0	1	0	0	0	0	0	1	4	0	0	0	1	0	0	0	140	0	0	2	0	1	0	3	0	0	1	0	0	0	1	0	1	0	0	0	0	0	0	0	0	1	1	0	0	0	0	0	0	0	0	0	0	0	0	0	1	0	0	0	0	0	0	0	0	0	0	0	0	0	0	0	0	0	1	0	0	0	0	1	0	0	0	0	0	0	0	0	1	0	0	0	0	0	0	0	0	0	0	0	0	0	0	0	0	0	0	0	0	0	0	0	0	0	0	0	0	0	0	0	0	0	0	0	0	1	0	0	0	0	0	0	0	0	0	0	0	0	0	0	0	0	0	1	0	1	0	0	0	0	0	1	0	0	0	0	0	0	0	0	0	0	0	0	0	1	0	0	0	0	0	0	0	0	0	0	0	0	0	0	0	0	0	0	1	1	0	0	0	1	0	0	0	1	0	0	0	0	0	0	0	1	0	0	0	0	0	0	0	0	0	0	0	1	1	0	0	0	0	0	0	0	0	1	0	0	0	0	0	0	0	0	0	0	0	0	0	0	0	0	0	0	0	0	0	0	0	0	0	0	0	0	0	0	0	0	0	0	0	5	0	0	0	0	1	0	0	0	0	0	0	0	0	0	0	0	0	0	0	0	1	0	0	1	2	0	0	0	0	1	0	1	1	1	0	2	0	0	1	0	0	1	2	1	1	0	0	1	0	0	0	1	0	3	0	0	0	0	0	0	2	1	1	0	0	0	0	0	0	3	1	1	1	0	0	0	2	0	0	0	2	1	1	0	0	1	1	0	3	0	0	3	0	1	1	0	0	2	0	1	1	0	1	1	0	2	0	0	0	0	1	2	3	1	0	0	0	2	0	2	0	2	0	0	0	4	0	0	1	0	0	1	0	0	3	0	0	0	1	0	0	1	0	0	0	1	0	0	1	0	0	0	0	0	1	0	1	1	1	0	2	0	1	0	0	0	0	1	0	0	0	0	0	0	0	3	3	2	2	0	0	1	1	0	1	1	0	2	0	0	0	0	1	0	0	2	1	0	1	1	0	0	0	0	0	0	1	0	0	0	0	1	0	0	2	0	0	1	0	0	0	0	0	0	0	0	0	0	0	1	0	0	1	0	48	0	2	0	2	0	0	1	0	1	0	0	1	0	3	0	0	1	0	0	0	1	0	0	0	1	0	0	0	0	0	1	1	0	0	0	1	3	0	0	0	3	0	2	0	1	1	0	0	1	0	0	2	0	0	0	0	0	0	0	0	1	2	0	0	0	0	2	0	1	2	0	0	0	0	2	0	0	0	0	1	0	1	1	0	0	0	0	0	0	0	0	0	0	0	0	0	2	1	1	0	0	53	0	0	0	1	0	1	0	1	1	1	0	2	0	2	1	0	2	0	1	2	6	1	0	2	0	0	1	0	1	0	0	1	0	2	0	1	7	1	0	2	1	1	1	1	1	4	1	3	1	0	2	1	1	0	0	0	1	0	3	1	1	0	0	1	0	1	1	1	0	0	1	0	1	1	0	0	0	0	1	1	0	0	0	1	1	0	2	1	0	0	1	1	1	0	2	2	45	0	1	1	0	2	2	1	1	0	0	2	0	2	0	1	1	3	0	0	0	0	1	0	0	0	0	0	1	0	2	2	0	1	0	1	2	0	1	0	0	1	2	0	1	0	0	0	0	0	2	5	2	3	1	2	0	0	1	0	3	3	0	0	1	0	1	2	0	2	1	0	2	1	1	1	1	0	2	1	0	1	0	0	0	1	1	3	2	0	0	0	0	0	0	0	2	0	0	2	0	1	1	0	0	0	0	0	2	0	0	3	1	7	1	2	0	57	0	2	0	1	0	1	6	1	0	0	1	1	0	0	0	4	0	1	2	1	0	1	1	0	3	0	1	0	0	0	3	0	0	1	0	3	2	1	0	3	0	1	0	0	0	2	0	2	0	1	4	0	2	0	1	1	2	1	1	0	1	1	2	0	0	2	0	1	1	1	0	0	3	1	0	0	0	0	0	1	0	0	0	0	0	0	1	0	3	2	0	0	0	0	0	2	3	5	0	0	1	1	0	78	0	2	1	1	0	1	1	2	0	1	2	0	0	2	0	0	0	2	0	0	0	0	0	3	0	0	0	1	0	2	0	0	0	1	1	2	0	0	0	4	1	0	1	2	0	0	0	0	0	0	0	0	0	0	1	0	0	1	0	0	0	0	0	0	0	0	0	0	0	1	1	0	0	0	1	1	0	30	0	0	0	2	0	0	0	0	1	0	0	3	0	0	1	1	0	0	2	3	0	1	0	0	0	0	0	4	0	1	2	1	1	0	0	0	0	0	0	0	0	1	1	0	1	1	0	0	0	0	1	0	0	0	3	4	0	0	0	0	0	0	1	0	0	2	1	67	0	0	1	1	2	0	1	0	0	0	1	0	0	0	0	0	0	0	0	0	0	0	0	0	0	1	0	0	0	0	0	0	1	0	0	1	0	0	1	0	0	0	0	0	4	0	1	0	0	0	0	0	0	0	0	1	0	0	0	0	1	0	0	0	0	0	0	0	0	0	0	0	0	2	0	1	0	2	0	0	1	0	0	0	0	0	0	0	0	0	0	3	0	0	0	0	0	0	0	0	0	0	0	0	0	1	0	0	0	2	0	1	0	0	0	0	0	0	0	0	0	0	0	0	0	0	0	0	0	0	0	0	0	0	0	0	0	0	0	0	0	0	0	0	0	0	0	0	0	0	0	0	0	0	0	0	0	0	0	0	2	0	0	0	0	1	0	0	0	0	0	0	0	0	0	1	0	0	0	0	1	0	0	0	0	0	0	0	1	0	0	0	0	0	0	0	0	0	0	0	1	0	0	0	0	0	0	0	0	0	0	0	0	0	0	0	1	0	0	0	0	0	0	0	0	0	0	0	0	0	0	0	0	0	0	0	0	2	1	1	0	0	0	0	0	0	1	0	0	1	0	0	0	3	0	0	0	0	0	2	0	0	0	0	1	1	0	0	0	0	0	0	0	2	0	0	0	0	0	0	0	0	0	0	0	0	0	0	0	0	0	0	1	1	3	1	1	0	0	0	1	0	0	1	2	0	2	0	1	0	0	3	2	1	0	0	0	0	0	1	1	0	0	0	0	0	0	0	0	0	0	0	0	0	0	0	0	0	0	0	2	0	0	0	0	0	0	0	0	1	0	0	0	0	0	0	0	1	0	1	1	1	0	0	0	1	0	0	2	12	0	0	0	0	0	0	0	0	0	0	0	0	0	0	0	0	0	0	0	0	1	0	0	1	0	0	0	0	0	1	0	0	0	1	0	0	0	0	0	0	0	0	0	0	4	0	0	0	0	0	0	0	0	1	0	0	0	0	3	0	0	0	0	0	0	0	0	0	0	0	0	0	0	0	0	0	1	0	0	2	0	0	0	0	1	0	1	0	0	0	0	0	0	0	0	1	0	0	0	0	0	0	0	1	0	0	1	0	0	0	0	0	0	0	0	0	0	0	0	0	0	0	0	0	0	0	0	0	0	0	0	0	0	1	1	0	0	0	0	0	0	1	0	0	0	0	0	0	0	0	0	0	0	0	0	0	0	0	0	0	0	0	0	0	0	0	0	0	0	0	0	0	2	0	1	0	0	0	0	0	0	0	0	0	0	0	0	0	0	0	0	0	1	0	0	0	0	0	0	0	0	0	0	1	1	0	0	0	0	0	0	0	0	0	0	0	0	0	0	0	0	0	0	0	0	2	0	0	0	0	1	1	1	0	0	0	0	0	0	0	0	0	0	2	0	0	0	0	0	1	0	0	0	1	0	0	0	0	2	0	0	0	0	0	0	0	0	0	0	1	0	0	0	0	0	0	0	0	0	0	0	0	0	8	0	1	0	0	1	0	0	1	0	0	0	0	0	1	0	0	0	0	0	0	0	1	0	1	0	1	1	0	0	0	0	0	0	0	1	0	0	1	0	0	0	0	1	0	0	0	1	0	0	0	1	0	0	0	1	4	0	0	0	1	0	0	0	0	0	0	3	0	0	0	0	0	0	0	2	0	0	0	0	0	0	0	0	0	0	0	0	0	0	0	1	0	0	0	0	0	0	0	0	0	0	0	0	0	0	0	0	0	0	0	0	0	0	0	0	0	0	0	0	0	0	0	0	0	0	0	0	0	0	0	0	0	0	0	0	0	0	0	0	0	0	0	0	0	0	0	2	0	0	0	0	0	0	0	0	0	0	0	0	0	1	0	0	2	0	0	0	0	0	0	0	0	0	0	0	0	0	0	2	0	0	0	0	0	0	0	0	0	0	0	0	0	0	0	0	0	0	0	0	0	0	0	0	0	0	0	0	0	0	0	0	0	0	0	0	0	0	0	0	0	0	0	0	0	0	0	1	0	0	0	0	0	0	0	0	0	0	0	0	0	0	0	0	0	0	0	0	0	0	0	0	0	0	0	0	0	0	0	0	0	0	0	0	0	1	0	0	0	0	0	0	0	0	0	0	0	0	0	0	0	0	0	0	0	0	0	0	0	0	0	0	1	0	0	0	0	0	1	0	0	0	0	0	0	0	0	0	0	0	0	0	0	0	0	0	0	0	0	0	0	0	0	0	1	0	0	0	0	0	0	0	0	0	0	0	0	0	0	0	0	0	0	0	0	0	0	0	0	0	0	0	0	0	0	0	0	0	0	0	0	0	0	0	0	0	0	1	1	0	0	0	0	0	0	0	0	0	0	0	0	0	0	0	0	0	0	0	0	2	0	1	0	0	0	0	0	0	0	0	0	1	0	0	1	0	0	0	0	0	0	0	0	0	0	0	0	0	0	0	0	0	0	0	0	0	0	0	0	1	0	0	0	0	0	0	0	0	0	0	1	0	0	0	0	0	2	1	0	0	0	0	0	0	0	0	0	0	0	0	0	0	0	0	0	0	1	0	1	0	0	0	0	0	0	0	4	0	0	0	0	0	0	0	0	0	0	0	0	0	0	0	0	0	0	0	0	0	0	2	5	0	0	0	0	0	0	1	0	1	0	0	1	0	1	0	0	0	0	0	2	0	0	0	0	1	0	0	0	0	0	0	0	0	0	0	1	1	0	0	1	0	0	0	0	0	0	0	0	0	0	0	1	0	0	0	0	0	1	0	2	0	0	0	1	0	0	0	0	0	0	0	0	0	0	0	0	0	0	0	0	0	0	0	0	0	1	0	0	0	0	0	0	0	0	0	0	0	0	0	0	0	0	0	0	2	0	0	0	0	0	0	0	0	0	0	0	0	0	0	0	0	0	1	0	0	0	0	0	0	0	0	0	0	1	0	0	0	0	0	0	0	0	0	0	0	0	0	0	0	0	0	0	0	0	0	0	0	0	0	0	0	0	0	0	0	0	0	0	0	1	0	0	2	0	0	0	0	0	0	0	0	0	0	0	0	0	0	0	0	0	0	0	0	0	0	0	0	0	1	0	0	0	0	0	0	0	1	0	2	0	0	0	0	0	0	1	0	0	0	1	0	0	0	0	0	0	0	1	1	0	0	0	0	0	0	0	0	1	0	0	0	0	0	0	0	0	0	0	0	0	3	0	0	0	0	1	0	0	0	0	2	0	0	2	0	0	0	0	0	0	0	0	1	0	0	0	0	1	0	2	0	0	0	0	13	0	1	1	0	4	0	0	0	0	0	0	0	1	5	0	0	1	0	0	0	0	0	1	0	0	0	0	0	1	0	0	0	0	0	2	0	0	4	0	0	0	0	0	0	0	0	0	0	1	0	0	0	0	0	0	0	0	0	0	3	0	2	0	1	1	0	1	0	0	0	0	3	0	0	0	1	2	0	1	3	0	0	0	0	0	0	0	0	0	0	1	0	0	0	0	0	0	0	1	1	0	0	0	1	0	0	0	0	1	0	0	0	0	0	0	0	0	0	0	0	1	0	0	0	0	0	1	1	0	0	0	0	0	0	1	0	1	0	0	2	0	0	0	0	0	0	0	1	0	0	2	0	0	0	1	0	0	0	0	0	2	0	2	1	0	0	0	0	0	0	0	0	0	0	0	0	0	1	0	0	0	0	0	0	0	0	2	0	0	0	0	4	0	0	0	0	0	1	0	1	0	0	0	0	0	4	0	0	0	0	0	0	0	0	1	0	0	0	0	0	0	0	0	1	0	0	0	0	0	0	0	0	0	0	0	0	1	0	0	0	0	0	0	0	0	0	0	0	0	0	0	0	0	0	0	0	0	0	0	0	0	0	0	0	0	0	0	0	0	0	0	0	0	0	0	0	0	1	1	0	1	0	0	0	0	0	0	0	0	0	0	0	0	0	0	0	0	0	0	0	0	0	0	0	0	0	0	0	0	0	0	0	0	0	0	0	0	0	0	0	0	0	0	0	0	0	0	0	0	0	0	0	0	0	0	0	0	1	0	1	1	0	1	0	0	0	0	1	0	0	0	0	0	0	0	0	0	0	0	0	0	0	0	0	0	0	0	2	6	1	0	0	1	0	9	1	0	7	2	0	0	0	0	2	1	0	0	0	0	0	0	0	0	0	0	0	0	2	5	0	0	0	0	1	1	0	0	0	4	1	1	0	0	1	1	0	1	0	1	3	0	3	1	1	1	0	0	0	1	1	0	0	0	0	0	0	0	0	1	1	1	0	5	0	1	0	0	2	0	0	1	0	0	2	1	0	0	54	0	0	0	0	0	0	3	0	1	0	1	0	0	1	0	1	0	1	0	0	0	0	0	0	0	0	0	0	1	0	1	0	0	1	1	0	0	0	0	0	0	0	0	0	0	0	1	0	0	0	0	0	0	2	1	1	4	0	0	0	0	0	0	0	0	0	0	0	0	0	0	1	0	4	0	0	1	0	0	3	1	0	0	1	1	0	0	0	0	0	0	0	0	0	5	0	0	1	6	0	2	0	0	4	0	1	2	2	0	1	0	1	0	1	0	0	1	0	1	0	2	0	0	1	1	0	1	0	0	0	2	0	0	3	0	0	3	0	1	0	0	0	0	0	0	0	1	0	1	0	0	1	1	0	0	0	19	6	0	1	1	0	0	1	7	1	0	1	1	0	0	3	2	0	0	2	1	2	1	1	0	0	1	0	6	0	0	1	1	0	1	0	0	0	1	0	0	2	1	0	0	0	0	0	0	0	0	0	1	1	0	4	3	0	0	1	0	0	1	0	0	0	0	0	0	0	0	1	0	0	0	1	3	1	0	0	0	0	0	2	0	0	0	0	0	0	0	0	0	0	0	2	0	3	0	0	1	0	0	1	0	0	0	0	0	0	2	1	0	0	0	0	0	0	0	0	0	0	1	0	0	2	2	1	1	0	0	0	0	0	3	1	0	0	0	0	0	0	0	0	0	0	0	5	0	0	3	0	0	2	0	0	2	0	0	1	39	0	1	0	1	0	0	0	0	0	1	9	0	0	1	0	0	0	0	9	0	0	0	1	0	0	0	1	0	0	0	1	0	4	1	3	0	2	0	1	1	0	2	0	1	2	4	0	0	0	0	1	0	0	0	0	0	0	1	0	0	1	3	0	0	3	0	2	0	1	2	0	0	0	0	0	0	0	0	0	0	0	0	0	0	0	0	0	0	0	0	0	0	0	0	0	0	0	0	0	0	0	0	0	0	0	0	0	0	0	0	0	0	0	0	0	0	0	0	0	0	0	0	1	0	0	0	0	0	0	0	0	0	1	0	0	0	0	0	0	0	0	0	0	0	0	0	0	0	0	0	0	0	0	0	0	0	0	0	1	0	0	0	0	0	0	0	0	0	0	0	0	0	0	0	1	0	0	0	0	0	0	0	0	0	0	0	1	0	0	0	1	0	0	0	0	0	0	1	0	0	0	0	0	1	0	0	0	0	0	0	0	0	0	0	1	0	0	0	0	1	0	0	0	0	0	0	1	0	0	0	0	0	0	0	0	1	0	0	0	0	0	1	0	0	0	0	0	0	0	0	0	1	0	4	0	0	0	0	0	0	0	0	0	2	0	0	0	0	0	1	0	0	0	0	0	0	0	0	0	0	0	0	0	0	0	0	0	0	0	0	0	0	0	0	0	0	0	0	1	0	0	2	0	0	0	0	0	0	0	0	0	0	0	0	0	0	0	0	0	0	0	0	0	0	0	0	0	0	0	0	0	0	0	0	0	0	0	0	0	0	0	0	0	0	0	0	0	0	0	0	0	0	0	0	0	0	0	0	0	0	0	0	0	0	0	0	0	0	0	0	1	0	0	0	0	0	0	0	0	0	0	0	0	0	0	0	0	0	0	0	0	0	0	0	0	0	0	0	1	0	0	0	0	0	0	0	0	0	1	0	0	0	0	0	0	0	0	0	0	0	0	0	0	0	0	0	0	0	0	0	0	0	0	0	0	0	0	0	0	0	0	0	0	0	0	0	0	0	0	0	0	0	0	0	0	0	0	0	0	0	0	0	0	0	0	0	0	0	0	0	0	0	0	0	0	0	0	0	0	0	0	0	0	0	0	0	0	0	1	0	0	0	0	0	0	0	0	0	0	0	0	0	0	0	0	0	0	0	0	0	0	0	0	0	0	0	0	0	0	0	0	0	0	0	0	0	0	0	0	0	0	0	0	0	0	0	1	0	0	0	0	0	0	0	0	0	0	0	0	0	0	1	0	0	0	0	0	0	0	0	0	0	0	1	0	0	0	0	0	0	0	0	0	0	0	0	0	0	0	0	0	0	0	0	1	0	0	0	0	0	0	1	0	0	0	0	0	0	0	0	0	0	0	0	0	1	0	1	0	0	0	0	0	0	0	0	0	0	0	1	0	2	1	0	0	1	0	0	2	0	0	0	1	1	1	1	0	0	0	0	0	1	0	0	0	1	0	1	0	0	0	0	0	0	0	1	0	0	2	0	0	0	0	0	0	0	0	0	0	0	0	0	0	0	0	0	0	0	0	0	0	0	0	0	0	0	0	2	0	0	1	0	0	0	0	1	0	3	0	1	0	0	0	0	0	1	0	0	0	0	1	0	0	1	0	0	0	0	0	0	0	0	0	0	0	0	0	0	0	1	0	0	0	0	1	0	0	0	1	0	0	0	0	0	0	0	1	0	0	0	1	0	0	0	0	0	0	0	0	0	0	0	1	1	0	0	0	0	0	0	0	0	0	0	0	0	0	0	0	1	0	1	0	0	0	0	0	0	0	0	0	0	0	0	0	0	0	0	0	0	2	0	1	0	0	0	0	0	0	0	0	1	0	0	0	1	0	0	0	0	1	0	0	0	5	1	0	0	0	1	0	0	0	1	0	0	0	0	0	0	0	1	1	0	0	0	0	0	0	0	0	0	0	0	0	0	0	0	0	0	4	0	0	0	0	0	0	0	0	0	1	0	0	0	0	0	0	0	0	0	0	0	0	0	0	0	0	0	0	0	0	0	0	0	0	0	0	0	0	0	0	0	0	0	0	0	0	0	0	0	0	0	1	0	0	0	0	0	0	0	0	0	0	0	0	0	0	0	0	0	2	0	0	0	0	0	0	0	0	0	0	0	0	0	0	0	0	0	0	0	0	0	0	1	0	0	0	0	0	1	0	0	0	0	0	0	0	0	0	0	0	1	0	0	0	0	0	0	0	0	0	0	1	0	0	0	1	0	0	0	0	0	0	0	0	0	0	0	0	0	1	0	0	0	0	0	0	1	0	0	0	0	1	0	0	0	0	0	0	0	0	0	0	0	0	0	0	0	0	0	0	0	0	0	0	0	0	0	0	0	0	0	0	0	0	0	0	0	0	0	0	0	0	0	1	0	0	0	0	0	0	0	0	0	0	1	0	0	0	0	0	0	0	0	0	0	0	0	0	0	0	0	0	0	0	0	0	0	0	0	0	0	0	0	0	0	0	0	0	0	0	0	0	0	0	0	0	0	0	0	0	1	3	0	0	0	0	0	0	0	0	0	0	0	0	0	0	0	0	0	0	0	0	0	0	0	0	0	0	0	0	0	0	0	0	0	0	0	0	0	0	0	0	0	0	0	0	0	1	0	0	0	0	0	0	0	0	0	0	0	0	0	0	0	0	0	1	0	0	0	0	0	0	0	0	0	0	0	0	0	1	0	0	0	0	0	0	1	1	0	3	1	0	0	2	2	1	0	1	4	2	0	0	3	2	0	0	1	0	2	1	0	0	0	0	0	0	4	0	1	1	0	0	1	0	0	0	0	1	0	0	0	0	1	0	4	3	0	0	1	1	0	0	1	4	1	0	0	0	0	3	0	1	0	0	1	3	1	0	0	0	0	0	1	0	2	0	0	0	0	0	1	2	2	0	1	1	0	1	2	0	0	0	0	0	2	0	1	2	0	0	1	7	1	1	0	2	2	0	3	2	1	5	0	1	0	0	0	0	0	0	0	0	2	0	0	1	0	0	0	0	0	0	3	0	0	1	0	0	1	1	0	1	0	1	0	0	2	2	0	2	1	0	1	0	0	0	3	0	1	0	0	2	1	1	0	0	2	0	0	0	0	0	0	0	0	0	0	1	0	1	0	0	0	0	0	3	1	0	0	0	0	0	0	0	3	0	0	0	0	1	3	0	0	0	0	0	0	1	0	0	0	0	0	0	0	0	0	0	0	0	0	0	0	0	0	0	1	0	7	1	0	1	0	0	0	0	0	0	0	0	0	0	2	0	0	0	1	0	0	0	0	0	0	0	0	0	0	0	0	0	0	0	0	0	0	0	0	1	0	0	0	0	0	0	1	0	0	0	0	0	0	0	0	0	0	0	0	0	0	0	0	0	0	0	0	0	0	0	0	0	0	0	0	0	0	0	0	0	0	0	0	0	0	0	0	0	0	0	0	0	0	1	0	0	0	0	0	0	0	0	0	0	0	0	0	1	0	0	0	0	0	0	0	1	1	0	0	0	0	0	0	0	0	0	0	0	0	0	0	0	1	0	0	0	0	0	0	0	0	0	0	0	0	0	0	0	0	0	0	0	0	0	0	0	0	0	0	0	0	0	0	0	0	0	0	0	0	0	0	0	0	0	1	0	0	0	0	0	0	0	0	0	1	0	0	0	1	0	0	1	0	0	0	0	0	0	0	0	0	0	0	0	0	0	0	0	0	0	0	0	0	0	0	0	0	0	0	0	0	0	2	0	0	1	0	0	0	0	1	0	0	0	0	0	0	0	0	0	0	0	0	0	0	0	0	0	0	0	0	0	0	0	0	0	0	0	0	0	0	0	0	0	0	0	0	0	0	1	0	0	0	0	0	0	0	0	1	0	0	0	0	0	0	0	0	0	0	0	0	0	0	0	0	0	0	0	0	0	0	0	0	0	0	0	0	0	0	0	0	0	0	0	0	0	0	0	0	0	0	0	0	0	0	0	0	0	0	0	0	0	0	0	0	0	0	0	0	0	0	0	0	0	0	0	0	0	0	0	0	0	0	0	0	0	0	0	0	0	0	0	0	0	0	0	0	0	0	0	0	0	1	0	0	1	0	0	0	0	0	0	0	0	0	0	0	0	0	0	0	0	1	0	0	0	0	0	0	0	0	0	0	0	0	0	0	0	0	0	0	0	0	0	0	0	0	0	0	0	0	1	0	0	0	0	0	1	0	0	0	0	0	0	0	0	0	0	0	0	0	0	0	1	0	0	0	0	0	0	0	0	0	0	0	0	0	0	0	0	0	0	0	0	0	0	0	0	0	0	0	0	0	0	0	0	0	0	0	0	0	0	0	0	0	0	1	0	0	0	0	0	0	0	0	0	0	0	0	0	0	0	0	0	0	0	0	0	0	0	0	0	0	0	0	0	0	0	0	0	0	0	0	0	0	0	0	0	0	1	0	0	0	0	0	0	0	0	0	0	0	0	0	0	0	0	0	0	0	0	0	0	0	0	0	0	0	0	0	0	1	0	0	0	1	0	0	0	0	0	0	0	0	0	0	0	0	0	0	0	0	0	0	0	0	0	0	0	0	0	0	0	0	0	0	0	0	0	0	0	0	1	0	0	0	0	0	0	0	0	0	0	0	0	0	0	0	0	0	0	0	0	0	0	0	0	0	0	0	0	0	0	0	0	0	0	0	0	0	0	0	0	0	1	0	0	0	0	0	0	0	0	0	0	0	0	0	0	0	1	0	0	0	0	0	0	0	0	0	0	0	0	5	0	0	0	0	0	0	0	0	0	1	0	0	0	0	0	0	0	0	0	0	0	1	0	1	0	0	1	0	0	0	0	0	0	0	0	1	0	0	0	0	0	0	0	0	0	0	0	0	0	0	0	1	0	0	0	0	0	0	0	0	0	0	0	0	0	0	1	0	0	0	0	1	0	0	0	0	0	0	0	0	0	1	0	0	1	0	0	0	0	0	0	1	0	0	0	0	0	0	0	0	0	0	0	0	0	1	0	0	0	0	0	1	0	0	0	0	0	0	0	0	0	0	0	0	0	0	0	0	0	0	0	1	0	0	0	0	0	0	0	0	0	0	0	0	0	0	0	3	0	0	0	0	0	0	0	1	0	0	0	0	0	1	0	0	0	0	0	0	0	1	0	0	1	0	0	0	0	0	0	0	0	0	0	0	0	0	0	0	0	0	0	0	0	1	0	1	0	0	0	0	0	0	0	1	0	0	0	0	0	1	0	0	0	0	0	0	0	0	0	0	0	0	0	0	0	0	0	0	0	0	0	0	1	0	0	1	2	1	0	3	0	1	0	0	0	0	0	0	0	0	0	0	0	2	0	0	0	0	0	0	0	0	0	0	0	0	0	0	0	0	0	0	0	0	0	0	0	0	0	0	0	0	0	0	0	0	0	0	1	0	0	0	0	0	0	0	0	0	0	4	0	0	0	0	0	0	0	0	0	0	0	0	0	0	1	0	0	0	0	0	0	0	0	0	0	0	0	0	0	0	0	0	0	0	0	0	0	0	0	1	0	1	0	0	0	0	0	0	0	0	0	1	0	0	0	2	0	0	0	0	0	0	0	0	0	0	0	0	0	0	0	1	0	0	0	0	0	0	0	0	0	0	0	1	0	0	0	0	0	0	0	1	0	1	0	0	0	0	0	0	0	0	0	0	0	0	0	0	0	0	0	0	0	0	1	0	0	0	0	1	0	1	0	0	0	0	0	0	0	0	0	0	0	0	0	0	1	1	0	0	0	0	0	2	0	1	2	1	1	0	0	0	0	0	0	0	0	0	0	0	0	0	0	0	0	0	0	1	0	0	0	0	0	0	0	0	0	0	0	1	0	1	0	0	0	0	0	0	0	0	0	0	0	1	0	1	0	0	0	0	0	0	0	0	0	2	0	0	0	1	0	0	0	1	0	0	0	1	0	0	0	0	1	0	0	0	0	0	0	1	0	1	1	0	0	0	0	0	2	0	1	0	0	0	0	0	0	0	0	0	0	2	1	1	1	0	0	0	1	0	0	0	0	0	0	0	1	0	0	0	0	0	0	0	0	2	0	0	0	0	0	0	0	0	0	0	1	0	0	0	1	0	1	0	0	0	0	0	0	0	0	2	0	0	2	0	0	1	0	0	1	1	0	0	0	0	2	0	0	0	0	2	0	0	4	2	0	1	3	0	0	0	0	1	0	0	0	1	0	0	0	0	0	0	0	0	0	0	0	0	1	0	0	2	0	0	0	0	0	0	1	0	1	0	15	1	0	1	0	0	0	1	13	0	0	0	2	0	0	0	0	0	0	0	0	0	0	2	0	1	4	0	0	0	0	0	0	0	0	1	0	0	4	0	0	5	0	0	1	0	4	2	0	0	0	0	0	0	0	0	0	0	2	0	0	0	0	0	0	1	0	0	1	0	0	0	0	0	0	0	0	0	1	0	0	1	1	0	0	0	0	0	1	0	1	0	0	0	1	0	0	0	0	0	0	0	0	0	0	0	3	0	0	0	1	0	0	1	0	0	0	0	0	0	0	0	0	1	0	2	1	0	2	0	0	0	0	0	0	0	0	0	0	0	0	0	0	0	0	0	0	0	0	1	0	0	0	0	1	0	0	0	1	2	0	0	1	0	0	0	0	1	0	0	0	0	0	0	2	0	0	0	0	2	0	0	1	0	0	0	0	0	0	0	0	0	0	0	1	2	0	6	1	0	0	1	0	0	1	0	1	1	0	0	0	0	0	0	0	0	0	0	0	0	0	1	0	0	0	1	0	2	2	0	0	0	1	0	0	0	1	0	0	0	1	0	0	0	0	0	0	1	0	0	0	0	1	1	0	1	0	0	0	0	1	0	0	0	1	0	0	0	0	1	0	0	0	0	1	0	0	0	0	0	0	0	0	0	1	0	0	0	0	0	0	0	0	0	0	0	0	0	0	0	0	0	0	0	0	0	0	0	0	0	0	0	3	1	3	0	0	0	1	1	0	0	0	0	0	2	0	0	0	1	0	0	0	0	0	0	0	0	0	0	0	0	0	0	0	1	0	0	0	0	3	0	0	1	0	0	1	0	0	0	0	2	0	0	0	1	0	3	0	0	0	1	0	0	5	0	0	0	0	0	0	2	0	0	0	0	0	0	1	1	0	0	0	0	0	0	0	0	0	0	0	0	0	1	0	0	0	2	0	0	0	0	0	0	0	0	0	0	0	0	0	0	0	1	0	55	2	0	8	0	0	0	2	0	0	1	0	3	0	0	2	1	0	0	1	0	0	1	2	1	0	12	1	0	0	0	2	0	2	0	3	0	1	0	0	28	0	20	46	0	34	0	1	0	8	0	0	0	0	0	12	0	1	6	3	0	3	31	0	0	0	4	0	1	6	0	0	1	0	0	0	0	1	2	3	0	3	4	0	0	0	0	0	0	0	1	0	3	1	5	0	2	0	0	0	0	0	0	52	0	3	0	0	0	0	0	0	1	0	0	15	0	0	0	0	0	0	0	2	0	0	1	1	43	1	0	0	0	2	0	0	0	0	0	3	1	4	0	0	0	0	0	4	0	0	0	1	0	0	0	0	0	6	0	2	1	1	0	0	0	0	0	0	0	0	1	0	0	0	0	0	0	0	0	0	0	1	0	0	0	0	0	0	0	0	0	2	0	3	0	0	0	0	0	3	4	0	0	0	0	0	1	0	0	1	0	0	0	0	2	0	0	0	0	0	0	0	0	0	0	4	0	0	0	0	0	0	0	0	0	0	2	3	0	0	0	1	0	3	2	0	0	0	3	0	0	0	0	1	0	0	0	0	0	0	0	0	0	0	0	3	0	0	0	0	0	0	0	0	0	0	0	0	0	0	0	0	0	0	0	0	0	0	0	0	0	0	0	10	6	0	0	0	0	1	1	2	0	0	9	1	0	1	0	0	0	2	43	0	1	0	0	0	1	0	0	1	0	1	0	1	0	0	11	0	0	0	0	18	1	0	0	2	0	0	0	0	0	0	0	0	19	0	0	0	0	0	0	3	0	0	0	0	0	0	0	0	0	1	0	1	0	2	2	0	0	0	3	0	0	42	0	0	0	0	5	0	0	0	0	0	0	0	0	0	0	0	0	0	0	0	0	1	1	0	0	7	4	0	0	3	0	0
chr1	1281228	1281229	AG	+	0	0	0	0	0	0	1	0	0	0	0	0	0	0	0	0	0	0	0	0	0	0	0	0	0	0	0	0	0	0	0	0	0	0	0	0	0	0	0	0	0	0	0	0	0	0	0	0	0	0	0	0	1	0	0	0	0	0	0	0	0	0	0	0	0	0	0	0	0	0	0	0	0	0	0	0	0	0	0	0	0	0	0	0	0	0	0	0	0	0	0	0	0	0	0	0	0	0	0	0	0	0	0	0	0	0	0	0	0	0	1	0	0	0	0	0	0	0	0	1	0	0	0	0	0	0	1	0	0	0	0	0	0	0	0	0	0	0	0	0	0	0	0	0	0	0	0	0	0	0	0	0	0	0	0	0	0	0	0	0	0	0	0	0	1	0	0	0	0	0	0	0	0	1	0	0	0	0	0	0	0	0	0	0	0	0	0	0	0	0	0	0	0	0	0	0	0	0	0	0	0	0	0	0	0	0	0	0	0	0	0	0	0	0	0	0	0	0	0	0	0	0	0	0	0	0	0	0	0	0	0	0	0	0	0	0	0	0	0	0	0	0	0	0	0	0	1	0	0	0	0	0	0	0	1	0	0	0	0	0	0	0	0	0	0	0	0	0	0	0	0	0	0	0	0	0	0	0	0	0	0	0	0	0	0	0	0	0	0	0	0	0	0	0	0	0	0	0	0	0	0	0	0	0	0	0	0	0	0	0	0	0	0	0	0	0	0	0	0	0	0	0	0	0	0	0	0	0	0	0	0	0	0	0	0	0	0	0	0	0	0	0	0	0	0	0	0	0	0	0	0	0	0	0	0	0	0	0	0	0	0	0	0	0	0	0	2	0	0	0	0	0	0	0	0	0	0	0	0	0	0	0	0	0	0	0	0	0	0	0	0	0	0	0	0	1	1	0	0	0	1	1	0	0	0	0	0	1	0	0	0	0	0	1	0	0	0	0	0	0	0	2	0	0	0	0	0	0	0	0	0	0	0	0	0	0	0	0	0	0	0	0	0	0	0	0	0	1	0	0	0	0	0	0	0	0	0	0	0	0	0	0	0	0	0	0	0	0	1	0	0	0	0	0	0	0	0	0	0	0	0	0	2	0	0	0	0	0	0	0	0	0	0	0	0	1	0	0	0	0	0	0	0	0	0	0	0	0	0	0	0	0	0	0	0	0	0	0	0	0	0	0	0	1	0	0	0	0	0	0	0	0	0	0	0	0	0	0	0	1	0	0	0	0	0	1	0	0	0	0	0	0	0	0	0	0	0	0	0	0	0	0	0	0	0	0	0	0	0	1	0	0	0	0	0	0	0	0	0	0	0	0	0	0	0	0	0	0	0	0	0	0	1	0	0	0	0	0	0	0	0	0	0	0	0	0	1	0	0	0	0	0	0	0	0	0	0	0	0	0	0	0	0	0	0	0	1	0	0	0	0	0	0	0	0	0	0	0	0	0	0	0	0	0	0	0	0	0	0	0	1	0	0	0	0	0	0	0	0	0	0	0	0	0	0	0	0	0	0	0	0	0	0	0	0	0	0	0	0	0	0	0	0	0	0	0	0	0	0	0	0	0	0	0	0	0	0	0	0	0	0	0	0	0	0	0	0	0	0	1	0	0	1	0	0	0	0	0	0	0	0	0	1	0	0	0	0	0	0	0	0	0	0	0	0	0	0	0	0	0	0	0	0	0	0	0	0	0	0	0	0	0	0	1	1	0	0	0	0	1	0	0	0	0	0	0	0	2	0	0	0	0	0	1	0	0	0	0	0	1	0	1	0	0	0	0	0	0	0	1	0	0	0	0	0	0	0	0	0	1	0	0	0	0	0	0	1	0	0	0	0	0	0	0	0	1	0	0	0	0	0	0	0	0	1	0	0	0	0	0	0	0	0	0	0	0	0	0	0	0	0	0	0	0	0	0	0	0	0	0	0	0	0	0	0	0	0	0	0	0	0	0	0	0	0	0	0	0	0	0	0	0	0	0	0	0	0	0	0	0	0	0	0	0	0	0	0	0	0	1	0	0	0	0	0	0	0	0	0	1	0	0	0	0	0	0	0	0	0	0	0	0	1	0	0	0	0	0	0	0	0	0	0	0	0	1	0	0	0	0	0	0	1	1	0	0	0	0	0	0	0	0	0	0	0	0	0	0	0	0	0	0	0	0	0	0	0	0	0	0	0	0	0	0	0	0	0	0	0	2	0	0	0	2	0	0	0	0	0	0	1	0	0	0	0	1	0	0	0	0	0	0	0	0	1	0	0	0	0	0	0	1	0	0	0	2	0	0	0	0	0	0	1	0	0	0	0	0	0	0	0	1	0	0	0	0	0	0	0	0	1	0	0	0	0	0	0	0	1	0	2	0	0	0	0	0	0	0	0	0	0	0	0	0	0	0	0	0	0	0	0	0	0	0	0	0	0	0	0	0	0	0	0	0	0	0	0	0	0	0	0	0	0	0	0	0	0	0	0	0	0	0	0	0	0	0	0	0	0	0	0	0	0	0	0	0	0	0	0	0	0	0	0	0	0	0	0	0	0	0	0	0	0	0	0	0	0	0	0	0	0	0	0	0	0	0	0	0	0	0	0	0	0	0	0	0	0	0	0	0	0	0	0	0	0	0	0	0	0	0	0	0	0	0	0	0	0	0	1	0	1	0	0	0	0	0	0	0	0	0	0	0	0	0	0	0	0	0	0	0	0	0	0	0	0	0	0	1	0	0	0	0	0	0	0	0	0	1	0	0	0	0	0	0	0	0	0	0	0	1	0	0	0	0	0	0	0	0	0	0	0	0	0	0	0	0	0	0	0	0	0	0	0	0	0	0	0	0	0	0	0	1	0	0	0	0	0	0	1	0	0	0	0	0	0	0	0	0	0	0	0	0	0	0	0	0	0	0	0	0	0	0	0	0	0	0	0	0	0	0	0	0	0	0	0	0	0	0	0	0	0	0	0	0	0	0	0	0	0	0	0	0	0	0	0	0	0	0	0	0	0	0	0	0	0	0	0	0	0	0	0	0	0	0	0	0	0	0	0	0	0	0	0	0	0	0	0	0	0	0	0	0	0	0	0	0	0	0	0	0	0	0	0	0	0	0	0	0	0	0	0	0	0	0	0	0	0	0	0	0	0	1	0	0	0	0	0	0	0	0	0	0	0	0	0	0	0	0	1	0	0	0	0	0	0	0	0	0	0	0	0	1	0	0	0	0	1	0	0	0	0	0	0	0	0	0	0	0	0	0	0	0	0	0	0	1	0	0	0	0	0	0	0	0	0	0	0	0	0	0	0	0	0	0	0	0	0	0	0	0	0	0	0	0	0	0	0	0	0	0	0	0	0	0	0	0	0	0	0	0	0	0	0	0	0	0	1	1	0	0	0	0	0	1	0	0	0	0	0	0	0	0	0	0	0	0	0	0	0	0	0	0	0	0	0	0	0	0	0	0	0	1	0	0	0	0	0	0	0	0	0	0	0	0	0	0	0	0	0	1	0	0	0	0	0	0	0	0	0	0	0	1	0	0	0	0	0	0	2	1	0	0	1	0	0	1	0	1	0	0	0	0	0	0	3	0	0	0	0	0	0	2	0	3	0	0	1	0	0	0	1	1	0	2	0	0	2	0	0	0	1	0	0	0	0	0	1	1	0	1	1	0	0	0	0	0	0	0	0	0	0	1	0	0	0	1	0	0	0	0	0	0	0	0	2	0	1	0	0	0	1	0	1	0	0	0	0	0	0	1	0	0	0	0	1	1	0	0	0	0	0	0	0	0	1	0	0	0	1	0	0	0	1	0	1	3	0	0	1	0	0	0	0	0	0	1	0	0	0	1	0	0	1	1	0	0	0	0	0	0	0	2	0	0	0	2	0	1	0	0	1	1	0	0	0	0	1	0	0	0	0	1	0	3	0	0	0	0	0	0	2	2	0	0	0	0	0	0	0	0	0	0	0	0	0	1	0	0	0	0	0	0	0	0	0	0	0	0	0	0	0	1	0	0	2	0	0	0	0	1	0	0	1	0	1	0	0	0	0	0	0	0	0	0	1	0	0	0	0	0	1	0	2	0	0	0	0	1	0	0	1	0	0	0	1	0	0	0	0	0	0	0	0	0	0	0	0	0	0	0	1	0	0	0	1	0	0	1	2	0	3	3	0	0	3	0	0	0	0	3	1	0	0	0	0	0	0	1	0	0	0	1	0	0	0	0	0	0	0	1	0	0	1	3	0	0	0	2	0	0	0	0	1	0	0	0	2	0	1	2	0	0	0	2	1	1	0	2	1	0	0	0	1	1	0	0	1	0	0	0	3	0	2	0	0	2	1	0	0	2	0	2	1	0	0	0	1	3	0	1	0	0	1	0	1	1	1	1	0	1	2	1	0	1	1	0	0	1	0	3	2	0	2	0	1	3	0	0	0	1	0	1	2	0	0	0	0	2	0	2	0	0	2	1	0	0	1	0	0	1	1	0	2	1	2	0	1	0	0	0	1	1	0	0	1	0	0	0	0	0	0	2	0	0	0	2	0	0	2	4	0	2	1	0	0	0	0	1	1	0	1	0	2	1	2	0	1	0	0	1	0	0	0	1	0	0	0	1	0	1	1	1	0	0	1	1	1	1	1	0	0	0	0	2	2	0	1	0	0	0	1	0	0	1	0	0	0	0	0	1	2	0	0	1	0	0	0	0	0	1	4	0	0	0	0	1	0	2	1	0	0	0	0	0	1	0	0	1	0	2	1	2	1	1	0	0	0	1	0	0	1	1	0	0	1	0	0	0	0	0	1	0	1	1	1	0	0	0	0	0	0	0	0	1	0	0	0	1	0	0	2	0	2	2	0	1	1	0	0	2	0	1	0	0	2	0	1	0	0	1	0	0	0	0	2	0	0	0	0	1	1	0	0	0	2	1	0	0	2	0	0	0	0	0	3	0	1	0	0	0	0	0	0	0	0	0	0	1	0	0	1	0	0	0	1	3	1	0	0	1	1	0	0	0	0	1	0	0	2	0	0	0	0	1	0	0	0	0	0	0	0	0	0	0	0	0	0	1	0	0	1	0	0	0	1	3	0	1	1	1	1	0	1	0	0	2	0	0	0	0	0	0	3	1	1	0	1	0	0	0	0	0	1	0	0	0	0	1	0	0	1	0	0	0	1	0	0	0	0	0	0	0	0	0	1	0	0	0	0	0	1	0	0	0	0	0	0	0	0	0	0	0	4	0	0	0	0	0	0	1	0	0	0	0	0	2	0	0	0	0	0	0	1	0	0	0	0	0	0	0	0	1	0	0	0	0	0	0	1	0	1	1	0	1	0	0	0	0	0	0	0	1	0	0	0	0	0	0	0	0	0	0	0	0	0	0	2	0	1	0	0	0	0	1	0	0	0	0	1	0	0	1	0	0	2	0	0	0	0	1	0	1	0	1	0	2	1	0	0	0	0	1	0	0	0	0	0	0	0	2	0	0	2	0	0	1	0	0	0	0	0	0	0	0	0	0	0	0	0	0	0	1	1	2	1	0	0	1	0	0	0	0	0	0	1	1	1	1	0	0	0	1	0	0	1	0	0	0	1	0	0	0	1	0	0	0	1	0	0	0	1	0	2	0	0	0	2	1	0	0	0	0	0	2	0	0	2	0	1	0	0	0	0	0	0	0	0	0	1	0	1	0	0	1	0	0	0	2	0	0	0	2	1	2	0	0	0	0	0	1	0	0	0	0	1	1	0	0	0	0	0	0	0	0	0	1	0	1	1	1	1	1	0	0	0	0	0	0	0	1	0	1	0	1	0	0	2	0	0	1	0	0	0	0	0	1	0	0	0	1	0	0	1	0	0	0	0	0	0	2	0	0	0	1	0	0	0	0	0	0	0	0	0	1	0	0	1	0	1	0	2	1	0	0	1	0	0	1	0	0	0	1	0	1	0	0	1	0	0	0	0	1	1	0	0	0	2	0	0	2	0	0	0	2	0	0	0	0	1	0	0	0	0	0	1	0	0	0	0	0	0	1	0	0	0	0	0	1	0	0	2	0	0	0	0	0	0	0	0	0	0	1	0	1	0	1	0	0	1	0	0	0	0	0	1	0	0	2	1	1	0	1	0	1	0	0	0	0	1	1	1	0	0	0	0	0	0	0	0	0	0	0	0	0	0	0	0	0	2	0	0	1	1	2	0	1	0	0	0	0	0	0	0	0	0	0	0	0	0	2	0	0	0	0	1	0	0	1	1	1	0	0	0	0	0	0	0	0	0	2	1	1	0	0	0	1	0	0	0	0	1	0	0	0	1	0	0	0	2	2	0	0	1	0	0	0	0	0	0	0	0	2	0	0	0	0	0	0	0	0	0	0	0	0	0	0	0	1	1	0	0	0	0	0	0	0	0	0	0	0	0	0	0	0	0	0	0	0	0	0	0	0	0	0	0	0	0	0	0	0	0	0	0	0	0	0	0	0	0	0	0	0	0	1	0	0	0	0	0	0	0	0	0	0	0	0	0	1	0	0	0	0	0	0	0	0	1	0	0	0	0	0	0	0	0	0	0	0	0	0	0	0	0	0	0	0	0	0	0	0	0	0	0	0	0	0	0	0	0	0	0	0	0	0	0	0	0	0	0	0	0	0	0	0	0	0	0	0	0	0	1	0	0	0	0	0	0	0	0	0	1	0	0	0	0	0	0	0	0	0	0	0	0	0	0	0	0	0	0	0	1	0	0	0	0	0	0	0	0	0	0	0	0	0	0	0	0	0	0	0	0	0	0	0	0	0	0	0	0	0	0	0	0	0	0	0	0	1	0	0	0	0	0	0	0	0	1	0	0	0	0	0	0	0	0	0	0	0	0	0	0	0	1	0	1	0	0	0	0	0	1	0	0	0	0	0	0	0	0	0	0	0	1	0	1	0	0	0	0	2	0	0	0	0	0	0	1	0	0	0	0	0	0	0	1	0	0	0	1	0	0	0	0	0	0	0	0	0	0	0	0	0	0	0	0	0	0	0	0	1	0	0	0	0	1	0	1	0	0	0	0	0	0	0	0	0	0	0	0	0	0	0	0	0	1	1	0	1	0	0	0	0	0	1	0	2	0	0	0	1	0	0	0	0	0	0	0	0	0	0	1	0	0	0	0	0	0	0	0	4	0	0	0	0	0	0	0	0	0	0	0	0	0	0	0	0	2	0	0	0	0	0	0	0	0	0	0	0	0	0	0	0	0	0	0	0	0	0	0	0	0	0	0	0	0	0	1	0	0	0	0	0	0	0	0	0	0	0	1	0	0	0	0	0	0	0	0	0	0	0	0	0	0	0	1	0	0	0	0	0	0	0	0	0	0	0	0	0	0	0	0	0	0	0	0	0	0	0	0	0	0	0	0	0	0	1	0	0	0	0	0	0	0	0	0	0	0	0	0	1	0	0	0	0	0	0	0	0	2	0	0	1	0	0	0	0	0	0	0	0	0	0	0	0	0	0	0	0	0	0	0	0	0	0	0	0	0	0	0	0	0	0	0	0	0	0	0	0	0	0	0	0	0	0	0	0	0	0	0	0	0	0	0	0	0	0	0	0	0	0	0	0	0	1	0	0	0	0	0	0	0	0	0	0	0	0	0	1	0	0	0	0	0	0	1	0	0	0	0	1	0	0	0	0	0	0	0	0	0	0	0	0	1	0	0	0	0	0	0	0	0	0	0	0	0	0	0	0	0	0	1	0	1	0	0	0	0	0	0	0	0	0	0	0	0	0	0	0	0	0	0	0	0	0	0	0	0	0	1	0	0	0	0	0	0	0	1	0	0	1	0	0	0	0	0	0	0	0	1	0	0	0	0	0	0	0	0	0	0	0	0	0	0	0	0	0	0	1	0	1	3	0	1	0	0	0	0	0	0	0	0	0	0	0	0	0	0	0	0	0	0	0	1	0	3	0	0	0	0	0	0	0	0	0	0	0	0	0	1	0	0	1	2	0	0	1	1	0	0	0	0	0	0	0	0	0	0	0	0	0	0	0	0	0	0	0	0	0	0	0	0	0	0	0	0	0	0	0	0	0	0	0	0	0	0	0	1	0	0	0	0	0	0	1	0	0	0	0	0	0	0	0	0	0	0	0	0	0	2	0	0	0	0	0	0	0	0	0	0	0	0	0	0	0	0	0	0	0	0	0	0	0	0	0	0	0	0	0	0	0	0	0	0	0	0	0	0	0	0	0	0	0	0	0	0	0	0	0	0	0	0	0	0	0	0	0	0	0	0	0	0	0	0	0	0	0	0	1	0	0	0	0	0	0	0	0	1	0	0	0	0	0	0	0	0	0	1	0	0	0	0	0	0	0	0	0	0	0	0	0	1	0	0	0	0	0	0	0	1	0	0	0	0	0	0	0	0	0	0	0	0	0	0	0	0	0	0	0	0	0	0	0	0	0	0	0	0	0	0	0	0	0	0	0	0	0	0	0	0	0	0	0	0	0	0	0	0	0	0	0	0	0	0	0	0	0	0	0	0	0	0	0	0	0	0	0	0	0	0	1	0	0	0	0	0	0	0	0	0	0	0	0	0	0	0	0	0	1	0	0	0	0	0	0	0	0	0	0	0	0	0	0	0	0	0	0	0	0	0	0	0	0	0	0	0	0	0	0	0	0	0	0	0	0	0	0	0	0	0	0	0	0	0	0	0	0	0	0	0	0	0	0	0	0	0	0	0	0	0	0	0	0	0	0	0	0	0	0	0	0	0	0	0	0	0	0	0	1	0	0	0	0	0	0	0	0	0	0	0	0	0	0	0	0	0	0	0	0	0	0	0	0	0	0	0	0	0	0	0	0	0	0	0	0	0	0	0	0	0	1	0	0	0	0	0	0	0	0	0	0	0	0	0	0	0	1	0	0	0	0	0	0	0	0	0	0	0	0	0	0	0	0	0	0	0	0	0	0	0	0	0	0	0	0	0	0	0	0	0	0	0	0	1	0	0	0	0	1	0	2	0	1	0	0	0	0	0	0	0	0	0	0	1	0	0	0	0	0	0	0	0	0	0	0	0	0	1	0	0	0	0	0	0	0	0	0	0	0	0	0	0	0	1	0	0	0	0	0	0	0	0	0	0	0	0	0	0	0	0	0	0	1	0	0	0	0	1	0	0	0	0	0	0	0	0	1	0	0	0	0	0	0	1	0	0	0	0	0	0	0	0	0	0	0	2	0	0	0	0	0	0	0	0	0	0	0	0	1	0	0	0	0	0	0	0	0	0	0	0	0	0	0	0	0	0	0	1	0	0	0	0	0	0	0	0	0	0	0	0	0	0	0	0	2	0	0	0	0	0	0	0	0	0	0	0	0	0	0	0	1	0	0	0	0	0	0	0	0	0	0	0	0	0	0	0	0	0	0	0	0	0	1	0	0	0	0	0	0	0	0	0	0	0	0	0	0	0	0	0	0	0	0	0	0	1	0	0	0	0	0	0	0	0	0	0	1	0	0	0	0	0	0	1	0	0	0	0	0	0	0	0	0	0	0	0	0	0	0	0	0	0	0	0	0	0	0	1	0	0	1	0	0	0	1	0	0	0	0	0	1	0	0	0	0	0	0	0	0	0	0	0	1	0	0	0	0	0	0	0	0	1	0	1	0	0	0	0	3	0	0	0	0	0	0	0	0	0	0	0	0	0	0	0	0	0	0	1	0	0	0	0	1	0	0	0	0	1	0	0	0	0	0	0	0	0	0	0	0	0	0	0	0	0	0	0	0	0	0	0	0	0	0	0	0	0	0	0	0	2	0	0	0	0	0	0	0	0	0	0	0	0	0	0	0	0	0	0	0	0	0	0	0	0	0	0	0	0	0	0	0	0	0	0	1	0	0	0	0	0	0	0	0	0	0	1	0	0	0	0	0	1	0	0	0	0	0	0	0	1	0	0	0	0	1	0	0	0	0	0	0	0	0	0	0	0	0	0	0	0	0	0	0	0	1	0	0	0	0	1	0	0	0	0	0	0	0	0	0	0	0	0	0	0	0	0	0	0	0	0	0	0	0	0	0	0	0	0	0	0	0	0	0	0	0	0	0	0	0	0	0	0	0	0	0	0	0	0	0	0	0	0	0	0	1	0	0	0	0	0	0	0	0	0	0	0	0	0	0	0	0	0	0	0	0	0	0	0	0	0	0	0	0	0	0	0	0	0	0	0	0	0	0	0	0	0	0	0	0	0	0	0	0	0	0	0	0	0	0	0	0	0	0	0	0	0	0	0	0	0	0	0	0	0	0	0	0	0	0	0	0	0	0	0	0	0	0	0	0	0	0	0	0	0	0	1	0	0	0	0	0	0	0	0	0	0	0	0	0	0	0	0	0	0	0	0	0	0	0	0	0	0	0	0	0	0	0	0	0	0	0	0	0	0	0	0	0	0	0	0	0	0	0	0	0	0	0	0	0	0	0	0	0	0	0	0	0	0	0	0	0	0	0	0	0	0	0	0	0	0	0	0	0	0	0	0	0	0	0	0	0	0	0	0	0	0	0	1	0	0	0	0	0	0	0	0	0	0	0	1	0	0	0	0	0	0	0	0	0	0	0	0	0	0	0	0	0	0	0	0	0	0	0	0	0	0	0	0	0	0	0	0	0	0	1	1	1	0	0	0	0	0	0	1	0	0	0	0	0	0	0	0	0	0	0	0	0	0	0	0	0	0	0	0	1	0	0	0	0	0	0	0	0	0	0	0	0	0	0	0	0	0	0	0	0	0	0	2	1	0	0	0	0	0	0	0	0	0	0	0	0	0	0	0	0	0	0	0	0	0	0	0	0	1	0	0	0	0	0	1	0	0	0	1	0	0	0	0	0	0	0	0	0	0	0	0	1	0	0	0	0	1	0	0	0	0	1	0	0	0	0	0	0	0	0	0	0	0	0	0	0	0	0	0	1	0	0	0	0	0	0	0	0	1	0	0	0	1	0	0	0	0	0	0	0	0	1	0	0	0	0	1	0	0	0	0	0	1	0	0	0	0	0	0	0	0	0	0	0	2	0	0	0	1	0	1	0	1	0	0	0	0	0	0	1	1	0	0	0	0	0	0	0	0	2	0	0	0	0	0	0	0	0	0	0	0	0	0	0	0	0	0	0	0	1	0	1	0	0	0	0	0	0	0	0	0	0	0	1	0	0	0	0	0	0	0	0	0	0	0	0	0	0	0	0	0	0	0	0	0	0	0	0	0	0	0	0	0	0	0	0	0	0	0	0	0	0	0	0	0	0	0	0	0	0	0	0	0	0	0	0	0	0	0	0	0	0	0	0	0	0	0	0	0	0	2	0	0	0	0	0	0	0	0	0	0	0	0	0	0	0	0	1	0	0	0	0	0	0	0	1	0	0	1	0	0	0	0	0	0	1	0	0	0	0	0	0	0	0	0	0	0	0	0	0	0	0	0	0	0	0	0	1	0	0	0	2	0	0	0	0	0	0	0	0	0	0	0	0	0	0	0	1	0	0	0	0	0	0	1	0	0	0	0	0	0	0	0	0	0	0	0	0	0	1	0	0	0	0	0	0	0	0	1	0	0	0	0	0	0	0	0	0	0	0	0	0	0	0	0	1	0	0	0	0	0	0	0	0	0	0	0	0	0	0	0	0	0	0	0	0	0	0	0	0	0	0	0	0	0	0	0	0	0	0	0	0	0	0	0	0	0	0	1	0	0	0	0	0	0	0	0	0	0	0	0	0	0	0	0	0	0	0	0	0	0	0	0	0	0	0	0	0	0	0	0	0	0	0	0	0	0	0	0	0	0	0	0	0	0	0	0	0	0	0	0	0	0	0	0	0	0	0	0	0	0	0	0	0	0	0	0	0	0	0	0	0	0	0	0	0	0	0	0	0	0	0	0	0	0	0	0	0	0	0	0	0	0	0	0	0	0	0	0	0	0	0	0	0	0	0	0	0	0	0	0	1	0	0	0	0	0	0	0	0	0	0	0	0	0	0	0	0	0	0	0	0	0	0	0	0	0	0	0	0	0	0	0	0	0	0	0	0	0	0	0	0	0	0	0	0	0	0	0	0	0	0	0	0	0	0	0	0	0	0	0	0	0	0	0	0	0	0	0	0	0	0	0	0	0	0	0	0	0	0	0	0	0	0	0	0	0	0	2	0	0	0	0	0	0	0	0	0	0	0	0	0	0	0	0	0	0	0	0	0	0	0	0	0	0	0	0	1	0	0	0	0	0	0	0	0	0	0	0	0	0	0	0	0	0	0	0	0	0	0	0	0	0	0	0	0	0	0	0	0	0	0	0	0	0	0	0	0	0	0	0	0	0	0	0	0	0	0	0	0	0	0	0	0	0	0	0	0	0	0	0	0	0	1	0	0	0	0	0	0	0	0	0	0	0	0	0	0	0	0	0	0	0	0	0	0	0	0	0	0	0	0	0	0	0	0	0	0	0	0	1	0	0	0	0	0	0	0	0	0	0	0	0	0	0	1	0	0	0	0	0	0	0	0	0	0	0	0	0	1	0	0	0	0	0	0	0	0	0	0	0	0	0	0	0	0	0	0	0	0	0	0	0	0	0	0	0	1	0	0	0	0	0	0	0	0	0	0	0	0	0	0	0	0	0	0	0	0	0	0	0	0	0	0	0	0	0	0	0	0	0	0	0	0	0	0	0	0	0	0	0	0	0	0	0	0	0	0	0	0	0	0	0	0	0	0	1	1	0	0	0	0	0	0	0	1	0	1	0	0	2	2	0	0	0	0	0	0	0	0	1	0	0	0	0	0	0	0	0	1	0	1	1	0	2	0	0	1	0	1	0	0	2	0	1	1	0	0	0	0	1	1	0	0	0	0	0	1	0	0	0	0	0	0	0	0	1	1	0	0	2	0	1	0	0	0	0	0	0	0	0	0	0	2	0	0	1	0	0	1	0	0	0	0	0	0	2	1	1	0	0	0	0	0	2	0	0	1	1	0	0	0	0	0	0	2	0	0	1	0	0	1	0	0	0	0	0	0	2	1	0	0	0	0	0	0	0	0	0	0	1	0	0	0	0	0	1	0	0	0	1	0	0	0	0	0	0	0	0	0	0	1	0	0	0	0	0	0	0	0	0	0	0	0	0	0	0	0	0	0	0	0	1	0	0	0	0	0	0	0	0	0	0	0	0	0	0	0	0	0	0	0	1	0	0	0	0	0	0	0	0	0	0	0	0	1	0	0	1	1	0	0	0	0	0	0	0	0	0	0	2	0	0	0	0	0	0	0	1	2	0	0	2	0	0	1	1	0	0	0	0	0	1	0	0	1	0	2	0	0	0	0	0	0	0	0	0	0	0	0	0	0	0	0	1	0	0	0	0	1	0	0	0	0	0	0	0	2	1	0	0	0	0	0	0	0	0	0	0	0	0	1	0	0	0	1	1	1	2	0	1	0	0	0	0	0	0	0	1	0	0	0	0	0	0	1	0	0	0	0	0	0	0	1	0	2	3	0	0	0	1	2	1	0	0	0	0	1	0	0	0	1	0	0	0	0	0	0	1	1	0	0	0	0	0	0	0	0	0	0	0	1	0	0	0	0	0	0	2	0	0	0	0	0	0	0	1	0	0	0	0	0	0	0	1	0	0	0	0	0	0	0	0	2	0	0	0	0	0	0	0	0	0	0	1	0	0	1	0	0	0	0	0	1	0	0	0	0	0	0	0	0	0	0	1	0	0	0	0	0	0	0	0	0	0	0	0	0	0	0	0	0	0	0	0	0	0	0	0	0	0	0	0	0	0	0	0	0	0	0	0	0	0	1	0	0	0	0	0	0	0	0	0	0	0	0	0	1	0	0	0	0	0	0	0	0	0	0	0	0	0	0	0	0	0	0	0	0	0	0	0	0	0	0	0	0	0	0	0	0	0	0	0	0	0	0	0	0	0	0	0	0	0	0	0	0	0	0	0	0	0	0	0	0	0	0	0	0	0	0	0	0	0	0	0	0	0	0	0	0	0	0	0	0	0	0	0	0	0	0	0	0	0	0	0	0	0	0	0	0	0	0	0	0	0	0	1	0	0	0	0	0	0	0	0	0	0	0	0	0	0	0	0	0	0	0	0	0	0	0	0	0	0	0	0	0	0	1	0	1	0	0	0	1	0	4	0	0	0	0	0	0	1	2	0	0	0	0	0	2	0	0	0	0	0	0	0	1	0	1	1	0	0	0	0	0	0	1	0	0	0	3	1	2	1	2	1	0	1	0	0	1	0	0	0	0	1	1	1	1	0	0	0	0	0	0	0	0	1	0	0	0	0	0	0	3	0	1	0	1	1	0	0	0	0	0	1	0	1	0	0	0	0	0	1	0	1	1	1	0	0	4	1	1	0	2	1	0	0	0	1	0	0	1	0	1	0	1	1	0	0	0	3	0	1	0	0	0	0	0	0	1	0	0	0	0	0	0	0	0	0	0	2	2	1	0	0	0	0	1	0	0	1	0	0	0	2	0	0	0	0	1	1	1	0	0	0	0	0	0	0	0	0	1	1	0	0	0	1	0	0	0	0	0	0	1	0	0	0	0	0	0	0	0	1	0	0	0	0	0	0	0	0	0	0	0	1	0	0	0	0	0	0	0	0	0	0	0	0	0	0	0	0	0	0	0	0	0	0	0	0	0	0	0	0	0	0	0	0	0	0	0	1	0	0	0	0	0	0	0	0	0	0	0	0	1	0	0	0	0	0	0	0	0	0	0	0	0	0	0	1	0	0	0	0	0	1	0	0	0	0	0	0	0	0	0	0	0	0	0	0	0	0	0	0	0	0	1	0	0	0	0	0	0	0	0	0	0	0	0	0	0	0	0	0	0	0	0	0	0	0	0	0	0	0	0	0	0	1	0	0	0	0	0	0	0	0	0	0	0	0	0	0	0	0	0	0	0	0	0	0	0	0	0	0	0	0	0	0	1	0	0	0	0	0	0	0	1	0	0	0	0	0	0	0	0	0	0	0	0	0	0	0	0	0	0	0	2	0	0	0	0	0	0	0	0	0	0	0	1	0	0	0	0	0	0	0	0	0	0	1	0	0	0	0	0	0	0	0	0	1	0	0	0	0	0	0	0	0	0	0	0	0	0	0	0	0	0	0	0	0	0	0	0	0	0	0	0	0	0	0	0	0	0	0	0	0	0	0	0	0	0	0	0	0	0	0	0	0	0	0	0	0	0	0	0	0	2	0	0	0	0	0	0	0	0	0	0	0	0	0	0	0	0	0	0	0	0	0	0	0	0	0	0	0	0	0	0	0	0	0	0	0	0	0	0	0	0	0	0	0	0	0	0	0	0	0	0	0	0	0	0	0	0	0	1	1	0	0	0	0	0	0	0	0	0	0	0	0	0	0	0	0	0	0	0	0	0	0	0	0	0	0	0	0	0	0	0	0	0	0	0	0	0	0	0	0	0	0	0	0	0	0	0	0	0	0	0	0	0	0	0	0	0	0	0	0	0	0	0	0	0	0	0	0	0	0	0	0	0	0	0	0	0	0	0	0	0	0	0	1	0	0	0	0	0	0	1	0	0	0	0	0	1	0	0	0	0	0	0	0	0	0	0	0	0	0	0	0	0	0	0	0	0	0	0	0	0	0	0	0	0	0	0	0	0	0	0	0	1	0	0	0	0	0	0	0	0	0	0	0	0	0	0	0	0	0	0	0	0	1	0	0	0	0	0	0	0	0	0	0	0	0	0	0	0	0	0	0	0	0	0	0	1	0	0	0	0	0	0	0	0	0	0	0	0	0	0	0	0	0	0	0	0	0	0	0	0	0	0	0	0	0	0	0	0	0	0	0	0	0	0	0	0	0	0	0	0	0	0	0	0	0	0	0	1	0	0	0	0	0	0	0	0	0	0	0	0	0	0	0	0	0	0	0	0	0	0	0	0	0	0	0	0	0	0	0	0	0	0	0	0	0	0	0	0	0	0	0	0	0	0	0	0	1	0	0	0	0	0	0	0	0	0	0	0	1	0	0	1	0	0	0	0	0	0	0	0	0	0	0	0	0	0	0	0	0	0	0	0	0	0	0	0	0	0	0	0	0	0	0	0	0	0	0	0	0	0	0	0	0	0	0	0	0	0	0	0	0	0	0	0	0	0	0	0	0	0	0	0	0	0	1	0	0	0	0	0	0	1	0	0	0	0	0	0	0	0	0	0	0	0	0	0	0	0	0	0	0	0	0	0	0	0	0	0	1	0	0	0	0	0	0	0	0	0	1	0	0	0	0	0	0	0	0	0	0	0	0	0	0	0	0	0	0	0	0	0	0	0	0	0	0	0	0	0	0	0	0	0	0	0	0	0	0	0	0	0	0	0	0	0	0	0	0	0	0	0	0	0	0	0	0	0	0	0	0	0	0	0	0	0	0	0	0	0	0	0	0	0	0	0	0	0	0	0	0	0	0	0	0	0	0	0	0	0	1	0	0	0	0	0	0	0	0	0	0	0	0	0	0	0	0	0	0	0	0	0	0	0	0	0	0	0	0	0	0	0	0	0	0	0	0	0	0	0	0	0	0	0	0	0	0	0	0	0	0	0	0	0	0	0	0	0	0	0	0	0	0	0	0	0	0	0	0	0	0	0	0	0	0	1	0	0	0	0	0	0	0	0	1	0	0	0	0	0	0	0	0	0	0	0	0	0	0	0	1	0	0	0	0	0	0	0	0	0	0	0	0	0	1	0	0	0	0	0	0	0	0	0	0	0	0	0	0	0	0	0	0	0	0	0	0	0	1	0	0	0	0	0	0	0	0	0	0	0	0	0	0	0	0	0	0	0	0	0	0	0	0	0	0	0	0	0	0	0	0	0	0	0	0	0	0	0	0	0	0	0	0	0	0	0	0	0	0	0	0	0	0	0	0	0	0	0	0	0	0	0	0	0	0	0	0	0	0	0	0	0	0	0	0	0	0	0	0	0	0	0	0	0	0	0	0	0	0	0	0	0	0	0	0	0	0	0	0	0	0	0	0	0	0	0	0	0	0	0	0	0	0	0	0	1	0	1	0	0	0	0	0	1	1	0	0	0	1	0	0	1	0	2	0	0	0	0	1	0	0	0	1	0	0	0	1	0	0	0	0	0	1	1	3	0	0	1	0	1	1	0	0	3	0	0	1	0	0	1	1	0	1	0	1	1	1	0	2	0	1	2	2	0	0	0	0	1	0	0	0	1	1	0	1	0	0	1	0	1	0	1	0	1	2	0	0	1	1	3	0	0	0	0	0	3	1	2	0	1	0	1	2	2	0	0	0	0	0	0	1	0	0	0	0	2	0	0	0	0	0	1	0	1	0	0	1	0	3	1	0	0	0	1	0	0	0	1	1	0	0	1	0	0	1	1	1	0	0	0	0	0	0	1	0	0	1	0	0	0	0	1	0	0	1	0	1	0	0	0	0	1	0	0	1	0	0	0	0	0	0	0	0	0	2	0	0	0	0	0	0	0	0	0	0	0	0	0	0	0	0	1	0	0	0	0	0	1	0	0	0	0	0	0	0	0	0	1	0	0	0	0	0	0	1	0	0	0	0	0	0	0	0	0	0	0	0	0	0	0	1	0	0	0	0	0	0	0	1	0	0	0	0	0	1	0	0	0	0	1	0	0	0	0	0	1	0	0	0	0	0	0	0	0	1	0	0	1	0	0	0	0	0	0	0	0	0	2	1	0	1	0	0	0	0	0	1	0	0	0	0	0	1	0	0	0	0	1	0	0	0	0	0	0	0	0	0	0	1	1	0	0	0	0	0	0	0	0	0	0	0	0	1	0	0	0	0	0	0	0	0	0	0	0	0	0	0	0	0	0	0	0	0	0	0	0	0	0	0	0	0	0	0	0	0	0	0	0	0	1	0	0	0	0	0	0	0	0	0	0	0	0	0	0	0	0	0	0	0	0	1	0	0	0	0	0	0	0	0	0	0	0	0	0	0	1	0	0	0	0	0	0	1	1	0	0	0	0	0	0	0	0	0	0	0	0	0	0	0	0	0	0	0	0	0	0	0	1	0	0	0	1	0	0	0	0	0	0	0	0	0	0	0	0	0	0	0	0	0	0	2	0	0	0	0	0	0	0	0	0	0	0	0	0	0	0	1	0	0	0	0	1	0	0	0	0	1	1	0	0	0	0	0	0	0	0	0	0	0	0	0	0	0	0	0	0	0	0	0	0	0	0	0	0	0	0	0	0	1	1	0	0	2	1	0	0	0	0	0	0	1	0	1	0	0	0	0	0	1	0	0	0	0	1	0	0	1	0	0	1	0	1	0	0	0	0	1	0	1	0	0	0	0	1	0	0	0	2	0	0	0	1	0	0	0	0	0	0	0	0	0	1	0	0	1	0	1	1	0	0	0	0	0	0	0	0	0	0	0	0	0	3	0	0	1	0	0	2	1	0	0	0	0	0	2	2	0	1	0	2	0	0	0	0	0	0	0	0	0	0	0	0	0	0	0	0	0	0	0	0	0	0	0	0	0	0	1	0	0	0	0	0	0	1	0	0	0	0	0	0	0	0	0	0	0	0	0	0	0	0	0	0	1	0	0	0	0	0	0	0	0	0	0	0	0	0	5	0	0	0	0	0	0	0	0	0	0	0	0	0	0	0	0	0	1	0	0	0	0	0	0	0	0	0	0	0	0	0	0	1	0	0	0	0	0	0	0	1	0	0	0	0	0	0	0	0	0	0	0	0	0	0	3	0	0	0	0	0	0	0	0	0	0	0	0	0	0	0	0	0	0	0	0	0	0	0	0	0	0	0	0	0	0	1	0	0	0	0	0	0	0	0	0	0	0	0	0	0	0	0	0	0	0	0	0	0	0	0	0	0	0	0	0	0	0	0	0	0	0	0	0	0	0	0	0	0	0	0	0	0	0	0	0	0	0	0	0	0	0	0	0	0	0	0	0	0	0	0	0	0	1	0	0	0	0	0	0	0	0	0	0	0	0	0	0	0	0	0	0	0	0	0	0	0	0	0	0	0	0	0	0	0	0	0	0	0	0	0	1	0	0	0	0	0	0	0	0	0	0	0	0	0	0	0	0	0	0	0	0	0	0	0	0	0	0	0	0	0	0	0	0	0	0	0	0	0	0	0	0	0	0	0	0	0	0	0	0	0	0	0	0	0	0	0	0	0	0	0	0	0	0	0	0	0	0	0	0	0	0	0	0	0	0	0	0	0	0	0	0	0	0	0	0	0	0	0	0	0	0	0	0	0	0	0	0	0	0	0	0	0	0	0	0	0	0	0	0	0	0	0	0	0	0	0	0	0	0	0	0	0	0	0	0	0	0	0	0	0	0	0	0	0	0	0	0	0	0	0	0	0	0	0	0	0	0	0	0	0	0	0	0	0	1	0	0	0	0	0	0	0	0	0	0	0	0	0	0	0	0	0	0	0	0	0	0	0	0	0	0	0	0	0	0	0	0	0	0	0	0	1	0	2	0	0	0	0	1	0	0	0	0	0	0	0	0	0	0	0	0	0	0	0	0	0	0	0	0	0	0	0	0	0	0	0	0	0	0	0	0	0	0	1
chr1	1281247	1281248	AG	+	0	0	0	0	0	0	0	0	0	0	0	0	0	0	0	0	0	0	0	0	0	1	0	0	0	0	0	0	0	0	0	0	0	0	0	0	0	0	0	0	0	0	0	0	0	0	0	1	0	0	0	0	0	0	0	0	0	0	0	0	0	0	0	0	0	0	0	0	0	0	0	0	0	0	0	0	0	0	0	0	0	0	0	0	0	0	0	0	0	0	0	0	1	0	0	0	1	0	0	0	0	0	0	0	0	0	0	0	0	0	0	0	0	0	0	0	0	1	0	1	1	0	0	0	0	0	0	0	0	0	0	0	0	0	0	0	0	0	0	0	0	0	0	0	0	0	0	0	0	0	0	0	0	0	0	0	0	0	0	0	0	0	0	0	0	0	0	0	0	0	0	0	0	0	0	0	0	0	0	0	0	0	0	0	0	0	0	0	0	0	0	0	0	0	0	0	0	0	0	0	0	0	0	0	0	0	0	0	0	0	0	0	0	0	0	0	0	0	0	0	0	0	0	0	0	0	0	0	0	0	0	0	0	0	0	0	0	0	0	0	0	0	0	0	0	0	1	0	0	0	0	0	0	0	0	0	0	0	0	0	0	0	0	0	0	0	0	0	0	0	0	0	0	0	0	0	0	0	0	0	0	0	0	0	0	0	0	0	0	0	0	0	0	0	0	0	0	0	0	0	0	0	0	0	0	0	1	0	0	0	0	0	0	0	0	0	0	0	0	0	0	0	0	0	0	0	0	0	0	0	0	0	0	0	0	0	0	0	0	0	0	0	0	0	0	0	0	0	0	0	0	0	0	0	0	0	0	0	0	0	0	0	0	0	0	0	0	0	0	0	0	0	0	0	0	0	0	0	0	0	0	0	0	1	0	1	0	0	0	0	0	0	0	0	0	0	0	0	0	1	0	0	0	0	0	0	0	1	0	0	0	0	0	0	0	0	0	0	0	1	0	0	0	0	0	0	0	0	0	0	0	0	0	0	0	0	1	0	0	0	0	0	0	0	0	0	0	0	0	0	0	0	0	0	0	0	0	0	0	0	0	0	0	0	0	0	0	0	0	0	0	0	1	0	0	0	0	0	0	0	0	0	1	0	0	0	0	0	0	0	0	0	0	0	0	1	0	0	0	0	0	0	1	0	0	0	0	0	0	0	0	0	0	0	0	0	0	0	0	0	0	0	0	0	0	0	0	0	0	0	0	0	0	0	0	0	0	0	0	0	0	0	0	0	0	0	0	0	0	0	0	0	0	0	0	0	0	0	0	0	0	0	0	0	0	0	0	0	0	0	0	0	0	0	0	0	0	0	0	0	0	0	0	0	0	0	0	0	0	0	0	0	0	0	0	1	0	0	0	0	0	0	0	0	0	0	0	1	0	0	0	0	0	0	0	0	0	0	0	0	0	0	0	0	0	0	0	0	0	0	0	0	0	0	0	0	0	0	0	0	0	0	0	0	0	0	0	0	0	0	1	0	0	0	0	0	0	0	0	0	0	0	0	0	0	0	0	0	0	0	0	0	0	0	0	0	0	0	0	0	0	0	0	0	0	0	0	0	0	0	0	0	0	0	0	0	0	0	0	0	0	0	0	1	0	0	0	0	0	0	0	0	0	0	0	0	0	0	0	0	0	0	0	0	0	0	0	0	0	0	0	0	0	0	0	0	0	0	0	0	0	0	0	0	0	0	0	0	0	0	0	0	0	0	0	0	0	0	0	2	0	0	0	0	0	0	0	0	0	0	0	0	0	0	0	0	0	0	0	0	0	0	0	0	0	0	0	0	0	0	0	0	0	0	0	0	0	0	0	0	0	0	0	0	0	1	0	0	0	0	0	0	0	0	0	0	0	0	0	0	0	0	0	0	0	0	0	0	0	0	0	0	0	0	0	0	0	0	0	0	0	0	0	0	0	0	0	0	0	0	0	0	0	0	0	0	0	0	0	0	0	0	0	0	0	0	0	0	0	0	0	0	0	0	0	0	0	0	0	0	0	0	0	1	0	0	0	0	0	0	0	0	0	0	0	0	0	0	0	1	0	0	0	0	0	0	0	0	0	0	0	0	0	0	0	0	0	0	0	0	0	0	0	0	0	0	0	0	0	0	0	0	0	0	0	0	0	0	0	0	0	0	0	0	0	0	0	0	0	0	0	0	0	0	0	0	0	0	0	0	0	0	0	0	0	0	0	0	0	0	0	0	0	0	0	0	0	0	0	0	0	0	0	0	0	0	0	0	0	0	0	0	0	0	0	0	0	0	0	0	0	0	0	0	0	1	0	0	0	0	0	0	0	0	0	0	0	0	0	0	0	0	0	0	0	0	0	0	0	0	0	0	0	0	0	0	0	0	0	0	0	0	0	0	0	0	0	0	0	0	0	0	0	0	0	0	0	0	0	0	0	0	0	0	0	0	0	0	0	0	0	0	0	0	0	0	0	0	0	0	0	0	0	0	0	0	0	0	0	0	0	0	0	0	0	0	0	0	0	0	0	0	0	0	0	0	0	0	0	0	0	0	0	0	0	0	0	0	0	0	0	0	1	0	0	1	0	0	0	0	0	0	0	0	0	0	0	0	0	0	0	0	0	0	0	0	0	0	0	0	0	0	0	0	0	0	0	0	0	0	0	0	0	0	0	0	0	0	0	0	0	0	0	0	0	0	0	0	0	0	0	0	0	0	0	0	0	0	0	0	0	0	0	0	0	0	0	0	0	0	0	0	0	0	0	0	0	0	0	0	0	0	0	0	0	0	0	0	0	1	0	0	0	0	0	0	0	0	0	0	0	0	0	0	0	0	0	0	0	0	0	0	0	0	1	0	0	0	0	0	0	0	0	0	0	0	0	0	0	0	0	0	0	0	0	0	0	0	0	0	0	0	0	0	0	0	0	0	0	0	0	0	0	0	0	0	0	0	0	0	0	0	0	0	0	0	0	0	0	0	0	0	0	0	0	0	0	0	0	0	0	0	0	0	0	0	0	0	0	0	0	0	0	0	0	0	0	0	0	0	0	0	0	0	0	0	0	0	0	0	0	0	0	0	0	0	0	0	0	0	0	0	0	0	0	0	0	0	0	0	0	0	0	0	0	0	0	0	0	0	0	0	0	0	0	0	0	0	0	0	0	0	0	0	0	0	0	1	0	0	0	0	0	0	0	0	0	0	0	0	0	0	0	0	0	0	0	0	0	0	0	0	0	0	0	0	0	0	0	0	0	0	0	0	0	0	0	0	0	0	0	0	0	0	0	0	0	0	0	0	0	0	0	0	0	0	0	0	0	0	0	0	0	0	0	0	0	0	0	0	0	0	0	0	0	0	0	0	0	0	0	0	0	0	0	0	0	0	0	0	0	0	0	0	0	0	0	0	0	0	0	0	0	0	0	0	0	0	0	0	0	1	0	0	0	1	0	0	0	0	0	0	0	0	0	0	0	0	0	0	0	1	0	0	0	0	0	0	0	0	0	0	0	1	0	0	0	0	1	1	0	0	0	0	0	0	0	1	0	0	0	1	0	0	0	1	0	0	0	0	0	0	0	0	0	0	0	1	0	0	0	0	0	0	2	0	0	0	0	0	0	0	1	1	0	0	0	0	0	0	1	0	0	0	0	0	0	0	0	0	0	0	1	0	0	0	0	2	0	0	0	0	0	0	0	0	0	0	0	0	0	0	1	0	0	0	0	0	0	0	0	0	1	0	0	0	0	0	1	0	0	1	0	0	1	0	1	0	0	0	0	0	1	0	1	0	0	0	0	0	0	0	1	0	0	0	0	0	1	0	0	0	1	0	1	2	0	0	0	1	0	0	0	0	0	1	0	0	0	1	0	0	0	0	0	0	0	0	0	1	0	0	0	0	0	0	0	0	0	1	1	0	0	0	0	0	0	0	0	0	0	0	0	2	1	0	0	0	0	0	0	2	0	0	0	0	1	0	0	0	0	0	1	0	0	0	0	0	0	0	0	0	0	0	0	0	0	0	0	1	1	1	1	0	1	0	0	0	0	0	1	0	0	0	1	0	1	0	0	0	0	0	0	0	1	0	0	0	0	0	0	0	0	0	0	1	0	0	0	0	0	0	1	0	0	0	0	0	0	0	0	0	0	0	0	0	0	0	0	0	0	1	0	0	0	0	0	1	0	0	1	0	0	0	0	0	0	1	1	0	0	0	0	0	0	0	2	0	1	0	0	0	0	0	0	0	0	1	0	0	0	0	0	0	0	0	0	0	0	0	0	0	0	0	0	0	1	0	0	0	0	0	0	1	0	1	1	1	0	0	0	0	0	0	0	0	0	0	0	0	1	0	0	0	0	0	0	0	1	1	0	0	0	1	0	0	0	0	0	1	2	0	1	0	0	1	0	0	2	1	0	0	0	0	0	0	0	0	0	1	0	0	0	0	0	1	0	0	0	0	0	0	1	0	0	0	0	0	0	0	0	0	0	0	0	0	0	0	0	0	0	0	1	0	0	0	0	0	0	0	0	1	0	0	0	0	0	0	0	0	0	1	0	0	0	0	0	0	0	0	0	2	1	0	0	0	0	1	1	0	0	0	0	0	1	0	1	0	0	0	0	0	0	1	0	0	0	0	0	0	0	0	0	1	1	0	0	0	0	0	0	0	0	0	0	0	0	0	0	0	2	0	0	1	0	1	1	0	0	0	0	0	0	0	0	2	0	0	0	2	0	1	2	0	0	0	0	1	1	0	0	0	0	0	0	1	0	0	0	1	0	0	0	0	0	0	0	0	0	1	1	0	0	0	0	0	0	0	0	0	1	0	0	1	0	0	0	0	0	1	0	1	0	1	1	1	0	2	0	1	0	0	0	1	1	0	0	0	0	3	0	0	0	0	1	0	0	0	0	0	0	0	0	0	1	0	0	0	0	0	0	0	0	0	0	0	0	0	0	0	0	0	0	0	1	0	0	0	1	0	0	0	0	1	0	0	0	0	0	2	1	0	0	0	1	0	0	1	0	0	0	0	0	0	0	0	0	0	0	0	0	0	0	0	0	0	0	0	0	0	0	0	0	0	0	0	0	0	1	0	0	1	0	1	0	1	0	1	0	0	1	0	0	0	0	0	1	0	0	0	0	0	2	0	0	0	0	0	0	0	0	1	0	0	1	0	0	0	0	0	0	0	0	1	0	0	0	0	0	0	0	0	0	1	0	0	0	0	0	0	0	0	0	0	0	0	0	0	0	0	0	0	0	0	0	0	1	0	1	0	0	0	0	0	0	0	0	0	0	0	0	0	0	0	0	0	0	0	0	1	0	0	0	0	0	0	0	0	0	0	1	0	0	0	0	0	0	0	0	0	0	1	1	0	0	0	0	0	1	0	0	0	0	1	0	1	2	0	0	0	0	0	0	2	0	0	0	0	0	0	0	0	0	0	0	0	0	0	0	0	0	0	0	1	0	1	0	0	0	1	0	1	0	0	0	0	0	0	0	1	0	0	0	0	0	0	0	0	0	0	0	0	0	0	0	0	0	0	0	0	0	0	0	1	0	0	0	0	0	1	0	0	0	0	1	1	1	0	0	0	0	0	0	0	0	0	0	0	0	1	2	0	0	0	0	0	0	0	0	0	0	1	0	1	0	0	1	0	0	0	0	0	0	0	0	0	1	1	0	1	0	0	0	0	0	0	0	0	0	0	0	0	1	1	0	0	0	1	0	0	0	1	1	1	0	0	0	0	0	0	0	0	0	0	0	0	1	0	0	0	0	0	0	0	0	0	0	3	0	1	0	0	0	0	0	0	0	0	0	0	0	0	0	0	0	0	0	0	0	0	0	0	1	0	0	0	0	0	0	0	0	0	1	0	0	0	0	0	0	0	1	0	0	0	0	0	0	0	0	1	0	0	0	0	0	0	0	0	3	0	0	1	0	0	1	0	0	0	0	0	0	0	0	0	0	0	0	0	0	0	0	0	1	0	0	0	0	1	0	0	0	0	0	1	0	0	0	0	0	0	0	0	0	0	0	0	0	0	0	0	0	1	0	0	0	1	0	0	0	0	0	0	0	0	2	0	0	0	0	0	0	0	0	0	0	1	0	0	0	0	1	0	0	0	0	2	0	0	0	1	0	0	1	0	0	0	0	0	3	0	0	0	0	0	0	0	0	0	0	2	1	0	0	0	0	0	0	0	0	0	0	1	0	1	1	0	0	0	0	0	0	0	0	1	0	0	0	0	0	0	0	0	0	1	0	0	0	0	0	0	0	0	0	0	0	0	0	0	0	0	0	1	0	0	0	0	1	0	0	0	0	1	0	0	0	0	0	0	0	0	0	0	1	0	0	0	0	0	0	0	0	0	0	0	0	0	0	0	0	0	0	0	0	0	0	0	0	0	0	0	0	0	0	0	0	0	1	0	0	0	0	0	0	0	0	0	0	0	0	0	0	0	0	0	0	0	0	0	0	0	1	0	0	0	0	0	0	0	0	0	0	0	0	0	0	0	0	0	0	0	0	0	0	0	0	0	1	1	0	0	1	0	0	0	0	0	0	0	0	0	0	0	0	0	1	0	0	0	0	0	0	0	0	0	0	0	0	0	0	0	0	0	1	0	0	0	0	0	1	0	0	0	0	0	0	0	0	0	0	1	0	0	0	0	0	0	0	0	0	0	0	0	0	0	0	0	0	0	0	1	0	0	0	0	0	0	0	0	0	0	0	0	0	0	0	0	0	0	0	0	0	0	0	0	0	0	0	0	0	0	0	1	0	0	0	0	0	0	0	0	0	0	0	0	1	0	1	0	0	0	0	0	0	0	0	0	0	1	0	0	0	0	0	0	0	0	0	0	0	0	0	0	0	0	0	0	0	0	0	0	0	0	0	0	0	0	0	0	0	0	0	0	0	0	0	0	0	0	0	0	0	0	0	0	0	0	0	0	0	0	0	0	0	0	0	0	0	0	0	0	0	0	0	0	0	0	0	0	0	0	0	0	0	0	0	0	0	0	0	0	0	0	0	0	0	0	0	0	1	0	1	0	0	0	1	0	0	0	0	0	0	0	0	0	0	0	0	0	0	1	0	0	0	0	1	0	0	1	0	0	0	0	0	1	0	1	0	0	0	0	0	0	0	0	0	0	0	0	0	0	0	0	0	0	0	0	0	0	0	1	0	0	0	0	1	0	0	0	0	0	0	0	0	0	0	0	0	0	0	1	0	0	0	0	0	0	0	0	0	0	0	0	0	0	0	0	0	0	0	0	0	0	0	0	0	0	1	0	0	0	0	0	0	0	0	0	0	0	0	0	0	0	0	0	0	0	0	0	0	0	0	0	0	0	0	0	0	0	0	1	0	0	0	0	0	0	0	0	0	0	0	0	0	0	0	0	0	0	0	0	0	0	0	0	0	0	0	0	0	1	0	0	0	0	0	0	0	0	0	0	0	0	0	0	0	0	0	0	1	0	0	1	0	0	0	0	0	0	0	0	0	0	0	0	0	0	0	0	0	0	0	0	0	0	0	0	0	0	0	0	0	0	0	0	0	0	0	0	0	0	0	0	0	0	0	0	0	0	0	0	0	0	0	0	0	0	0	0	0	0	0	0	0	0	0	0	0	0	0	0	0	0	0	0	0	0	0	0	0	0	0	0	0	0	0	0	0	0	0	0	0	0	0	0	0	0	0	0	0	0	0	0	0	1	0	0	0	0	0	0	0	0	0	0	0	0	0	0	0	0	0	0	1	0	0	0	0	0	0	0	0	0	1	0	0	0	0	0	0	0	0	0	0	0	0	0	0	0	0	0	0	0	0	0	0	0	0	0	0	0	0	0	0	0	0	0	0	0	0	0	0	0	0	0	0	0	0	0	0	0	0	0	0	0	0	0	0	0	1	0	4	0	0	0	0	0	0	0	0	0	0	0	0	0	0	0	0	0	0	0	0	0	0	0	0	0	0	0	1	0	0	0	0	0	0	0	0	0	0	0	0	0	0	0	0	0	1	0	0	0	0	0	0	0	0	0	0	0	0	0	0	0	0	0	0	0	0	0	0	0	0	0	0	0	0	0	0	0	0	0	0	0	0	0	0	0	0	0	0	0	0	0	0	0	0	0	0	0	0	0	0	0	0	0	0	0	0	0	1	1	0	0	0	0	0	0	0	0	1	0	0	0	0	0	0	0	0	0	0	0	0	0	0	0	0	0	0	0	0	0	0	0	0	0	0	0	0	0	0	0	0	0	0	0	0	0	0	0	0	0	0	0	0	0	0	0	0	0	0	0	0	0	0	0	0	0	0	0	0	0	0	0	1	0	0	0	0	0	0	0	0	0	0	0	0	0	0	0	0	0	0	0	0	0	0	0	0	0	0	0	0	0	0	0	1	0	0	0	0	0	0	0	0	0	0	0	0	0	0	0	0	0	0	0	0	0	0	0	0	0	0	0	0	0	0	0	0	0	0	0	0	0	0	0	0	0	0	0	0	0	0	0	0	0	0	0	0	0	0	0	0	0	0	0	0	0	0	0	0	0	0	0	0	0	0	0	0	0	0	0	0	0	0	0	0	0	0	0	0	0	0	0	0	0	0	0	0	0	0	0	0	0	0	0	0	0	0	0	0	0	0	0	0	0	0	0	0	0	0	0	0	0	0	0	0	0	0	0	0	0	0	0	0	0	0	0	0	0	0	0	0	0	1	0	0	0	0	0	0	0	0	0	0	0	0	0	0	0	0	0	0	0	0	0	0	0	0	0	0	0	0	0	0	0	0	0	0	0	0	0	0	0	0	0	0	0	0	0	0	0	0	0	0	0	0	0	0	0	0	0	0	0	0	0	0	0	0	0	0	2	0	1	0	0	0	0	0	0	0	0	0	0	0	0	0	0	0	0	0	0	0	0	0	0	1	0	0	0	0	0	0	0	0	0	0	0	0	0	0	0	0	0	0	0	0	0	0	0	0	0	0	0	0	0	0	0	0	0	0	0	0	0	1	0	0	0	0	0	0	0	0	0	0	0	0	0	0	0	0	0	0	0	0	0	0	0	0	0	0	0	0	0	0	0	0	0	0	0	0	0	0	0	0	0	0	0	0	0	0	0	0	0	0	0	0	0	0	0	0	0	0	0	0	0	0	0	0	0	0	0	0	0	0	0	0	0	0	0	0	0	0	0	0	0	0	0	0	0	0	0	0	0	0	0	0	0	0	0	0	2	0	0	0	0	1	0	0	0	0	0	0	0	0	0	0	0	1	1	0	0	0	0	0	0	0	0	0	0	0	0	0	0	0	0	0	0	0	0	0	0	0	0	0	0	0	0	0	0	0	0	0	0	0	0	0	0	0	0	0	0	0	0	0	0	0	0	0	0	0	0	0	1	0	0	0	0	0	0	0	0	0	0	0	0	0	0	0	0	0	0	0	0	0	0	0	0	0	0	0	0	0	0	0	0	1	0	0	0	0	0	0	0	0	0	0	0	0	0	0	0	0	0	0	0	0	0	0	0	0	0	0	0	0	0	0	0	0	0	0	0	0	0	0	0	0	0	0	0	0	0	0	0	0	0	0	0	0	0	0	0	1	0	0	0	0	0	0	0	0	0	0	0	0	0	0	0	0	0	0	0	0	0	0	0	0	0	0	0	0	0	0	0	1	0	0	0	0	1	0	0	0	0	0	0	0	0	0	0	0	0	0	0	0	0	1	0	0	0	0	0	0	0	0	0	0	0	0	0	0	0	0	0	1	0	0	0	0	0	0	0	0	0	0	0	0	0	0	0	0	0	0	0	0	0	0	0	0	0	0	0	0	0	0	0	0	0	0	0	0	0	0	0	0	0	0	0	0	0	0	0	0	0	0	0	0	0	0	0	0	0	0	0	0	0	0	0	0	0	0	0	0	0	0	0	0	0	0	0	0	0	0	0	0	0	0	0	0	0	0	0	0	0	0	0	0	0	0	0	0	0	0	0	0	0	0	0	0	0	0	0	0	0	0	0	0	0	0	0	0	0	0	0	0	0	0	0	0	0	0	0	0	0	0	0	0	0	0	0	0	0	0	0	0	0	0	0	0	0	0	0	0	0	0	0	0	0	0	0	0	1	0	0	0	0	0	0	0	0	0	0	0	0	0	0	0	0	0	0	0	0	0	0	0	0	0	0	0	0	0	0	0	0	1	0	0	0	0	0	0	0	0	0	0	0	0	0	0	0	0	0	0	0	0	0	0	0	0	0	0	0	0	0	0	0	0	0	0	0	0	0	0	0	0	0	0	0	0	0	0	0	0	0	0	0	0	0	0	0	0	0	0	0	0	0	0	0	0	0	0	0	0	0	0	0	0	0	0	0	0	0	0	0	0	0	0	0	0	0	0	0	0	0	0	0	0	0	0	0	0	0	0	0	0	0	0	0	0	0	0	0	0	0	0	0	0	0	0	0	0	0	0	0	0	0	0	0	0	0	0	0	0	0	0	0	0	0	0	0	0	0	0	0	0	0	0	0	0	0	0	0	0	0	1	0	0	0	0	0	0	0	0	0	0	0	0	0	0	0	0	0	0	0	0	0	0	0	0	0	0	0	0	0	0	0	0	0	0	1	0	0	0	0	0	0	0	0	0	0	0	0	0	1	0	0	0	0	0	0	0	0	0	0	0	0	0	1	0	0	1	0	0	0	0	0	0	0	0	0	0	0	0	0	0	0	0	1	0	0	1	0	0	1	0	0	0	0	0	0	0	0	0	0	1	0	0	0	0	0	0	0	0	0	0	0	0	0	0	0	0	0	0	0	0	0	0	0	0	1	0	0	0	0	0	0	0	0	0	0	0	1	0	0	0	0	0	0	0	0	1	0	0	0	0	0	0	0	0	0	0	1	1	0	0	0	0	0	0	0	0	0	0	0	0	0	0	0	0	0	0	0	0	0	0	0	0	0	0	0	0	0	0	0	0	0	0	0	0	0	0	0	0	0	0	0	0	0	0	0	0	0	0	0	0	0	0	0	0	0	0	0	0	0	0	0	0	0	0	0	0	0	0	0	1	0	0	0	0	0	0	0	0	0	0	0	0	0	0	0	0	0	0	0	0	0	0	0	0	0	0	0	0	0	0	0	0	0	0	0	0	0	0	0	0	0	0	0	0	0	0	0	0	0	0	0	0	0	0	0	0	0	0	0	0	0	0	0	0	0	0	0	0	0	0	0	0	0	0	0	0	0	0	0	0	0	0	0	0	0	0	0	0	0	0	0	0	0	0	0	0	0	0	0	0	0	0	0	0	0	0	1	0	0	0	0	0	0	0	0	0	0	0	0	0	0	0	0	0	0	0	0	0	0	0	0	2	0	0	0	1	0	0	0	0	0	0	0	0	0	0	0	0	0	0	0	0	0	0	0	0	0	0	0	0	0	0	0	0	0	0	0	0	1	1	0	0	0	0	0	0	0	0	0	0	0	0	0	0	0	0	0	0	0	0	0	0	0	0	0	0	0	0	0	0	0	0	0	0	0	0	0	0	0	0	0	0	0	0	0	0	0	1	0	0	0	0	0	0	0	0	0	0	0	0	0	0	0	0	0	0	0	0	0	0	0	0	0	0	0	0	0	0	0	0	0	0	0	0	0	0	0	0	0	0	0	0	0	0	0	0	0	0	0	0	0	0	0	0	0	0	0	0	0	0	0	0	0	0	0	1	0	0	0	0	0	0	0	0	0	0	0	0	0	0	0	0	0	0	0	0	0	0	0	0	0	0	0	0	0	0	0	0	0	0	0	0	0	0	0	0	0	0	0	0	0	0	0	0	0	0	0	0	0	0	0	0	0	0	0	0	0	0	0	0	0	0	0	0	0	0	0	0	0	0	0	0	0	0	0	0	0	0	0	0	0	0	0	0	0	0	0	0	0	0	0	0	0	0	0	0	0	0	0	0	0	0	0	0	0	0	0	0	0	0	0	0	0	0	0	0	0	0	0	0	0	0	0	0	0	0	0	0	0	0	0	0	0	0	0	0	0	0	0	0	0	0	0	0	0	0	0	0	0	0	0	0	0	0	0	0	0	0	0	0	0	0	0	0	0	0	0	0	0	0	0	0	0	0	0	0	0	0	0	0	0	0	0	0	0	0	0	0	0	0	0	0	0	0	0	0	0	0	0	0	0	0	0	0	0	0	0	0	0	1	0	0	0	0	0	0	0	0	0	0	0	0	0	0	0	0	0	0	0	0	0	0	0	0	0	0	0	0	0	0	0	0	0	0	0	0	0	0	0	0	0	0	0	0	0	0	0	0	0	0	0	0	0	0	0	0	0	0	0	0	0	0	0	0	0	0	0	0	0	0	0	0	0	0	0	0	0	0	0	0	0	0	0	0	0	0	0	0	0	0	0	0	0	0	0	0	0	0	0	0	0	0	0	0	0	0	0	0	0	0	0	0	0	0	0	0	0	0	0	0	0	0	0	0	0	0	0	0	0	0	0	1	0	0	0	0	0	0	0	0	0	0	0	0	0	0	0	0	0	0	0	0	0	0	0	0	0	0	0	0	0	0	0	0	0	0	0	0	0	0	0	0	0	0	0	0	0	0	0	0	0	0	0	0	0	0	0	0	0	0	0	0	0	0	0	0	0	0	0	0	0	0	0	0	0	0	0	0	0	0	0	0	0	0	0	0	0	0	0	0	0	0	0	0	0	0	0	0	0	0	0	0	0	0	0	0	0	0	0	0	0	0	0	0	0	0	0	0	0	0	0	0	0	0	0	0	0	0	0	0	0	0	0	0	0	0	0	0	0	0	0	0	0	0	0	0	0	0	0	0	0	0	0	0	0	0	0	0	0	0	1	0	0	0	0	0	0	0	0	0	0	0	0	0	0	0	0	0	0	0	0	0	0	0	0	0	0	0	0	0	0	0	0	0	1	0	0	0	0	0	0	0	0	0	0	0	0	1	0	1	0	0	0	0	0	0	0	1	0	0	0	0	0	0	0	0	0	0	1	0	0	0	0	0	0	0	0	1	0	0	0	0	0	0	0	0	0	0	0	1	0	0	1	0	0	0	0	1	0	1	1	0	0	0	0	0	0	0	0	0	0	1	0	0	0	0	0	0	0	0	0	0	0	0	0	0	0	0	0	0	0	0	0	1	0	0	0	0	0	0	0	0	0	1	0	0	0	0	0	0	0	0	0	0	0	0	0	0	0	0	0	0	0	0	0	0	0	0	0	0	0	0	0	0	0	0	0	0	0	0	1	0	0	0	0	0	0	0	0	0	0	1	0	0	0	0	0	0	0	0	1	0	1	0	0	0	0	0	0	0	0	1	0	0	0	0	0	0	2	0	0	0	1	0	0	0	0	1	0	0	0	1	0	0	0	0	0	0	0	0	0	0	0	0	0	0	0	0	1	0	0	1	1	0	0	0	1	0	0	0	0	0	0	0	0	0	0	0	0	0	0	0	0	0	0	0	0	0	0	0	0	0	0	0	0	0	0	0	0	0	0	0	0	0	1	0	0	0	0	0	0	1	0	0	0	0	0	0	0	0	0	0	0	0	0	0	0	0	0	0	0	0	0	0	0	0	0	0	0	0	0	0	1	0	0	0	0	0	0	1	0	1	0	1	0	0	0	0	0	1	0	0	0	0	0	0	0	0	0	0	0	0	0	0	1	2	1	0	0	0	1	0	0	1	0	0	0	0	0	0	0	0	0	0	0	0	0	0	0	0	0	0	0	0	0	0	0	0	0	0	0	0	0	0	0	0	0	0	0	0	0	0	0	0	0	0	0	0	0	0	0	0	0	0	0	0	0	0	0	0	0	0	0	0	0	0	0	0	0	0	0	0	0	0	0	0	0	0	0	0	0	0	0	0	0	0	0	0	0	0	0	0	0	0	0	0	0	0	0	0	0	0	0	0	0	0	0	0	0	0	0	0	0	0	0	0	0	0	0	0	0	0	0	0	0	0	0	0	0	0	0	0	0	0	0	0	0	0	0	0	0	0	0	0	0	0	0	0	0	0	0	0	0	0	0	0	0	0	0	0	0	0	0	0	0	0	0	0	0	0	0	0	0	0	0	0	0	0	0	0	0	0	0	0	0	0	0	0	0	0	0	0	0	0	0	0	0	0	0	0	0	0	0	0	0	0	0	0	1	0	0	0	0	3	0	1	1	1	0	1	0	0	0	1	1	0	0	0	0	1	0	0	1	0	0	0	0	1	1	0	0	0	0	0	1	0	0	0	0	0	1	1	0	0	0	0	1	0	0	1	2	0	1	0	0	1	2	1	0	0	0	0	0	1	2	0	0	1	0	1	1	0	0	1	0	0	0	0	1	0	1	0	0	2	0	1	0	1	0	1	0	0	0	0	1	1	0	1	0	2	0	1	3	2	0	1	0	0	0	0	0	0	0	0	1	0	0	0	0	1	0	0	0	0	0	1	0	0	0	0	0	0	0	0	0	0	0	0	0	0	1	0	0	0	0	0	0	0	0	0	1	0	0	0	0	0	0	0	0	0	0	0	0	1	0	0	0	0	0	0	0	0	0	0	0	0	0	0	0	0	0	0	0	0	0	0	0	0	0	0	0	0	2	0	0	0	0	1	0	0	0	0	0	0	0	0	0	0	0	0	0	0	0	0	0	0	0	0	0	1	0	0	0	0	0	0	0	1	0	0	0	0	0	0	0	0	0	0	0	0	0	0	0	1	0	0	0	0	0	0	1	0	0	0	0	0	0	0	0	0	0	0	0	0	1	0	0	0	0	0	0	0	0	0	0	0	0	0	0	0	0	1	0	0	0	0	0	0	0	0	0	0	0	0	0	0	0	0	0	0	0	0	0	0	0	1	0	0	0	0	0	0	0	0	0	0	0	0	0	0	0	0	0	0	0	0	0	0	0	0	0	0	0	0	0	0	0	0	0	0	0	0	0	0	0	0	0	0	0	0	0	0	0	0	0	0	0	0	0	0	0	1	0	0	0	0	0	0	0	0	0	0	0	0	0	0	0	0	0	0	0	0	0	0	0	0	0	0	0	0	0	0	0	0	0	0	0	0	0	0	0	0	0	0	0	0	0	0	0	0	0	0	0	0	0	0	0	0	0	0	0	0	0	0	0	0	0	0	0	0	0	0	0	0	0	0	0	0	0	0	0	0	0	0	0	0	0	0	0	0	0	0	0	0	0	0	0	0	0	0	0	0	0	0	0	0	0	0	0	0	0	0	0	0	0	0	0	0	0	0	0	0	0	0	0	0	0	0	0	0	0	0	0	0	0	0	0	0	0	0	0	0	0	0	0	0	0	0	0	0	0	0	0	0	0	1	0	0	0	0	0	0	0	0	0	0	0	0	1	0	0	0	0	0	0	0	0	0	0	0	0	0	0	0	0	0	0	0	0	0	0	0	0	0	0	0	0	0	0	0	0	0	0	0	0	0	0	0	0	0	0	0	0	0	0	0	0	0	0	0	0	0	0	0	0	0	0	0	0	0	0	0	0	0	0	0	0	0	0	0	0	0	0	0	0	0	0	0	0	0	0	0	0	0	0	0	0	0	0	0	0	0	0	0	0	0	0	0	0	0	0	0	0	0	0	0	0	0	0	0	0	0	0	0	0	0	1	0	0	0	0	0	0	0	0	0	0	0	0	0	0	0	0	0	0	0	0	0	0	0	0	0	0	0	0	0	0	0	0	0	0	0	0	0	0	0	0	0	0	0	0	0	0	0	0	0	0	0	0	0	0	0	0	0	0	0	0	0	0	0	0	0	0	0	0	0	0	0	0	0	0	0	0	0	0	0	0	0	0	0	0	0	0	0	0	0	0	0	0	0	0	0	0	0	0	0	0	0	0	0	0	0	0	0	0	0	0	0	0	0	0	0	0	0	0	0	0	0	0	0	0	0	0	0	0	0	0	0	0	0	0	0	1	0	0	0	0	0	0	0	0	1	0	0	0	0	0	0	0	0	0	0	0	0	0	0	0	0	0	0	0	0	0	0	0	0	0	0	0	0	0	0	0	0	0	0	0	0	0	0	0	0	0	0	0	0	0	0	0	0	0	0	0	0	0	0	0	0	0	0	0	0	0	0	0	0	0	0	0	0	0	0	0	0	0	0	0	0	0	0	0	0	0	0	0	0	0	0	0	0	0	0	0	0	0	0	0	0	0	0	0	0	0	0	0	0	0	0	0	0	0	1	0	1	0	0	0	0	0	0	0	0	0	0	0	0	0	0	0	0	0	0	0	0	0	0	0	0	0	0	0	0	0	0	0	0	0	1	0	0	0	0	0	0	0	0	0	0	0	0	0	0	0	0	0	0	0	0	0	0	0	0	0	0	0	0	0	0	0	0	0	0	0	0	0	0	0	0	0	0	0	0	0	0	0	1	0	0	0	0	0	0	0	0	0	0	0	0	0	0	0	0	0	0	0	0	0	0	0	0	0	0	0	0	0	0	0	0	0	0	0	0	0	0	0	0	0	0	0	0	0	0	0	0	0	0	0	0	0	0	0	0	0	0	0	0	0	0	0	0	0	0	0	0	0	0	0	0	0	0	0	0	0	0	0	0	0	0	0	0	0	0	0	0	0	0	0	0	0	0	0	0	0	0	0	0	0	0	0	0	0	0	0	0	1	0	0	0	0	0	0	0	0	0	0	0	0	0	0	0	0	0	0	0	0	0	0	0	0	0	0	0	0	0	0	0	0	0	0	0	0	0	0	0	0	0	1	0	0	0	0	0	0	0	0	0	0	0	0	0	0	0	0	1	0	0	0	0	0	0	0	0	0	0	0	0	0	0	1	0	0	0	0	0	0	0	0	0	0	0	0	0	0	0	0	0	0	0	0	0	0	0	0	0	0	0	0	0	0	1	0	0	0	0	0	0	0	0	0	0	0	0	0	0	0	0	0	0	0	0	0	0	0	0	0	0	0	0	0	0	0	0	1	0	0	0	0	0	0	0	0	0	0	0	0	0	0	0	0	0	0	0	0	0	0	0	0	0	0	0	0	0	0	0	0	0	0	0	0	0	0	0	0	0	0	0	0	0	0	0	0	0	0	1	0	0	0	0	1	1	2	1	0	0	0	0	0	0	0	0	1	0	0	0	1	0	0	2	0	1	0	0	0	0	0	0	0	0	0	1	0	0	0	0	0	0	1	1	0	0	2	0	0	0	2	0	0	0	0	1	2	1	0	0	1	0	1	0	2	1	0	0	0	0	0	0	0	0	0	0	0	3	0	0	0	0	1	0	0	0	1	0	1	0	0	1	1	1	1	0	0	0	2	0	0	0	1	0	0	0	0	0	0	0	0	0	1	0	0	0	0	1	0	1	0	0	0	1	0	0	0	0	0	0	0	0	0	0	0	0	0	0	0	0	1	0	2	1	0	0	1	0	0	0	0	0	0	0	0	0	0	0	1	0	0	0	0	0	0	0	0	1	0	2	0	0	0	0	0	1	0	0	0	0	0	0	1	0	1	1	0	1	1	0	0	0	0	0	0	0	0	0	1	0	0	0	0	0	1	0	0	0	0	0	1	0	0	1	0	0	0	0	0	0	0	0	0	0	0	0	0	0	0	0	0	0	0	0	0	0	0	0	0	0	0	0	1	1	0	0	0	0	0	0	0	0	0	0	0	0	0	0	0	0	0	0	0	0	0	0	0	0	0	0	0	0	0	0	0	0	0	0	1	0	0	0	0	0	0	0	1	0	0	0	0	1	0	0	0	0	1	0	0	0	0	0	0	0	0	0	0	0	0	0	0	0	0	0	0	0	0	0	0	0	0	0	0	0	0	0	0	0	0	0	0	0	0	0	0	0	0	0	0	0	0	0	0	0	0	0	0	0	0	0	0	0	0	0	0	0	0	0	0	0	0	0	0	0	0	0	0	0	0	0	0	0	0	0	0	0	0	0	0	0	0	0	0	0	0	0	0	0	0	0	0	0	0	0	0	0	0	0	0	0	0	0	0	0	0	0	0	0	0	0	0	0	0	0	0	0	0	0	0	0	0	0	0	0	0	0	0	0	0	0	0	0	0	0	0	0	0	0	1	0	0	0	0	0	0	0	0	0	0	0	0	0	0	0	0	0	0	0	0	0	0	0	0	0	0	0	0	0	0	0	0	0	0	0	0	0	0	0	0	0	0	0	0	0	0	0	0	0	0	0	0	0	0	0	0	0	0	0	0	0	0	0	0	0	0	0	0	0	0	1	0	0	0	0	0	0	0	0	1	0	0	1	0	0	0	0	0	0	0	0	0	0	0	0	0	1	0	0	0	0	0	0	0	0	0	0	0	0	0	0	0	0	0	0	0	0	0	0	0	1	0	0	0	0	0	0	0	0	0	0	1	0	0	0	0	0	0	0	0	0	0	0	0	0	1	0	0	0	0	0	0	1	0	0	0	0	0	0	0	0	0	0	0	0	1	0	0	0	0	0	1	2	0	0	0	0	0	0	0	0	2	0	1	0	0	0	0	0	0	0	0	0	0	0	0	0	0	0	0	0	0	0	0	0	0	0	0	0	0	0	0	0	0	0	0	0	0	0	0	0	0	0	0	0	0	0	0	0	0	0	0	0	0	0	0	0	0	0	0	0	0	0	0	0	0	0	0	0	0	2	0	0	0	0	0	1	0	2	0	0	0	0	0	0	0	0	0	0	0	0	0	0	0	0	0	0	0	0	0	0	0	0	0	0	0	0	0	0	0	0	0	0	0	0	0	0	0	0	0	0	0	0	0	0	0	0	0	0	0	0	0	0	0	0	0	0	0	0	0	0	0	0	0	0	0	0	0	0	0	0	0	0	0	0	0	0	0	0	0	0	0	0	0	0	0	0	0	0	0	0	0	0	0	0	0	0	0	0	0	0	0	0	0	0	0	0	0	0	0	0	0	0	0	0	0	0	0	0	0	0	0	0	0	0	0	0	0	0	0	0	0	0	0	0	0	0	0	0	0	0	0	0	0	0	0	0	0	0	0	0	1	0	0	0	0	0	0	0	0	0	0	0	0	0	0	0	0	0	0	0	0	0	0	0	0	0	0	0	0	0	0	0	0	0	0	0	0	0	0	0	0	0	0	0	0	0	0	0	0	0	0	0	0	0	0	0	0	0	0	0	0	0	0	0	1	0	0	0	0	0	0	0	0	0	0	0	0	0	0	0	0	0	0	0	0	0	0	0	0	0	0	0	0	0	0	0	0	0	0	0	0	0	0	0	0	0	0	0	0	0	0	0	0	0	0	0	0	0	0	0	0	0	0	0	0	0	0	0	0	0	0	0	0	0	0	0	0	0	0	0	0	0	0	0	0	0	0	0	0	0	1	0	0	0	0	0	0	0	0	0	0	1	0	0	0	0	0	0	0	0	0	0	0	0	0	0	0	0	0	0	0	0	0	0	0	0	0	0	0	0	0	0	0	0	0	0	0	0	0	0	0	0	0	0	0	0	0	0	0	0	0	0	0	0	0	0	0	0	0	0	0	0	0	0	0	0	0	0	0	1	0	0	0	0	0	0	0	0	0	0	0	0	0	0	0	0	0	0	0	0	0	0	0	0	0	0	0	0	0	0	0	0	0	0	0
chr1	1284002	1284003	AG	+	0	0	0	0	0	0	0	0	0	0	0	0	0	0	0	0	0	0	0	0	0	0	0	0	0	0	0	0	0	0	0	0	0	0	0	0	0	0	0	0	0	0	0	0	0	0	0	0	0	0	0	0	0	0	0	0	0	0	0	0	0	1	0	0	0	0	0	0	0	0	0	0	0	0	1	0	0	0	0	0	0	0	0	0	0	0	0	0	0	1	0	0	1	0	0	0	0	0	1	0	0	0	0	0	0	0	0	0	0	0	0	0	1	0	0	0	0	0	0	0	0	0	0	0	0	0	0	1	0	0	0	0	0	0	0	0	0	0	0	0	0	0	0	2	1	0	1	0	0	0	0	0	0	0	0	1	0	0	0	0	0	0	0	0	0	0	1	0	0	0	1	0	0	0	0	0	0	0	0	0	0	0	0	0	0	0	0	0	0	0	0	0	0	0	0	0	0	0	0	0	0	0	0	0	0	0	0	0	0	0	0	0	0	0	0	0	0	0	0	0	0	0	0	0	0	0	1	0	0	0	0	0	0	0	0	0	0	0	0	0	0	0	0	0	0	0	0	0	0	0	0	0	0	0	0	0	0	0	0	0	0	0	0	0	0	0	0	0	0	0	0	0	0	0	0	0	0	0	0	0	0	0	0	0	0	0	0	0	0	1	0	0	0	1	0	0	0	0	0	0	0	0	0	0	0	0	0	0	0	0	1	0	0	0	0	0	0	0	0	0	0	0	0	0	0	0	0	0	0	0	0	0	0	0	0	0	0	0	0	1	0	0	0	0	0	1	0	0	0	0	1	0	0	0	0	0	0	0	0	2	0	0	0	0	2	0	0	0	0	1	0	0	0	0	0	1	0	0	0	0	0	0	0	0	0	0	0	0	0	0	0	0	1	0	0	0	1	0	0	0	1	0	0	0	0	0	0	0	0	0	1	0	0	0	0	0	0	0	0	1	0	2	0	0	0	0	0	0	0	0	0	1	0	0	0	0	1	0	0	1	0	0	0	0	0	0	0	1	0	0	0	0	0	0	0	0	0	0	0	0	1	0	0	0	0	0	0	0	0	0	0	0	2	0	0	0	1	0	0	0	1	0	0	0	0	0	0	0	0	0	0	0	0	0	0	0	1	0	0	0	0	0	3	0	0	0	0	0	0	0	0	0	0	0	0	1	0	0	0	0	0	0	0	0	0	0	0	1	0	0	0	0	0	0	1	0	0	0	0	1	0	0	1	1	0	0	0	2	1	0	0	0	0	0	0	0	0	0	0	0	0	0	0	0	0	0	0	0	0	2	0	0	0	0	0	0	0	0	0	0	0	0	0	0	0	0	0	0	0	0	0	0	0	0	0	0	0	1	0	0	0	0	0	0	0	0	0	0	0	0	0	0	0	0	0	0	0	0	1	0	0	0	0	0	0	0	0	0	0	0	0	0	0	0	0	0	0	0	1	0	0	0	0	0	0	0	0	0	0	0	1	0	0	0	0	0	0	0	0	0	0	0	0	0	0	0	0	0	0	0	0	0	0	0	0	1	0	0	0	0	0	0	0	0	0	0	0	0	1	0	0	0	0	0	0	0	0	0	0	0	1	0	0	0	0	0	0	0	0	0	0	0	1	0	0	0	0	0	0	0	1	0	0	0	0	0	0	0	0	0	0	0	0	0	0	0	0	0	0	0	0	0	0	0	0	0	1	0	1	0	0	0	0	0	0	0	0	0	0	0	0	0	0	0	0	0	0	0	0	1	0	0	0	1	0	0	0	1	0	0	0	0	0	0	0	0	0	0	0	0	0	0	0	0	0	0	0	0	0	1	0	0	1	0	0	1	0	0	0	0	0	0	0	1	1	0	1	0	0	0	0	0	0	0	1	0	0	0	1	0	0	0	0	0	1	0	0	1	0	0	0	2	0	0	0	0	0	0	0	0	0	0	0	0	0	0	0	0	0	0	0	0	0	0	1	0	1	0	0	0	0	0	0	0	0	0	0	0	0	0	0	0	0	0	0	0	0	0	0	0	0	0	0	0	0	0	0	0	0	0	0	0	0	0	0	0	0	0	0	0	0	0	0	0	0	0	0	0	0	0	0	0	0	0	0	1	0	0	0	0	0	2	0	0	0	0	0	0	0	0	0	0	0	0	0	0	0	0	0	0	0	0	0	0	0	0	0	0	0	0	0	0	0	0	0	1	0	0	0	0	0	0	0	0	0	0	0	0	0	0	0	0	0	0	0	1	0	0	0	0	0	0	0	0	1	0	0	0	0	0	0	1	0	1	1	0	0	0	0	3	0	0	0	0	0	0	0	0	0	0	0	2	0	1	0	0	0	0	0	0	1	0	0	0	0	0	1	0	1	0	1	0	0	0	0	0	0	0	0	0	0	0	0	0	0	0	0	0	0	0	0	0	0	0	0	0	0	0	0	0	0	0	0	0	0	0	0	0	0	0	0	0	0	0	0	0	0	0	0	0	0	0	1	3	0	0	0	0	0	0	0	0	0	0	0	0	0	0	0	0	1	1	0	0	0	0	0	0	0	0	1	0	3	0	0	0	0	2	0	0	1	0	0	0	0	0	0	0	0	0	0	0	0	0	0	0	0	0	0	0	0	0	0	0	0	0	0	0	0	0	0	0	0	0	0	0	1	0	0	0	0	0	0	0	1	1	1	0	0	0	0	0	1	0	0	1	0	0	0	0	0	2	0	0	0	0	0	0	0	0	0	0	0	0	0	0	0	0	0	0	0	1	0	0	0	0	0	0	0	3	0	1	0	0	0	0	1	0	0	0	0	0	0	0	0	1	0	0	0	0	0	0	0	0	0	1	1	0	1	0	0	1	0	0	0	0	0	0	0	0	0	0	0	0	1	0	0	0	0	0	0	0	0	0	0	0	0	0	0	0	0	0	0	0	0	1	0	0	0	0	0	0	0	0	0	0	0	0	0	0	0	0	0	0	0	0	0	0	0	0	0	0	0	0	0	0	0	0	0	0	0	0	0	0	0	0	0	0	0	0	0	0	0	0	0	0	0	0	0	0	0	0	0	0	0	0	0	0	0	0	0	0	0	0	0	0	0	0	0	0	0	0	0	0	0	0	0	0	0	0	0	0	0	0	0	0	1	0	0	0	0	0	0	0	0	0	0	0	0	0	0	0	0	0	0	0	0	0	0	0	0	0	0	0	0	0	0	0	0	0	0	0	0	0	0	0	0	0	0	1	0	0	0	0	0	0	0	0	0	0	0	0	0	0	0	0	0	0	0	0	0	0	0	0	0	0	0	0	0	0	0	0	0	0	0	0	0	0	0	0	0	0	0	0	0	0	0	0	0	0	0	0	0	0	0	0	0	0	0	0	0	0	0	0	0	0	0	0	0	0	0	1	0	1	1	0	0	0	0	0	0	0	1	0	1	3	1	0	5	0	1	0	4	0	0	2	0	0	0	0	2	0	0	0	1	0	0	0	0	0	0	0	0	0	0	1	0	0	0	0	0	1	0	0	0	2	1	0	1	1	0	2	0	1	0	1	1	1	0	1	0	0	0	0	0	1	0	0	0	0	0	2	0	0	0	0	0	1	0	0	0	1	0	2	0	2	0	1	0	0	0	0	0	1	0	0	0	0	0	0	0	0	0	0	2	0	1	1	0	0	0	1	0	0	0	0	0	0	0	1	0	1	0	0	0	0	0	0	1	0	0	0	0	1	0	0	0	1	1	0	2	0	0	0	0	0	1	0	0	0	1	1	1	1	3	1	0	0	0	1	1	1	0	1	0	0	0	0	1	1	0	1	0	0	0	1	0	1	0	0	0	0	0	0	2	0	0	0	0	0	0	0	0	0	0	0	0	0	0	0	0	1	1	0	1	0	1	1	0	0	1	0	0	1	1	0	0	1	1	0	0	0	0	1	0	0	0	0	0	0	0	1	0	1	0	0	0	0	2	0	1	0	1	0	1	0	2	0	0	0	0	0	0	0	0	0	1	0	2	2	1	0	2	0	1	1	0	0	0	0	0	0	1	1	2	1	1	0	0	0	1	0	0	1	1	0	0	0	0	0	0	0	0	0	0	0	0	1	0	0	1	0	1	0	0	1	1	0	0	1	0	0	1	0	0	0	0	0	0	0	0	0	0	0	1	0	0	1	0	1	1	0	3	1	2	1	0	0	0	3	1	0	1	0	0	0	0	2	1	0	0	0	0	0	0	0	0	0	0	0	0	0	0	0	0	0	1	0	1	0	0	1	0	0	0	0	4	0	2	0	0	0	0	1	0	0	2	0	2	0	0	1	0	1	1	0	1	0	0	1	0	0	0	0	1	1	2	0	3	0	1	3	0	2	1	0	0	1	0	0	1	0	0	0	1	0	0	0	1	0	0	0	1	1	0	0	1	0	0	1	1	0	1	1	0	0	0	0	0	1	0	1	2	0	0	0	1	0	1	0	0	1	1	0	1	0	0	0	1	0	1	0	0	0	1	0	1	0	0	0	0	0	0	0	0	0	0	0	1	1	0	1	0	0	0	0	0	0	1	1	1	0	0	0	0	0	0	0	0	0	1	1	1	1	2	1	0	0	1	2	0	0	1	0	1	0	0	1	2	0	0	0	0	1	0	0	0	0	2	0	1	0	0	2	0	0	0	0	0	1	1	0	0	0	1	0	2	0	0	0	1	0	0	2	1	0	0	0	1	0	1	0	1	5	0	0	0	0	0	1	0	0	0	0	0	0	0	0	0	1	1	1	0	0	0	0	0	0	4	0	0	0	0	0	0	0	0	0	0	0	1	0	0	0	1	0	0	0	0	2	0	3	0	0	2	0	1	0	1	0	2	0	1	1	1	1	0	1	0	1	0	0	0	0	1	0	1	0	0	0	0	0	0	0	1	0	0	0	0	1	0	0	0	0	1	1	0	0	0	0	2	1	0	1	1	0	1	0	0	1	0	0	0	2	1	0	0	0	0	0	1	1	0	1	0	0	0	0	0	0	1	0	0	0	0	1	0	1	0	0	0	0	1	0	0	0	0	0	1	0	0	0	1	1	0	0	0	2	0	1	0	0	0	0	0	0	0	2	0	1	0	0	1	1	0	0	1	0	0	0	0	0	3	1	0	2	1	0	0	0	2	2	0	0	0	0	0	1	0	0	1	0	0	1	0	1	1	1	1	0	0	0	0	0	0	1	0	1	0	0	0	1	1	0	0	0	0	0	0	1	1	1	1	2	2	0	0	0	1	1	1	0	0	0	0	1	0	0	0	0	0	0	0	0	1	0	0	1	1	0	0	0	0	0	0	0	0	0	0	0	0	0	1	0	1	0	0	1	0	0	0	0	0	0	0	0	1	0	0	1	0	0	0	0	0	0	1	1	0	3	0	0	0	1	0	0	0	0	2	0	2	4	0	0	3	0	0	0	2	0	1	0	0	0	0	1	0	0	0	0	0	0	0	0	1	0	1	0	0	0	0	0	0	0	0	1	0	0	0	0	0	0	0	1	0	0	1	0	0	0	0	1	0	1	0	0	0	0	1	0	0	1	0	0	0	1	0	0	1	1	0	0	1	0	1	0	0	0	0	0	0	0	0	1	0	0	0	1	0	1	1	0	0	0	0	0	0	1	0	0	0	0	0	0	0	2	1	0	0	0	0	0	0	1	0	1	0	2	1	1	1	2	3	0	0	0	0	0	0	0	1	0	0	0	0	0	0	0	0	0	0	0	0	0	0	1	0	0	0	2	0	0	1	1	0	0	1	0	0	0	2	1	0	1	0	0	0	0	0	1	0	0	0	1	0	0	1	1	2	1	0	2	2	0	0	0	0	1	0	0	0	0	1	0	1	0	0	0	0	0	0	0	0	0	0	0	0	0	1	2	0	1	0	1	2	0	0	1	1	1	1	1	0	1	0	0	1	2	0	0	0	0	0	0	0	1	1	0	0	1	0	0	0	0	0	0	0	0	0	2	0	0	0	0	0	0	0	0	0	0	0	1	0	0	0	0	0	1	0	0	0	0	0	0	1	1	1	0	0	2	0	0	0	0	2	0	1	0	0	2	1	0	0	0	0	0	0	0	1	0	0	0	0	0	2	1	1	0	1	0	1	2	0	0	0	0	1	0	0	0	1	4	0	0	1	1	0	0	1	0	0	1	0	1	0	0	1	0	1	0	1	0	0	3	1	0	0	0	1	0	0	0	0	0	0	0	1	0	0	2	0	0	1	0	0	0	3	0	0	2	1	1	0	0	0	0	0	0	0	0	0	2	0	0	0	0	0	0	1	0	0	1	0	0	0	0	0	0	3	1	0	0	1	0	0	0	0	0	0	2	0	0	0	0	0	0	0	0	0	0	0	1	0	0	0	0	0	0	0	0	0	0	0	0	0	0	0	0	1	0	1	0	0	0	0	0	0	0	0	0	0	0	0	0	0	0	0	0	0	0	1	0	0	0	0	0	0	0	0	0	1	0	0	0	0	0	0	1	0	0	0	0	0	0	1	1	2	1	0	0	0	0	0	0	0	1	0	0	0	0	0	0	0	0	0	0	0	0	0	0	0	0	0	0	0	0	0	0	0	0	0	0	0	0	0	0	0	0	0	0	0	0	0	0	1	0	0	0	1	0	0	0	1	0	0	0	0	0	0	0	0	0	0	0	0	0	0	0	1	0	0	0	0	0	0	0	0	0	0	0	0	0	0	0	0	1	0	0	0	0	0	0	0	0	0	0	0	1	0	1	0	0	0	0	0	0	0	0	0	0	0	0	0	0	0	0	1	0	0	0	0	0	0	0	0	0	0	2	0	0	0	0	0	1	0	0	0	0	0	0	0	0	0	0	0	0	0	0	0	0	0	0	0	0	0	1	0	0	0	0	0	0	0	0	0	0	0	0	0	0	0	0	0	0	1	0	0	0	0	0	0	1	0	0	0	0	0	0	0	0	0	0	1	0	0	0	0	1	2	0	0	0	0	0	0	0	0	0	0	0	0	0	3	0	0	0	0	0	0	0	0	0	0	0	3	0	0	0	0	0	0	0	0	0	0	0	1	0	0	1	0	0	0	0	0	0	0	0	1	0	1	2	0	2	0	1	0	1	0	0	0	0	0	0	0	0	0	0	0	0	0	0	0	0	0	0	0	0	0	1	0	0	0	0	0	0	0	0	0	0	0	0	0	0	0	0	0	0	0	0	0	0	1	0	0	1	0	1	0	0	0	0	0	0	0	0	0	0	0	0	0	0	0	0	1	0	1	1	0	0	0	0	0	0	1	0	0	0	0	0	0	0	0	0	0	0	0	0	2	0	0	0	0	0	2	0	0	0	0	1	0	0	1	0	0	0	0	0	0	0	3	0	0	0	0	0	0	0	0	0	0	0	0	0	0	0	0	0	0	0	0	0	0	0	0	0	0	0	0	1	0	0	0	0	0	1	0	0	0	0	0	0	0	0	0	0	0	0	0	0	0	0	0	0	0	0	0	0	0	0	0	0	0	0	0	0	0	0	0	0	0	1	1	0	0	0	0	0	0	0	0	0	0	0	0	0	0	0	0	0	1	0	0	0	0	0	1	0	0	0	0	0	0	0	0	0	0	0	0	0	0	1	0	0	0	0	0	0	0	0	0	0	0	0	0	0	0	0	0	0	0	0	0	0	0	0	0	0	0	0	0	0	0	0	0	0	0	0	0	0	0	0	0	0	0	0	0	0	0	0	0	0	1	0	0	0	0	0	0	0	2	0	0	0	0	0	2	0	0	0	0	0	1	1	0	0	0	0	1	0	0	0	1	0	0	0	0	0	1	0	0	0	0	0	0	0	0	0	0	0	0	1	0	0	0	0	0	0	0	0	0	0	0	0	0	0	0	0	0	0	0	1	2	0	0	0	0	0	0	0	0	2	0	0	0	0	1	0	0	0	0	0	2	0	1	0	0	0	0	1	0	0	0	0	1	0	0	0	0	0	0	0	0	0	0	0	0	0	1	1	0	0	0	0	2	0	0	0	0	1	0	0	0	0	0	0	0	0	0	0	0	0	0	0	0	0	0	0	0	0	0	0	0	1	0	0	0	0	0	0	0	0	0	0	0	0	0	0	0	0	0	0	0	0	0	0	0	0	0	0	0	0	0	0	0	0	0	0	1	0	0	0	0	0	0	0	0	0	0	0	0	0	0	0	0	0	0	0	0	0	0	0	0	0	0	0	0	0	1	0	0	0	0	0	0	0	0	0	0	0	0	0	0	0	0	0	0	0	0	0	0	0	0	0	0	0	0	0	0	0	0	0	0	1	0	0	0	1	0	1	0	0	0	0	0	0	0	0	0	0	0	0	0	2	0	0	0	0	0	0	0	0	0	0	0	0	0	0	0	0	0	0	0	0	0	0	0	0	0	0	0	0	0	0	0	0	0	0	0	0	0	0	1	0	0	0	0	0	0	0	0	1	0	0	0	0	0	0	0	0	0	0	0	0	0	0	0	0	0	0	0	0	0	1	0	0	0	0	0	0	0	0	0	0	0	0	0	0	0	0	0	0	0	0	0	0	0	0	0	0	0	0	0	0	0	0	0	0	0	0	0	0	0	0	0	0	0	0	0	0	0	0	0	0	0	0	0	0	0	0	0	0	0	0	0	0	0	0	0	0	0	0	0	0	0	0	0	0	0	0	0	0	0	0	0	0	0	0	0	0	0	0	0	0	0	0	0	0	0	0	0	0	0	0	0	0	0	0	0	0	0	0	0	0	0	0	0	0	0	0	0	0	0	0	0	0	0	0	0	0	0	0	0	0	0	0	0	0	0	0	0	0	0	0	0	0	0	0	0	1	0	0	0	0	0	1	0	1	0	0	0	1	0	0	0	0	0	0	0	0	0	0	0	0	0	1	1	0	0	0	0	0	0	0	0	0	0	0	0	0	0	0	0	0	0	0	0	0	0	0	0	0	0	0	0	0	0	0	0	0	0	0	1	0	0	0	0	0	0	1	0	0	0	0	0	0	0	0	1	0	0	2	1	0	1	0	1	0	0	0	0	0	0	1	0	0	0	0	0	0	0	0	0	0	0	0	0	0	0	1	0	0	1	0	1	0	0	0	0	0	0	0	0	0	0	0	0	0	0	0	0	0	0	0	0	0	0	0	0	0	0	0	0	0	0	0	0	0	0	0	0	0	0	0	0	0	2	0	2	0	0	0	0	0	0	0	0	0	0	0	0	0	0	0	0	0	1	1	0	0	0	0	0	0	0	0	0	0	0	0	0	0	0	0	0	0	0	0	0	0	0	0	0	0	0	0	0	0	0	0	0	0	0	0	0	1	0	0	0	0	0	0	0	0	0	0	0	0	0	0	0	0	0	0	0	0	0	0	0	2	0	0	0	0	0	1	0	0	0	0	0	0	0	1	0	0	0	0	0	0	0	0	0	0	0	0	0	0	0	0	0	0	0	0	0	0	0	0	0	0	0	0	0	0	0	0	0	0	0	0	0	0	1	0	0	0	1	0	1	0	1	0	0	0	0	0	0	0	0	0	0	1	0	0	1	1	0	0	0	0	0	0	0	0	0	0	0	0	1	0	0	0	0	0	0	1	0	0	0	0	0	0	0	1	0	1	0	0	0	0	0	0	0	0	0	0	0	0	0	0	1	0	0	0	0	0	0	0	0	0	0	4	2	0	0	0	0	0	0	0	0	3	0	0	0	1	1	0	0	0	0	0	0	1	1	0	0	0	0	0	0	0	0	0	0	0	0	0	0	0	0	0	0	0	0	0	0	0	0	0	1	0	0	0	0	0	0	0	0	0	1	0	0	0	0	0	0	0	0	0	1	0	0	0	0	0	0	0	0	0	0	0	0	1	0	1	0	1	0	0	0	1	0	0	1	0	2	0	0	0	0	0	0	0	1	0	0	0	1	0	0	1	0	0	0	0	1	0	1	0	0	0	0	0	0	1	0	0	0	0	0	0	0	0	0	0	0	0	1	0	0	0	0	0	0	0	0	0	0	0	0	0	0	0	0	0	0	0	0	0	0	0	0	0	0	1	0	0	0	0	0	0	0	0	0	0	0	0	0	1	0	0	0	0	0	0	0	0	0	0	0	0	0	0	0	0	0	0	0	0	0	0	0	0	0	0	0	0	0	0	0	0	0	0	0	0	0	0	0	0	0	0	0	0	0	0	0	0	0	0	0	0	0	0	0	0	0	0	0	0	0	0	0	0	0	0	0	0	0	0	0	0	0	0	0	0	0	0	0	0	0	0	0	0	0	0	0	0	0	0	0	0	0	0	0	0	0	0	0	0	0	0	0	0	0	0	0	0	0	0	0	0	1	0	1	0	0	0	0	0	0	0	0	0	0	0	0	0	0	0	0	0	0	0	0	0	0	0	0	0	0	0	0	0	0	0	0	0	1	0	0	0	0	0	0	0	0	0	0	0	0	0	0	0	0	0	0	0	0	0	0	0	0	0	0	0	0	2	0	0	0	0	0	0	0	0	0	0	0	0	0	0	0	0	0	0	0	0	0	0	0	0	0	0	0	1	1	0	0	0	0	0	0	0	0	0	3	1	0	0	0	0	0	0	0	0	0	0	0	0	0	0	0	0	0	0	0	0	0	0	0	1	0	0	0	0	0	0	0	0	0	0	0	0	0	0	1	0	0	1	0	0	0	0	0	0	0	0	0	0	0	0	0	0	0	1	1	0	0	0	0	0	0	0	0	0	0	0	0	0	0	1	0	0	0	0	0	0	0	0	0	0	0	0	0	0	0	0	0	0	0	0	0	0	0	0	0	0	0	1	0	1	0	0	0	0	0	0	0	0	0	1	0	0	0	0	0	0	0	1	0	0	0	0	0	1	0	0	0	0	1	0	0	0	0	1	0	0	0	0	0	0	0	0	0	0	0	0	0	1	0	0	0	1	0	0	0	1	0	0	0	0	0	0	0	0	0	0	0	0	0	0	0	0	0	1	0	0	0	0	0	0	0	1	0	0	0	0	0	0	0	0	0	0	0	0	0	0	2	0	0	0	0	2	0	0	1	0	0	0	0	0	0	0	0	0	0	0	0	0	0	1	0	1	1	0	0	0	0	0	1	0	0	0	0	0	0	0	0	0	0	0	0	1	0	0	0	1	0	0	0	0	0	0	0	0	0	0	0	0	0	0	0	0	0	0	0	0	0	0	0	0	0	0	0	0	0	0	0	0	0	0	0	0	0	0	0	0	0	0	0	0	0	0	0	0	0	0	0	0	0	0	1	0	1	0	0	0	0	0	0	0	0	1	0	0	0	0	0	0	0	0	0	0	0	0	0	0	1	0	0	0	0	0	0	0	2	0	0	0	0	0	0	0	0	0	0	0	0	1	0	0	0	0	0	2	0	0	0	1	0	0	0	0	0	0	0	0	1	0	0	0	0	0	0	0	0	0	0	0	0	1	0	0	0	0	0	0	0	0	0	0	0	0	0	0	0	0	0	1	0	1	0	0	0	0	1	0	6	0	0	0	0	0	0	0	0	0	0	0	0	0	0	2	1	0	0	2	0	0	0	0	0	0	0	0	0	0	0	0	1	0	0	0	0	0	0	0	0	0	0	0	0	0	0	0	0	0	0	1	0	0	0	0	0	0	0	0	1	0	0	0	0	0	0	0	0	0	0	0	0	0	0	0	0	0	0	0	0	0	0	0	0	0	0	0	0	0	0	0	0	0	0	0	0	0	0	0	0	0	0	0	0	0	0	0	0	0	0	0	0	0	0	0	0	0	0	0	0	0	0	0	0	0	0	0	0	0	0	0	0	0	0	0	0	0	0	0	0	0	0	0	0	0	0	1	0	0	0	0	0	0	0	0	0	0	0	0	0	0	1	0	0	0	0	0	0	0	0	0	0	0	0	0	0	0	0	0	0	1	0	0	0	0	0	0	0	0	0	0	0	0	0	0	0	1	0	0	0	0	0	0	0	0	0	0	0	0	0	0	0	0	0	0	0	0	0	0	0	0	0	0	0	0	0	0	0	0	0	0	0	0	0	0	0	0	0	0	0	1	0	0	0	0	0	0	0	0	0	0	0	0	0	0	0	0	0	0	0	1	0	0	0	0	0	0	0	0	0	0	0	0	0	0	0	0	0	0	0	0	0	0	0	0	0	0	0	0	0	0	0	0	0	0	0	0	0	0	0	0	0	0	0	0	0	0	0	0	0	0	0	0	0	0	0	0	0	0	0	0	0	0	0	0	0	0	0	0	0	0	0	0	0	0	0	0	0	0	0	0	0	0	0	0	0	0	0	0	0	0	1	0	0	0	0	0	0	0	0	0	0	0	0	0	0	0	0	0	0	0	0	0	0	0	0	0	0	0	0	0	0	0	0	0	0	0	0	0	0	0	0	0	0	0	0	0	0	0	0	0	0	0	0	0	0	0	0	0	1	0	0	0	0	0	0	0	0	0	0	0	0	0	0	0	0	0	0	0	0	0	0	0	0	0	0	0	0	0	0	0	0	0	0	0	0	0	0	0	0	0	0	0	0	1	0	0	0	0	0	0	0	0	0	0	0	0	0	0	0	0	1	0	0	0	0	0	0	0	0	0	0	0	0	0	0	0	1	0	0	0	0	0	0	0	0	0	0	0	0	0	0	0	0	0	0	0	0	0	0	0	0	0	0	0	0	0	0	0	0	0	0	0	0	0	0	0	0	0	0	2	1	0	0	0	1	0	0	0	0	2	0	0	0	0	1	0	1	0	0	0	0	1	1	0	0	0	0	1	0	0	0	0	0	1	0	1	0	0	0	0	0	0	1	0	1	0	1	0	0	1	1	1	0	0	2	0	1	0	2	3	0	1	0	1	1	0	1	0	0	1	1	0	0	0	2	0	0	0	0	1	1	1	0	2	2	0	2	0	0	1	0	0	0	4	1	0	1	2	0	1	2	1	1	0	2	0	1	0	1	0	1	0	2	1	0	2	1	0	0	0	2	0	1	0	0	0	2	0	0	1	1	0	2	0	1	1	0	0	1	0	2	0	1	0	1	0	0	1	0	0	0	0	1	1	0	0	0	0	0	0	1	1	1	0	2	2	0	0	0	0	0	0	1	0	0	0	1	0	0	0	0	0	0	0	0	0	0	0	0	0	0	0	0	0	1	1	2	0	1	0	0	1	0	0	0	0	0	0	0	3	0	1	0	0	0	1	0	0	1	1	0	0	0	0	0	0	0	0	0	0	0	0	0	2	0	1	0	1	0	0	3	1	2	0	1	0	0	1	0	1	0	0	0	0	0	0	3	2	0	2	0	0	0	2	0	0	0	0	2	0	1	0	0	0	0	0	0	0	0	0	1	0	0	0	0	0	2	0	0	0	0	0	0	0	0	1	0	0	0	2	0	1	0	0	0	0	0	0	0	1	0	0	0	0	0	0	0	0	1	0	0	0	0	0	0	0	2	0	0	0	3	0	1	0	0	0	0	0	2	4	0	0	0	0	1	0	0	0	0	0	0	1	0	0	0	1	0	1	0	0	1	3	0	1	0	0	0	0	2	0	0	1	0	0	1	1	0	0	0	0	0	0	1	0	0	0	0	0	0	0	3	0	0	0	0	0	0	2	0	0	0	1	0	0	1	0	0	2	1	3	0	0	0	0	1	0	1	0	1	0	1	0	0	0	0	0	1	0	1	0	1	0	0	0	0	0	0	0	0	0	0	0	0	0	0	0	0	0	0	0	0	0	0	0	0	0	1	0	0	1	0	0	0	0	0	0	0	0	0	0	0	0	2	0	0	0	0	0	0	0	0	0	0	0	0	0	0	0	0	0	0	0	0	0	0	0	0	0	0	0	0	0	0	0	0	0	0	0	0	0	0	0	0	0	0	0	0	0	0	0	0	0	0	0	0	0	0	0	0	0	0	0	0	0	0	0	0	0	0	0	0	0	0	0	0	0	0	0	0	0	0	0	0	0	0	0	1	0	0	0	0	0	0	0	0	0	0	0	0	0	0	0	0	0	0	0	0	0	0	0	0	0	0	0	0	0	0	0	0	0	0	0	0	0	0	0	0	0	0	0	0	0	0	0	0	0	0	0	0	0	0	0	0	0	0	0	0	0	1	0	0	0	0	1	0	1	1	2	1	3	0	1	0	1	0	1	2	0	0	1	1	0	0	0	0	0	0	0	1	0	2	0	0	0	0	1	0	0	0	0	0	1	1	1	1	0	1	1	0	0	2	0	0	2	0	0	0	0	0	0	1	0	1	1	1	1	0	2	2	0	2	0	0	0	0	1	3	0	0	0	2	0	0	2	1	1	1	0	0	0	1	0	2	0	0	1	0	0	0	1	1	0	0	1	0	0	0	1	1	0	3	2	0	0	0	1	0	1	0	0	0	1	0	1	1	0	0	0	0	0	0	0	0	0	1	0	0	0	0	0	0	0	1	0	0	1	0	0	0	0	1	0	0	1	0	2	1	0	0	0	0	0	0	0	1	0	1	0	0	0	0	0	0	0	0	0	0	0	1	0	0	0	0	0	0	0	0	0	0	0	0	0	0	0	0	0	0	0	1	1	2	0	0	0	0	0	0	0	0	0	0	0	1	0	0	0	0	1	1	0	0	0	0	0	0	0	0	0	0	0	0	1	1	0	0	1	0	0	0	0	0	0	0	0	0	0	0	0	0	0	0	0	0	0	0	0	0	1	0	0	0	0	0	0	0	0	0	0	0	0	0	0	0	0	0	0	0	0	0	0	0	0	0	0	0	0	0	0	0	0	0	0	0	0	1	0	0	0	0	0	0	0	0	0	1	0	0	0	0	0	0	0	0	0	0	1	0	1	0	0	0	0	0	0	0	0	1	0	0	0	0	0	1	0	0	0	0	0	0	1	0	0	0	0	1	0	0	0	0	0	0	0	0	0	0	0	1	0	0	0	0	0	0	0	0	0	0	0	0	0	0	0	0	0	0	0	1	0	0	0	0	1	0	0	0	0	0	0	0	0	0	0	0	0	0	0	0	0	0	0	0	0	0	0	0	0	0	1	0	0	0	0	0	0	0	0	0	0	0	0	0	0	0	0	0	0	0	0	0	0	0	0	0	0	0	0	0	0	0	0	0	0	0	0	0	0	0	0	0	0	0	0	0	0	1	0	0	1	0	1	0	0	0	0	0	0	0	0	0	0	0	0	0	0	0	0	0	1	0	0	0	1	0	0	0	0	0	0	0	0	1	0	0	1	0	1	0	0	0	0	1	1	0	0	0	0	0	0	0	0	1	0	0	0	0	0	0	0	0	0	0	0	0	1	0	0	0	0	0	0	0	0	0	0	0	0	0	0	0	0	0	0	0	0	0	0	0	0	0	0	0	0	0	1	0	0	0	0	0	0	0	0	0	0	0	0	0	0	0	0	0	0	0	0	0	0	0	0	0	0	0	0	0	0	0	0	0	0	0	0	0	0	0	0	0	0	0	0	0	0	0	0	0	0	0	0	0	0	0	0	0	0	0	0	0	0	1	0	0	0	0	0	0	0	0	0	0	0	0	0	0	0	0	0	0	1	0	0	1	0	0	0	0	0	0	0	0	0	0	1	0	0	0	0	0	0	0	0	0	0	0	1	0	0	0	0	0	0	0	0	0	1	0	0	0	0	0	0	0	0	0	0	0	0	0	0	0	0	0	0	0	0	0	0	0	0	0	0	0	0	0	0	0	0	0	0	0	0	0	0	0	0	1	0	0	0	0	0	0	0	0	0	0	0	0	0	0	0	0	0	0	0	0	0	0	0	0	0	0	0	0	0	0	0	0	0	0	0	0	0	0	0	0	0	0	0	0	0	0	0	0	0	0	0	0	0	0	0	0	0	0	0	0	0	0	0	0	0	0	0	0	0	0	0	0	0	0	0	0	0	0	0	0	0	0	0	0	0	0	0	0	0	0	0	0	0	0	0	0	0	0	0	0	0	0	0	0	0	0	0	0	0	0	0	0	0	0	0	0	0	0	0	0	1	0	0	0	0	0	0	0	0	0	0	1	0	0	0	0	0	0	0	0	0	0	0	0	0	0	0	0	0	0	1	0	0	0	0	0	0	0	0	0	0	0	0	0	0	0	0	0	0	0	0	0	0	0	0	0	0	0	0	0	0	0	0	1	0	0	0	0	0	0	0	0	0	1	0	0	0	0	0	0	0	0	0	0	0	0	0	0	0	0	0	0	0	0	0	0	0	0	0	0	0	0	0	0	0	0	0	0	0	0	0	0	0	0	0	0	0	0	0	0	0	1	0	0	0	0	0	0	0	0	1	0	0	0	0	0	0	0	0	0	0	0	0	0	0	0	0	0	0	0	0	0	0	0	0	0	0	0	0	0	0	0	0	0	0	0	0	0	0	0	0	0	0	0	1	0	0	0	0	0	0	0	0	0	0	0	0	0	0	0	0	0	0	0	0	0	0	0	0	0	0	0	0	0	0	0	0	1	0	0	0	0	0	0	0	0	0	0	1	0	0	0	0	0	0	0	0	0	1	0	0	0	0	0	0	0	1	0	0	0	0	1	0	0	0	0	0	0	0	0	0	0	0	0	0	0	0	0	0	0	0	0	0	0	0	0	0	1	0	0	0	0	0	0	0	0	0	0	0	0	0	0	0	0	0	0	0	0	0	0	0	0	0	0	0	0	0	0	0	0	0	0	0	0	0	0	0	0	0	0	0	0	0	0	0	0	0	0	0	0	0	1	0	0	0	0	0	0	0	0	0	0	0	0	0	0	0	0	0	0	0	0	0	0	0	0	0	0	0	0	0	0	0	0	0	0	0	0	0	0	0	0	0	0	0	0	0	0	0	0	0	0	0	0	0	0	0	0	0	0	0	0	0	0	0	1	0	0	0	0	0	0	0	0	0	0	0	0	0	0	0	0	0	0	0	0	0	0	0	0	0	0	0	0	0	0	0	0	0	0	0	0	0	0	0	0	0	1	0	0	0	0	0	0	0	0	0	0	0	0	0	0	0	0	0	0	0	0	0	0	0	0	0	0	1	0	1	0	0	1	0	0	2	0	0	0	1	0	0	2	0	0	0	1	0	0	1	1	1	2	0	0	1	1	1	0	0	0	2	0	1	0	0	0	1	2	1	1	6	0	1	1	0	0	2	0	1	1	0	0	1	1	0	0	0	2	2	0	4	2	0	0	0	0	0	0	0	0	0	0	1	2	0	0	1	0	1	1	0	1	0	0	0	0	1	1	0	0	0	0	1	1	1	1	1	0	1	1	0	4	0	0	1	0	0	0	3	0	0	0	0	1	0	1	1	0	3	2	0	0	0	1	0	0	1	2	0	0	0	0	0	1	0	0	0	1	1	1	2	0	0	0	1	1	2	0	0	0	1	1	1	0	1	2	0	0	0	0	0	0	0	0	1	4	1	0	2	0	3	0	0	0	0	1	0	0	1	1	0	0	0	0	1	0	2	0	0	0	0	0	0	0	1	0	0	2	0	0	0	0	2	0	0	0	0	0	0	1	0	0	0	0	0	0	0	0	0	0	0	0	0	0	0	1	0	0	0	0	1	0	0	0	0	0	0	0	1	0	0	0	0	0	0	0	0	0	1	0	0	1	0	0	0	0	0	0	0	0	0	0	0	0	0	0	0	0	1	0	0	0	0	1	0	0	0	0	0	0	2	1	0	0	1	1	1	0	0	1	0	0	0	1	0	0	0	0	1	0	0	0	0	0	0	0	0	0	0	0	0	0	0	0	0	0	0	0	0	1	0	1	1	0	1	0	0	0	0	0	2	0	1	0	0	1	1	0	1	0	0	0	0	0	0	0	0	0	0	0	0	0	0	0	0	1	0	0	0	0	0	0	0	0	0	0	0	0	0	0	0	0	0	0	0	0	0	0	0	0	0	0	0	0	0	0	0	0	0	0	0	0	0	0	0	0	0	0	1	0	0	0	0	0	0	0	0	1	0	0	0	0	0	0	0	0	0	1	0	0	0	0	0	0	0	0	0	0	0	0	0	0	0	0	0	0	0	0	0	0	0	0	0	0	0	0	0	0	0	0	0	0	0	0	0	0	0	0	0	0	0	0	0	0	0	1	0	1	0	0	0	0	0	0	0	1	0	0	0	0	0	0	0	0	0	2	0	0	0	0	0	0	0	0	0	0	0	0	0	0	0	0	0	0	0	0	1	0	1	0	0	0	0	0	0	0	0	0	3	0	0	2	2	0	1	1	0	0	0	0	0	2	0	4	1	0	0	0	0	0	0	0	3	1	0	1	0	3	0	0	0	0	0	0	0	0	0	0	0	0	0	0	0	0	0	0	3	0	0	0	0	0	0	0	0	0	0	0	0	1	3	0	0	0	0	0	0	0	0	0	0	1	0	2	0	0	0	0	0	0	1	0	0	0	0	0	0	0	0	0	0	0	0	0	0	2	1	1	1	0	0	0	0	0	0	0	0	0	4	0	0	1	0	0	0	1	0	0	1	1	0	0	0	0	0	1	0	0	0	0	1	0	0	0	0	0	0	0	0	0	0	0	0	0	0	0	0	0	0	0	0	0	0	0	0	0	0	0	0	0	0	0	0	0	0	0	0	0	0	0	0	0	0	2	0	0	0	0	0	0	0	0	0	0	0	1	0	0	0	0	0	0	0	0	0	0	0	0	0	0	0	0	0	0	0	1	0	1	0	1	0	0	0	0	0	0	0	0	0	0	0	0	0	0	0	0	0	0	0	1	0	0	0	0	0	0	0	0	0	1	1	0	1	0	0	0	0	0	0	0	0	0	0	0	0	0	0	0	0	0	0	0	0	0	0	0	0	0	0	0	0	0	0	0	0	0	0	1	0	0	0	0	0	0	0	0	0	0	0	1	0	0	0	0	0	0	0	0	0	0	0	0	0	0	0	0	0	0	0	0	0	0	0	0	0	0	0	0	0	0	0	0	0	0	2	0	0	1	0	0	0	0	0	0	1	0	0	0	0	0	0	0	0	0	0	0	0	0	0	0	0	0	0	0	0	0	0	0	0	0	0	0	0	0	0	0	0	0	0	0	0	0	0	0	2	1	0	0	0	0	0	0	0	0	0	0	0	0	0	0	0	0	0	0	0	0	0	0	0	0	0	0	0	0	0	0	0	0	1	0	0	0	0	0	0	0	0	0	0	0	0	0	0	0	0	0	2	0	0	0	0	0	0	0	0	0	0	0	0	0	0	0	0	0	0	0	0	0	0	0	0	0	0	0	0	0	0	0	0	0	0	0	0	0	0	0	0	0	0	0	0	0	0	0	0	0	1	1	0	0	0	0	2	0	0	0	0	0	0	0	0	0	0	0	0	0	0	0	0	0	0	0	0	0	0	0	0	0	0	0	0	0	1	0	0	0	0	0	0	0	1	0	0	0	0	0	0	0	0	0	0	0	0	0	0	0	0	0	0	0	0	0	0	0	0	0	0	0	0	0	1	0	0	1	0	1	0	0	2	0	0	0	0	0	0	0	0	0	0	0	0	0	0	0	0	0	0	0	0	0	0	0	0	0	0	0	0	0	1	0	0
chr1	1291372	1291373	AG	+	0	0	0	0	0	0	0	0	0	0	0	0	0	0	0	1	0	0	0	0	0	0	0	1	0	0	0	0	0	1	0	0	0	0	0	0	0	0	0	0	0	0	0	0	0	0	0	0	0	0	0	0	1	0	0	0	0	0	0	0	0	0	0	0	0	0	0	1	0	0	0	0	0	0	0	0	0	0	0	0	0	0	0	0	0	1	0	0	0	1	1	0	0	0	0	0	0	1	0	1	0	0	0	0	0	0	0	0	0	1	0	2	2	0	0	0	0	0	0	0	0	0	0	0	0	0	0	1	1	0	0	0	0	0	0	0	0	0	0	0	0	0	0	0	0	0	0	0	0	0	0	0	0	0	0	1	0	0	0	0	0	0	0	0	0	0	0	1	0	0	0	0	0	0	0	0	0	0	1	0	0	0	0	0	0	0	0	0	0	0	0	0	0	0	0	0	0	0	0	1	0	0	0	0	0	0	0	0	0	0	0	0	0	0	0	0	0	0	0	0	0	0	0	0	0	0	0	0	0	0	0	1	0	0	0	0	0	0	0	0	0	0	0	0	0	0	0	0	0	0	0	0	0	0	1	0	1	0	0	0	0	0	0	0	0	0	0	0	0	0	0	0	0	0	0	0	1	1	0	0	0	0	0	0	0	0	0	0	0	0	0	0	0	0	0	0	0	0	0	0	0	0	0	0	0	0	0	0	1	0	0	0	0	0	0	0	0	0	0	0	0	0	0	0	0	0	0	0	0	0	0	0	0	0	0	0	0	0	0	0	0	0	0	0	0	0	0	0	0	0	0	0	0	0	0	0	0	0	0	1	1	0	1	0	1	0	1	0	0	0	1	0	0	2	1	1	0	0	0	0	0	0	0	0	0	0	0	2	1	0	0	0	0	3	0	0	1	0	0	0	0	0	0	1	0	1	0	0	0	0	0	0	0	0	0	0	0	0	0	0	0	1	0	0	0	0	0	0	0	0	2	1	0	0	0	0	0	0	0	0	1	0	0	0	0	0	0	1	0	1	0	0	0	0	0	0	2	0	0	1	1	0	0	0	0	0	0	0	2	0	0	0	0	0	0	0	0	0	0	0	0	0	0	0	0	0	0	0	0	0	0	0	0	0	0	0	0	0	0	0	0	0	1	0	0	0	0	0	0	0	0	0	0	0	0	0	0	0	0	0	0	0	0	1	0	0	0	0	0	0	0	0	0	0	1	0	1	0	0	1	0	2	0	1	0	0	0	1	0	0	0	0	0	0	0	0	0	0	0	0	0	0	0	0	0	0	0	0	0	1	0	0	0	0	0	0	0	0	1	0	0	1	0	0	0	0	0	0	0	0	0	0	1	0	0	0	0	0	0	0	0	0	0	0	1	0	0	0	0	0	0	0	1	0	0	0	0	0	0	0	0	0	1	0	0	0	0	0	0	0	0	0	0	0	0	1	0	0	0	0	0	0	0	0	2	1	0	0	0	0	2	0	0	0	0	1	0	0	0	0	0	0	0	0	0	2	0	0	0	0	0	0	0	0	0	0	0	0	0	0	0	2	0	0	0	0	0	0	0	0	0	0	0	0	0	0	0	0	0	0	0	0	0	0	0	0	1	0	1	1	0	0	0	0	0	0	0	0	0	0	0	0	0	0	0	0	0	0	0	0	0	0	0	0	0	0	0	0	0	0	0	0	0	0	0	0	2	0	1	0	0	1	0	0	0	0	0	0	1	0	0	0	0	0	0	1	0	0	0	2	0	0	0	0	0	0	0	2	1	0	0	1	0	0	0	0	0	0	0	0	0	0	0	1	0	0	0	0	0	0	0	0	3	0	2	0	0	0	0	0	0	0	0	0	0	0	0	0	0	0	0	0	0	0	0	0	2	0	0	0	0	0	0	0	0	2	0	0	0	0	0	2	0	0	0	0	0	0	0	0	0	0	0	0	0	0	0	0	0	0	0	0	0	1	0	0	0	0	0	0	0	1	0	1	0	0	0	0	0	0	1	0	1	0	0	0	0	0	0	0	0	0	0	0	0	0	0	0	0	1	0	0	0	0	0	1	0	0	0	0	0	0	0	0	0	0	0	0	1	0	0	0	0	0	0	0	0	0	1	1	0	0	0	1	0	0	0	1	0	0	0	0	0	0	0	0	0	0	0	0	0	0	0	0	0	0	0	0	0	0	0	0	0	1	0	0	0	3	0	1	0	0	0	2	0	0	0	0	0	0	0	0	0	0	0	0	0	0	0	0	0	0	2	0	1	0	1	0	0	0	1	1	0	3	0	3	1	0	0	3	0	0	1	0	0	0	0	0	1	0	0	2	0	0	1	0	0	0	0	0	1	0	0	0	0	0	0	0	0	0	0	0	0	0	0	0	0	0	0	0	0	0	0	0	0	0	0	0	0	0	0	0	0	0	0	0	0	0	0	1	0	0	0	0	0	0	0	0	0	0	0	0	0	0	0	0	1	0	0	0	0	0	0	1	0	0	0	0	0	0	0	0	0	0	0	0	0	0	0	0	1	1	0	0	0	3	0	0	0	0	0	0	3	0	0	1	0	3	0	0	0	0	0	0	0	0	0	0	0	0	0	0	0	0	0	1	0	0	0	0	0	0	0	0	0	0	0	0	0	0	0	0	0	0	0	0	0	0	1	0	0	0	0	0	0	0	0	0	0	0	0	0	0	1	0	0	0	0	0	0	0	0	0	0	1	0	0	0	0	0	0	0	0	0	0	0	0	0	0	0	0	0	0	0	1	0	1	0	0	2	0	0	0	0	0	0	0	0	0	1	0	0	0	0	0	0	0	0	0	0	0	0	0	0	0	0	0	0	0	0	0	0	0	0	0	0	0	0	0	0	0	0	0	0	0	0	0	0	0	0	0	0	0	0	0	0	0	0	0	0	0	0	0	0	0	0	0	0	0	0	0	0	0	0	0	0	0	0	0	0	0	0	0	0	1	0	0	0	0	0	0	0	0	0	0	0	0	0	0	0	0	0	0	0	0	0	0	0	0	0	0	0	0	0	0	0	0	0	1	0	0	0	0	0	0	0	0	0	0	0	0	0	0	0	0	0	0	0	0	0	0	0	0	0	0	0	0	0	0	0	0	0	0	0	0	0	0	0	0	0	0	1	0	0	0	0	0	0	0	0	0	0	1	0	0	0	0	0	0	0	0	0	0	0	0	0	0	0	0	0	0	0	0	0	0	0	0	0	0	0	0	0	0	1	1	0	0	0	0	0	1	0	0	0	0	0	0	0	0	0	0	0	0	0	1	0	0	0	0	0	0	1	0	0	1	0	0	0	0	0	0	0	0	0	0	0	0	0	0	0	0	0	0	0	0	0	0	0	0	0	0	0	0	1	0	3	1	0	0	0	0	2	1	2	1	4	0	0	1	1	1	0	1	3	1	0	3	0	2	1	0	1	2	2	4	1	1	1	2	0	1	5	2	1	1	2	3	1	0	1	0	0	0	0	2	1	1	0	4	1	0	2	1	0	0	1	1	0	4	2	0	0	0	2	1	0	0	0	2	0	0	1	2	0	1	2	3	2	1	2	1	0	3	2	2	3	0	3	0	3	0	2	0	3	1	1	5	4	2	0	5	1	3	0	0	1	1	1	2	3	1	0	4	1	1	2	3	1	2	2	0	0	4	5	2	0	4	0	0	0	1	0	0	0	0	1	1	0	2	1	0	1	0	1	2	0	1	1	1	1	1	2	3	0	1	0	1	4	1	2	0	3	1	0	1	0	1	0	0	1	0	1	1	2	0	0	2	0	3	2	0	0	2	0	2	2	2	1	0	1	1	1	0	2	0	0	0	2	4	2	0	0	0	3	0	3	2	0	2	7	0	4	0	0	4	3	1	0	1	1	0	0	0	7	2	2	1	1	0	0	0	2	0	2	2	0	0	1	4	2	1	0	0	2	1	0	0	0	1	0	1	0	0	2	0	0	0	0	1	0	1	0	0	0	1	0	5	0	3	2	0	2	2	0	3	0	1	1	0	2	0	0	1	3	0	2	0	1	0	0	0	1	0	1	1	2	0	2	1	0	0	0	2	2	2	3	2	0	1	0	0	0	0	0	1	1	0	1	2	0	0	1	4	1	2	4	0	4	1	6	0	0	2	0	0	2	0	4	2	0	1	4	3	1	4	3	1	0	3	6	1	0	3	2	1	1	6	1	1	0	1	2	1	0	0	1	0	0	1	0	0	1	0	0	1	0	0	1	0	0	1	1	2	1	0	2	2	0	3	1	0	0	1	1	1	2	1	0	1	0	0	0	0	0	2	0	2	0	1	0	1	0	0	2	2	2	0	1	0	1	1	2	0	0	1	1	0	4	0	2	1	0	0	0	3	1	1	0	0	0	0	0	2	0	1	3	0	1	1	2	3	3	2	1	1	2	2	4	1	1	0	0	0	3	3	0	0	1	0	1	0	3	0	0	0	1	0	1	2	0	2	4	5	0	4	1	2	0	1	1	0	2	2	1	0	1	0	0	0	2	1	1	1	2	0	0	1	1	3	1	2	3	1	2	4	1	0	4	0	2	0	2	1	2	0	2	0	2	0	3	1	0	3	2	1	0	1	2	1	0	5	0	2	1	1	0	0	0	0	2	2	0	0	2	1	5	0	0	1	2	2	0	0	0	0	1	1	1	0	1	1	2	1	2	0	3	1	1	1	3	2	0	1	3	0	3	0	4	1	4	1	1	2	2	4	0	4	0	3	2	1	5	3	1	4	0	3	1	3	2	2	1	1	0	3	2	0	1	0	2	4	0	2	4	1	2	1	3	1	0	1	1	3	1	1	1	2	4	1	2	3	0	4	4	2	3	3	2	1	1	3	2	1	2	0	3	0	0	1	2	1	1	0	0	0	0	6	2	1	4	0	1	1	3	1	0	3	2	1	0	1	0	0	4	0	1	3	0	1	1	1	2	3	8	3	5	0	0	2	2	0	0	0	5	3	2	0	5	1	1	7	0	0	1	1	0	0	0	5	1	2	0	5	0	1	1	0	1	2	0	0	0	0	1	0	1	0	0	1	1	1	2	0	0	0	0	1	1	0	0	0	0	6	1	0	1	1	1	1	1	0	2	4	1	0	2	2	0	3	3	0	0	1	0	0	0	0	1	0	1	1	1	0	1	0	1	0	0	0	1	0	1	0	0	2	0	0	0	3	0	1	2	1	2	1	0	1	3	3	2	1	2	1	0	0	0	0	0	3	1	1	0	1	0	0	0	0	1	1	0	1	1	2	0	3	4	0	0	1	1	0	0	1	0	0	0	1	1	0	4	3	0	4	1	2	2	0	0	2	0	0	0	2	0	1	2	0	1	3	0	2	4	1	1	0	1	4	0	1	3	3	3	0	3	0	1	1	2	3	4	8	7	4	0	5	1	4	1	2	1	1	2	1	0	4	0	2	5	2	3	0	0	1	3	2	1	4	1	0	2	3	1	1	0	3	1	2	2	0	0	0	0	0	1	3	0	1	1	1	0	1	1	0	1	0	1	2	1	2	2	0	3	2	0	1	1	2	4	2	4	4	3	1	2	2	1	2	5	2	0	0	1	1	3	0	0	2	3	2	2	1	2	3	3	0	2	1	1	0	2	0	0	1	2	1	5	0	0	0	1	1	2	2	3	1	0	5	0	1	0	0	5	2	0	1	0	2	1	2	1	4	1	1	2	0	3	0	1	2	1	1	1	2	1	3	1	0	4	1	0	1	2	0	0	1	2	0	1	1	1	0	0	2	1	0	0	0	0	2	5	0	2	4	2	0	1	2	0	2	1	0	2	0	3	3	3	0	2	0	2	0	2	0	1	0	0	0	0	1	0	3	1	2	1	1	4	1	0	1	2	1	1	1	0	1	2	1	2	5	1	0	1	0	0	3	0	7	2	0	1	0	3	2	1	0	0	0	3	1	1	1	0	7	0	1	0	1	2	2	3	0	0	0	1	3	0	0	3	1	0	1	2	0	3	0	2	1	1	0	0	0	0	0	0	0	2	2	4	1	1	2	0	6	0	0	2	2	2	0	1	1	0	0	1	0	0	0	0	1	2	2	0	0	0	0	2	3	2	0	0	0	0	3	0	0	1	1	0	1	0	0	0	4	1	1	1	2	2	0	0	2	0	0	0	0	1	4	0	0	0	1	1	0	2	0	3	0	1	0	0	0	0	1	0	0	0	2	0	1	2	1	0	1	0	3	0	0	0	0	3	0	1	1	0	1	0	2	0	0	2	1	0	1	1	0	0	1	0	1	0	2	1	0	1	0	3	0	0	3	0	0	0	5	3	0	5	1	0	0	2	0	0	1	0	0	0	2	1	2	4	0	0	2	0	0	2	1	1	3	0	1	1	0	0	0	2	1	0	1	0	0	0	0	0	0	0	0	0	1	0	0	0	1	0	0	0	0	0	0	0	1	0	1	0	0	0	0	0	0	0	0	0	0	1	0	0	0	0	0	0	0	0	0	0	0	0	0	1	0	0	0	0	0	0	0	0	0	0	0	0	0	0	2	0	0	2	0	1	1	0	0	0	0	0	1	0	0	0	0	2	0	0	0	0	0	0	0	0	0	1	0	0	0	0	1	0	0	0	0	0	0	0	0	0	0	0	1	0	0	0	0	0	0	0	0	0	0	0	0	0	1	0	0	0	0	0	0	0	0	0	0	0	0	0	0	0	1	0	0	1	0	0	0	0	0	0	0	0	0	1	1	0	0	0	0	0	1	0	0	0	0	0	0	0	0	0	0	1	0	0	0	0	0	0	0	0	0	2	0	0	0	0	0	0	0	0	0	0	1	0	0	0	0	0	0	0	0	0	1	1	0	0	0	0	0	0	0	2	0	0	0	1	0	0	0	0	0	0	0	0	1	0	0	1	0	0	2	0	1	0	0	1	0	2	0	1	0	0	0	0	0	0	2	0	0	0	0	0	1	0	0	0	0	3	0	0	0	0	0	0	0	0	0	0	0	0	0	0	1	1	2	0	0	0	0	0	0	1	0	0	0	2	0	1	0	0	0	1	0	3	0	0	0	1	0	4	0	0	1	0	2	2	0	1	0	0	0	2	0	1	0	0	0	0	0	0	0	0	0	1	1	0	1	1	2	0	0	1	0	0	0	0	0	0	0	0	0	0	0	0	0	0	0	0	0	0	1	0	0	1	0	0	0	0	0	1	0	1	0	0	0	0	0	0	0	0	0	0	0	0	0	0	0	0	0	0	0	2	0	0	0	0	0	0	0	0	0	0	0	0	0	0	0	0	0	0	0	0	0	0	1	0	0	1	0	0	0	0	0	0	1	0	1	0	0	0	0	0	0	0	1	0	0	0	0	0	0	0	0	0	0	0	0	0	0	0	0	0	0	0	0	0	1	0	0	0	0	0	1	1	0	0	0	0	1	1	0	0	0	0	0	1	1	0	1	0	0	0	0	0	0	0	0	0	0	0	0	0	0	0	0	0	0	0	0	0	0	0	0	0	0	0	0	0	0	0	0	0	0	0	1	0	0	0	0	0	0	0	0	0	0	0	0	0	0	0	1	0	0	0	0	0	0	0	0	0	0	0	0	0	0	0	0	0	0	0	0	0	0	0	0	0	0	0	0	0	0	0	0	0	0	0	0	0	0	0	1	0	0	0	0	0	1	0	0	0	0	0	0	0	0	0	0	0	0	0	0	0	0	0	0	0	1	0	0	0	0	0	2	0	3	0	0	0	0	0	0	0	0	0	0	0	1	2	0	0	0	0	0	1	0	0	1	0	0	0	0	1	0	0	0	0	0	1	0	0	0	0	0	0	0	0	0	0	0	1	0	1	0	1	0	0	2	0	0	0	0	0	1	0	0	0	3	0	1	0	0	1	0	0	0	3	0	0	1	0	0	0	2	1	0	0	2	0	0	0	0	1	0	0	0	0	0	0	0	0	0	0	1	0	0	1	1	0	0	2	0	0	0	0	0	0	0	0	1	0	0	0	0	1	0	0	0	0	0	0	0	3	0	1	0	0	0	1	0	0	0	0	0	0	0	0	2	0	0	0	1	0	0	0	0	0	0	0	0	0	0	0	0	0	0	0	0	0	0	2	0	0	0	0	0	0	0	0	1	0	0	0	0	0	0	0	0	0	0	0	0	0	0	0	0	0	0	0	0	0	0	0	0	0	0	0	0	0	1	0	0	0	0	0	0	0	0	0	1	0	0	0	0	0	0	0	1	0	0	0	1	0	0	0	0	0	0	0	0	0	0	0	0	0	0	0	0	0	0	0	1	0	0	0	2	0	0	0	0	0	0	2	0	0	1	0	0	0	0	0	0	0	0	0	0	0	0	0	0	0	0	0	0	0	0	0	1	0	0	1	0	1	0	0	0	0	0	0	0	0	0	0	0	0	0	0	0	0	0	0	0	0	0	0	0	0	0	0	0	1	0	1	0	0	0	0	0	0	0	0	0	0	0	0	0	0	0	0	0	0	0	0	1	0	0	0	0	0	0	0	0	0	0	0	1	0	0	0	0	0	0	0	0	0	0	0	0	0	0	0	0	0	0	0	0	0	0	0	0	0	0	0	0	0	0	0	0	0	0	0	0	1	0	0	0	0	0	0	0	0	0	0	0	0	0	2	0	0	0	0	0	0	0	0	0	0	0	0	0	0	0	0	0	0	1	0	0	0	0	0	0	0	0	0	0	1	0	0	0	0	0	0	0	0	0	1	0	0	0	0	0	0	0	0	0	0	0	0	0	0	0	0	0	0	0	0	0	0	0	0	0	0	0	0	0	0	0	0	0	0	0	0	0	2	0	1	1	0	0	0	0	0	0	0	0	0	0	0	0	1	2	1	0	2	0	0	2	0	0	1	0	2	0	0	0	0	1	0	0	0	0	0	1	0	1	0	0	0	0	0	0	0	1	0	0	0	0	0	1	0	0	0	0	1	0	0	2	0	0	0	0	0	1	0	0	0	2	0	1	0	1	0	1	1	1	1	0	0	2	0	0	0	0	0	1	0	0	1	0	0	0	1	0	0	0	0	0	1	0	0	0	1	1	2	1	1	0	0	0	0	0	0	0	0	0	0	1	0	0	0	0	0	0	0	0	0	0	0	0	0	0	0	0	1	1	1	0	0	0	0	0	0	0	0	0	0	0	1	1	0	0	0	1	1	0	2	0	0	0	0	0	0	0	0	0	0	0	0	0	0	1	0	0	0	0	1	0	0	0	0	0	0	0	0	0	0	0	1	0	0	0	0	0	0	0	0	0	0	0	0	2	0	0	0	0	1	0	3	0	0	0	0	0	1	0	0	0	0	0	0	0	1	0	1	0	0	0	0	0	0	1	0	0	1	0	0	0	0	0	1	0	0	0	0	0	0	1	1	0	0	0	0	0	0	0	0	0	0	0	0	0	0	0	0	0	0	0	0	0	0	0	0	0	0	0	0	0	0	0	0	0	0	1	0	0	0	0	0	0	0	0	0	1	0	1	0	0	0	0	0	0	0	0	0	0	1	0	0	1	0	0	0	0	0	0	0	0	0	0	0	1	0	0	0	0	0	0	0	0	0	0	0	0	0	0	1	1	0	0	0	0	0	0	0	0	0	0	0	1	0	0	0	0	1	0	0	0	1	0	0	0	0	0	0	0	1	0	0	1	0	1	0	0	0	0	0	0	0	0	0	0	0	0	0	0	0	0	0	0	1	0	1	0	0	0	0	0	0	0	0	0	0	0	0	0	0	0	0	0	0	0	1	1	2	0	1	1	0	0	0	0	0	0	0	0	0	0	0	0	0	1	1	0	0	0	0	0	0	0	0	0	0	0	0	0	0	0	0	0	0	1	0	0	0	0	1	0	0	2	0	1	0	0	0	0	0	0	0	0	1	0	0	1	0	0	0	0	1	1	0	0	0	0	0	0	0	0	0	0	0	0	0	0	0	0	0	0	0	0	0	0	0	0	0	0	0	0	0	0	0	0	0	0	0	0	0	0	0	1	0	0	0	0	1	0	0	0	0	0	0	0	0	0	0	0	0	0	0	0	0	0	0	0	0	0	0	0	0	0	0	0	1	0	0	0	0	0	0	0	1	0	1	0	0	0	0	0	0	0	0	0	0	0	0	0	0	0	0	0	0	0	0	0	1	0	0	0	0	0	0	0	0	0	0	0	0	0	0	0	0	0	0	0	0	0	0	0	0	0	0	0	0	0	0	0	0	0	0	0	0	0	0	0	0	0	0	0	0	0	0	0	0	0	0	0	0	0	0	0	0	0	0	0	0	0	0	0	0	0	1	0	0	0	0	0	0	0	0	0	0	0	0	0	0	0	0	0	0	0	0	0	0	0	0	0	0	0	0	0	0	0	0	0	0	0	0	0	0	0	0	0	0	0	0	0	0	0	0	0	0	0	0	0	0	0	0	0	0	0	1	0	0	0	0	0	0	0	0	0	0	2	1	0	0	1	0	0	0	0	0	0	0	0	1	0	0	0	0	0	0	0	0	0	0	0	0	0	0	0	0	2	0	0	0	0	2	0	0	0	0	0	0	3	1	0	0	0	0	1	1	1	0	0	0	0	1	0	0	0	0	0	1	0	0	1	0	0	1	0	0	0	0	0	0	0	0	2	0	0	0	0	0	0	0	0	1	0	0	1	0	1	0	0	0	1	0	1	0	0	0	0	0	0	1	0	1	0	0	0	0	0	0	0	0	0	0	0	0	0	0	0	0	0	1	0	0	1	0	0	0	0	0	0	1	0	0	0	0	0	2	0	0	0	1	0	0	0	0	0	0	0	0	1	0	0	0	0	0	0	0	0	0	1	1	0	0	1	0	0	0	0	0	0	0	0	0	0	1	0	0	0	0	1	0	0	0	0	0	0	1	0	0	0	2	0	0	0	0	0	0	0	1	0	0	0	0	0	0	1	0	1	4	0	0	1	0	0	0	0	0	0	0	0	0	0	0	0	1	0	0	0	0	0	0	0	0	0	0	0	0	0	0	0	1	0	0	2	2	0	2	0	0	0	0	1	0	1	1	0	0	0	0	0	0	0	0	0	0	1	0	0	0	0	0	0	0	0	0	0	0	1	0	0	0	0	0	0	1	0	0	0	0	2	0	0	0	0	1	0	0	0	0	1	0	0	0	0	0	0	0	0	0	1	0	0	0	0	0	0	0	0	0	0	0	0	0	1	0	1	0	0	0	0	0	0	0	0	0	0	0	0	0	0	1	0	0	0	0	0	0	0	0	0	0	0	1	0	1	0	0	0	0	0	0	1	0	0	0	0	0	0	0	1	0	0	0	0	0	0	0	0	0	1	0	0	0	0	0	0	0	0	0	0	1	0	0	0	0	0	0	0	0	1	3	0	0	1	0	0	0	1	0	0	0	0	0	0	0	0	0	0	0	1	0	0	2	1	1	0	0	0	0	0	0	0	0	0	1	0	1	0	0	0	0	0	0	1	0	1	0	2	0	1	0	0	0	0	0	0	0	0	0	0	0	1	1	0	3	0	0	0	0	0	0	0	0	0	0	0	0	0	1	0	0	0	0	0	0	0	0	0	0	0	0	0	0	0	0	0	0	0	0	0	0	0	0	0	0	0	0	0	0	0	0	0	0	0	0	0	0	0	1	0	0	0	0	0	0	0	0	1	0	0	0	0	0	0	1	0	0	0	0	0	0	0	0	0	1	0	0	0	0	0	0	0	0	0	0	0	0	0	0	0	0	0	0	0	0	0	0	0	0	0	0	0	0	0	0	0	0	0	0	0	0	0	0	0	0	0	0	0	0	0	0	0	0	0	0	0	0	0	0	0	0	0	0	0	0	0	0	1	0	0	0	0	0	0	0	0	0	0	0	0	0	0	0	0	0	0	0	0	0	0	0	0	0	0	0	0	0	0	0	0	0	0	0	0	0	0	0	0	0	0	0	0	0	0	0	0	0	0	0	0	0	0	0	0	0	0	0	0	0	0	0	0	0	0	0	1	0	0	0	0	0	0	0	0	0	0	0	0	0	0	0	0	0	0	0	0	0	0	0	0	0	0	0	0	0	0	0	0	1	0	0	0	0	0	0	0	0	0	0	0	0	0	0	0	0	0	0	0	0	0	0	0	0	0	0	0	0	0	0	0	0	0	0	0	0	0	0	0	0	0	0	0	0	0	0	0	0	0	0	0	0	0	0	0	0	0	0	0	0	0	0	0	0	0	0	0	0	0	0	0	0	0	0	0	0	0	0	0	0	0	0	0	0	0	0	0	0	0	0	0	0	1	0	0	0	0	0	0	0	0	0	0	0	0	0	0	0	0	0	0	0	0	0	0	0	0	0	0	0	0	0	0	0	0	0	0	0	0	0	0	0	0	0	0	0	0	1	0	0	0	0	0	0	0	0	0	0	0	0	0	0	0	0	0	0	0	0	0	0	0	1	0	0	0	0	0	0	0	0	0	0	0	0	0	0	0	0	0	0	0	0	0	0	0	0	0	0	0	0	0	0	0	0	0	0	0	0	0	0	0	0	0	0	0	0	0	0	0	0	0	0	0	0	0	0	0	0	0	0	0	0	0	0	0	0	0	0	0	0	0	0	0	0	0	0	0	0	0	0	0	0	0	0	0	0	0	0	0	0	0	0	0	0	0	0	0	0	0	0	0	0	0	0	0	0	0	0	0	0	2	2	1	0	0	0	1	2	0	1	0	0	2	0	0	0	0	0	0	0	0	0	1	1	0	3	0	0	0	0	0	1	1	0	1	2	1	0	7	2	1	0	0	1	0	1	2	0	0	0	1	1	0	0	0	1	0	0	0	0	1	0	1	0	0	0	1	0	1	1	3	0	1	1	0	1	2	3	0	0	0	1	1	1	0	3	0	1	2	1	0	1	0	1	2	0	0	0	0	1	1	0	1	0	1	1	1	0	0	1	1	1	0	0	1	0	3	0	2	0	1	0	3	2	0	1	0	0	0	1	0	0	4	0	1	1	0	1	2	1	0	1	1	1	0	0	0	0	0	1	1	0	2	0	0	0	0	0	0	0	0	0	0	0	0	0	1	2	1	0	0	0	0	0	0	0	0	0	0	0	1	0	0	0	0	0	0	1	1	0	0	0	0	0	0	0	0	1	0	0	0	0	0	0	0	0	0	2	0	0	1	2	0	0	0	0	0	1	0	0	0	1	0	0	0	0	1	0	0	0	0	0	0	0	0	1	0	0	0	0	0	0	4	0	2	1	1	1	4	0	3	0	0	0	0	0	1	1	0	0	1	0	1	0	0	3	0	0	1	0	1	1	0	1	0	0	0	1	0	0	2	0	0	0	2	1	1	0	0	0	0	1	1	0	0	0	4	0	0	0	0	1	0	0	0	2	0	1	4	0	1	0	1	1	0	0	1	0	0	4	0	1	0	0	0	0	0	0	1	0	0	1	1	0	1	0	0	0	0	1	0	2	2	1	0	1	1	2	1	1	0	0	0	0	0	1	0	3	0	0	0	0	2	2	0	0	0	0	0	0	0	0	0	2	0	0	2	0	1	0	0	0	0	0	2	0	2	0	0	0	0	0	2	0	0	0	0	0	0	0	0	1	0	0	1	0	1	0	2	1	5	4	0	0	0	0	0	0	0	0	0	0	0	0	0	0	0	0	0	0	0	1	2	0	0	0	0	0	0	0	0	0	0	0	0	0	0	0	0	0	0	0	0	0	0	0	0	0	0	0	0	0	0	0	0	0	0	0	0	0	0	0	0	0	2	0	0	0	0	0	0	0	0	0	0	0	0	0	0	0	0	0	0	0	1	0	0	0	0	0	0	0	0	0	0	0	0	0	0	0	0	0	0	0	0	0	0	0	0	0	0	0	0	0	0	0	0	0	0	0	0	0	0	0	0	0	0	0	0	0	0	0	0	0	0	0	0	0	0	0	0	0	1	0	0	0	0	0	0	2	0	0	0	0	0	0	0	0	0	0	0	0	0	0	0	0	0	0	0	0	0	0	0	0	0	0	0	0	0	0	0	0	0	0	0	0	0	0	0	0	0	1	0	0	0	0	0	0	0	0	0	0	0	0	0	0	0	0	0	0	1	1	0	1	1	1	1	1	0	1	2	2	0	2	0	2	0	0	2	0	1	0	0	1	1	1	1	0	0	3	0	1	0	0	0	1	0	2	0	0	0	1	0	0	1	1	1	0	1	2	0	1	1	1	0	1	0	3	0	1	0	0	0	1	0	0	2	3	1	0	1	2	2	1	1	0	1	1	0	1	3	0	0	1	0	1	0	0	2	2	3	0	1	2	2	2	1	0	0	2	1	2	1	0	0	3	0	2	0	1	0	0	0	1	1	1	0	4	1	1	0	0	1	2	0	0	0	1	3	1	0	0	0	0	0	0	1	0	0	0	0	1	2	0	0	0	0	0	5	0	0	0	1	1	2	1	0	0	2	0	0	1	3	0	0	2	0	1	1	1	1	1	0	0	0	0	2	1	2	1	0	0	0	1	0	0	1	0	0	0	0	1	0	0	0	1	0	0	2	1	0	0	1	0	0	0	2	0	0	0	0	0	0	0	0	1	0	0	0	0	1	0	0	0	1	0	0	1	0	1	0	0	0	0	0	0	0	0	0	0	0	0	0	0	0	0	0	0	1	0	1	0	0	0	0	0	0	0	1	0	0	0	0	0	0	0	0	0	0	0	0	0	0	0	0	0	0	0	0	0	0	0	0	0	0	0	0	1	0	0	0	0	0	0	0	0	0	0	0	2	0	1	0	0	0	0	0	0	0	0	1	0	0	0	0	0	0	0	0	0	0	0	0	0	0	1	0	0	0	0	0	0	0	0	0	0	0	0	0	0	0	0	0	0	0	1	0	0	0	0	0	0	1	0	0	0	0	0	0	0	0	0	0	0	0	0	0	0	0	0	0	0	0	0	0	0	1	1	0	0	0	0	0	0	0	0	0	0	0	0	0	1	0	1	0	0	0	0	0	0	0	0	0	0	0	1	0	0	2	1	0	0	0	0	0	0	1	1	0	0	0	0	2	0	0	0	0	0	0	0	0	0	0	0	0	0	0	0	0	0	0	0	0	0	0	0	0	0	2	0	0	1	1	0	0	0	0	0	0	0	0	0	0	0	0	0	0	0	0	0	0	0	0	0	0	0	0	1	0	1	0	0	0	0	0	0	0	2	0	0	1	0	0	2	0	1	0	0	0	0	0	0	0	0	0	0	0	0	0	0	0	0	1	0	0	0	1	1	0	0	0	0	0	0	0	0	0	0	0	0	0	0	0	0	0	0	0	0	0	0	0	1	0	0	0	0	0	0	0	0	0	1	0	0	0	0	0	0	0	0	0	0	0	0	1	0	0	0	0	0	0	0	0	0	0	0	0	0	0	0	0	0	0	0	0	0	0	0	0	0	0	0	0	0	0	0	0	0	0	0	0	0	0	0	0	0	0	0	0	1	0	0	0	0	0	0	0	0	0	0	0	0	0	0	0	0	0	0	0	0	0	0	0	1	0	0	0	0	0	0	0	0	0	0	0	0	0	0	0	0	0	0	0	0	0	0	0	1	0	0	0	0	0	0	0	0	0	0	0	0	0	0	0	0	0	0	0	1	0	0	0	0	0	0	0	0	0	0	0	0	0	0	0	0	0	0	0	0	0	0	0	0	1	0	0	0	0	0	0	0	0	0	0	0	0	0	0	0	0	0	0	0	0	0	0	0	0	0	0	0	0	0	0	0	0	0	0	0	0	0	0	0	0	0	0	0	0	0	0	0	0	1	0	0	0	0	0	0	0	0	0	0	0	0	0	0	0	0	0	0	0	0	0	0	1	0	0	0	0	0	0	0	0	1	0	1	0	0	0	0	0	0	0	0	0	0	0	0	0	0	0	0	0	0	0	0	0	0	0	1	0	0	0	1	0	0	0	0	0	0	1	0	0	0	0	1	0	0	0	0	0	0	1	0	0	0	0	0	0	0	0	0	0	0	0	0	0	0	1	0	0	0	0	0	0	0	0	0	0	2	0	0	0	0	0	2	0	0	0	0	0	0	0	0	0	0	0	0	1	0	0	0	0	0	0	0	0	0	0	1	1	0	0	1	2	0	0	0	0	0	0	0	0	0	0	0	3	0	0	0	0	0	1	0	0	0	0	0	0	0	0	0	0	0	0	0	0	0	0	0	0	0	0	0	0	0	0	0	0	0	0	0	2	0	0	0	0	2	1	0	0	0	0	0	1	0	0	0	2	0	0	0	0	0	0	0	0	0	0	0	0	0	0	0	0	0	0	1	0	0	0	0	1	0	0	0	0	0	0	0	1	0	0	0	0	0	0	0	0	0	0	0	0	0	0	0	0	0	0	0	1	0	0	0	1	0	0	1	0	1	0	0	0	0	0	1	0	0	0	0	0	0	0	0	0	0	0	0	0	0	0	0	0	0	0	0	0	0	0	0	0	0	0	0	1	0	0	1	0	0	0	0	0	0	0	0	0	0	0	0	1	0	0	0	0	0	0	1	0	0	0	0	0	0	0	0	0	0	0	0	0	0	0	0	0	0	0	0	0	1	0	0	0	0	0	0	1	0	0	0	0	0	0	0	0	1	0	0	0	0	0	0	0	0	0	0	0	0	0	0	0	0	1	1	0	0	0	0	0	0	0	2	0	0	0	1	0	0	0	0	0	0	0	0	0	0	1	0	0	0	0	0	0	0	1	0	0	0	0	0	0	0	0	0	0	0	0	0	0	0	0	0	0	0	0	0	0	0	0	0	0	0	0	0	0	0	0	0	0	0	0	0	0	0	0	0	0	0	0	0	0	0	0	0	0	0	0	0	0	0	0	0	0	0	0	0	0	0	0	0	0	0	0	0	0	0	1	1	0	0	0	0	0	0	0	0	1	0	0	0	0	0	0	0	0	0	0	0	0	0	0	0	2	0	0	0	0	0	0	0	0	0	0	0	0	0	0	0	0	0	0	0	0	1	0	0	0	0	1	0	1	1	1	0	2	1	1	1	1	0	0	0	0	1	1	0	3	0	0	0	3	1	1	0	3	0	2	2	1	0	1	2	3	1	5	0	5	1	0	0	1	2	1	3	0	1	0	1	1	0	1	1	0	1	1	3	1	0	0	1	1	3	4	2	3	2	3	0	0	1	0	4	1	0	2	2	4	1	0	0	2	1	0	0	0	2	0	0	0	1	1	1	1	1	0	0	0	5	0	3	0	0	0	1	0	3	0	1	0	0	0	1	2	1	0	0	1	1	1	0	0	1	1	0	0	1	1	0	0	0	2	3	2	0	0	0	2	0	1	2	1	1	0	0	2	0	2	0	0	0	0	1	2	3	0	1	2	1	1	0	3	1	0	0	1	1	1	2	1	0	2	1	2	0	0	0	1	2	0	1	0	1	1	1	1	1	1	0	2	1	1	0	0	0	0	0	2	0	0	0	0	0	0	2	0	1	0	0	0	2	0	0	0	0	1	0	0	0	0	1	0	1	0	0	0	0	1	0	0	0	0	0	0	0	0	0	0	0	4	0	1	0	1	0	0	0	0	0	0	0	0	0	0	0	0	1	0	0	0	0	0	0	0	0	0	1	0	0	0	0	0	1	0	0	0	0	0	0	0	0	0	1	2	0	0	0	0	0	0	1	1	2	1	1	0	0	0	0	0	0	0	0	0	1	0	0	0	1	1	0	0	0	0	0	0	0	1	2	0	0	0	0	1	0	1	0	0	0	1	0	0	0	1	0	0	0	0	1	0	1	0	0	0	0	0	0	0	0	0	1	0	0	0	0	0	0	0	0	0	0	0	0	0	0	0	0	1	0	0	0	0	0	0	0	0	0	1	0	0	0	0	0	0	1	0	0	0	0	0	0	0	0	0	0	0	0	0	0	0	0	0	0	0	0	0	0	0	0	1	0	0	0	0	0	0	0	0	0	0	0	0	0	0	0	0	0	0	0	0	0	0	0	0	3	0	0	0	1	0	0	0	1	0	0	0	0	0	0	0	0	0	1	0	0	0	0	0	0	0	0	0	0	0	1	0	0	0	0	0	0	1	0	0	0	0	0	0	0	1	0	0	0	0	0	0	1	1	0	0	0	0	0	0	0	0	0	0	0	0	0	0	0	0	0	0	0	0	0	0	1	0	1	0	0	0	0	1	0	0	0	0	4	0	0	4	3	0	0	2	0	4	1	0	2	4	0	2	0	0	0	3	0	0	0	0	4	0	0	1	1	0	0	1	2	0	2	0	0	0	0	0	1	0	0	0	0	0	0	0	1	0	0	0	0	0	0	0	0	0	0	0	0	0	2	0	1	0	0	0	1	0	0	0	2	2	2	4	0	0	0	1	0	0	3	1	1	3	0	0	1	5	0	0	2	0	0	5	0	0	1	0	1	0	0	0	0	0	0	0	0	0	2	2	0	0	1	0	0	0	0	0	2	0	2	0	1	0	1	4	0	0	0	0	0	0	0	2	1	0	0	0	0	2	0	0	0	0	0	0	0	1	1	0	0	2	1	0	0	0	0	0	0	0	0	1	3	0	0	4	0	0	0	0	0	0	0	0	0	1	0	1	0	0	0	0	0	0	0	0	0	0	1	0	0	0	0	0	0	0	0	0	0	0	0	0	0	0	0	0	1	0	0	1	0	0	0	0	0	0	1	0	0	0	1	2	0	0	0	0	1	0	0	0	0	0	1	0	0	0	0	0	1	1	0	0	0	1	0	0	0	0	0	0	0	0	0	0	0	0	0	0	0	0	0	0	0	0	0	0	0	0	0	0	0	2	0	0	1	0	0	0	0	0	0	1	0	0	0	0	0	0	0	0	0	0	0	0	0	0	0	2	0	1	0	0	0	0	0	0	1	0	0	0	0	0	2	0	0	0	0	0	0	0	0	0	0	0	3	0	1	0	1	0	1	0	0	0	0	0	1	0	0	0	0	0	0	0	0	1	0	0	0	0	0	0	0	0	0	0	0	0	0	0	0	0	0	0	0	0	0	0	0	0	0	0	0	0	0	0	0	0	0	0	0	0	0	0	0	0	0	0	0	0	0	0	0	0	0	0	0	0	0	0	0	0	1	0	0	0	0	0	0	0	1	0	0	0	0	0	0	0	0	1	1	0	0	0	0	0	1	0	0	0	0	0	1	0	0	0	0	0	0	0	0	0	1	0	0	0	0	0	0	0	0	0	0	0	0	0	0	0	0	0	0	0	0	0	0	0	0	0	0	0	0	0	0	0	0	0	0	1	0	0	0	0	2	0	0	0	0	0	1	0	0	0	0	0	0	0	0	0	0	0	0	1	0	0	0	0	0	0	0	0	0	0	0	0	1	0	0	0	0	0	0	0	0	0	0	0	0	0	0	0	0	0	0	0	0	0	0	0	0	0	0	0	0	0	0	0	0	0	0	0	1	0	0	0	0	0	0	1	1	0	0	0	0	0	0	0	0	0	0	0	0	0	0	0	0	0	0	0	0	0	0	0	0	0	0	1	0	0	0	0	0
chr1	1495680	1495681	AG	+	0	0	0	0	0	0	0	0	0	0	0	0	0	0	0	0	0	0	0	0	0	0	0	0	0	0	0	1	0	0	0	0	1	0	0	0	0	0	0	0	0	0	0	0	0	0	0	0	0	0	0	0	0	0	0	0	1	0	0	1	0	0	0	0	0	0	0	0	0	0	0	0	0	0	0	0	0	0	0	0	0	0	1	0	0	0	0	0	0	0	0	0	0	0	0	0	0	1	0	0	0	0	0	0	0	0	0	0	0	0	0	0	0	0	0	0	0	0	0	0	0	0	0	0	0	0	0	0	1	1	0	0	0	0	0	0	0	0	0	0	0	1	0	1	0	0	0	0	0	0	0	0	0	0	0	0	0	0	0	0	0	0	0	0	0	0	0	0	0	0	0	0	0	0	0	0	0	0	0	0	0	0	0	0	0	0	0	1	0	0	0	0	0	0	0	0	0	1	0	0	0	0	0	0	1	0	0	0	0	0	0	0	0	0	0	0	0	0	0	0	0	1	0	0	1	0	0	0	0	0	0	0	0	0	0	0	0	0	0	0	0	0	0	0	0	0	0	0	0	0	0	0	0	0	0	0	0	0	0	0	0	0	0	0	0	0	0	0	0	0	0	0	0	0	0	0	0	0	0	0	0	0	0	0	0	0	0	0	0	0	0	0	0	0	0	0	0	0	0	0	0	0	0	0	0	0	0	0	0	0	0	0	0	0	0	0	0	0	0	0	0	0	0	0	0	0	0	0	0	0	0	0	0	0	0	0	0	0	0	0	0	0	0	0	0	0	0	0	0	0	0	1	0	0	1	0	0	0	0	0	4	0	1	0	1	0	0	0	0	0	1	0	0	0	1	1	0	0	0	0	0	0	1	0	0	1	0	1	0	0	0	0	0	1	0	3	0	0	2	1	0	1	0	1	0	1	0	0	1	0	0	0	0	1	0	0	0	0	1	2	0	1	0	0	0	0	0	0	0	0	0	1	0	1	0	0	1	0	0	0	1	0	0	0	0	0	1	6	0	0	0	0	0	0	0	0	1	0	0	0	1	0	0	0	0	0	0	0	0	0	0	0	1	0	0	0	0	1	0	0	0	0	0	0	0	0	0	1	0	0	0	0	0	0	0	0	0	0	0	1	0	0	3	0	0	0	2	3	0	0	0	1	0	0	0	1	0	0	0	0	0	0	0	1	0	0	0	0	0	0	0	0	0	0	0	0	1	0	0	0	0	0	0	0	0	0	0	0	1	0	0	0	0	0	0	0	0	0	0	0	0	0	0	0	0	0	0	0	0	0	0	0	1	1	0	0	0	1	2	0	0	0	1	0	0	0	0	0	0	0	0	0	0	0	0	0	0	0	0	0	0	0	0	0	2	0	0	0	0	0	0	0	0	0	0	0	1	0	0	0	0	0	0	0	0	1	0	0	0	0	0	0	0	0	0	2	0	0	0	0	0	0	0	0	0	0	1	0	0	1	2	0	0	0	0	0	0	0	0	0	0	0	0	0	0	0	0	0	0	0	0	1	0	0	0	0	0	0	1	0	0	0	0	0	0	1	3	0	0	1	0	0	0	0	0	0	0	0	0	0	0	0	0	0	0	0	0	0	0	2	0	0	0	0	0	0	0	0	0	0	0	0	0	0	0	0	0	0	0	0	0	0	0	0	0	0	1	0	0	0	0	2	0	0	0	0	1	0	1	0	0	0	0	0	1	0	0	0	0	0	0	0	0	0	0	1	2	0	0	0	0	0	0	2	0	0	0	1	0	0	0	0	0	1	2	0	0	0	0	0	0	0	1	0	0	0	0	0	0	1	0	0	2	2	4	1	1	0	0	0	0	0	0	0	0	0	4	0	0	1	0	0	0	0	2	1	1	0	3	0	0	0	0	1	0	1	0	2	3	1	0	1	0	2	0	2	0	0	0	0	0	0	0	0	0	0	0	0	0	0	0	0	0	0	0	0	0	0	0	0	0	0	0	0	1	0	1	0	0	0	0	0	2	1	0	0	0	2	0	0	0	0	0	0	0	1	0	0	0	3	0	0	1	0	0	0	0	0	0	0	0	0	1	0	0	1	0	0	0	0	0	0	0	0	0	1	0	1	0	0	0	0	0	1	0	0	0	0	0	0	0	0	1	0	0	0	0	0	0	0	0	0	0	0	0	0	4	0	0	0	1	0	0	1	0	1	0	0	0	3	0	0	0	2	0	0	0	0	0	0	0	0	0	0	0	1	0	0	0	0	0	0	1	0	3	0	1	0	0	0	1	0	0	0	1	2	2	0	0	0	0	0	0	0	0	0	0	0	0	4	0	4	0	2	1	0	0	0	0	0	0	2	2	1	0	0	3	0	2	2	0	1	1	6	0	3	0	1	0	0	0	0	0	2	0	0	0	0	0	1	0	0	0	0	1	0	0	0	4	0	2	0	0	0	0	0	0	0	0	0	0	0	0	1	0	0	0	0	0	0	0	0	0	2	0	0	0	0	0	0	0	0	0	0	0	0	0	0	0	0	0	2	0	0	0	3	0	0	0	0	1	0	0	0	0	5	0	0	0	0	0	0	1	0	0	0	0	0	0	0	1	0	0	0	0	0	0	0	0	0	0	0	0	0	0	0	1	0	0	0	1	0	0	0	0	0	0	0	0	0	0	2	0	1	0	1	0	0	0	0	0	0	0	0	0	0	0	0	0	0	0	0	0	0	2	0	0	0	0	0	0	0	0	1	0	0	0	0	0	0	0	0	0	1	0	0	1	2	0	0	0	1	0	0	0	0	0	0	0	0	1	0	1	0	0	1	1	0	0	0	0	0	2	0	0	0	1	2	0	1	0	1	0	0	0	0	0	0	0	0	1	0	0	0	0	0	0	0	0	0	0	0	0	0	0	3	0	0	3	0	0	0	0	1	0	0	0	0	0	0	1	0	0	0	0	0	0	0	0	0	0	0	0	0	1	0	0	0	0	0	0	0	0	0	0	0	0	0	0	0	0	0	0	0	0	0	0	0	0	0	0	0	0	0	0	0	0	0	0	0	0	0	0	0	0	0	0	0	0	0	0	0	0	0	0	1	1	0	0	0	0	0	0	0	0	0	0	0	0	0	0	1	0	0	0	0	1	0	0	1	0	1	0	0	0	0	0	0	1	0	0	0	1	0	0	0	1	0	1	0	0	1	1	1	2	0	0	0	0	1	1	0	0	0	1	0	1	1	0	0	0	0	0	0	0	1	2	0	0	0	0	0	0	0	0	1	0	0	0	0	0	0	0	0	1	0	0	1	0	0	0	1	0	0	0	0	0	0	0	0	0	0	0	0	1	0	0	0	0	0	0	0	0	1	0	0	0	0	0	0	0	0	0	0	0	0	0	0	0	0	0	0	0	0	0	0	1	0	1	0	2	2	1	0	0	2	0	0	7	0	0	0	0	0	1	0	0	1	0	0	0	1	0	0	0	1	0	0	0	0	0	0	0	1	0	0	0	1	0	1	0	1	0	0	0	0	0	0	1	0	3	2	1	0	0	2	0	0	0	1	0	0	1	0	0	0	0	0	2	0	0	1	0	0	0	1	1	0	0	0	0	1	1	0	0	0	2	1	0	0	2	0	4	0	0	0	2	0	0	0	2	0	0	0	0	0	2	1	0	0	0	0	0	1	0	0	0	0	0	0	0	0	0	1	0	1	2	0	0	0	0	0	0	1	0	3	0	0	0	0	2	1	0	1	0	0	0	1	0	1	1	0	0	0	0	1	0	0	0	0	0	0	0	0	0	0	0	0	2	0	0	1	0	0	0	1	0	0	0	0	0	0	0	0	2	0	0	0	1	0	0	0	1	2	0	4	0	0	1	0	0	1	0	0	1	0	0	1	0	0	1	0	1	0	1	1	0	0	0	0	1	0	0	2	0	0	0	0	0	1	0	1	0	0	0	1	0	0	0	0	0	1	2	0	1	0	0	0	2	0	0	0	0	0	1	0	0	0	1	1	1	0	1	0	4	0	0	0	2	0	1	0	0	3	1	0	0	0	0	0	0	0	1	1	1	0	0	1	0	0	0	0	0	0	0	0	1	0	0	0	0	0	0	0	0	0	1	0	0	0	0	1	1	0	0	0	0	0	1	0	0	0	0	0	0	1	0	2	0	0	2	0	0	0	1	0	0	1	0	0	1	1	1	0	0	0	2	1	0	0	0	0	0	0	0	0	0	0	0	0	0	0	0	1	1	0	0	1	0	0	0	1	0	0	0	1	3	0	2	0	1	0	0	0	0	0	0	0	0	0	1	0	0	0	0	0	0	2	0	0	0	0	0	0	0	2	1	0	0	0	0	2	1	1	0	0	1	1	1	0	0	0	0	0	1	1	1	0	0	0	1	0	0	0	0	0	0	0	0	0	1	0	1	1	0	0	0	0	0	1	0	0	1	0	0	1	0	0	1	0	0	0	0	0	0	0	0	0	0	0	0	1	0	0	0	0	0	0	0	0	0	1	0	0	0	0	0	0	0	0	0	0	1	0	0	2	0	0	0	0	0	1	0	1	0	0	0	1	0	1	0	0	1	1	1	0	1	1	0	0	1	0	1	0	0	0	0	2	2	0	3	0	1	0	1	1	1	0	0	1	2	2	0	2	0	0	0	3	0	1	2	2	0	4	0	0	1	0	0	0	0	0	2	0	1	2	2	0	1	0	1	1	0	1	0	0	3	3	0	1	1	0	0	2	0	1	0	1	1	1	0	2	2	4	0	0	0	0	1	1	1	0	1	0	1	1	1	0	0	0	0	0	2	0	2	0	0	5	0	0	1	1	0	1	1	2	0	1	0	0	3	0	2	3	0	2	1	1	1	3	1	0	0	0	5	0	1	1	0	1	1	0	0	1	0	1	2	0	0	0	3	0	0	0	0	1	2	3	0	0	0	0	0	0	0	2	1	0	2	1	0	0	0	3	0	5	2	0	0	2	2	2	0	1	2	2	0	4	1	0	7	0	2	1	0	1	0	0	1	1	0	0	0	0	1	1	1	1	2	0	0	1	0	0	0	0	0	0	1	0	0	2	0	2	2	3	1	0	1	0	1	0	2	0	0	0	0	0	0	0	0	0	2	1	0	0	0	0	0	0	0	0	0	0	1	0	0	0	0	0	1	0	0	0	0	2	0	1	0	0	0	0	0	2	0	0	0	1	0	0	0	1	0	0	1	0	0	1	1	2	1	0	1	1	0	0	0	0	0	2	2	0	1	0	0	0	0	0	0	0	0	0	0	0	0	1	0	0	0	1	1	0	1	0	0	0	1	0	1	2	1	1	1	1	5	0	0	0	1	0	1	1	0	1	1	0	0	0	0	0	0	2	0	0	0	1	1	0	2	1	0	0	1	0	0	0	0	0	0	0	0	3	1	1	2	2	2	1	1	0	1	3	5	1	0	1	1	1	0	4	1	1	1	5	0	0	0	1	0	2	0	1	0	0	0	1	1	0	0	0	0	0	1	2	0	0	1	1	2	1	0	0	0	1	0	0	3	0	0	3	5	1	1	2	2	0	0	0	0	3	2	1	0	0	2	0	0	1	2	0	0	0	0	0	0	0	2	0	0	1	0	0	0	2	1	1	0	1	0	2	0	1	0	0	0	0	0	1	0	0	0	0	5	1	1	1	0	0	0	1	1	5	0	1	0	0	1	0	1	1	2	0	0	0	0	0	0	1	0	0	0	0	0	0	1	0	0	0	0	2	0	0	1	0	0	0	0	0	0	0	0	0	1	0	0	0	0	0	0	0	3	0	1	2	3	1	1	0	3	0	0	1	2	0	0	1	0	0	0	0	0	0	1	1	3	0	0	1	0	1	1	1	0	0	0	0	0	0	1	0	0	0	0	0	0	1	0	2	3	0	2	1	0	0	1	0	0	1	1	0	0	1	1	0	0	0	0	0	0	1	1	0	3	0	0	0	0	0	0	0	0	0	0	1	0	0	0	2	0	0	0	4	0	0	0	0	1	2	0	0	1	0	0	0	0	0	0	0	0	2	1	0	3	0	0	1	0	0	0	0	0	1	0	1	0	1	0	0	1	0	0	1	0	0	0	0	0	0	0	0	0	0	1	0	0	0	0	0	0	0	0	1	2	1	0	0	5	0	0	0	1	0	0	1	0	1	1	0	1	0	0	1	1	0	0	0	0	0	0	0	0	1	2	0	0	0	0	0	0	2	0	0	0	0	1	0	0	1	0	0	0	0	0	0	0	0	1	0	0	1	0	0	1	1	0	0	1	0	1	0	0	1	1	0	0	0	0	1	2	0	0	0	1	1	0	1	0	0	0	0	0	0	0	0	0	0	2	0	1	0	0	1	0	0	0	0	4	1	3	1	0	0	1	1	1	0	1	0	1	1	0	0	0	0	0	0	0	0	0	0	0	0	0	0	0	0	0	0	0	0	0	0	0	0	0	0	0	0	0	0	0	1	0	0	0	1	0	0	0	0	0	0	0	0	0	0	0	0	0	0	0	0	0	0	0	0	0	0	0	0	0	0	0	0	0	0	0	0	0	0	0	0	0	0	0	0	0	0	0	0	0	0	0	0	0	0	0	0	0	1	0	0	0	0	1	0	0	0	0	0	0	0	0	0	0	0	0	0	0	0	0	0	0	0	0	0	0	0	0	0	0	0	0	0	0	1	0	0	0	0	0	0	0	1	0	0	0	0	0	0	0	0	0	0	0	0	0	0	0	0	0	0	0	0	1	0	0	0	1	0	0	0	0	0	1	0	0	1	0	0	0	0	0	0	0	0	0	1	0	0	0	0	0	0	0	0	0	0	0	0	0	0	0	0	0	0	0	0	0	0	0	0	0	0	0	1	0	0	0	0	0	0	1	0	0	0	0	0	0	0	0	0	0	0	0	0	0	1	0	0	0	2	0	0	0	0	0	0	0	0	1	0	0	0	0	1	0	0	0	0	0	0	0	0	1	0	0	0	0	0	0	0	0	0	0	0	0	0	1	0	0	0	0	0	0	0	1	0	0	0	0	1	0	1	2	0	2	0	0	1	0	0	0	0	1	1	0	0	1	1	1	0	0	1	0	0	0	0	0	1	0	0	0	0	0	0	0	0	0	0	0	0	1	0	0	0	0	0	0	2	0	0	0	0	0	0	0	0	0	0	0	0	0	0	0	0	1	0	0	0	2	0	1	0	1	0	1	0	2	0	0	0	0	0	0	0	1	0	0	0	0	0	0	0	0	0	0	0	0	0	0	0	0	0	0	0	0	0	0	0	0	1	0	0	0	0	0	0	0	0	1	1	0	0	0	0	0	0	0	0	0	0	0	0	0	0	0	0	0	0	0	0	0	0	0	0	0	0	0	0	0	0	0	0	0	1	0	0	2	1	0	0	0	1	0	0	0	0	0	0	0	0	0	0	1	0	0	0	1	0	0	0	4	0	0	0	0	0	0	0	0	0	0	0	0	0	0	0	0	0	1	0	0	0	0	0	0	0	0	0	0	0	0	0	0	0	0	0	0	0	0	1	0	0	0	0	0	0	0	1	0	0	0	0	0	0	0	0	0	0	0	0	0	0	0	0	0	0	1	0	0	0	0	0	0	0	0	0	0	0	0	0	0	0	0	0	0	0	0	0	0	0	0	0	0	0	0	0	0	0	0	0	0	1	0	0	0	0	0	0	0	0	0	0	0	0	0	0	0	0	0	0	1	0	2	0	0	0	0	0	0	1	2	0	1	0	1	0	0	0	0	3	2	1	0	0	0	0	0	0	2	0	1	0	2	0	0	1	0	0	0	0	0	0	1	0	0	0	1	0	0	0	0	0	0	0	0	1	0	1	0	0	0	0	1	0	0	1	2	2	1	3	0	0	0	0	0	0	0	0	0	2	0	0	2	0	0	0	1	0	0	0	1	0	1	0	0	0	0	0	0	0	0	0	0	0	0	0	1	1	0	0	2	0	0	0	0	0	0	0	0	0	0	0	0	0	0	0	0	2	0	0	0	0	0	0	0	1	0	0	0	0	0	0	0	0	0	0	0	0	1	0	0	0	0	0	0	0	0	0	0	0	0	0	0	0	0	0	1	0	0	0	0	0	0	0	0	1	1	0	0	0	0	0	0	0	1	0	0	1	0	0	1	0	0	0	0	0	0	1	0	0	0	0	0	0	0	0	1	0	0	1	0	0	0	0	0	0	0	0	0	0	0	1	0	0	1	0	0	0	0	0	0	0	0	0	0	0	0	0	0	1	2	0	0	0	0	0	0	0	0	0	1	0	0	0	1	0	0	0	0	1	0	0	0	2	0	1	0	0	0	0	0	0	0	0	0	0	1	0	0	0	0	2	0	0	0	0	0	0	1	0	0	0	0	2	1	1	0	0	0	0	0	1	0	0	0	0	1	0	0	0	0	0	0	0	0	0	0	0	2	1	0	0	0	0	0	1	0	0	0	1	0	0	0	0	0	0	0	1	0	0	0	0	0	0	0	0	0	1	1	0	0	0	1	0	0	0	0	0	0	0	0	0	0	0	0	0	0	0	0	0	0	0	0	0	0	0	0	0	0	0	0	0	0	0	0	0	0	0	0	0	0	1	0	0	0	0	0	0	0	0	0	0	0	0	0	0	0	0	0	1	0	0	0	0	0	0	0	0	0	0	0	1	0	0	0	0	0	0	0	0	0	0	0	0	0	0	0	0	2	0	0	0	0	0	0	0	0	0	0	1	0	0	0	0	0	0	0	1	0	0	0	0	0	0	0	1	0	0	0	0	0	0	0	0	0	0	1	0	0	1	0	0	0	0	0	0	0	3	0	0	0	1	0	2	0	0	0	0	0	2	0	0	0	1	1	0	0	0	0	0	0	0	1	0	0	0	0	0	0	0	1	1	0	2	0	0	0	0	0	1	0	0	0	0	1	0	1	0	0	0	0	0	0	0	0	0	0	0	0	0	0	0	0	0	0	0	0	1	0	0	1	0	0	1	0	0	0	0	1	1	2	0	3	0	0	0	0	0	0	0	0	1	0	0	0	0	0	0	0	0	0	1	0	0	0	0	0	1	1	1	0	0	0	0	0	0	1	1	0	0	0	0	0	0	0	0	0	0	0	0	0	0	0	0	1	0	0	0	0	1	0	0	0	0	0	0	0	0	0	0	0	0	0	0	0	0	1	1	0	0	0	0	1	0	0	0	0	0	0	0	0	0	0	0	0	0	0	0	0	0	0	0	0	0	0	0	0	0	0	0	0	0	0	0	0	0	0	0	0	0	0	0	0	0	2	0	0	0	0	0	0	1	0	0	0	1	0	0	0	0	0	0	0	0	0	0	0	1	0	1	0	0	0	0	0	0	0	0	0	0	0	0	0	0	0	0	0	0	0	0	0	0	0	0	0	0	0	0	0	0	0	0	0	1	0	0	0	0	0	3	0	0	1	0	0	0	0	0	0	1	0	0	0	0	0	0	0	0	0	0	0	0	1	0	1	0	0	0	2	0	0	0	0	0	0	0	0	0	1	0	0	0	0	0	0	4	0	0	0	2	0	0	0	0	0	0	0	0	0	0	0	0	0	0	0	0	0	0	0	1	0	0	0	0	0	0	0	0	0	0	0	1	1	0	0	1	2	0	0	0	0	0	0	0	0	0	0	0	0	0	0	0	0	0	0	0	0	0	0	2	0	0	0	0	1	0	0	0	0	0	1	0	0	0	1	0	0	0	0	0	0	0	0	0	0	0	0	0	0	0	0	0	0	0	1	0	1	0	0	3	0	0	1	0	0	0	0	1	0	0	0	0	0	0	1	0	1	0	0	0	0	0	0	0	0	0	0	0	0	0	0	0	0	1	0	1	0	0	1	1	0	0	0	0	0	0	0	0	0	1	0	1	0	0	0	0	0	0	0	0	0	4	1	1	0	0	0	0	0	0	0	0	0	0	0	1	0	0	1	0	0	0	0	0	0	0	1	0	0	0	0	0	0	0	0	0	0	0	0	0	0	0	0	0	1	1	1	0	0	0	0	0	0	2	0	0	0	0	0	0	0	0	0	0	0	0	0	0	0	0	1	0	0	0	0	0	0	0	0	0	0	0	0	0	0	0	0	0	0	0	0	0	0	0	1	0	0	0	0	0	1	0	0	0	0	0	0	0	0	0	0	0	0	0	0	0	0	0	0	0	0	0	0	0	0	0	0	0	0	0	0	0	0	0	0	0	0	0	0	0	0	0	0	0	0	0	0	0	0	0	1	0	0	0	1	0	0	1	0	0	0	0	0	0	1	0	0	0	0	0	0	0	0	0	0	0	0	0	0	0	0	0	0	0	0	0	0	0	2	0	0	0	0	0	0	0	0	0	0	0	0	0	0	0	0	0	0	0	0	0	0	0	0	0	0	1	0	0	0	0	0	0	0	0	0	0	0	0	0	0	0	0	0	0	0	0	1	0	0	3	0	0	0	1	0	1	1	0	0	0	0	1	0	0	0	0	0	0	0	0	0	0	0	0	1	1	0	0	0	0	0	0	1	0	2	0	0	0	0	1	0	0	0	0	0	0	0	0	0	1	1	0	0	0	0	1	1	1	0	1	0	0	0	0	0	0	0	0	0	0	0	0	1	1	1	0	1	0	0	0	0	0	0	1	1	0	0	1	1	0	0	0	0	1	0	0	0	1	0	0	0	0	0	0	0	0	0	0	0	0	0	0	0	0	0	0	0	0	0	0	0	0	0	0	0	1	0	1	0	0	0	0	0	0	0	0	1	0	0	0	1	0	0	0	0	0	0	1	0	2	0	0	0	0	0	0	1	0	0	1	0	0	0	0	0	1	0	0	2	0	0	0	0	3	0	0	0	0	0	0	0	0	0	0	0	0	0	0	0	0	0	0	2	2	0	0	0	0	0	0	0	1	1	0	0	0	0	1	0	0	0	0	1	0	1	2	0	0	0	0	0	0	0	0	2	0	0	0	1	0	0	0	1	1	0	0	0	0	0	0	1	0	0	1	0	0	0	1	0	0	1	1	0	0	2	0	0	0	1	3	0	2	2	0	1	0	1	1	0	0	1	2	2	0	0	0	0	0	0	0	0	0	0	0	1	0	0	0	0	1	0	2	0	0	0	0	1	0	3	0	0	0	0	0	2	0	0	0	0	1	0	2	0	0	0	0	0	0	0	0	0	0	0	0	0	1	1	0	0	0	1	0	0	0	1	0	0	0	1	0	0	0	1	0	0	2	0	3	0	0	0	1	0	0	0	0	0	0	0	1	0	1	0	0	0	0	0	0	0	0	0	0	0	0	0	0	0	3	2	0	0	0	0	0	1	3	0	0	0	1	0	0	0	0	0	0	0	1	0	0	1	0	0	1	0	1	1	0	0	1	8	0	4	0	1	0	0	0	0	0	0	0	0	0	0	0	0	0	0	0	0	0	0	0	0	0	0	0	0	0	0	0	0	0	0	0	0	1	0	0	1	0	0	0	1	0	1	0	0	0	0	0	0	0	0	0	0	0	3	0	0	1	0	0	0	0	1	0	0	1	1	0	0	0	0	0	0	0	0	0	0	0	0	0	0	0	0	0	0	0	0	0	0	0	0	1	0	0	0	0	0	0	0	0	0	0	1	0	0	0	0	0	0	0	0	0	0	0	0	0	0	0	0	0	0	0	0	0	0	0	0	1	1	1	0	0	0	0	0	0	0	0	0	0	0	0	0	0	0	0	0	0	0	0	0	0	0	0	0	0	1	0	0	0	0	0	0	0	0	0	0	0	0	0	0	0	0	0	0	0	0	0	0	0	0	0	0	0	0	0	0	0	0	0	0	0	0	0	0	0	0	0	1	0	0	0	0	0	0	0	0	0	0	0	0	0	0	0	0	0	0	0	0	0	0	0	0	0	0	0	0	0	0	0	0	0	1	1	0	0	0	0	0	0	0	0	0	0	0	0	0	0	0	0	0	0	0	0	0	0	0	0	0	0	0	0	0	0	0	0	0	0	0	0	0	0	0	1	0	0	0	0	0	0	0	0	1	0	0	0	0	0	0	0	0	0	0	0	0	0	0	0	1	0	0	0	0	0	0	0	0	0	0	0	0	0	0	0	0	0	0	0	0	0	0	0	0	0	0	0	0	0	0	0	0	0	0	0	0	0	0	0	0	0	0	0	0	0	0	0	0	0	0	0	0	0	0	0	0	1	0	0	0	0	0	0	0	0	0	0	0	0	0	0	0	0	0	0	0	0	0	0	0	0	0	0	0	0	0	0	0	0	0	0	0	0	0	0	0	0	0	0	0	0	0	0	0	0	0	0	0	0	0	0	0	0	0	0	0	0	0	0	0	0	0	0	0	0	0	0	0	0	0	0	0	0	0	0	0	0	0	0	0	0	0	0	0	0	0	0	0	0	0	0	0	0	0	0	0	0	0	0	0	0	0	1	0	0	0	1	1	0	0	0	0	0	0	0	0	0	0	1	0	0	0	0	0	0	0	0	1	0	0	0	0	0	0	0	0	0	0	0	0	0	0	0	0	0	0	0	0	0	0	0	0	0	0	0	0	0	0	0	0	0	0	0	0	0	0	0	0	0	0	0	1	0	0	0	0	0	0	0	0	0	0	0	0	0	0	0	0	0	0	0	1	0	0	0	0	0	0	0	0	0	0	0	0	0	0	0	0	0	0	0	0	0	1	1	0	0	0	0	0	0	0	0	0	1	0	1	0	0	1	0	0	0	0	0	0	0	0	1	0	0	0	1	1	0	0	0	0	0	0	0	0	0	1	0	0	0	0	0	0	0	0	0	0	0	0	0	0	0	0	0	0	0	0	0	0	0	1	1	0	0	0	0	1	0	1	0	0	0	0	0	0	2	0	1	0	0	0	0	0	0	0	0	0	0	0	0	0	0	0	0	1	0	0	0	0	0	0	0	0	0	0	0	0	0	0	1	1	0	0	0	1	0	0	0	0	0	0	0	0	0	0	0	0	0	0	0	1	0	0	0	0	0	0	0	0	0	0	0	0	0	0	0	1	0	0	0	0	0	0	0	0	0	0	0	0	0	0	0	0	0	0	0	0	0	0	0	0	0	0	0	0	0	0	1	0	0	0	0	0	0	1	0	0	0	0	0	0	0	0	0	0	0	0	0	0	0	0	0	0	0	0	0	0	0	0	0	1	0	0	0	0	0	0	0	0	0	0	0	0	0	0	1	0	0	0	0	0	0	0	0	0	0	1	0	0	0	0	0	0	0	0	0	2	0	0	1	0	0	1	0	1	0	0	0	0	0	0	0	0	1	0	0	0	0	1	0	1	0	0	1	0	0	0	0	0	0	0	0	0	0	0	0	0	0	0	0	1	0	1	0	0	0	0	0	0	0	0	0	1	0	0	0	0	0	1	0	0	0	0	0	0	0	0	0	0	0	0	0	0	0	2	0	0	0	0	0	0	0	0	0	0	2	0	0	0	0	0	0	1	2	0	0	0	0	0	0	0	0	0	2	0	0	1	0	0	0	0	0	0	0	0	1	0	0	0	0	0	0	0	0	0	0	0	0	0	0	0	0	0	0	0	0	0	1	0	0	0	0	0	1	0	0	0	0	0	0	1	0	0	0	1	0	0	0	0	0	0	0	0	0	0	0	0	0	1	0	0	0	0	0	0	1	0	0	2	0	0	0	0	0	0	0	0	0	0	0	0	0	0	0	0	0	0	0	0	0	0	0	0	0	0	0	0	0	0	0	0	0	0	0	0	0	0	0	0	0	1	0	0	0	0	0	0	0	0	0	0	0	0	0	0	0	0	0	0	0	1	0	0	0	0	1	0	0	0	0	0	0	0	0	0	0	0	0	0	0	0	0	0	0	0	0	0	0	0	0	0	0	0	0	0	0	0	0	0	0	0	0	0	0	0	0	0	0	0	0	0	0	0	0	0	0	0	0	0	0	0	0	0	0	0	0	0	0	0	0	0	0	0	0	0	0	0	0	0	0	0	0	0	0	0	0	0	0	0	0	0	0	0	0	0	0	0	0	1	0	0	0	0	0	0	0	0	0	0	0	0	0	0	0	0	0	0	0	0	0	0	1	2	0	0	0	2	2	1	2	1	1	2	1	2	1	3	0	1	0	1	1	0	0	1	0	1	1	0	0	3	2	1	1	0	0	0	0	0	3	2	2	0	1	0	1	1	0	0	0	1	1	2	2	0	1	0	3	0	0	1	1	2	3	0	2	1	1	1	1	0	1	2	3	2	0	3	3	2	1	2	1	2	0	2	0	0	1	3	0	0	0	1	4	1	0	1	2	1	0	1	0	1	1	0	0	2	3	1	3	0	1	1	5	0	2	0	0	1	0	0	0	1	1	0	0	0	1	0	2	1	1	0	0	0	0	0	3	0	0	0	0	0	0	1	1	0	0	0	0	0	0	0	2	3	1	1	0	1	0	0	0	3	0	2	0	0	0	1	0	0	0	0	3	0	0	0	1	0	0	0	0	0	0	1	2	1	1	1	1	1	0	2	0	0	0	0	2	0	1	1	0	1	0	0	0	0	2	0	0	1	0	3	0	0	0	2	1	0	0	0	0	0	0	0	0	0	1	0	0	1	0	1	0	0	0	1	0	0	0	0	1	1	0	1	0	0	0	0	0	1	0	0	0	0	0	0	0	1	0	0	0	0	0	0	0	0	0	0	0	0	0	0	1	0	0	0	0	0	0	0	0	0	0	0	0	0	0	0	0	0	1	1	0	0	1	0	0	0	0	0	0	0	0	0	0	0	0	0	0	0	0	1	0	0	0	0	0	0	0	0	0	1	0	0	0	0	0	0	0	0	0	0	0	0	0	0	0	2	0	0	0	0	0	0	1	0	1	0	0	0	0	1	0	0	0	0	0	0	0	0	0	0	0	0	1	0	0	1	0	0	0	0	0	0	0	0	0	0	0	0	0	0	0	0	0	0	0	0	0	0	0	0	0	0	0	0	0	0	0	0	0	0	0	0	0	0	0	0	0	0	0	0	0	0	0	0	0	0	0	0	0	0	0	1	0	0	0	0	0	0	1	0	1	0	0	0	0	0	0	0	0	0	0	0	0	0	0	0	0	0	0	0	0	0	0	0	0	0	0	0	0	0	0	0	0	0	2	0	0	0	0	0	0	0	0	0	0	0	0	0	0	0	0	0	0	0	0	0	0	0	0	0	0	0	1	0	0	0	2	0	0	0	1	0	0	0	0	0	0	0	0	0	0	0	0	0	0	0	0	0	1	1	0	0	0	0	0	0	0	0	0	0	0	0	0	0	0	0	0	0	0	0	0	0	0	0	0	0	0	0	0	0	0	0	0	1	0	0	0	0	0	0	0	0	0	0	0	0	0	0	0	0	0	0	0	0	0	0	0	0	0	0	0	0	0	0	0	0	0	0	0	0	0	0	0	0	0	0	0	0	0	0	0	0	0	0	0	0	0	0	0	0	0	0	1	0	0	0	0	0	1	0	0	0	0	0	0	0	0	0	0	0	0	0	0	0	0	0	0	0	1	0	0	0	0	0	0	0	0	0	0	0	0	0	0	0	0	0	0	0	0	0	0	0	0	0	0	0	0	0	0	0	0	0	0	0	0	0	0	0	0	0	0	1	0	0	0	0	0	0	0	0	1	0	0	0	0	0	0	1	0	0	0	0	0	0	0	0	0	0	0	0	0	0	0	0	0	1	0	0	0	0	0	0	0	0	0	0	0	0	0	0	0	0	0	0	0	0	0	0	0	0	0	0	0	0	0	0	0	0	0	0	0	0	0	0	0	0	0	0	0	0	0	0	0	0	0	0	0	1	0	0	0	0	0	0	0	0	0	1	0	0	0	0	0	0	0	1	0	0	0	0	0	0	0	0	0	0	0	0	0	0	0	0	0	0	0	1	0	0	0	0	1	0	0	0	0	0	0	0	0	0	0	0	1	0	0	0	0	0	0	0	0	0	0	0	0	0	0	1	0	0	0	0	0	0	0	0	0	0	0	0	0	0	0	0	0	0	0	0	0	0	0	0	0	0	0	0	0	0	0	1	0	0	0	0	0	0	0	0	0	2	0	0	1	0	0	0	0	0	2	0	0	0	0	0	0	0	0	0	1	0	0	0	0	0	0	0	0	0	0	1	0	0	0	0	1	0	0	0	0	1	0	0	0	0	1	0	0	0	0	0	0	0	0	0	0	0	0	0	0	0	0	0	0	0	1	0	0	0	0	0	1	0	0	0	0	0	0	1	1	0	0	0	0	0	0	0	0	0	0	0	0	0	0	0	0	0	0	0	0	0	0	0	1	0	0	0	0	0	0	0	0	0	0	2	1	1	0	0	0	0	0	0	1	0	0	0	0	1	0	0	0	0	0	0	0	0	0	0	0	0	0	0	0	0	1	0	0	0	0	0	0	0	0	0	0	0	0	0	0	0	0	0	0	0	0	0	0	0	0	1	0	0	0	0	0	0	0	0	0	0	0	0	0	0	1	1	0	0	0	0	0	0	0	0	0	0	0	0	0	0	0	0	0	0	0	0	0	0	0	1	0	0	0	0	0	0	0	0	0	0	0	0	0	0	0	0	0	0	0	0	0	1	0	3	0	0	0	0	1	0	0	0	0	0	0	0	0	0	0	0	0	0	0	0	0	1	0	0	0	0	0	0	0	0	0	0	0	0	0	2	0	0	0	0	0	0	0	0	0	2	0	0	0	2	0	0	0	0	0	0	0	0	0	0	0	0	0	0	0	0	0	0	0	0	0	0	0	0	0	0	0	0	0	0	0	0	0	0	0	0	0	0	0	0	0	0	0	0	0	0	0	0	0	0	0	0	0	0	0	0	0	0	0	0	1	1	0	0	0	0	0	0	0	0	0	0	0	0	0	0	1	0	0	0	0	0	0	0	0	0	0	0	0	0	0	0	1	0	0	0	0	0	0	0	0	1	0	0	0	0	0	0	0	0	0	0	0	0	0	0	0	0	0	0	0	0	0	0	0	0	0	0	0	1	0	0	0	1	1	0	4	3	0	0	0	0	0	0	0	0	0	0	0	0	0	1	1	0	0	1	2	0	0	0	0	0	2	0	0	0	0	0	1	1	1	0	1	0	0	0	0	1	0	0	0	0	0	1	0	1	2	2	0	0	0	2	0	2	0	1	1	0	1	0	0	0	0	0	1	0	2	1	0	1	2	0	0	0	0	1	0	0	0	0	0	1	0	0	0	0	0	1	3	0	0	0	0	0	0	0	1	0	0	0	0	0	0	0	0	0	0	3	0	0	1	1	0	0	0	0	0	0	0	0	1	1	0	1	0	0	0	0	0	3	1	0	0	0	0	1	2	0	1	0	0	3	0	1	0	0	1	0	0	1	1	0	0	0	0	1	1	0	0	0	0	0	0	0	1	0	0	0	1	0	0	0	0	0	1	0	0	1	1	0	0	0	1	0	0	0	1	0	0	1	0	0	1	0	2	0	0	0	0	0	0	1	0	0	0	0	0	1	1	1	1	0	0	0	0	1	0	1	0	0	0	0	0	0	0	0	0	1	0	1	2	0	0	0	1	0	0	0	0	1	0	0	0	1	0	2	1	0	0	0	0	0	0	0	0	0	0	0	1	0	0	0	0	0	0	0	1	1	0	0	0	0	0	1	0	0	0	0	2	2	1	0	0	1	0	0	0	2	0	0	0	0	0	0	0	0	0	0	0	1	1	0	0	0	0	0	1	0	0	1	2	1	0	0	0	0	2	2	0	0	0	2	0	0	1	0	0	0	0	0	1	0	1	0	0	0	0	0	0	0	0	0	0	0	0	0	0	0	1	0	0	0	0	0	0	0	0	0	0	0	1	0	0	0	0	0	1	0	0	0	0	0	0	0	0	0	0	0	0	0	1	0	0	0	0	0	0	0	1	0	0	0	0	1	0	0	0	1	0	0	0	1	0	0	1	0	0	0	0	0	0	0	0	0	0	0	0	0	0	0	0	0	1	0	1	2	1	0	4	0	0	0	0	0	0	0	0	1	3	0	0	0	0	0	0	0	1	0	0	0	0	0	1	0	0	0	0	0	0	0	0	0	0	0	0	2	0	0	0	0	0	0	0	1	1	0	1	0	0	0	0	0	0	0	0	0	0	0	0	0	0	0	0	0	0	1	1	0	0	0	0	1	0	0	0	0	0	0	0	0	1	0	0	0	2	0	0	2	0	1	0	0	0	2	0	4	0	0	0	0	0	0	0	0	1	0	0	0	0	0	0	0	1	0	1	0	0	0	0	1	0	0	0	0	0	0	0	0	0	0	0	0	0	0	0	2	0	0	0	0	1	0	2	0	0	0	0	0	0	0	0	0	1	0	2	0	0	0	0	0	0	0	2	0	0	0	0	0	0	0	0	0	1	0	0	1	0	0	2	0	2	0	0	0	0	0	0	0	0	0	0	0	0	0	1	0	1	0	0	0	2	2	0	0	0	0	1	1	0	0	0	0	0	1	0	0	0	0	0	0	0	0	0	0	0	0	0	0	0	1	0	0	0	0	0	0	1	0	0	0	0	0	0	0	1	0	0	2	0	0	0	0	0	0	0	1	0	1	0	0	0	0	0	0	0	0	0	0	0	0	0	0	0	0	0	0	0	0	0	0	0	0	0	0	0	0	0	0	1	0	0	0	0	0	0	0	0	0	0	0	0	0	1	0	0	0	0	0	0	0	0	0	0	0	0	0	0	0	0	0	0	0	0	1	0	0	0	1	0	0	0	0	0	0	0	0	0	0	0	0	0	0	0	0	0	0	0	0	0	0	0	0	0	0	0	0	0	0	0	0	0	0	0	1	0	0	0	0	1	0	0	0	0	0	0	0	0	0	0	0	0	0	0	0	0	0	0	0	0	0	0	0	1	0	0	0	0	0	0	0	1	0	0	0	0	0	0	0	0	0	0	0	0	0	0	0	0	0	0	0	0	0	0	0	1	1	0	0	0	0	0	0	0	0	0	0	0	0	0	0	0	0	0	0	0	0	0	0	0	0	0	0	0	0	0	0	0	0	0	0	0	0	0	0	1	0	0	0	0	0	0	1	1	0	0	0	0	0	0	0	0	0	0	0	0	0	0	0	0	0	0	0	0	0	0	0	0	0	0	0	0	0	0	0	0	0	0	0	2	0	0	0	0	0	0	0	0	0	0	0	0	0	0	0	0	0	0	0	0	0	0	0	0	0	0	0	0	0	0	0	0	0	0	0	0	0	0	0	0	0	0	0	0	0	0	1	0	0	1	1	0	0	0	0	0	0	0	0	0	0	0	0	0	0	0	0	0	0	0	0	1	0	0	1	0	0	0	0	0	0	0	0	0	0	1	0	0	0	0	0	0	0	0	0	0	0	0	0	0	0	0	0	0	0	0	0	0	0	0	0	0	0	0	0	0	0	0	0	0	0	1	0	1	0	0	0	0	1	0	0	0	0	0	0	0	0	0	0	0	0	0	0	0	0	0	0	0	0	0	0	0	0	0	0	0	0	0	0	0	0	1	0	0
chr1	1759109	1759110	AG	-	0	0	0	0	0	0	0	0	0	0	0	0	0	0	0	0	0	0	0	0	1	0	0	0	1	0	0	0	0	0	0	0	0	0	0	0	0	0	0	0	0	0	0	0	0	0	0	0	0	0	0	0	1	0	1	0	0	0	0	0	0	0	0	0	0	0	0	0	0	0	0	0	0	0	0	0	0	0	0	0	0	0	0	0	0	0	0	0	0	0	0	0	0	0	0	0	0	0	0	0	0	0	0	0	0	0	0	0	0	0	0	0	0	0	0	0	0	0	0	0	0	0	0	0	0	0	0	0	0	0	0	0	0	0	0	0	0	0	0	0	0	0	0	0	0	0	0	0	0	0	1	0	0	0	0	0	0	0	0	0	0	0	0	0	0	0	0	0	0	0	0	0	0	0	0	0	0	0	0	0	0	0	0	0	0	0	0	0	0	0	0	0	0	0	0	0	0	0	0	0	0	0	0	1	0	0	0	0	0	0	0	0	0	0	0	0	0	0	0	0	0	0	0	0	0	0	1	0	0	0	0	0	0	0	0	0	0	0	0	0	0	0	0	0	0	0	0	0	0	0	0	0	0	0	0	0	0	0	0	0	0	0	0	1	0	0	0	0	0	0	0	0	0	0	0	0	1	0	0	0	0	0	0	0	0	0	0	0	0	0	0	0	0	0	0	0	1	0	0	0	1	1	0	0	0	0	0	0	0	0	1	0	0	0	0	0	0	0	0	0	0	0	0	0	0	0	0	0	0	0	0	0	0	0	0	0	0	0	0	0	0	0	0	0	0	0	0	0	0	0	0	0	0	0	0	0	0	0	0	0	0	0	1	0	1	0	0	0	0	0	0	0	0	0	0	0	0	0	0	0	0	0	0	0	0	0	0	1	0	0	0	0	0	0	0	0	1	0	0	0	0	0	0	0	0	0	0	0	0	0	0	0	0	3	0	0	0	0	0	0	0	0	0	0	0	0	0	0	0	0	0	1	0	0	0	0	0	0	0	0	0	0	0	0	0	0	0	2	0	0	1	0	0	0	0	0	0	0	0	0	0	0	0	0	0	0	0	0	0	0	0	0	0	0	0	0	0	0	0	0	0	0	0	0	0	0	0	0	0	0	0	0	0	0	0	1	0	0	0	0	0	0	0	0	0	0	0	0	0	0	0	0	0	0	0	0	1	0	0	0	0	0	0	0	0	0	0	0	0	0	0	0	0	0	0	0	0	0	0	0	0	0	0	0	0	1	0	0	0	0	0	0	0	0	0	0	0	0	0	0	0	0	0	0	0	0	0	0	0	0	0	0	0	0	0	0	0	0	0	0	0	0	0	0	0	0	0	0	0	0	0	0	0	0	0	0	0	0	0	0	0	0	0	0	0	0	0	0	0	0	0	0	0	0	0	0	0	0	0	0	0	0	0	0	0	0	0	0	0	0	0	0	0	0	0	0	0	0	0	0	0	0	0	0	0	0	0	0	0	0	0	0	0	0	0	0	0	0	0	0	0	0	0	0	0	0	0	0	0	0	0	0	0	0	0	0	0	0	0	0	0	0	0	0	0	0	0	0	0	0	0	0	0	0	0	0	0	0	0	0	0	0	0	0	0	0	0	0	0	0	0	0	0	0	0	0	0	0	0	0	0	0	0	0	0	0	0	0	0	0	0	0	0	0	0	0	0	0	0	0	0	0	0	0	0	0	0	1	0	0	0	0	0	0	0	0	0	0	1	1	0	0	0	0	0	1	0	0	0	1	1	0	0	1	1	0	0	0	0	0	0	0	0	1	2	0	0	0	0	0	0	1	1	0	0	0	0	0	0	0	0	0	1	0	1	0	0	0	0	0	0	0	0	0	0	0	0	0	0	0	0	0	1	0	0	3	1	0	0	0	0	0	0	0	1	0	0	1	2	0	0	0	0	1	0	0	0	0	0	0	0	0	0	0	0	0	0	0	0	0	0	0	0	1	1	0	0	0	0	0	0	1	0	0	0	0	0	0	0	0	0	0	1	0	0	0	0	1	0	1	0	0	0	0	0	0	0	0	0	0	0	0	0	0	0	0	0	0	0	0	0	0	1	1	0	1	0	0	0	0	0	0	0	1	0	1	0	2	1	0	0	0	0	0	0	0	1	0	0	0	0	0	0	0	0	0	0	0	0	1	0	0	0	0	0	0	0	0	1	0	0	0	1	2	0	0	0	0	0	0	0	0	0	0	0	0	0	0	0	0	0	0	0	0	0	1	0	0	0	0	0	0	0	0	1	0	0	0	1	0	0	1	0	0	1	0	0	0	0	0	0	0	0	0	0	0	0	0	0	0	0	0	0	0	1	0	0	0	0	0	0	0	0	0	0	0	0	0	0	2	0	0	1	1	0	0	1	0	0	0	0	0	0	1	0	0	0	0	0	0	0	0	0	0	0	0	0	0	0	0	0	0	0	0	0	0	0	0	0	0	0	0	0	0	0	0	0	1	0	0	0	0	0	0	0	1	0	0	0	0	0	0	0	0	0	0	0	0	0	1	1	0	0	0	0	0	0	0	0	0	0	0	0	0	0	2	0	0	0	0	1	0	0	0	0	0	0	0	0	0	0	0	0	0	0	1	0	0	1	0	1	0	1	1	0	1	0	0	0	0	0	1	0	0	0	0	0	0	0	0	1	2	0	0	0	1	0	0	1	0	0	0	0	1	0	0	0	0	0	0	0	0	0	0	3	0	0	0	0	0	0	0	0	1	0	0	1	1	0	3	0	0	1	0	2	1	0	2	1	0	0	2	1	1	1	0	2	0	0	0	1	0	0	0	0	0	0	1	2	0	1	0	0	0	0	0	1	0	0	0	1	1	0	1	1	0	0	0	0	1	0	0	2	2	0	0	1	0	1	0	0	0	2	1	0	0	0	0	1	0	0	0	2	0	0	0	0	0	0	1	1	0	0	0	1	1	1	0	0	2	0	4	0	0	1	0	0	0	0	0	0	0	0	0	0	0	0	0	0	0	0	0	0	1	0	0	0	0	0	0	1	0	0	0	0	0	0	0	0	0	0	0	0	0	1	0	0	0	0	0	1	0	0	0	0	1	0	0	0	1	0	1	2	0	0	1	0	0	0	0	0	0	1	0	0	0	1	0	0	0	1	0	1	0	0	0	1	0	2	4	0	0	0	0	0	0	1	0	1	2	0	0	0	0	1	0	1	0	0	2	0	0	1	0	2	3	0	2	0	1	0	0	0	0	1	1	0	0	0	1	0	0	0	0	0	0	0	0	0	0	0	0	0	0	1	1	0	0	0	0	0	0	1	0	1	0	0	0	0	0	1	0	0	0	0	0	0	0	0	0	0	0	0	0	0	0	0	0	0	0	0	0	0	0	0	0	0	0	0	0	0	0	0	0	0	0	0	0	0	0	0	0	0	0	0	0	0	0	0	0	0	0	0	0	0	0	0	0	0	0	0	1	0	0	0	0	0	0	0	0	0	0	0	0	0	0	0	0	0	0	0	0	0	0	0	0	0	0	0	0	0	0	0	0	0	0	0	0	0	1	0	0	0	0	0	0	0	0	0	0	0	0	0	0	0	0	0	0	0	0	0	0	0	0	0	0	0	0	0	0	0	0	0	0	0	0	0	0	0	0	0	0	0	0	0	0	0	0	0	0	0	0	0	0	0	0	0	0	0	0	0	0	0	0	0	0	0	0	0	0	0	0	0	0	0	0	0	0	0	0	0	0	0	0	0	0	0	0	0	0	0	0	0	0	0	0	0	0	0	0	0	0	0	0	0	0	0	0	0	0	0	0	0	0	0	0	0	0	0	0	0	0	0	0	0	0	0	0	0	0	0	0	0	0	0	0	0	0	0	0	0	0	0	0	0	0	0	0	0	1	0	0	0	0	0	0	0	0	0	0	0	0	0	0	0	0	0	0	0	0	0	0	0	0	0	0	0	0	0	0	0	0	0	0	0	0	0	0	0	0	0	0	0	0	0	0	0	0	0	0	0	0	0	0	0	0	0	0	0	0	0	0	0	0	0	0	0	0	0	0	0	0	0	0	1	0	0	0	0	0	0	0	0	0	0	0	0	0	0	0	0	0	0	0	0	0	0	0	0	0	0	0	0	0	0	0	0	0	1	0	0	0	0	0	0	0	0	0	0	0	0	0	0	0	0	0	0	0	0	0	0	0	0	0	0	0	0	0	0	0	0	0	0	0	0	0	0	0	0	0	0	0	0	0	0	0	0	0	0	0	2	0	0	0	0	0	1	0	0	0	0	0	0	0	0	0	0	0	0	0	0	0	0	0	0	0	0	0	0	0	0	0	0	0	0	0	0	0	0	0	0	0	0	0	0	0	0	0	0	0	0	0	0	0	0	0	0	0	0	0	0	0	0	0	0	0	0	0	0	0	0	0	0	0	0	0	0	0	0	0	0	0	0	0	0	0	0	0	0	0	0	0	0	0	0	0	0	0	0	0	0	0	0	0	0	0	0	0	0	0	0	0	0	0	0	0	0	0	0	0	0	0	0	0	0	0	0	0	0	0	0	1	0	0	0	0	0	0	0	0	0	0	0	0	0	0	0	0	0	0	0	0	0	0	0	0	0	0	0	0	0	0	0	0	0	0	0	0	0	0	0	0	0	0	0	0	0	0	0	0	0	0	0	0	0	0	0	0	0	0	0	0	0	0	0	0	0	0	0	0	0	0	0	0	0	0	0	0	0	0	0	1	0	0	0	0	0	0	0	0	0	0	0	0	0	0	0	0	0	0	0	1	0	0	0	0	0	0	0	0	0	0	0	0	0	0	0	0	0	0	0	0	0	0	1	0	0	0	0	0	0	0	0	0	0	0	0	0	0	1	0	0	0	0	0	0	0	0	0	0	0	0	0	0	0	0	0	0	0	0	0	0	0	0	0	0	0	0	1	0	0	0	0	0	0	0	0	0	0	0	0	0	0	0	0	1	0	0	0	0	0	0	0	0	0	0	0	0	0	0	0	0	0	0	0	0	0	0	0	0	0	0	0	0	0	0	0	0	0	0	0	0	0	0	0	0	0	0	0	0	0	0	0	0	0	0	0	0	0	0	0	0	0	0	0	0	0	0	0	0	0	0	0	0	0	0	0	0	0	0	0	0	0	0	0	0	0	0	0	0	0	0	0	0	0	0	0	0	0	0	0	0	0	0	0	0	0	0	0	0	0	0	0	0	0	0	0	0	0	0	0	0	0	0	0	0	0	0	0	0	0	0	0	0	0	0	0	0	0	0	0	0	0	0	0	0	0	0	0	0	0	0	0	0	0	0	0	0	0	1	0	0	1	0	0	0	0	0	0	0	0	0	0	0	0	0	0	0	0	0	0	0	0	0	0	0	0	0	0	0	0	0	0	0	0	0	0	0	0	0	0	0	0	0	0	0	0	0	0	0	0	0	0	0	0	0	0	0	0	0	0	0	0	0	0	0	0	0	0	0	0	0	0	0	0	0	0	0	0	0	0	0	0	0	0	0	0	0	0	0	0	0	0	0	0	0	0	0	0	0	0	0	0	0	0	0	0	0	0	0	0	0	0	0	0	0	0	0	0	0	0	0	0	0	0	0	0	0	0	0	0	0	0	0	0	0	0	0	0	0	0	0	0	0	0	0	0	0	0	0	0	0	0	0	0	0	0	0	0	0	0	0	0	0	0	0	0	0	0	0	0	0	0	0	0	0	0	0	0	0	0	0	0	0	0	0	0	0	0	0	0	0	0	0	0	0	0	0	0	0	0	0	0	0	0	0	0	0	0	0	0	0	0	0	0	0	0	0	0	0	0	0	0	0	0	0	0	0	0	0	0	0	0	0	0	0	0	0	0	0	0	0	0	0	0	0	0	0	0	0	0	0	0	0	0	0	0	0	0	0	0	0	0	0	0	0	0	0	0	0	0	0	0	0	0	0	0	0	0	0	0	0	0	0	0	0	0	0	0	0	0	0	0	0	0	0	0	0	0	0	0	0	0	0	0	0	0	0	0	0	0	0	0	0	0	0	0	0	0	0	0	0	0	0	0	0	0	0	0	0	0	0	0	0	0	0	0	0	0	0	0	0	0	0	0	0	0	0	0	0	0	0	0	0	0	0	0	0	0	0	0	0	0	0	0	0	0	0	0	0	0	0	0	0	0	0	0	0	0	0	0	0	0	0	0	0	0	0	0	0	0	0	0	0	0	0	0	0	0	0	0	0	0	0	0	0	0	0	0	0	0	0	0	0	0	0	0	0	0	0	0	0	0	0	0	0	0	0	0	0	0	0	0	0	0	0	0	0	0	0	0	0	0	0	0	0	0	0	0	0	0	0	0	0	0	0	0	0	0	0	0	0	0	0	0	0	0	0	0	0	0	0	0	0	0	0	0	0	0	0	0	0	0	0	0	0	0	0	0	0	0	0	0	0	0	0	0	0	0	0	0	0	0	0	0	0	0	0	0	0	0	0	0	0	0	0	0	0	0	0	0	0	0	0	0	1	0	0	0	0	0	0	0	0	0	0	0	0	0	0	0	0	0	0	0	0	0	0	0	0	0	0	0	1	0	0	0	0	0	0	0	0	0	0	0	0	0	1	0	0	0	0	0	0	0	0	0	0	0	0	0	0	0	0	0	0	0	0	0	0	0	0	0	0	0	0	0	0	0	0	1	0	0	0	0	0	0	0	1	0	0	0	0	0	0	0	0	0	0	0	0	0	0	0	0	0	0	0	0	0	0	0	0	0	0	0	0	0	0	0	0	1	0	0	0	0	0	0	0	0	0	0	0	0	0	0	0	0	0	0	0	0	0	0	0	0	0	0	0	0	0	0	0	0	0	0	0	0	0	1	0	0	0	0	0	0	0	0	0	0	0	0	0	0	0	0	0	0	0	0	0	0	0	0	0	0	1	0	0	0	0	0	0	0	0	1	0	0	0	0	0	0	0	0	0	0	0	0	1	0	0	0	0	0	0	0	0	0	0	0	0	0	0	0	0	0	0	0	0	0	0	0	0	0	0	0	0	0	0	0	0	0	0	0	0	0	0	0	0	0	0	0	0	0	0	0	0	0	0	0	0	0	0	0	0	0	0	0	0	0	0	0	0	0	0	0	0	0	0	0	0	0	0	0	0	0	0	0	0	0	0	0	0	0	0	0	0	0	0	0	0	0	0	0	0	0	0	0	0	0	0	0	0	0	0	0	0	0	0	0	0	0	0	0	0	0	0	0	0	0	0	0	0	0	0	0	1	0	0	0	0	0	0	0	0	0	0	0	0	0	0	0	0	0	0	0	0	0	0	0	0	0	0	0	0	0	0	0	0	0	1	0	0	0	0	0	0	0	0	0	0	0	0	0	0	0	0	0	0	0	0	0	0	0	0	0	0	0	0	0	0	0	0	0	0	0	0	0	0	0	0	0	0	0	0	0	0	0	0	0	0	0	0	0	0	0	0	0	0	0	0	0	0	0	0	0	0	0	0	0	0	0	0	0	0	0	0	0	0	0	0	0	0	0	0	0	0	0	0	0	0	0	0	0	0	0	0	0	0	0	0	0	0	0	0	0	0	0	0	0	0	0	0	0	0	0	0	0	0	0	0	0	0	0	0	0	0	0	0	0	0	0	0	0	0	0	0	0	0	0	0	0	0	0	0	0	0	0	0	0	0	0	0	0	0	0	0	0	0	1	0	0	0	0	0	0	0	0	0	0	0	0	0	0	0	0	0	0	0	0	0	0	0	0	0	0	0	0	0	0	0	0	0	0	0	0	0	0	0	0	0	0	0	0	0	0	0	0	0	0	0	0	0	0	0	0	0	0	0	0	1	0	0	0	0	1	0	0	1	0	0	0	0	0	0	0	0	0	0	0	0	0	0	0	1	0	0	0	0	0	0	0	0	0	0	0	0	0	0	0	0	0	0	0	0	0	0	0	0	0	0	0	0	0	0	0	0	0	0	0	0	0	0	0	0	0	1	0	0	0	0	0	0	0	0	0	0	0	1	0	1	0	0	0	0	0	0	0	0	0	0	0	0	0	0	0	0	0	0	0	0	0	0	0	0	0	0	0	0	0	0	0	0	0	0	0	0	0	0	0	0	0	0	0	0	0	0	0	0	0	0	0	0	0	0	0	0	0	0	0	0	0	0	0	0	0	0	0	0	0	0	0	0	0	0	0	0	0	0	0	0	0	0	0	0	0	0	0	0	0	0	0	0	0	0	0	0	0	0	0	0	0	0	0	0	0	0	0	0	0	0	0	0	0	0	0	0	0	0	0	0	0	0	0	0	0	0	0	0	0	0	0	0	0	0	0	0	0	0	0	0	0	0	0	0	0	0	0	0	0	0	0	0	0	0	0	0	0	0	0	0	0	0	0	0	0	0	0	0	0	0	0	0	0	0	0	0	0	0	0	0	0	0	0	0	0	0	0	0	0	0	0	0	0	0	0	0	0	0	0	0	0	0	0	0	0	0	0	0	0	0	0	0	0	0	0	0	0	0	0	0	0	0	0	0	0	0	0	0	0	0	0	0	0	0	0	0	0	0	0	0	0	0	0	0	0	0	0	0	0	0	0	0	0	0	0	0	0	0	0	0	0	0	0	0	0	0	0	0	0	0	0	0	0	0	0	0	0	0	0	0	0	0	0	0	0	0	0	0	0	0	0	0	0	0	0	0	0	0	0	0	0	0	0	0	0	0	0	0	0	0	0	0	0	0	0	0	0	0	0	0	0	0	0	0	0	0	0	0	0	0	0	0	0	0	0	0	0	0	0	0	0	0	0	0	0	0	0	0	0	0	0	0	0	0	0	0	0	0	0	0	0	0	0	0	0	0	0	0	0	0	0	0	0	0	0	0	0	0	0	0	0	0	0	0	0	0	0	0	0	0	0	0	0	0	0	0	0	0	0	0	0	0	0	0	0	0	0	0	1	0	0	0	0	0	0	0	0	0	0	0	0	0	0	0	0	0	0	0	0	0	0	0	0	0	0	0	0	0	0	0	0	0	0	0	0	0	0	0	0	0	0	0	0	0	0	0	0	0	0	0	0	0	0	0	0	0	0	0	0	0	0	0	0	0	0	0	0	1	0	0	0	0	0	0	0	0	0	0	0	0	0	0	0	0	0	0	0	0	0	0	0	0	0	0	0	0	0	0	0	0	1	0	0	0	0	0	0	0	0	0	0	0	0	0	0	0	0	0	0	0	0	0	0	0	0	0	0	0	0	0	0	0	0	0	0	0	0	0	0	0	0	0	0	0	0	0	0	0	0	0	0	0	0	0	0	0	0	0	0	0	0	0	0	0	0	0	0	0	0	0	0	0	0	0	0	0	0	0	0	0	0	0	0	0	0	0	0	0	0	0	0	0	0	0	0	0	0	0	0	0	0	0	0	0	0	0	0	0	0	0	0	0	0	0	0	0	0	0	0	0	1	0	0	0	0	0	0	0	0	0	0	0	0	0	0	0	0	0	0	0	0	0	1	0	0	0	0	0	0	0	0	0	0	0	0	0	0	0	0	0	0	0	0	0	0	0	0	0	0	0	0	0	0	0	0	0	0	0	0	0	0	0	0	0	0	0	0	0	0	0	0	0	0	0	0	0	0	0	0	0	0	0	0	0	0	0	0	1	0	0	0	0	0	0	0	0	0	0	0	0	0	0	0	0	0	0	0	0	0	0	0	0	0	0	2	0	0	0	0	0	0	0	0	0	0	0	0	0	0	0	0	0	0	0	0	0	0	0	0	0	0	0	0	0	0	0	0	0	0	0	0	0	0	0	0	0	0	0	0	0	0	0	0	0	0	0	0	0	0	0	0	0	0	0	0	0	0	0	0	0	0	0	0	0	0	0	0	0	0	0	0	0	0	0	0	0	0	0	0	0	0	0	0	0	0	0	0	0	0	0	0	0	0	0	0	0	0	0	0	0	0	0	0	0	0	0	0	0	0	0	0	0	0	0	0	0	0	0	0	0	0	0	0	0	0	0	0	0	0	0	0	0	0	0	0	0	0	0	0	0	0	0	0	0	0	0	0	0	0	0	0	0	0	0	0	0	0	0	0	0	0	0	0	0	0	0	0	0	0	0	0	0	0	0	0	0	0	0	0	0	0	0	0	0	0	0	0	0	0	0	0	0	0	0	0	0	0	0	0	0	0	0	0	0	0	0	0	0	0	0	0	0	0	0	0	0	0	0	0	0	0	0	0	0	0	0	0	0	0	0	0	0	0	0	0	0	0	0	0	0	0	0	0	0	0	0	0	0	0	0	0	0	0	0	0	0	0	0	0	0	0	0	0	0	0	0	0	0	0	0	0	0	0	0	0	0	0	0	0	0	0	0	0	0	0	0	0	0	0	0	0	0	0	0	0	0	0	0	0	0	0	0	0	0	0	0	0	0	0	0	0	0	0	0	0	0	0	0	0	0	0	0	1	0	0	0	0	0	0	0	0	0	0	0	0	0	0	0	0	0	0	0	0	0	0	0	0	0	0	0	0	0	0	0	0	0	0	0	0	0	0	0	0	0	0	0	0	0	0	0	0	0	0	0	0	0	0	0	0	0	0	0	0	0	0	0	0	0	0	0	0	0	0	0	0	0	0	0	0	0	0	0	0	0	0	0	0	0	0	0	0	0	0	0	0	0	0	0	0	0	0	0	0	0	0	0	0	0	0	0	0	0	0	0	0	0	0	0	0	0	0	0	0	0	0	0	0	0	0	0	0	0	0	0	0	0	0	0	0	0	0	0	0	0	0	0	0	0	0	0	0	0	0	0	0	0	0	0	0	0	0	1	0	0	0	0	0	0	0	0	0	0	0	0	0	0	0	0	0	0	0	0	0	0	0	0	0	0	0	0	0	0	0	0	1	0	0	0	0	0	0	0	0	0	0	0	0	0	0	0	0	0	0	0	0	0	0	0	0	1	1	0	0	1	0	0	0	0	0	0	0	0	0	0	0	1	0	0	0	0	0	0	0	0	0	0	0	0	0	0	0	0	0	0	0	0	0	0	0	0	0	2	0	0	0	0	0	0	0	0	2	0	0	0	1	1	0	0	0	0	1	1	1	4	0	1	0	0	0	0	0	0	0	0	0	0	1	0	0	1	0	0	0	0	0	0	0	0	0	0	0	1	0	0	0	0	1	0	0	0	0	0	0	0	0	1	0	0	0	0	0	0	0	0	0	0	0	1	1	0	0	0	0	0	0	0	0	0	0	0	0	0	0	0	0	0	1	0	1	0	0	0	1	0	0	0	0	0	0	0	1	0	0	0	0	0	0	0	0	0	0	0	0	0	0	0	0	1	1	1	0	0	0	0	0	0	0	0	0	0	0	0	0	0	0	0	0	0	0	1	0	0	0	0	2	0	0	1	0	0	2	2	0	0	0	0	0	0	0	0	0	1	0	0	0	0	0	0	0	0	0	0	0	0	1	0	0	0	0	0	0	0	0	0	1	0	1	0	0	0	0	0	0	0	0	0	0	2	0	0	0	0	0	0	0	0	0	0	0	0	0	0	0	0	0	0	0	0	0	0	1	0	0	0	0	0	0	0	0	0	0	0	0	0	0	0	0	0	0	0	0	0	0	0	0	0	0	0	0	0	1	0	0	0	0	0	0	0	0	0	0	0	0	0	0	0	0	0	0	0	0	0	0	0	0	0	0	0	0	0	0	0	0	0	0	0	0	0	0	0	0	0	0	0	0	0	0	0	0	0	0	0	0	0	0	0	0	0	0	0	0	0	0	0	0	0	0	0	0	0	0	0	0	0	0	0	0	0	0	0	0	0	0	0	0	0	0	0	0	0	0	0	0	0	0	0	0	0	0	0	0	0	0	0	0	0	0	0	0	0	0	0	0	0	0	0	0	0	0	0	0	0	0	0	0	0	0	0	0	0	0	0	0	0	0	0	0	0	0	0	0	0	0	0	0	0	0	0	0	0	0	0	0	0	0	0	0	0	0	1	0	1	0	0	0	0	0	0	0	0	0	0	0	0	0	0	0	0	0	0	0	0	0	0	0	0	0	1	0	0	0	0	0	0	0	0	0	0	0	0	0	0	0	0	0	0	0	0	0	0	0	0	0	0	0	0	0	0	0	0	0	0	0	0	0	0	0	0	0	0	0	0	0	0	0	0	0	0	0	0	0	0	0	0	0	0	0	0	0	0	0	0	0	0	0	0	0	0	0	0	0	0	0	0	0	0	0	0	0	0	0	0	0	0	0	0	0	0	0	0	0	0	1	0	0	0	0	0	0	0	0	0	0	0	0	0	0	0	0	0	0	0	0	0	0	0	0	0	0	0	0	0	0	0	0	0	0	0	0	0	0	0	0	0	0	0	0	0	0	0	0	0	0	0	0	0	0	0	0	0	0	0	0	0	0	0	0	0	0	0	0	0	0	0	0	0	0	0	0	0	1	0	0	0	0	0	0	0	0	0	0	0	0	0	0	0	0	0	0	0	0	0	0	0	0	0	0	0	0	0	0	0	0	0	0	0	0	0	0	0	0	0	0	0	0	0	0	0	0	0	0	0	0	0	0	0	0	0	0	0	0	0	0	0	0	0	0	0	0	0	0	0	0	0	0	0	0	0	0	0	0	0	0	0	0	0	0	0	0	0	0	0	0	0	0	0	0	0	0	0	0	0	0	0	0	0	0	0	0	0	0	0	0	0	0	0	0	0	0	0	0	0	0	0	0	0	0	0	0	0	0	0	0	0	0	0	0	0	0	0	0	0	0	0	0	0	0	0	0	0	0	1	0	0	0	0	0	0	0	0	0	0	0	0	0	0	0	0	0	0	0	0	0	0	0	0	0	0	0	0	0	0	0	0	0	0	0	0	0	1	0	0	0	0	0	0	0	0	0	0	0	0	0	0	0	0	0	0	0	0	0	0	1	0	0	0	0	0	0	0	0	1	0	0	0	0	0	0	0	0	0	0	0	0	1	0	0	0	0	0	0	0	1	0	1	0	0	0	0	1	0	0	0	0	0	0	1	0	0	0	0	0	0	0	0	0	0	0	0	0	0	0	0	0	0	0	0	0	0	0	0	0	0	0	0	0	0	0	0	0	0	0	1	0	0	0	0	0	0	0	0	0	0	0	0	0	0	0	0	0	0	0	0	0	0	0	0	0	0	0	0	0	0	0	0	0	0	0	0	0	0	0	0	0	0	0	0	0	0	0	0	0	0	0	0	0	0	0	0	0	0	0	0	0	0	0	0	0	0	0	0	0	0	0	0	0	0	0	0	0	0	0	0	0	0	0	0	0	0	1	0	0	0	0	0	0	0	0	0	0	0	0	0	0	0	0	0	0	0	0	0	0	0	0	0	0	1	0	0	0	0	0	0	0	0	0	0	0	0	0	0	0	0	0	0	0	0	0	0	0	0	0	0	0	0	0	0	0	0	0	0	0	0	0	0	0	0	0	0	0	0	0	0	0	0	0	0	0	0	0	0	0	0	0	0	0	0	0	0	0	0	0	0	0	0	0	0	0	0	0	0	0	0	0	0	0	0	0	0	0	0	1	0	0	0	0	0	0	0	0	0	0	0	0	0	0	0	0	0	0	0	0	0	0	0	0	0	0	0	0	0	0	0	0	0	0	0	0	0	0	0	0	0	0	0	0	0	0	0	0	0	0	0	0	0	0	0	0	0	0	0	0	0	0	0	0	0	0	0	0	0	0	0	0	0	0	0	0	0	0	0	0	0	0	0	0	0	0	1	0	0	0	0	0	0	0	0	0	0	0	0	0	0	0	0	0	0	0	0	0	0	0	0	0	0	0	0	0	0	0	0	0	0	0	0	0	0	0	0	0	0	0	0	0	0	0	0	0	0	0	0	0	0	0	0	0	0	0	0	0	0	0	0	0	0	0	0	0	0	0	0	0	0	0	0	0	0	0	0	0	0	0	0	0	0	0	0	0	0	0	0	0	0	0	0	0	0	0	0	0	0	0	0	0	0	0	0	0	0	0	0	0	0	0	0	0	0	0	0	0	0	0	0	0	0	0	0	0	0	0	0	0	0	0	0	0	0	0	0	0	0	0	0	0	0	0	0	0	0	0	0	0	0	0	0	0	0	0	0	0	0	0	0	0	0	0	0	0	0	0	0	0	0	0	0	0	0	0	0	0	0	0	0	0	0	0	0	0	0	0	0	0	1	0	0	0	0	0	0	0	1	0	0	0	0	0	0	0	0	0	0	0	0	0	0	0	0	0	0	0	0	0	0	0	0	0	0	0	0	0	0	0	0	0	0	0	0	0	0	0	0	0	0	0	0	0	0	0	0	0	0	0	0	0	0	0	0	0	0	0	0	0	0	0	0	0	0	0	0	0	0	1	0	0	0	0	0	1	0	0	0	0	0	0	0	0	0	0	0	0	0	0	0	0	0	0	0	0	0	0	0	0	0	0	0	0	0	0	0	0	0	0	0	0	0	0	0	0	0	0	0	0	0	0	0	0	0	0	0	0	0	0	0	0	0	0	0	0	0	0	0	0	0	0	0	0	0	0	0	0	0	0	0	0	0	0	0	0	0	0	0	0	0	0	0	0	0	0	0	0	0	0	0	0	0	0	0	0	0	0	0	0	0	0	0	0	0	0	0	0	0	0	0	0	0	0	0	0	0	0	0	0	0	0	0	0	0	0	0	0	0	0	0	0	0	0	0	0	0	0	0	0	0	0	0	1	0	0	0	0	0	0	0	0	0	0	0	0	0	0	0	0	0	0	0	0	0	0	0	0	0	0	0	0	0	0	0	0	0	0	1	0	0	0	0	0	0	0	0	0	0	0	0	0	0	0	0	0	0	0	0	0	0	0	0	0	0	0	0	0	0	0	0	0	0	0	0	0	0	0	0	0	0	0	1	0	0	0	0	0	0	0	0	0	0	0	0	0	0	0	0	0	0	0	0	0	0	0	0	0	0	0	0	0	0	0	0	0	0	0	1	0	0	0	0	0	0	0	0	0	0	0	0	0	0	0	0	0	0	0	0	0	0	0	0	0	0	0	0	0	0	0	0	0	0	0	0	0	0	0	0	0	0	0	0	0	0	0	0	0	0	0	0	0	0	0	0	0	0	0	0	0	0	0	0	0	0	0	0	0	0	0	0	0	0	0	0	0	0	0	0	0	0	0	0	0	0	0	0	0	0	0	0	0	0	0	0	0	0	0	0	0	0	0	0	0	0	0	0	0	1	0	0	0	0	0	0	0	0	0	0	0	0	0	0	0	0	0	0	0	0	0	0	1	0	0	0	0	0	0	0	0	0	0	0	0	0	0	0	0	0	0	0	0	0	0	0	0	0	0	0	0	0	0	0	0	0	0	0	0	0	0	0	0	0	0	0	0	0	0	0	0	0	0	0	0	0	0	0	0	0	0	0	0	0	0	0	0	0	0	0	0	0	0	0	0	0	0	0	0	0	0	0	0	0	0	0	0	0	0	0	0	0	0	0	0	0	0	0	0	0	0	0	0	0	0	0	0	0	0	0	0	0	0	0	0	0	0	0	0	0	0	0	0	0	0	0	0	0	0	0	0	0	0	0	0	0	0	0	0	0	0	0	0	0	0	0	0	0	0	0	0	0	0	0	0	0	0	0	0	0	0	0	0	0	0	0	0	0	0	0	0	0	0	0	0	0	0	0	0	0	0	0	0	0	0	0	0	0	0	0	0	0	0	0	0	0	0	0	0	0	0	0	0	0	0	0	0	0	0	0	0	0	0	0	0	0	0	0	0	0	0	0	0	0	0	0	0	0	0	0	0	0	0	0	0	0	0	0	0	0	0	0	0	0	0	0	0	0	0	0	0	0	0	0	0	0	0	0	0	0	0	0	0	0	0	0	0	0	0	0	0	0	0	0	0	0	0	0	0	0	0	0	0	0	0	0	0	0	0	0	0	0	0	0	0	0	0	0	0	0	0	0	0	0	0	0	0	0	0	0	0	0	0	0	0	0	0	0	0	0	0	0	0	0	0	0	0	0	0	0	0	0	0	0	0	0	0	0	0	0	0	0	0	0	0	0	0	0	0	0	0	0	0	0	0	0	0	1	0	0	0	0	0	0	0	0	0	0	0	0	0	0	0	0	0	0	0	0	0	0	0	0	0	0	0	0	0	0	0	0	0	0	1	0	0	0	0	0	0	0	0	0	0	0	0	0	0	0	0	0	0	0	1	0	0	0	0	0	0	0	0	0	0	0	0	0	0	0	0	0	1	0	0	0	0	0	0	0	0	0	0	0	0	0	0	0	0	0	0	0	0	0	0	0	0	0	0	0	0	0	0	0	0	0	0	0	0	0	0	0	0	0	0	0	0	0	0	0	0	0	0	0	0	0	0	0	0	0	0	0	0	0	0	0	0	0	0	0	0	0	0	0	0	0	0	0	0	0	0	0	0	0	0	0	0	0	0	0	0	0	0	0	0	0	0	0	0	0	0	0	0	0	0	0	0	0	0	0	0	0	0	0	0	0	0	0	0	0	0	0	0	0	0	0	0	0	0	0	0	0	0	0	0	0	0	0	0	0	0	1	0	0	0	0	0	0	0	0	0	0	0	0	0	0	0	0	0	0	0	0	0	0	0	0	0	0	0	0	0	0	0	1	0	0	0	0	0	0	0	0	0	0	0	0	0	0	0	0	0	0	0	0	0	0	0	0	0	0	0	0	0	0	0	0	0	0	0	0	0	0	0	0	0	0	0	0	0	0	0	0	0	0	0	0	0	0	0	0	0	0	0	0	0	0	0	0	0	0	0	0	0	0	0	0	0	0	0	0	0	0	0	0	0	0	0	0	0	0	0	0	0	0	0	0	0	0	0	0	0	0	0	0	0	0	0	0	0	1	0	0	0	0	0	0	0	0	0	0	0	0	0	0	0	0	0	0	0	0	0	0	0	0	0	1	0	0	0	0	0	0	0	0	0	0	0	0	0	0	0	0	0	0	0	0	0	0	0	0	0	0	0	0	0	0	0	0	0	0	0	0	0	0	0	0	0	0	0	0	0	0	0	0	0	0	0	0	0	0	0	0	0	0	0	0	0	0	0	0	0	0	0	0	0	0	0	0	0	0	0	0	0	0	0	0	0	0	0	0	0	0	0	0	0	0	0	0	0	0	0	0	0	0	0	0	0	0	0	0	0	0	0	0	0	0	0	0	0	0	0	0	0	0	0	0	0	0	0	0	0	0	0	0	0	0	0	0	0	0	0	0	0	0	0	0	0	0	0	0	0	0	0	0	0	0	0	0	0	0	0	0	0	0	0	0	0	0	0	0	0	0	0	0	0	0	0	0	0	0	0	0	0	0	0	0	0	1	0	0	0	0	0	0	0	0	0	0	0	0	0	0	0	0	0	0	0	0	0	0	0	0	0	0	0	0	0	0	0	0	0	0	0	0	0	0	0	0	0	0	0	0	0	0	0	0	0	0	0	0	0	0	0	0	0	0	0	0	0	0	0	0	0	0	0	0	0	1	0	0	0	0	0	0	0	0	0	0	0	0	0	0	0	0	0	0	0	0	0	0	0	0	0	0	0	0	1	0	1	0	0	0	0	1	0	0	0	0	0	0	0	0	0	0	0	0	0	0	1	0	0	0	0	0	0	0	0	0	0	0	0	0	0	0	1	0	0	0	0	0	0	0	0	1	0	0	0	0	0	0	0	0	0	0	0	0	0	0	1	0	1	0	0	0	0	0	0	0	0	0	0	0	0	0	0	0	0	0	0	0	0	0	0	0	0	0	0	0	0	0	0	0	0	0	0	0	0	0	0	0	0	0	0	0	0	0	1	0	0	0	0	0	0	0	0	0	0	0	0	0	0	0	0	0	0	0	0	0	0	0	0	0	0	1	0	0	0	0	0	0	0	0	0	0	0	0	0	0	0	0	0	0	0	0	0	0	0	0	0	0	0	0	0	0	0	1	0	0	0	0	0	0	1	0	0	0	0	0	0	0	0	0	0	0	0	0	0	0	0	0	0	0	0	0	0	0	0	0	0	0	0	0	0	0	0	0	1	0	0	0	0	0	0	0	0	0	0	0	0	0	0	0	0	0	0	0	0	0	0	0	0	0	0	0	0	0	1	0	0	0	0	0	0	0	0	0	0	0	0	0	0	0	0	0	2	0	0	0	0	0	0	0	0	0	0	0	0	0	0	0	1	0	0	0	0	0	0	0	0	0	0	0	0	0	0	0	0	0	0	0	0	0	0	0	0	0	0	0	0	0	1	0	0	0	0	0	0	0	0	0	0	0	0	0	0	0	0	0	0	0	0	0	0	0	0	0	0	0	0	0	0	0	0	0	0	0	0	0	0	0	0	0	0	0	0	0	0	0	0	0	0	0	0	0	0	0	0	0	0	0	0	0	0	0	1	0	0	0	0	0	0	0	0	0	0	0	0	0	0	0	0	0	0	0	0	0	0	0	0	0	0	0	0	0	0	1	0	0	0	0	0	0	0	0	0	0	0	0	0	0	0	0	0	0	0	1	0	0	0	0	0	0	0	0	0	0	0	0	0	0	0	0	0	0	0	0	0	0	0	0	0	0	0	0	0	0	0	0	0	0	0	0	0	0	0	0	0	0	0	0	0	0	1	0	0	0	0	0	0	1	0	1	0	0	0	0	0	0	0	0	0	0	0	0	0	0	1	0	0	1	0	0	0	0	0	0	0	0	0	0	0	0	0	0	0	0	0	1	0	1	0	0	0	0	0	0	1	0	0	1	0	0	1	1	0	1	1	0	0	0	0	0	0	1	0	0	0	0	0	0	0	0	0	0	0	1	0	0	0	0	0	0	0	0	0	1	0	0	0	0	0	0	0	0	0	0	0	0	0	0	0	0	0	0	0	0	1	0	0	0	0	0	0	1	0	1	0	0	0	0	0	0	1	1	0	0	0	1	0	0	0	0	0	0	0	0	0	0	0	0	0	0	0	0	0	0	0	2	0	0	0	0	0	0	0	0	0	0	0	0	0	0	0	0	0	0	0	0	0	0	0	0	0	0	0	0	0	0	0	0	0	0	0	0	0	0	0	0	0	0	0	0	0	1	0	0	0	0	0	0	1	0	0	0	0	0	0	0	0	0	0	0	0	0	0	0	0	0	0	0	0	0	0	0	0	0	0	0	0	0	0	0	0	0	0	0	0	0	0	0	0	0	0	0	0	0	0	0	0	0	0	0	0	0	0	0	0	0	0	0	0	0	0	0	0	0	0	0	0	0	0	0	0	0	0	0	0	0	0	0	0	0	0	0	0	0	0	0	0	0	0	0	0	1	0	0	0	0	1	0	0	0	0	0	0	4	0	0	0	0	0	0	1	0	0	0	0	0	0	0	0	0	0	0	0	1	0	0	0	0	0	0	0	0	0	0	0	0	0	0	2	0	0	0	0	0	0	0	0	0	0	0	0	0	0	0	0	0	0	1	0	0	1	0	0	0	4	0	0	0	0	0	0	0	0	0	0	0	0	0	0	0	0	0	0	0	0	0	0	0	1	0	0	0	0	0	0	0	0	0	0	0
chr1	1759199	1759200	AG	-	0	0	0	1	0	0	0	0	0	0	0	1	0	0	2	2	0	0	0	0	1	0	1	0	1	0	0	0	1	1	0	2	0	0	4	0	0	0	0	3	1	0	0	1	0	0	0	0	0	1	1	0	3	1	0	0	0	0	0	0	2	0	0	0	0	0	1	2	0	0	0	0	0	0	0	0	0	1	1	1	0	0	0	0	0	0	0	1	2	0	2	1	1	0	0	0	1	0	2	0	0	0	0	0	0	1	0	0	0	0	1	0	0	0	1	0	0	0	0	0	0	0	0	0	0	0	0	1	2	0	0	0	1	1	1	0	1	0	0	1	0	0	0	0	0	0	1	1	0	0	0	0	0	0	3	0	1	0	0	1	0	1	1	0	1	1	1	0	0	1	2	0	0	2	0	0	0	0	1	0	0	0	1	1	0	0	0	0	0	0	0	0	0	0	1	0	0	0	0	2	0	0	0	0	0	0	0	0	0	0	0	0	0	0	1	0	0	0	0	0	1	1	1	0	0	0	1	0	0	0	0	0	0	1	0	0	0	0	0	0	1	0	0	0	0	0	1	0	0	0	0	0	1	0	0	1	0	0	0	1	0	0	0	3	0	0	0	0	0	1	1	0	3	0	1	0	0	0	0	0	0	0	0	0	1	0	1	0	1	1	1	0	0	2	0	0	0	0	1	1	0	1	1	0	0	0	1	0	0	0	1	0	0	0	0	0	0	1	0	0	0	0	1	0	0	0	0	0	0	0	0	0	0	0	0	1	0	0	0	0	1	2	1	0	0	0	0	0	0	0	0	0	0	0	1	0	0	0	0	2	0	0	0	0	2	0	4	0	0	0	1	0	0	0	3	1	0	0	0	0	0	0	2	0	1	4	0	2	1	0	0	0	0	1	1	1	1	0	0	1	3	0	0	1	0	0	0	0	0	1	0	0	2	4	0	0	0	0	0	2	0	2	3	0	0	0	3	0	0	2	2	1	0	2	0	0	1	0	0	1	2	0	0	0	1	0	3	2	4	2	0	0	1	0	0	0	1	0	0	0	1	0	0	0	1	2	0	0	3	0	0	1	1	1	0	1	0	2	0	0	0	2	4	0	0	0	0	1	0	0	0	0	0	0	0	3	1	0	1	1	0	0	5	0	0	0	0	2	0	0	0	0	0	2	0	4	0	0	0	0	0	0	0	2	0	0	0	0	0	0	0	0	0	1	0	0	2	0	0	2	0	3	2	0	0	1	0	1	0	0	1	0	0	3	0	0	0	0	0	0	0	0	0	0	0	0	2	0	0	0	0	0	0	1	0	0	0	1	0	1	0	0	4	0	0	0	0	0	0	0	0	0	0	0	0	0	0	0	0	0	0	0	0	0	0	0	0	1	0	0	0	0	0	0	0	0	0	1	0	0	0	0	0	0	0	0	0	0	0	0	0	0	0	0	0	1	1	0	0	0	0	0	0	0	0	0	1	0	0	0	0	0	0	0	0	2	0	0	0	0	0	0	0	0	0	0	0	0	0	0	0	0	0	0	0	0	0	0	0	0	0	0	0	0	0	0	1	0	0	0	0	0	0	0	0	0	0	0	0	0	0	0	0	1	0	0	0	0	0	0	0	0	0	1	0	0	0	0	0	0	0	0	0	1	0	0	0	0	0	0	0	0	0	0	0	0	0	0	0	0	0	0	0	0	0	0	4	1	0	0	0	3	0	5	5	0	0	0	1	2	0	1	0	2	1	2	4	3	0	2	2	0	0	2	1	2	1	1	2	0	1	1	0	2	3	0	0	1	0	1	0	2	1	0	1	1	0	0	0	4	2	0	3	1	2	1	2	0	2	2	1	1	0	7	1	2	3	0	1	0	0	0	5	0	1	2	2	0	1	1	0	1	0	3	1	1	0	4	2	2	0	8	0	1	0	4	0	0	0	0	0	2	0	0	1	3	1	0	0	1	0	0	1	3	0	1	0	0	1	0	0	5	0	0	3	0	2	0	0	0	0	0	1	1	0	0	0	3	0	2	1	0	1	0	2	0	0	0	0	0	0	2	1	2	0	0	0	0	1	0	1	0	2	1	0	1	0	0	1	0	0	0	0	0	0	1	0	2	0	1	0	6	2	5	0	1	0	2	2	0	0	0	0	0	0	0	0	2	0	2	0	0	0	0	0	0	3	1	1	0	0	0	1	2	1	3	0	4	0	4	3	0	1	5	0	0	0	0	0	0	0	0	0	1	1	2	2	0	2	0	0	0	3	0	3	0	2	0	1	1	0	3	0	2	8	3	2	0	0	1	0	0	2	0	0	0	0	0	0	1	0	1	0	2	1	0	0	1	0	0	4	4	2	0	1	0	1	0	2	1	1	0	1	4	0	4	2	1	1	1	0	1	0	1	0	0	0	0	0	3	1	1	1	0	1	1	0	0	2	1	2	0	0	0	2	0	0	0	0	0	0	0	0	0	0	0	0	1	0	0	1	1	1	2	0	1	0	0	1	1	0	2	0	0	1	0	0	0	1	0	0	3	0	0	0	2	0	0	0	0	0	1	0	0	0	3	0	1	0	3	0	1	2	0	0	0	0	2	1	2	3	1	0	2	0	0	0	0	1	0	4	1	0	1	0	2	0	0	2	0	3	2	5	1	1	1	0	3	2	0	0	2	0	1	0	3	1	2	0	1	1	0	0	1	0	1	1	0	1	0	0	0	0	0	1	0	0	0	0	1	2	5	0	1	0	1	1	4	3	2	2	0	0	3	2	2	1	7	6	4	3	3	0	2	5	2	1	0	0	0	1	1	2	1	0	0	0	2	4	0	1	0	0	1	0	2	3	0	2	0	1	0	0	1	0	1	1	1	1	1	2	1	2	3	2	1	0	0	2	1	1	0	0	3	0	1	3	0	0	0	1	0	3	1	1	1	1	0	0	0	1	3	1	1	2	0	0	2	0	1	0	5	0	1	3	2	1	1	0	0	2	1	0	0	0	0	0	0	0	1	2	0	0	0	0	0	0	2	1	2	1	0	1	0	1	0	0	1	1	0	0	0	1	0	0	0	0	0	1	0	0	0	0	1	0	3	2	0	0	0	0	3	2	0	0	0	1	1	1	1	1	2	1	0	2	1	6	7	0	0	0	0	7	1	2	1	2	0	0	1	1	0	0	0	2	1	1	2	2	2	0	2	0	5	0	0	1	1	0	3	0	4	1	2	2	4	2	6	1	1	1	1	0	0	1	1	4	0	0	1	0	1	0	7	0	0	0	0	1	0	0	0	0	1	0	0	0	3	1	0	0	0	0	0	3	1	0	0	0	1	1	0	2	0	0	1	2	0	0	1	0	0	0	2	2	1	0	0	1	0	0	0	0	0	0	0	0	0	0	0	0	0	0	0	0	0	0	0	0	0	1	0	0	0	0	0	0	0	0	1	0	0	0	0	0	1	0	0	0	1	0	0	0	0	0	0	0	0	0	0	0	0	0	0	0	0	0	0	0	0	0	1	0	0	0	0	0	0	1	0	0	0	0	0	0	0	0	0	0	0	0	0	0	0	0	0	0	1	0	0	0	0	0	0	0	0	0	0	0	0	0	0	0	0	0	1	1	0	0	1	0	0	0	0	0	0	0	0	0	0	1	0	0	0	1	0	0	0	0	0	1	0	0	2	0	0	0	0	0	0	0	0	0	0	1	1	0	0	0	1	0	0	0	1	0	1	0	1	1	0	0	0	0	0	0	1	0	0	0	0	1	0	0	0	0	0	0	0	0	0	0	0	0	0	0	0	0	0	0	0	1	1	0	0	2	1	0	0	0	0	0	0	0	0	1	0	0	0	0	0	0	0	0	2	0	0	1	1	1	0	1	1	0	0	0	0	0	0	0	0	1	0	1	0	0	0	1	0	0	0	0	0	0	1	0	0	1	0	0	0	1	0	0	0	0	0	0	0	0	0	0	0	0	0	0	0	0	0	0	0	0	0	0	0	0	1	0	0	0	0	2	0	0	0	2	0	0	2	0	0	0	0	0	0	0	0	0	0	0	0	0	0	0	0	0	1	1	0	0	0	0	0	0	0	0	0	0	0	0	1	1	0	1	0	0	1	0	0	0	0	0	1	0	0	0	0	0	0	1	1	1	0	0	0	0	0	0	0	0	0	1	0	0	0	0	0	1	0	0	0	0	0	0	0	0	0	1	1	0	0	0	1	0	0	0	1	0	0	0	0	0	0	0	0	0	0	0	0	0	1	0	0	1	1	0	0	1	0	1	0	0	0	0	0	0	0	0	0	0	0	0	1	0	0	1	0	2	0	0	1	0	0	0	1	0	1	0	0	0	0	0	0	0	0	0	0	0	0	0	1	1	0	0	0	0	0	0	0	0	0	0	0	0	0	2	0	0	0	0	0	0	0	0	0	1	0	0	1	0	0	0	0	1	0	0	1	1	0	0	0	0	0	0	1	0	0	1	0	0	1	0	0	0	0	0	0	0	1	0	0	0	0	0	0	0	0	0	0	0	0	1	0	0	0	0	0	0	2	0	0	0	0	2	1	1	1	0	1	1	0	0	1	0	0	0	0	0	0	1	0	1	0	0	0	1	0	0	1	0	0	3	0	0	0	1	3	1	1	0	0	1	0	0	3	1	0	1	0	0	0	0	0	1	1	0	1	0	0	1	0	0	0	1	0	0	2	0	0	2	0	0	0	2	0	1	0	0	0	1	1	1	0	1	0	0	0	0	0	0	1	0	1	0	0	0	0	0	0	0	0	0	0	0	0	0	0	0	0	0	0	0	0	2	0	0	0	0	0	0	1	0	1	0	0	3	0	0	1	0	0	0	0	2	0	1	2	0	0	0	0	0	0	0	0	0	0	1	0	0	0	0	0	0	0	0	0	0	1	0	1	0	0	0	0	1	0	0	0	3	0	0	0	0	2	1	0	0	0	0	0	0	1	0	0	0	0	0	0	0	0	2	1	0	1	0	0	0	2	0	0	2	0	0	2	0	0	0	0	0	0	0	0	0	0	0	0	0	1	0	0	0	0	0	0	0	0	0	0	2	0	0	0	0	0	0	0	0	2	0	0	0	1	0	0	0	0	0	0	1	0	2	1	0	0	0	0	1	0	0	0	0	0	0	0	0	0	0	0	0	0	0	1	0	0	0	1	0	0	1	0	0	0	0	1	0	0	0	0	0	0	0	0	0	0	0	0	0	0	0	1	0	0	1	0	0	0	1	0	2	0	0	1	0	0	1	0	0	0	0	1	0	0	0	0	0	1	0	0	0	1	0	0	0	0	0	0	0	0	0	2	0	0	0	0	1	0	0	0	0	0	0	0	1	0	0	0	1	0	0	0	0	0	0	0	0	0	0	0	0	0	0	0	1	0	0	0	0	0	1	0	1	3	0	1	1	0	0	0	0	0	2	0	0	0	0	1	1	0	0	0	0	1	0	0	0	0	1	0	0	0	0	0	0	0	0	0	0	1	1	0	0	0	1	0	0	0	1	0	0	0	0	0	0	0	0	0	0	0	0	0	0	1	0	0	1	0	0	0	0	0	1	0	0	0	0	0	0	1	1	0	0	0	0	0	0	0	1	0	0	1	0	0	0	0	0	0	0	1	0	0	0	0	0	1	0	0	1	1	1	0	0	0	0	0	0	1	0	0	0	0	0	1	1	1	0	0	0	1	0	0	1	0	0	1	1	1	0	0	0	0	0	0	0	0	0	0	0	0	2	1	0	0	0	0	0	1	0	0	1	0	0	0	0	0	0	0	0	0	0	0	2	0	1	0	0	1	0	1	2	0	0	1	0	2	0	0	0	1	1	0	0	0	0	1	0	0	0	0	1	0	1	0	0	0	0	0	0	0	1	0	0	0	0	0	0	0	0	0	1	0	0	0	0	0	1	0	1	0	0	0	0	2	1	0	0	0	0	1	0	0	2	0	0	0	0	1	0	2	0	0	0	0	0	0	0	1	0	0	0	1	0	0	0	1	0	0	0	0	0	0	1	0	0	0	0	1	1	0	0	0	0	0	2	0	1	0	0	0	0	0	1	0	1	0	0	1	0	0	0	0	1	0	0	1	1	0	0	0	0	0	0	0	1	0	0	0	0	0	0	0	0	0	0	0	0	0	1	0	1	0	0	0	1	0	0	0	1	0	1	0	0	0	0	1	0	0	0	0	0	0	0	0	0	0	0	0	1	0	0	1	1	0	0	0	1	0	1	0	0	1	1	0	0	0	0	0	0	0	0	0	2	0	0	0	0	0	0	0	0	0	0	0	0	0	0	0	0	0	0	0	0	0	1	0	0	1	0	0	0	0	0	0	0	0	0	0	0	0	0	0	0	0	0	0	0	0	0	0	2	0	1	0	0	1	0	0	0	0	0	0	0	0	0	1	0	1	0	0	0	3	0	0	2	0	0	3	0	0	0	0	0	0	1	0	1	0	0	0	0	0	0	2	0	0	0	0	0	0	1	1	0	0	0	0	2	1	0	0	0	0	0	0	0	0	0	0	0	0	0	0	0	0	2	0	7	0	0	0	0	2	1	0	1	0	0	0	0	0	0	1	0	0	0	0	0	0	1	1	3	0	0	0	1	0	0	0	0	0	1	1	1	2	1	0	0	0	0	0	0	0	1	0	0	0	0	0	0	0	0	0	0	0	0	0	0	0	0	1	0	1	1	0	0	1	0	1	0	0	0	2	0	1	0	0	2	0	0	0	0	0	0	0	0	0	1	0	0	0	0	0	0	0	0	0	1	0	0	0	0	0	0	0	0	0	0	0	1	1	0	0	0	1	1	2	0	0	0	0	0	1	0	0	0	0	0	0	0	1	1	0	0	0	0	0	0	0	0	4	0	0	1	0	1	0	0	0	0	1	0	0	0	0	0	0	0	0	1	0	0	0	0	1	0	0	0	1	0	0	1	0	0	0	0	0	1	0	0	2	1	0	0	1	0	1	0	0	0	0	0	0	0	0	1	0	0	0	1	0	2	2	0	1	0	0	1	0	0	0	1	0	0	1	0	0	1	1	0	0	0	0	0	0	0	1	0	0	0	0	0	0	1	0	0	5	1	1	0	1	0	0	0	1	0	0	0	0	0	1	0	0	1	0	0	0	0	0	0	0	0	2	0	0	0	0	1	0	0	0	0	1	0	0	0	0	1	0	0	0	0	0	2	0	0	0	1	1	0	0	0	0	0	0	0	0	0	0	0	0	0	0	0	0	0	0	1	0	0	4	0	0	0	1	5	0	1	0	0	1	1	0	0	0	2	0	0	0	0	0	0	0	0	0	0	2	1	0	0	0	0	0	0	0	1	0	0	0	0	1	0	0	0	0	1	0	0	0	0	0	0	0	0	0	0	0	0	1	1	0	1	1	0	1	0	1	1	2	0	0	0	0	0	0	0	0	1	0	0	0	0	0	0	1	1	0	0	0	1	0	0	0	0	0	0	0	0	0	0	0	1	0	0	0	0	0	0	1	0	0	0	0	0	0	0	0	0	0	0	0	0	0	0	0	0	0	0	0	0	0	0	0	0	0	0	0	0	0	0	0	0	0	0	0	0	0	0	0	1	0	0	0	1	0	0	0	0	0	0	0	0	0	0	0	0	0	0	0	0	0	0	0	0	0	0	0	0	1	0	0	0	0	0	0	1	0	0	0	0	0	0	0	0	0	0	0	0	0	0	1	0	0	0	0	0	0	0	0	0	0	0	0	1	2	0	0	1	0	2	1	0	0	0	0	0	0	0	0	0	0	2	1	2	0	0	0	3	0	0	1	0	0	0	0	1	0	1	0	0	0	0	0	0	0	0	0	0	0	0	0	0	1	0	0	2	0	1	0	0	0	2	0	1	0	1	0	1	0	0	2	0	0	0	0	0	0	2	0	2	0	2	0	1	1	0	0	2	0	0	0	0	1	2	0	0	0	0	0	0	0	2	0	0	0	1	0	0	2	1	0	3	0	0	0	2	0	0	1	0	0	0	0	4	1	0	0	1	0	0	3	0	0	0	0	0	0	0	0	0	0	0	0	0	1	0	0	0	1	0	0	0	0	0	0	0	0	0	0	0	0	0	0	0	0	0	0	0	0	0	0	1	0	0	0	0	0	0	0	1	0	1	0	0	0	1	0	0	0	0	0	0	0	0	0	0	0	0	1	0	0	0	0	0	0	0	1	0	0	0	1	0	0	0	0	0	0	0	0	0	0	0	0	0	0	0	0	0	0	0	0	0	0	0	0	0	0	0	0	0	0	0	1	0	0	0	1	0	0	0	0	0	0	3	0	0	0	0	0	0	0	0	0	0	0	0	0	0	0	1	0	0	0	0	0	0	0	0	0	0	0	0	0	0	1	0	0	0	0	0	0	0	0	1	0	0	1	0	0	0	0	0	1	0	0	0	0	0	0	0	0	0	0	0	0	0	0	0	0	0	0	0	0	1	0	0	0	0	0	0	0	0	0	1	0	0	0	0	0	0	0	0	1	0	1	0	0	0	0	0	0	0	1	0	0	0	2	0	1	0	0	0	0	0	0	0	0	0	0	0	0	0	0	0	0	0	0	0	0	0	0	0	0	0	0	0	0	0	0	0	0	0	0	0	0	0	0	0	0	0	0	0	0	0	0	0	0	0	0	0	1	0	0	0	0	0	0	0	0	0	0	0	0	0	0	0	1	1	0	0	1	0	0	0	0	0	0	0	0	0	0	0	0	0	0	0	0	0	0	0	0	0	0	0	0	0	0	1	0	0	0	0	0	0	0	0	0	0	1	0	0	0	0	0	0	0	0	0	0	1	0	0	1	0	0	0	2	0	0	0	0	1	0	0	3	0	0	0	0	1	0	0	0	1	0	0	0	0	3	0	1	0	0	0	0	0	0	0	0	1	0	1	0	1	1	0	0	1	2	1	1	0	0	0	0	0	0	0	0	0	0	0	0	0	0	1	0	0	0	0	1	0	3	0	0	0	1	0	0	0	0	0	1	0	1	1	0	2	0	0	0	0	0	0	0	1	2	0	0	0	0	0	4	0	0	0	2	2	0	0	0	0	1	1	0	1	0	1	0	0	0	0	0	0	0	0	0	0	0	0	0	0	0	0	2	0	0	0	0	0	0	0	0	0	0	0	0	2	0	0	0	0	0	0	2	0	0	0	0	1	0	3	2	1	1	2	0	2	0	0	0	0	0	0	0	0	0	0	0	0	0	0	0	1	0	0	0	0	0	0	0	0	0	0	0	0	0	0	1	1	0	0	1	0	0	0	0	1	0	2	0	0	0	0	1	0	0	0	0	0	1	0	0	0	1	0	0	0	0	1	0	0	0	0	2	0	0	0	0	0	0	0	1	0	0	0	0	0	0	0	0	0	0	1	0	0	0	0	0	0	0	0	0	0	0	0	0	0	0	0	1	0	0	0	0	0	0	2	0	0	0	0	0	1	1	0	0	1	0	0	1	0	0	1	0	3	0	2	1	0	0	0	0	0	0	1	0	0	0	0	0	1	0	1	0	0	0	1	0	0	0	0	1	1	1	0	0	1	0	1	1	0	2	0	0	0	0	1	1	0	0	0	0	0	1	0	1	0	0	0	0	0	0	2	0	0	0	2	0	1	1	1	1	0	0	0	0	1	1	3	0	0	0	1	0	0	0	2	0	0	0	0	0	0	0	0	0	0	2	0	0	0	0	0	0	1	1	0	0	0	1	0	0	3	0	0	0	0	0	0	0	0	0	0	0	0	0	2	0	0	0	1	1	0	0	0	0	1	0	0	0	0	3	0	0	2	1	0	0	1	0	0	0	1	0	0	0	0	0	0	1	1	1	0	0	0	0	0	0	0	1	0	0	0	1	0	0	0	0	0	0	0	0	1	1	0	0	0	0	0	0	0	0	0	0	1	0	0	0	1	0	0	0	0	0	0	0	0	0	0	0	0	0	0	0	0	1	0	0	0	0	0	0	0	0	0	0	0	0	0	1	0	0	1	0	1	0	0	1	0	0	0	1	0	0	0	0	0	1	0	0	0	0	0	0	0	1	0	0	0	0	0	1	0	0	1	0	0	0	0	0	0	0	0	0	0	0	1	0	0	0	0	0	0	0	0	0	0	0	0	0	0	0	0	0	0	0	0	0	0	0	0	1	0	0	0	0	0	0	0	0	0	0	0	0	0	0	0	0	0	0	1	0	0	1	0	0	0	0	0	0	0	0	0	0	0	0	0	0	0	0	0	0	0	0	0	0	0	1	1	0	0	0	0	1	0	0	0	0	0	0	0	0	0	0	0	0	0	0	1	0	0	0	0	0	0	0	0	0	0	0	0	0	0	0	0	0	0	0	0	0	0	0	0	0	1	0	0	0	0	0	0	0	0	0	0	0	0	0	0	0	0	0	0	0	0	0	0	0	0	0	0	0	0	0	0	2	0	0	0	0	0	0	0	0	0	0	0	0	1	0	0	0	0	0	1	0	0	0	0	2	0	0	0	0	0	0	0	1	1	0	0	0	0	0	0	0	0	0	0	0	0	0	0	0	1	0	1	0	2	0	1	2	0	0	1	0	1	1	1	0	0	2	0	3	1	0	0	0	0	1	0	2	0	0	0	1	0	0	0	2	1	0	2	0	0	0	0	0	1	0	0	0	0	0	2	0	0	0	0	2	0	0	0	0	0	1	0	0	1	0	1	0	0	0	0	0	0	0	0	0	0	0	0	1	1	0	0	1	0	0	1	0	0	0	2	0	0	0	0	0	0	0	0	0	0	0	0	0	0	0	1	1	0	1	2	0	0	2	0	0	0	0	0	0	0	0	0	0	0	0	0	1	0	0	3	1	0	7	9	0	0	3	2	0	0	1	0	2	0	0	2	0	2	0	0	1	1	4	2	0	2	1	0	3	2	10	3	6	0	2	0	0	2	1	6	1	0	1	2	1	1	6	0	0	0	0	0	3	4	0	0	1	1	0	3	3	0	4	1	0	0	0	0	0	5	2	1	1	0	0	3	5	2	0	8	0	1	3	1	0	0	1	2	3	1	9	4	1	1	15	3	1	0	0	1	8	8	0	3	0	0	3	2	1	0	1	0	0	1	2	1	2	2	0	0	2	1	1	0	0	4	0	0	0	4	2	3	0	0	3	1	1	0	3	0	0	0	2	0	1	0	0	0	0	0	0	1	0	0	1	3	5	0	2	4	0	0	0	2	0	0	1	0	0	0	0	0	0	0	4	1	4	0	0	1	0	1	0	0	0	1	0	0	5	1	2	0	1	0	0	1	0	3	0	0	0	1	0	0	0	4	2	4	0	0	0	3	1	2	2	0	0	0	3	0	0	0	0	0	0	0	0	0	1	6	1	0	14	1	0	7	5	0	2	4	0	1	0	0	1	2	0	0	0	0	7	0	0	0	0	0	0	0	2	0	0	0	0	0	0	0	0	0	1	0	2	0	16	0	2	0	0	0	0	4	0	2	0	0	0	12	0	0	2	0	0	0	0	0	0	3	1	0	2	0	4	2	0	0	1	4	1	0	0	3	0	0	0	0	1	1	0	0	0	0	0	0	0	0	1	0	0	0	0	0	0	0	0	0	0	1	0	2	2	0	0	0	0	0	0	0	0	0	0	0	0	0	0	0	0	2	0	0	0	0	1	0	1	0	1	0	0	1	0	0	0	0	0	0	0	0	0	0	0	2	1	0	0	0	0	0	0	1	0	0	0	1	0	0	0	0	1	0	0	0	1	0	0	0	0	0	0	0	0	0	0	0	0	0	0	0	0	0	0	0	0	0	0	1	0	1	0	0	0	0	0	1	0	0	0	0	0	0	1	0	0	0	1	0	0	0	0	0	0	1	0	0	0	0	0	0	0	0	0	0	0	0	0	0	0	0	0	0	0	0	0	0	0	0	1	0	2	0	0	0	0	0	0	1	0	0	0	0	0	1	0	0	0	0	0	0	0	0	0	0	0	0	0	0	0	1	1	0	1	0	0	0	0	0	0	1	0	1	0	0	0	0	0	0	0	0	0	0	0	0	0	0	0	0	0	0	0	0	0	0	0	1	0	0	1	1	0	0	0	0	0	0	0	0	0	0	0	1	1	0	0	0	0	0	1	0	0	0	0	0	1	0	0	0	0	0	0	0	0	1	0	0	1	0	0	0	0	0	0	0	0	0	0	0	0	0	0	0	1	0	0	0	0	0	0	0	0	0	0	0	0	0	0	0	0	0	0	0	0	0	1	0	0	0	0	0	0	0	0	0	0	0	0	0	0	0	0	0	0	0	0	0	0	0	0	0	0	0	0	0	0	0	0	0	0	0	0	0	0	0	0	0	0	0	1	0	0	0	0	1	0	0	1	0	0	0	0	0	0	0	0	0	0	0	0	0	0	0	0	0	0	0	0	0	0	0	0	0	0	0	0	0	0	1	0	0	0	0	0	0	1	0	0	1	0	0	0	0	0	0	0	0	0	0	0	1	0	0	0	1	0	0	1	0	0	0	0	0	0	0	0	0	0	0	0	0	0	0	0	0	0	0	0	0	0	1	0	0	0	0	0	1	0	0	0	0	0	0	0	0	0	0	0	0	0	0	0	0	0	0	0	0	0	0	0	0	2	0	0	1	0	0	1	0	0	0	0	0	0	1	0	0	0	0	0	0	1	0	0	0	0	1	0	0	0	0	0	0	1	0	0	0	0	0	0	0	1	1	0	1	1	1	0	2	0	2	1	1	0	0	1	0	1	0	2	2	1	2	2	0	2	0	0	2	0	2	0	0	2	0	1	2	1	1	2	1	0	0	2	2	0	1	1	0	1	0	1	0	0	0	1	2	1	1	2	1	0	4	1	0	0	2	2	1	2	2	0	0	2	0	0	2	0	0	1	0	0	0	2	0	3	0	0	3	1	0	1	0	1	0	1	2	2	0	3	0	0	0	1	0	0	0	2	2	2	1	0	1	1	1	1	0	0	0	1	0	0	0	2	1	1	1	0	2	3	0	0	2	0	1	0	1	1	1	0	0	0	0	0	0	0	0	0	0	0	1	0	1	0	0	0	0	0	1	0	0	2	0	0	0	1	2	0	2	0	0	0	0	0	0	0	0	0	1	0	0	0	0	0	1	1	1	0	1	1	0	1	0	1	0	0	0	1	0	0	0	0	0	1	0	1	0	0	0	0	0	1	0	0	1	4	0	0	0	0	0	0	0	0	0	0	0	0	1	0	2	0	3	0	1	1	1	0	1	1	2	2	0	2	0	0	2	0	1	0	1	0	0	0	1	0	0	0	0	0	1	0	1	0	3	0	4	0	0	0	0	2	0	0	1	1	3	0	0	1	0	1	1	0	0	0	1	1	1	0	0	0	0	0	1	1	1	1	0	0	2	0	1	2	1	0	0	0	0	0	0	1	0	0	0	0	0	0	2	0	1	0	0	0	0	0	2	0	0	2	0	0	0	2	0	0	0	2	0	0	0	0	0	0	0	0	0	4	0	1	1	0	0	1	0	0	0	0	2	0	0	0	0	0	0	1	2	1	0	0	0	0	0	0	0	0	0	1	0	0	0	0	1	0	0	0	2	0	0	0	1	0	0	3	0	0	0	0	0	3	1	1	0	0	0	3	0	1	0	0	0	0	0	0	0	0	0	0	0	0	0	0	0	0	0	0	0	0	0	0	0	0	0	0	0	0	0	0	0	1	0	0	0	0	0	0	0	0	0	0	0	0	0	0	0	0	0	1	0	0	0	0	0	0	0	1	0	0	0	0	0	0	0	0	0	0	0	0	0	0	0	1	0	0	0	0	0	0	0	0	0	0	0	1	1	0	0	0	0	0	0	0	0	0	0	0	0	0	0	0	0	0	0	0	0	0	0	0	0	0	0	1	0	0	0	0	0	0	0	0	0	0	0	0	0	0	0	0	0	0	0	0	0	0	0	0	0	0	0	1	0	0	0	0	0	0	0	0	0	0	1	0	0	0	0	0	0	0	0	0	0	0	0	1	0	0	0	0	0	0	1	0	0	0	0	0	0	0	0	0	0	0	0	0	0	0	0	0	0	0	0	0	0	0	0	0	0	0	0	0	0	1	2	2	1	1	0	4	3	0	1	3	5	0	0	0	0	0	0	0	2	0	3	0	0	2	0	3	4	0	0	0	0	1	1	0	0	0	1	0	1	0	0	1	0	1	1	0	1	0	1	0	1	1	3	2	0	1	0	2	1	0	0	1	1	2	1	0	0	0	1	0	3	0	1	2	0	0	0	0	2	1	1	1	2	1	1	2	0	0	0	1	0	0	1	1	1	0	0	0	0	0	1	1	1	0	0	1	0	0	3	2	0	0	1	1	1	1	1	3	0	1	1	0	1	1	0	0	1	0	1	0	0	0	0	0	2	0	0	3	0	1	0	0	0	1	0	0	1	0	2	0	1	1	0	1	1	1	0	1	0	0	0	1	1	0	0	1	0	1	1	1	1	0	0	0	0	0	0	1	0	1	0	0	0	0	2	0	0	0	0	1	0	0	0	0	1	1	1	0	0	1	1	0	0	0	3	0	0	0	0	0	0	0	1	2	0	0	1	0	0	0	0	0	0	0	0	0	0	0	1	0	0	0	0	0	0	0	0	1	0	0	0	0	3	0	0	0	1	2	0	0	0	0	1	0	0	0	0	0	1	1	0	0	0	0	0	0	1	0	0	0	0	1	1	0	0	0	1	1	0	0	0	0	0	1	1	1	0	0	0	0	0	0	0	0	0	1	0	0	0	0	1	0	1	0	1	0	0	0	0	0	0	0	0	0	1	0	1	0	1	0	0	1	0	0	0	0	0	0	2	1	0	0	3	3	0	0	1	0	0	0	0	0	1	0	0	0	0	0	0	2	1	0	0	0	0	0	0	1	0	0	0	0	0	0	1	1	0	0	1	0	0	0	1	0	1	0	0	0	0	0	0	0	0	0	0	0	0	0	0	0	0	0	0	0	0	1	0	0	0	0	0	0	0	1	0	0	0	1	0	0	0	0	1	0	1	0	0	0	1	0	0	0	0	0	0	0	0	0	0	0	0	0	0	0	0	0	0	0	0	0	0	0	0	0	0	0	0	0	0	0	1	0	0	0	1	0	1	1	0	1	0	0	0	0	0	0	0	0	0	0	0	0	1	0	0	0	0	4	1	0	0	0	0	0	0	0	0	1	0	0	0	1	0	0	0	0	0	0	0	0	1	0	0	0	1	0	0	0	0	1	1	0	0	0	1	0	1	0	0	0	0	1	0	0	1	0	1	0	0	2	0	0	0	1	0	0	1	0	2	2	1	0	0	0	0	0	0	0	0	0	1	0	1	0	0	0	0	0	0	0	1	0	0	1	0	0	0	0	0	1	0	0	0	0	0	0	0	0	1	0	0	0	0	0	1	0	0	0	0	0	1	0	1	0	0	0	0	0	0	0	0	0	0	0	0	2	0	0	0	0	1	0	0	1	0	0	0	0	0	0	0	1	1	0	0	0	0	0	0	0	1	0	0	0	0	0	0	0	0	0	0	0	2	0	1	0	1	0	0	0	0	0	0	0	0	0	0	0	0	0	0	0	0	0	1	0	0	0	1	1	0	0	0	0	0	0	0	0	0	0	0	0	0	0	0	0	0	0	0	0	0	0	0	0	0	0	0	0	0	0	2	1	0	0	1	0	0	0	0	0	1	0	1	0	0	0	0	0	0	2	1	0	0	0	0	0	0	0	0	0	0	1	0	0	0	0	0	0	0	0	0	0	0	0	0	0	0	0	0	0	0	0	0	0	1	0	0	0	0	0	0	0	0	0	0	0	0	1	1	1	0	0	0	0	1	0	0	0	0	0	0	1	0	1	0	2	0	0	0	0	0	0	0	0	0	0	0	0	1	0	0	0	0	1	0	0	0	0	0	1	0	0	0	0	0	0	0	0	1	0	0	0	0	0	1	0	0	0	0	0	0	0	1	0	0	2	0	0	0	0	0	0	0	0	0	0	0	0	0	0	1	0	0	0	0	0	0	0	1	0	0	0	0	1	0	0	0	0	0	0	0	0	0	0	1	0	0	1	0	0	0	0	1	1	0	3	0	0	0	0	0	1	0	0	0	0	0	1	0	1	0	0	0	0	0	0	0	0	0	0	0	0	0	0	2	0	0	0	0	1	0	0	1	0	0	0	0	0	0	0	0	1	0	0	0	0	0	0	0	0	1	0	0	0	0	0	0	0	0	0	0	0	0	0	2	0	0	0	0	0	0	0	0	0	0	0	0	0	0	0	0	0	0	0	0	0	0	0	1	0	0	0	0	0	0	0	0	0	3	2	0	0	0	1	2	0	0	1	0	0	1	0	0	0	0	0	1	1	0	1	1	1	0	0	0	0	1	1	0	1	1	0	0	0	0	3	1	1	2	0	0	1	0	0	0	0	1	0	0	0	0	2	0	0	1	0	2	0	1	0	0	0	1	0	0	0	0	0	1	1	0	1	1	0	2	1	2	1	2	1	0	0	0	0	2	0	0	1	1	3	0	1	0	0	1	0	0	0	0	1	0	0	0	0	0	0	1	0	0	0	0	0	0	0	0	0	0	0	4	0	0	0	0	0	1	0	0	0	0	0	0	0	0	0	0	0	0	1	0	0	0	0	0	0	0	0	0	3	0	1	0	1	0	0	0	0	1	0	0	0	0	0	0	0	1	0	0	0	0	0	0	0	0	0	0	0	0	0	0	1	0	0	0	0	0	0	0	0	0	0	0	0	0	0	0	0	0	0	0	0	0	0	0	0	0	0	0	0	0	0	0	0	0	0	0	0	0	0	0	0	0	0	0	0	1	0	0	0	0	0	0	0	0	0	0	0	0	0	0	0	0	0	0	0	0	0	0	0	0	0	0	1	0	0	0	0	0	0	0	0	0	0	0	1	0	0	0	0	2	0	0	0	0	0	0	0	0	0	0	0	0	0	0	0	0	0	1	0	0	0	0	0	0	0	0	0	1	0	0	1	0	0	1	0	0	1	1	0	0	0	0	0	0	0	0	1	0	0	0	0	1	0	2	0	0	0	0	1	0	0	0	1	0	0	0	0	0	0	0	0	0	2	0	2	0	0	0	0	1	1	1	0	1	0	0	1	2	0	0	0	0	2	6	0	0	1	0	0	0	1	0	0	1	0	0	1	0	0	0	0	0	0	1	0	1	0	2	1	1	0	0	0	0	1	0	1	0	0	0	0	0	1	0	0	0	0	0	0	1	0	3	0	0	0	0	0	1	0	1	0	1	0	1	0	0	0	0	0	0	0	0	0	0	0	3	0	0	1	1	0	1	1	1	0	1	0	0	1	0	0	1	1	2	0	0	0	0	0	0	0	0	0	1	0	1	0	0	1	1	0	0	0	0	1	0	0	0	0	0	0	0	0	1	0	0	2	0	0	0	0	2	0	0	0	3	3	3	0	0	0	0	3	0	2	2	0	0	0	0	1	2	0	2	0	1	0	1	0	1	1	0	0	0	0	0	0	0	0	1	0	0	1	1	4	4	0	5	1	0	0	0	1	0	0	0	0	1	0	1	2	0	0	2	0	0	0	0	0	1	0	0	2	0	0	1	1	0	0	0	2	0	1	0	0	0	0	0	0	0	2	0	0	0	4	1	2	2	0	0	0	2	0	1	0	1	5	0	0	2	0	1	1	1	2	0	2	1	1	1	2	0	1	0	0	1	2	0	1	1	0	1	0	0	1	1	1	0	1	0	0	2	2	0	0	0	2	0	1	1	1	0	1	1	0	1	1	2	0	1	0	0	0	1	0	0	1	0	0	1	0	0	0	0	0	0	0	0	0	0	1	1	0	0	0	0	0	0	0	0	0	0	0	1	0	0	0	0	1	0	1	0	0	0	0	1	0	0	0	1	0	0	0	1	0	0	0	0	2	0	0	0	0	0	2	0	0	0	0	0	1	0	0	0	0	0	0	0	0	0	0	1	1	0	0	1	2	1	1	1	0	0	1	2	0	0	0	0	0	0	3	0	0	0	0	0	0	0	0	2	0	0	1	0	0	0	0	0	0	0	0	0	1	0	0	1	1	2	1	0	1	1	0	0	2	0	0	0	0	0	0	0	0	0	0	0	1	0	0	0	0	3	1	1	0	0	0	1	0	0	1	2	0	1	0	1	0	0	0	1	5	0	0	2	2	1	0	0	0	1	1	0	1	3	0	1	0	0	0	1	0	0	1	0	1	0	1	0	0	0	0	0	1	0	1	0	0	0	1	1	0	0	0	0	0	0	0	0	4	0	0	0	0	0	0	0	0	0	0	0	0	0	0	0	0	0	0	1	0	0	0	0	2	2	0	1	0	0	0	0	0	0	3	0	2	2	0	1	0	1	0	0	0	0	0	2	1	1	2	0	0	0	0	0	0	0	0	0	0	1	2	1	0	1	0	0	1	0	1	0	2	0	0	0	0	2	1	1	0	0	0	0	1	0	1	0	1	0	0	0	0	0	0	0	0	0	0	0	0	0	0	0	0	2	0	0	3	0	0	2	0	0	0	0	0	1	0	0	0	0	0	0	0	0	0	2	0	0	0	0	0	0	1	6	1	3	1	2	16	0	7	0	8	0	2	11	1	0	1	0	5	4	3	2	6	0	0	2	5	2	9	1	0	0	0	0	3	0	2	3	1	0	26	3	0	3	0	2	20	0	8	2	0	17	8	0	0	13	0	0	14	17	9	4	4	5	42	1	0	0	1	3	0	3	7	1	0	1	0	0	0	0	0	2	4	1	14	14	0	0	0	0	0	15	0	9	7	0	7	3	1	4	0	10	0	1	0	0	10	2	1	0	1	0	1	8	0	1	0	5	9	3	0	4	21	0	1	0	3	0	4	0	0	8	2	2	3	3	5	4	5	0	2	1	8	12	3	0	1	2	3	1	15	0	0	9	16	0	3	0	1	0	0	0	5	0	1	2	0	2	0	2	0	0	0	1	0	6	0	0	0	0	0	0	2	10	7	1	2	0	1	1	0	0	2	2	4	0	6	0	0	0	0	0	8	7	0	0	0	0	0	2	2	0	0	0	0	0	2	1	7	0	3	0	1	5	0	4	0	0	3	0	2	0	0	0	0	1	0	1	0	9	2	0	0	0	0	3	1	1	0	0	0	3	7	0	2	0	1	0	0	0	4	0	9	0	0	0	0	0	2	1	0	0	0	1	0	12	0	2	1	0	1	0	2	0	0	0	1	0	0	0	0	0	1	4	0	1	11	4	1	0	6	0	13	11	6	0	0	7	2	1	1	0	9	0	14	2	0	1	11	9	0	21	1	0	2	0	2	0	0	0	4	4	4	14	5	0	2	4	0	0	2	3	0	3	0	0	0	0	0	6	0	0	1	1	3	2	0	3	0	0	0	0	0	0	0	0	1	0	27	0	16	1	2	11	1	11	0	3	6	0	6	0	0	7	0	2	0	0	0	0	0	0	0	0	0	0	0	0	3	7	0	4	0	0	1	16	4	0	0	0	10
chr1	1759203	1759204	AG	-	0	0	0	0	0	0	0	0	0	0	0	0	0	0	0	0	0	0	0	0	0	0	0	0	0	1	0	0	0	0	0	0	0	0	0	0	0	0	0	0	0	0	0	0	0	0	0	0	0	0	0	0	0	0	0	0	1	0	0	0	0	0	0	0	0	0	0	0	0	0	0	0	0	1	0	0	0	0	0	0	0	0	0	0	0	0	0	0	0	0	1	0	0	0	1	0	1	1	1	0	0	0	0	0	0	0	0	0	0	0	0	0	0	0	0	0	0	0	0	0	1	0	0	0	0	0	0	0	1	0	0	0	0	0	0	0	0	0	0	0	0	0	0	0	0	1	0	0	0	0	0	0	0	0	0	0	0	0	0	0	0	0	1	0	0	0	0	0	0	1	0	0	0	0	0	0	0	0	0	0	0	0	0	0	0	0	0	0	0	0	0	0	0	0	0	0	0	0	0	0	0	0	0	0	0	0	0	0	0	0	1	0	0	0	0	1	0	0	0	0	1	0	0	0	0	0	0	0	0	0	0	0	0	0	0	0	0	0	0	0	0	0	0	0	0	0	0	0	0	0	0	0	0	0	0	0	0	0	0	0	0	0	0	0	0	0	0	0	0	0	0	0	0	0	0	0	0	0	0	0	0	0	0	0	0	0	0	0	0	0	0	0	0	1	0	0	0	0	0	0	0	0	0	0	0	0	0	0	0	0	0	0	0	0	0	0	0	0	0	0	0	0	1	0	1	0	0	0	0	0	0	0	0	0	0	0	0	0	0	0	0	0	0	0	0	0	0	0	0	0	0	0	0	0	0	0	0	0	0	0	0	0	0	0	0	0	0	0	0	0	0	0	0	0	1	1	0	0	0	1	0	0	1	0	0	1	0	0	0	0	0	0	0	0	0	0	0	0	0	0	0	1	0	0	0	0	0	0	0	0	0	0	1	1	0	0	0	0	1	0	0	0	0	0	0	0	0	0	0	0	1	0	0	1	0	1	0	0	0	0	0	0	0	0	0	0	0	1	2	1	1	0	0	0	0	0	0	0	0	0	0	0	1	0	0	0	0	0	0	0	0	0	0	0	0	0	0	0	0	0	0	0	3	0	0	0	0	0	0	0	0	0	0	0	0	0	0	0	0	0	0	0	1	0	0	0	0	1	0	0	0	0	0	0	0	1	0	0	0	0	0	0	0	0	0	0	0	0	0	0	0	0	0	0	0	0	0	0	0	3	0	0	1	0	0	1	0	2	0	0	0	0	0	1	0	0	0	0	0	0	0	0	0	0	0	0	0	0	0	0	0	0	0	0	0	0	0	0	0	0	0	0	1	1	0	0	0	0	0	0	0	0	0	0	0	1	0	0	0	0	0	0	0	0	0	0	0	0	0	0	0	0	0	0	0	0	0	0	0	0	0	0	0	0	0	0	0	0	0	0	0	0	0	0	0	0	0	0	0	0	0	0	0	0	0	0	0	0	0	0	0	0	0	0	0	0	0	0	0	0	0	0	0	0	0	0	0	0	0	0	0	0	0	0	0	0	0	0	0	0	0	0	0	0	0	0	0	0	0	0	0	0	0	0	0	0	0	0	0	0	0	0	0	0	0	0	0	0	0	0	0	0	0	0	0	0	0	0	0	0	0	0	0	0	0	0	0	0	0	0	0	0	0	0	0	0	0	0	0	0	0	0	0	0	0	0	4	1	0	0	0	1	0	3	0	0	0	0	0	0	0	0	0	0	0	0	1	1	0	0	2	0	0	2	0	0	0	1	1	0	0	0	0	1	1	0	0	0	0	0	0	2	1	0	0	0	0	0	0	1	0	0	3	0	3	1	0	1	1	0	0	0	0	5	1	2	2	0	0	0	0	0	3	0	0	1	2	0	1	0	0	0	0	0	0	1	0	2	1	1	0	3	0	0	0	2	0	0	0	0	0	0	0	0	0	0	0	0	0	0	0	0	0	2	0	0	0	0	5	0	0	2	0	0	2	0	1	0	0	0	0	0	0	1	0	0	0	4	0	3	0	0	0	0	1	0	0	0	0	0	0	1	0	0	0	0	0	0	0	0	0	0	2	1	0	0	0	0	0	0	0	0	0	0	0	1	0	1	1	0	0	3	0	1	0	0	0	1	0	0	0	0	0	0	0	0	0	0	0	0	0	0	0	0	0	0	0	1	1	0	0	0	2	2	0	1	0	0	0	0	1	0	0	0	0	0	0	0	0	0	0	0	0	0	0	0	1	0	4	0	0	0	0	0	0	0	0	0	1	0	0	2	0	1	1	2	1	0	0	0	0	0	1	0	0	0	0	0	0	1	0	0	0	0	0	0	0	0	0	0	2	4	2	0	0	0	0	0	1	0	0	0	2	3	0	4	1	0	0	0	0	0	0	1	0	0	0	0	0	3	0	0	0	0	0	0	0	2	2	0	0	0	0	0	1	0	0	0	0	0	1	0	0	1	0	0	0	0	0	0	0	0	0	0	0	0	0	0	0	1	0	2	0	0	0	0	0	0	0	0	0	3	0	0	0	1	0	0	0	0	0	0	0	0	0	0	0	1	0	2	0	0	0	0	0	0	0	1	1	0	2	2	0	1	0	0	1	0	2	0	1	0	0	0	0	0	0	0	2	0	1	2	2	0	0	1	0	2	2	1	1	0	0	1	1	0	0	1	0	2	1	0	0	1	0	0	0	0	0	0	0	0	0	1	1	0	1	0	0	0	1	1	0	1	0	0	0	2	1	3	0	0	0	0	0	0	0	4	2	4	0	3	0	1	2	1	1	1	0	0	0	0	2	1	0	0	0	0	1	0	0	0	0	0	0	1	1	0	1	0	1	0	0	1	0	1	0	0	0	0	0	0	0	1	0	0	0	0	1	1	0	0	0	2	0	1	1	0	1	0	0	0	1	0	0	0	0	0	0	0	1	2	0	0	0	0	0	0	0	1	0	4	0	0	1	1	0	0	0	0	1	0	0	0	0	0	0	0	0	1	1	0	0	0	0	0	1	0	0	1	1	0	1	0	0	1	0	1	0	0	0	0	0	0	0	1	0	0	0	0	0	0	0	0	1	4	2	0	0	0	0	0	2	0	0	0	2	0	0	1	0	1	0	0	0	0	3	0	0	0	0	0	2	0	0	1	0	0	0	0	0	0	0	0	3	0	0	2	2	0	0	1	0	0	1	0	1	0	0	1	0	2	0	4	0	1	1	4	2	1	0	0	0	0	2	0	1	0	0	0	0	0	1	1	0	0	0	0	1	1	0	0	0	1	0	0	0	1	1	1	0	0	0	0	0	0	0	0	0	0	0	0	1	0	0	1	1	0	0	1	0	0	0	0	0	0	0	0	0	0	0	0	0	0	0	0	0	0	0	0	0	0	0	0	0	0	0	0	0	0	0	0	1	0	0	0	0	0	0	0	0	0	0	0	0	0	0	0	0	0	0	0	0	0	0	0	0	1	0	0	0	0	0	0	0	0	0	0	0	0	0	0	0	0	0	0	0	0	0	0	0	0	0	0	0	0	0	0	0	0	0	0	0	0	0	0	0	0	0	0	0	0	0	0	0	0	0	0	0	0	0	0	0	0	0	0	0	0	0	0	0	0	0	0	0	0	0	0	0	0	0	0	0	0	0	0	0	0	0	0	0	0	0	0	0	0	0	0	0	0	0	0	0	0	0	0	0	0	0	0	0	0	0	0	0	1	1	0	0	0	0	0	0	0	0	0	0	0	0	0	0	0	0	0	0	0	0	0	0	0	0	0	0	0	0	0	0	0	0	0	0	0	0	0	0	0	0	0	0	0	0	0	0	0	0	0	0	0	0	0	0	0	0	0	0	0	0	0	0	0	0	0	0	0	0	1	0	0	0	0	0	0	0	1	0	0	0	0	0	0	0	0	0	0	0	0	0	0	0	0	0	0	0	0	0	0	0	0	0	0	0	0	0	0	0	0	0	0	1	0	0	0	0	0	0	0	0	0	0	0	2	0	0	0	0	0	0	0	0	0	0	0	0	0	0	0	0	0	0	0	0	0	0	0	0	0	0	0	0	1	0	0	0	0	0	0	0	0	0	0	0	0	0	0	0	0	0	0	0	0	0	0	0	0	0	0	0	0	0	0	0	0	0	0	0	0	0	0	1	0	0	0	0	0	0	0	1	0	0	0	0	0	0	0	0	1	1	1	0	0	0	0	0	0	0	1	0	0	0	0	0	0	0	0	0	0	0	0	0	0	1	0	0	0	2	0	0	0	0	0	0	1	0	0	0	0	0	0	0	0	0	0	1	0	0	0	1	0	0	0	0	0	0	0	0	0	0	0	0	1	0	0	0	0	0	0	0	0	0	0	0	0	0	0	0	0	0	0	0	0	0	0	0	0	1	0	0	0	0	0	0	0	0	0	0	0	0	0	1	2	0	0	0	0	0	0	0	0	1	0	0	0	0	0	0	1	0	0	0	0	0	0	0	0	0	0	0	0	0	0	0	0	0	1	0	0	0	0	1	0	0	0	0	0	0	0	0	1	0	0	0	0	0	0	0	0	0	0	0	0	0	0	0	0	1	0	0	0	1	0	0	0	0	0	0	0	0	0	0	0	1	0	0	0	0	0	0	0	0	0	0	0	0	0	0	0	1	0	0	0	0	1	0	0	0	1	0	0	0	0	0	0	0	0	1	0	0	0	0	0	0	0	0	0	1	0	0	0	0	0	1	0	0	0	0	0	0	0	0	0	0	0	0	1	0	0	0	0	0	0	0	0	0	0	0	0	0	0	0	0	0	0	0	0	0	0	0	0	0	0	0	0	0	0	0	0	0	0	0	0	0	0	0	0	1	0	0	0	0	0	0	0	0	0	0	0	0	0	0	0	0	0	0	0	0	0	0	0	0	0	0	0	0	0	1	0	0	1	0	0	0	0	0	0	0	0	0	0	0	0	0	0	0	1	0	0	0	0	0	0	0	0	0	0	0	0	0	2	0	0	0	0	0	0	0	0	0	0	0	0	0	0	0	0	0	0	0	0	0	0	0	0	0	0	0	0	0	0	1	0	0	0	0	0	0	0	0	0	0	0	0	1	0	0	0	0	0	0	0	0	1	0	0	0	0	0	0	0	0	0	0	0	0	0	0	0	0	1	0	0	0	0	0	0	0	0	0	0	0	0	0	0	0	0	0	0	0	0	0	0	0	0	0	0	0	0	0	0	0	0	0	0	0	0	0	0	0	1	0	0	0	0	0	0	0	0	0	0	0	1	0	0	0	0	0	0	0	0	0	0	0	0	0	0	0	0	0	0	0	0	0	0	1	0	1	0	0	0	0	0	0	0	0	0	0	0	0	0	0	0	0	0	0	0	0	0	0	0	0	0	0	0	0	0	0	0	0	0	0	0	0	1	0	0	0	0	0	0	0	0	0	0	0	0	0	0	0	0	0	1	0	1	0	0	0	0	0	0	0	0	0	0	0	0	0	0	0	1	0	0	0	0	1	0	0	0	0	0	0	0	0	0	0	1	0	1	0	0	0	0	0	0	0	0	0	0	0	0	0	0	0	0	0	0	0	0	0	0	0	0	0	0	0	0	0	0	0	0	0	0	0	0	0	0	0	0	0	0	0	0	0	0	0	0	0	0	1	0	0	0	0	0	0	0	0	0	0	0	0	0	0	1	0	0	0	0	0	0	0	0	2	0	0	0	0	0	0	0	0	0	0	0	0	0	0	0	0	0	0	0	0	0	0	0	0	0	0	0	0	0	0	0	0	0	0	0	0	0	0	0	0	0	0	1	0	0	0	0	0	0	0	0	0	0	0	0	0	0	0	0	0	0	0	0	0	0	0	0	0	0	0	0	0	0	0	0	0	0	1	0	0	0	0	0	0	0	0	0	0	0	0	0	0	0	0	0	0	0	0	0	0	0	0	0	0	0	0	0	0	0	0	0	0	0	0	0	0	0	0	0	0	0	0	0	0	1	0	0	0	0	0	0	0	0	0	0	0	0	0	0	0	0	0	0	0	0	1	0	0	0	0	0	1	0	0	0	0	0	0	0	0	0	0	0	0	0	0	0	0	0	0	0	0	0	0	0	0	0	0	0	0	0	0	0	0	0	0	0	0	0	0	0	0	0	0	0	0	0	0	0	0	0	0	0	0	0	0	0	0	0	0	0	0	2	0	0	1	0	0	0	0	0	0	0	0	0	0	0	0	0	0	0	0	0	0	1	0	0	0	0	0	0	0	0	0	0	0	0	0	0	0	0	0	0	0	0	0	0	0	0	0	0	0	0	0	0	0	0	0	0	0	0	0	0	0	0	0	0	0	0	0	0	0	0	0	0	0	0	0	0	0	0	0	0	0	0	0	0	0	0	0	0	0	1	0	0	0	0	0	0	0	0	1	0	0	0	0	0	0	0	2	0	0	0	0	0	0	0	0	0	0	1	0	0	0	0	0	0	0	0	0	2	0	1	0	0	0	0	0	0	0	0	0	0	0	0	0	0	0	0	0	0	0	0	0	0	0	0	0	0	0	0	0	0	1	0	0	0	1	0	0	0	0	0	0	0	0	0	0	0	1	0	0	0	0	0	0	1	1	0	0	0	0	0	0	1	0	0	0	0	0	0	0	0	0	0	0	0	0	0	0	0	0	0	0	0	0	0	0	0	0	0	0	0	0	0	0	0	0	0	0	0	0	0	0	0	0	0	0	0	0	0	0	0	0	0	0	0	0	0	0	0	0	0	0	0	0	0	0	0	0	0	0	0	0	0	0	0	0	1	0	0	0	0	0	0	0	0	0	0	0	0	0	0	0	0	0	0	0	0	0	0	0	0	0	0	0	0	0	0	0	0	0	0	0	0	0	0	0	0	0	0	0	0	0	0	0	0	0	0	0	0	0	0	0	0	1	0	0	0	0	0	0	0	0	0	0	1	0	0	0	0	0	0	0	0	0	0	0	0	0	0	0	0	0	1	0	0	0	0	0	0	0	0	0	0	0	0	0	0	0	0	0	0	0	0	0	1	0	0	0	0	1	1	1	1	0	0	0	0	0	0	0	0	0	0	0	0	0	0	0	0	0	0	0	0	0	1	0	0	0	0	0	0	0	0	0	0	0	0	0	0	0	0	0	0	0	0	0	0	0	0	0	0	0	0	1	0	0	0	0	0	0	0	0	0	1	0	0	0	0	0	0	0	0	0	0	0	0	0	0	0	1	0	0	0	0	0	0	0	0	0	0	0	0	0	0	1	0	0	0	0	0	0	0	0	0	0	0	0	0	0	0	0	0	0	0	0	0	0	0	0	0	0	0	0	0	0	0	0	0	0	0	0	0	0	0	0	0	0	0	0	0	0	1	0	0	0	0	0	0	0	0	0	0	0	0	0	0	0	0	1	0	0	0	0	0	0	0	0	0	0	0	0	0	0	0	0	0	0	0	0	0	1	0	0	0	0	0	0	0	0	0	0	0	0	0	0	0	0	0	0	0	0	0	0	0	0	0	0	0	0	0	0	0	0	0	0	0	0	0	0	0	0	0	0	0	0	0	0	0	0	0	0	0	0	0	0	0	0	0	0	0	0	0	0	0	0	0	0	0	0	0	0	0	0	0	0	0	0	0	0	0	0	0	0	0	0	0	0	0	0	0	0	0	0	0	0	0	0	0	0	0	0	0	0	0	0	0	0	0	0	0	0	0	0	0	0	0	0	0	0	1	0	0	0	0	0	0	0	0	0	1	0	0	0	0	0	0	0	0	0	0	0	0	0	0	0	0	0	0	0	0	0	0	0	0	0	0	0	0	0	0	0	0	0	0	0	0	0	0	0	0	0	0	0	0	0	0	0	0	0	0	0	0	0	0	2	0	1	0	0	0	0	0	2	0	0	0	0	0	0	0	0	1	0	0	0	0	0	0	0	0	0	0	0	1	0	0	0	0	0	0	0	0	0	0	0	0	0	0	0	0	0	0	0	0	0	1	0	0	0	0	0	0	0	0	0	0	0	0	0	0	0	0	0	0	2	0	0	0	0	0	0	0	0	0	0	0	0	0	1	0	0	0	0	0	0	0	0	0	0	0	0	0	0	0	0	0	0	0	0	0	0	0	0	0	0	3	0	0	0	0	0	0	0	0	0	0	0	0	0	0	0	0	0	0	0	0	0	0	0	0	0	0	0	0	0	0	0	0	0	0	0	0	0	0	0	0	0	0	0	0	0	0	0	0	0	0	0	0	0	0	0	0	0	0	0	0	0	0	0	0	0	0	0	0	1	0	0	0	0	0	0	0	0	0	0	0	0	1	0	0	0	0	0	0	0	0	0	0	0	0	0	0	0	0	0	1	1	0	0	0	0	0	0	0	0	0	0	0	0	0	0	0	0	0	0	0	0	0	0	0	0	0	0	0	0	0	0	0	0	0	0	0	0	0	0	0	0	0	1	0	0	0	0	0	1	0	0	0	0	0	0	0	0	0	0	0	0	0	0	0	0	0	0	0	0	0	0	1	0	0	0	0	0	0	0	0	0	0	0	1	0	0	0	0	0	0	0	0	0	0	0	0	0	0	0	0	0	0	0	0	0	0	0	0	0	0	0	0	0	0	0	0	0	0	0	0	0	0	0	0	0	0	0	0	0	0	0	0	0	0	0	0	0	0	0	0	0	1	0	0	0	0	0	0	0	0	0	0	0	0	0	0	0	0	0	0	0	0	0	0	0	0	0	0	0	0	0	0	0	0	0	0	0	0	0	0	0	0	0	0	0	0	0	0	0	0	0	0	0	0	0	0	0	0	0	0	0	0	0	0	0	0	0	0	0	0	0	0	0	0	1	0	0	0	0	0	0	0	1	0	0	0	0	0	0	0	0	0	0	0	0	0	0	0	0	0	0	0	0	0	0	0	0	0	0	0	0	1	0	0	0	0	0	0	0	0	0	0	0	1	0	0	0	0	0	0	0	0	0	0	0	0	0	0	0	0	0	0	0	1	1	0	0	0	0	0	1	0	0	0	0	1	0	0	0	0	0	0	0	0	0	0	0	0	0	0	3	0	0	0	0	0	0	0	0	1	1	0	0	0	0	1	0	0	0	0	0	0	0	0	0	0	0	0	0	0	0	0	0	0	0	0	0	0	0	0	0	0	0	0	0	0	0	0	0	0	0	0	0	0	0	0	0	2	0	2	1	0	0	0	0	0	0	0	0	1	0	0	0	0	0	0	0	0	0	0	0	0	0	0	0	0	0	0	0	0	0	0	1	0	0	0	0	0	0	0	0	0	0	0	0	0	0	0	0	0	0	0	0	0	0	0	0	0	0	0	0	0	0	0	0	0	0	0	0	0	0	0	0	0	0	0	0	0	0	0	0	0	0	0	0	0	0	0	0	0	0	0	0	1	0	0	0	0	0	0	0	0	0	0	0	0	0	0	0	0	0	0	0	2	0	1	0	0	0	0	0	0	1	0	0	0	0	0	0	0	0	0	0	0	0	1	0	0	0	0	0	0	0	0	0	0	0	0	0	0	0	0	0	0	0	0	0	0	0	0	1	0	0	0	0	0	0	0	0	0	0	0	0	0	0	0	0	0	0	0	0	0	0	0	0	0	0	0	0	0	0	0	0	2	0	0	0	0	1	0	0	0	0	0	0	0	0	0	0	0	0	0	0	0	0	0	0	0	0	0	0	0	0	0	0	0	0	0	0	0	0	0	0	0	0	0	0	0	0	1	0	0	0	0	0	0	0	0	0	0	0	0	0	0	0	0	0	0	0	0	1	0	0	0	0	0	0	0	2	0	0	1	0	0	0	1	0	0	0	0	0	0	0	0	0	0	0	0	0	0	0	0	0	0	0	0	1	0	0	0	0	0	1	0	0	0	0	0	0	0	0	1	0	0	0	0	0	0	0	0	0	0	0	0	0	0	0	0	0	0	0	0	0	0	0	0	0	0	0	0	0	0	0	0	0	0	0	0	0	0	0	0	0	0	0	0	0	0	0	1	0	0	0	0	0	0	0	0	0	0	0	0	0	0	0	0	0	0	0	0	0	0	0	0	0	0	0	0	0	0	0	0	0	0	0	0	0	0	0	0	0	0	0	0	0	0	0	0	0	0	0	0	0	0	0	0	0	0	0	0	0	0	0	0	0	0	0	0	0	0	0	1	0	0	0	0	0	0	0	0	0	0	0	0	0	0	0	0	0	0	0	0	0	0	0	0	0	0	0	0	0	0	0	0	0	0	0	0	0	0	0	0	0	0	0	1	0	0	0	0	0	0	0	0	0	0	0	0	0	0	0	0	0	0	0	0	0	0	0	0	0	0	0	0	0	0	0	0	0	0	0	0	0	0	0	0	0	1	0	0	0	0	0	0	0	0	0	0	0	0	0	0	0	0	0	0	0	0	0	0	0	0	0	0	0	0	0	0	0	0	0	0	0	0	1	0	0	0	0	0	0	0	0	0	0	0	0	0	0	0	0	0	0	0	0	0	0	0	0	0	0	0	0	0	0	0	0	0	0	0	0	0	0	0	0	0	0	0	0	0	0	0	0	1	0	0	0	0	0	0	0	0	0	0	0	0	1	0	0	0	0	0	1	0	0	0	0	0	0	0	0	0	0	0	0	0	0	0	0	0	0	0	0	0	0	0	0	0	0	0	0	0	0	0	0	0	0	0	0	0	0	0	0	0	0	0	0	0	0	0	0	0	0	0	0	0	0	0	0	0	0	0	0	0	0	0	0	0	0	0	0	0	0	0	0	1	0	0	0	0	1	0	0	0	0	0	0	0	0	0	0	0	0	0	0	0	0	0	0	0	0	0	0	0	0	0	0	0	0	0	0	0	0	0	0	0	2	2	0	0	2	0	0	0	0	0	0	0	0	1	0	0	0	0	0	1	3	1	0	1	0	0	0	0	4	0	2	0	1	0	0	0	1	0	0	0	0	0	0	0	2	0	0	0	0	0	1	0	0	0	0	0	0	0	0	0	0	0	0	0	0	0	0	0	1	0	0	0	0	2	1	0	0	2	0	0	0	0	0	1	1	1	1	0	1	0	0	0	2	0	0	0	0	1	3	0	0	0	0	0	1	0	0	0	0	0	0	1	0	0	0	1	0	0	1	0	1	0	1	0	0	0	0	0	0	1	2	1	2	0	0	0	1	1	1	0	0	0	0	0	0	0	0	0	0	0	0	0	0	0	0	1	0	1	0	0	0	0	1	0	0	0	0	0	0	0	0	0	0	0	2	0	0	0	0	0	1	0	0	0	1	0	1	0	0	0	0	0	0	0	0	1	0	0	0	0	0	0	0	1	2	1	0	0	0	0	0	2	1	0	0	1	2	0	0	0	0	0	0	0	1	0	0	1	1	0	6	0	0	1	2	0	0	2	0	0	0	0	0	1	0	0	0	0	1	0	0	0	0	0	0	0	0	0	1	0	0	0	0	0	0	0	1	0	0	0	2	0	0	0	0	0	0	1	0	0	0	0	0	5	0	0	0	0	1	0	0	0	0	1	0	0	0	0	1	1	0	0	1	1	1	0	0	0	0	0	0	0	0	0	0	0	1	0	0	0	0	0	0	0	0	0	0	0	0	0	0	0	0	0	0	2	0	0	0	0	0	0	0	0	0	0	0	0	0	0	0	0	0	1	0	0	0	0	0	0	0	0	0	0	0	0	0	0	0	0	0	0	0	0	0	0	0	0	0	0	0	0	0	0	0	0	0	0	0	0	0	0	0	0	0	0	0	0	0	0	0	0	0	0	0	0	0	0	0	0	0	0	0	0	0	0	0	0	0	0	1	0	0	0	0	0	0	0	0	1	0	0	0	0	0	0	0	0	1	0	0	0	0	0	0	0	0	0	0	0	0	0	0	0	0	0	0	0	0	0	0	0	0	0	0	0	0	0	0	0	0	0	0	0	0	0	0	0	0	0	0	0	0	0	0	0	0	0	0	0	0	0	0	0	0	1	0	0	0	0	0	0	0	0	1	0	0	0	0	0	0	0	0	0	0	0	0	0	0	0	0	0	0	0	0	0	0	0	0	0	0	0	0	0	0	0	0	0	0	0	0	0	0	0	0	0	0	0	0	0	0	0	0	0	0	0	0	0	0	0	0	0	0	0	0	0	1	0	0	0	0	0	0	0	0	0	0	0	0	0	1	0	0	0	0	0	0	0	0	0	0	0	0	0	0	0	0	0	0	0	0	0	0	0	0	0	0	0	0	0	0	0	0	0	0	0	0	0	1	0	0	0	0	0	0	0	0	0	0	0	0	0	0	0	0	0	0	0	0	0	0	0	0	0	0	0	0	0	0	0	0	0	0	0	0	0	0	0	0	0	0	0	0	0	0	0	0	0	0	0	1	0	0	0	0	0	0	0	0	0	0	0	0	0	0	0	0	0	0	0	0	0	0	1	0	0	0	0	0	0	0	0	0	0	0	0	0	0	0	0	0	1	0	0	0	1	0	0	0	0	0	0	0	0	0	0	0	0	0	0	0	0	0	0	0	0	0	0	0	0	0	0	0	0	0	0	0	0	0	0	0	0	0	0	0	0	0	0	0	0	0	0	0	0	0	0	0	0	0	0	0	0	0	0	0	0	0	0	0	0	0	0	0	0	0	0	0	0	0	0	0	0	0	0	0	0	0	0	0	0	0	0	0	0	0	0	0	0	0	1	0	0	0	0	0	0	0	0	0	0	0	0	0	0	0	0	0	0	0	1	0	0	0	0	0	0	0	0	0	0	0	0	0	0	0	0	1	0	0	0	0	0	0	0	0	0	0	0	0	3	0	0	0	0	0	0	0	0	0	0	0	0	0	0	0	0	0	0	0	0	0	0	0	0	0	1	0	0	0	1	0	0	0	0	0	0	0	0	0	0	0	0	0	0	0	0	0	0	2	0	0	1	0	0	0	0	0	0	0	0	1	0	1	0	0	0	0	0	0	1	0	1	0	0	0	1	0	0	0	0	0	0	0	0	0	0	0	0	0	0	0	2	0	0	0	0	0	0	0	0	0	0	0	0	0	0	0	0	0	0	0	0	0	0	0	0	0	0	0	0	0	0	0	0	1	0	0	0	0	0	0	1	0	0	0	0	0	0	0	0	0	1	0	0	0	0	0	0	0	0	0	0	0	0	0	0	0	0	0	0	0	0	0	0	0	0	0	0	0	0	0	0	0	0	0	0	0	1	0	0	0	0	0	0	0	0	1	0	0	0	0	0	0	0	0	0	0	0	0	0	0	0	0	0	0	0	0	0	0	0	0	2	0	0	0	0	0	0	0	0	0	0	0	0	0	0	0	1	0	0	0	0	1	0	0	0	0	0	0	1	0	0	0	0	0	0	0	0	0	0	0	0	0	0	0	1	0	0	0	0	0	0	0	0	0	0	0	0	0	0	0	0	0	0	0	0	0	0	0	0	0	1	0	0	0	0	0	0	0	0	0	0	0	0	0	0	0	0	0	0	0	1	0	0	0	0	0	0	0	0	0	0	0	0	0	0	0	0	0	0	0	0	0	0	0	0	0	0	0	0	0	0	0	0	0	0	0	0	0	0	0	0	0	0	0	0	0	0	0	0	0	0	0	0	0	0	0	0	0	0	0	0	2	2	0	0	0	0	0	0	0	0	0	0	0	0	0	0	0	0	0	0	0	0	0	0	0	0	0	0	0	0	0	0	0	0	0	0	0	0	0	0	0	0	0	0	0	0	0	0	1	1	0	0	0	0	0	0	0	0	0	0	0	0	0	0	0	0	0	0	0	0	0	0	0	0	0	0	0	0	0	0	0	0	0	0	0	0	0	0	0	0	0	0	0	0	0	0	0	0	0	0	0	0	0	0	0	0	0	0	0	0	0	0	0	0	0	0	0	0	0	0	0	0	0	0	0	0	0	0	0	0	0	0	0	0	0	0	0	0	0	0	0	0	0	0	0	0	0	0	0	0	0	0	0	0	0	0	0	0	0	0	0	0	0	0	0	0	0	0	0	0	0	0	0	0	0	0	0	0	0	0	0	0	0	0	1	0	0	0	0	0	0	0	0	0	0	0	0	0	0	0	0	0	0	0	0	0	0	0	0	0	0	0	0	0	1	0	0	0	0	1	0	0	2	0	0	0	0	0	0	0	0	0	0	0	1	0	0	0	0	1	0	1	0	0	0	1	0	0	0	1	0	0	0	0	0	0	0	0	0	0	0	0	0	0	0	1	0	0	0	0	0	0	0	0	0	0	1	0	0	0	0	0	0	0	0	0	0	0	0	0	0	1	0	1	0	0	0	0	1	1	0	0	0	0	0	0	0	0	0	1	0	0	0	0	0	0	0	0	0	0	0	0	0	1	0	1	1	1	0	0	0	0	0	0	0	0	1	0	0	0	0	0	0	0	0	0	0	0	1	1	0	0	1	0	0	0	0	0	0	0	0	0	0	0	0	0	0	0	0	0	0	0	0	0	0	0	0	0	2	0	0	0	0	0	0	0	0	0	0	0	0	0	0	0	0	0	0	0	0	0	0	0	1	0	0	0	0	0	1	0	0	0	0	1	0	0	0	0	0	0	0	0	0	0	0	0	0	1	0	0	0	0	0	0	0	0	0	0	0	0	0	0	0	0	0	0	0	0	0	0	0	0	0	0	0	0	0	0	0	0	1	0	0	0	0	0	0	0	0	0	1	0	1	0	0	0	0	0	0	1	0	0	0	0	0	0	0	0	0	0	0	0	0	0	0	0	0	0	0	0	0	0	0	0	0	0	0	0	0	0	0	0	0	0	0	0	0	0	0	0	0	0	0	0	0	0	0	0	0	0	0	0	0	0	0	0	0	0	0	0	0	0	0	0	0	0	0	0	0	0	0	0	0	0	0	0	0	0	0	0	0	0	1	0	0	0	0	0	0	0	0	0	0	0	0	0	0	0	0	0	0	0	0	0	0	0	0	0	0	0	0	0	0	0	1	0	0	0	0	0	0	0	0	0	0	0	0	0	0	0	0	0	0	0	0	0	0	0	0	0	0	0	0	0	0	1	0	0	0	0	0	1	0	0	0	0	0	0	0	0	0	0	0	0	0	0	0	0	0	0	0	0	0	0	0	0	0	0	0	0	0	0	0	0	0	0	0	0	0	0	0	0	0	0	0	0	0	0	0	0	0	0	0	0	0	0	0	0	0	0	1	0	0	0	0	0	0	0	0	0	1	0	0	0	0	0	0	0	0	0	0	0	0	0	0	0	0	0	0	0	0	0	0	0	0	0	0	0	0	0	0	0	0	0	0	0	0	0	0	0	0	0	0	0	0	0	0	0	0	0	0	0	0	0	0	0	0	0	0	0	0	0	0	0	0	0	0	1	0	0	0	0	0	0	0	0	0	0	0	0	0	0	0	0	0	0	0	0	0	0	0	0	0	0	0	0	0	0	0	0	0	0	0	0	0	0	0	0	0	0	0	0	0	0	0	0	0	0	0	0	0	0	0	0	0	0	0	0	1	0	0	0	0	0	0	0	0	0	0	0	0	0	0	0	0	0	0	0	0	0	0	0	0	0	0	0	0	0	0	0	0	0	0	0	0	0	0	0	0	0	0	0	0	0	0	0	0	0	0	0	0	0	0	0	0	0	0	0	0	0	0	0	0	0	0	0	0	0	0	0	0	0	0	0	0	0	0	0	0	0	0	0	0	1	0	0	0	0	0	0	0	0	0	0	0	0	0	0	0	0	0	0	0	0	0	0	0	0	0	0	0	0	0	0	0	0	0	0	0	0	0	0	0	0	0	0	0	0	0	0	0	0	0	0	0	0	0	0	0	0	0	0	0	0	0	0	0	0	0	0	0	0	1	0	0	0	0	0	0	0	0	0	0	0	0	0	0	0	0	0	0	0	0	0	0	0	0	0	0	0	0	0	0	0	0	0	0	0	0	0	0	0	0	0	0	0	1	0	0	0	0	0	0	0	0	0	0	0	0	0	0	0	0	0	0	0	1	0	0	0	0	0	0	0	0	0	0	0	0	0	0	0	1	1	0	0	0	0	0	0	0	0	0	0	0	0	0	0	0	0	0	0	0	0	0	0	0	1	0	0	0	0	0	0	0	0	0	0	0	0	0	0	0	0	0	0	0	0	0	0	0	0	0	0	0	0	0	0	0	0	0	0	0	0	0	0	0	0	0	0	0	0	0	0	0	0	0	0	0	0	0	0	0	0	0	0	0	0	0	0	0	0	0	0	0	0	0	0	0	0	0	0	0	0	0	0	0	0	0	0	0	0	0	0	0	0	0	0	0	0	0	0	0	0	0	0	0	0	0	1	0	0	0	0	0	0	0	0	0	0	0	0	1	0	0	0	0	0	0	0	0	0	0	0	0	0	0	0	0	0	0	0	0	0	0	0	0	0	0	0	0	0	0	0	0	0	0	0	0	0	0	1	0	0	0	0	1	0	0	0	0	0	0	0	0	0	0	0	0	0	0	0	0	0	0	1	0	0	0	0	0	0	0	0	0	0	0	0	0	0	0	0	0	0	0	0	0	0	0	0	0	0	0	0	0	0	0	0	0	0	0	0	0	0	0	0	0	0	0	0	0	0	0	0	0	0	0	0	0	0	0	0	0	0	0	0	0	0	0	0	0	0	0	0	0	0	0	0	0	0	0	0	0	0	0	0	0	0	0	0	0	0	0	0	0	0	0	0	0	0	0	0	0	0	0	0	0	1	0	0	0	0	0	0	0	0	0	0	0	0	1	0	0	0	0	0	0	0	0	0	0	0	0	0	0	0	0	0	0	0	0	0	0	0	0	0	0	0	0	0	0	0	0	0	0	0	0	0	0	0	0	0	0	0	0	0	0	0	0	0	0	0	0	0	0	0	0	0	0	0	0	0	0	0	0	0	0	0	0	0	0	0	0	0	0	0	0	0	1	0	0	0	0	0	0	0	0	0	0	0	0	0	0	0	0	0	0	0	0	0	0	0	0	0	0	0	0	0	0	0	0	0	0	0	0	0	0	0	0	1	0	0	1	0	0	0	0	0	0	0	0	0	0	0	0	0	0	0	0	0	0	0	0	0	0	0	0	0	0	0	0	0	0	0	0	0	0	0	0	0	0	0	0	0	0	0	1	0	0	0	0	0	0	0	0	0	0	0	1	0	0	0	0	0	0	0	0	0	0	0	0	0	0	0	0	1	0	1	0	0	0	0	0	0	0	0	0	0	0	0	0	0	0	0	0	0	0	0	0	0	0	0	0	0	0	0	1	0	0	0	0	0	0	0	0	0	0	0	0	0	0	0	0	0	0	0	0	0	0	0	0	0	0	0	0	0	0	0	0	0	0	0	0	0	0	0	0	0	0	0	1	0	0	0	0	0	0	0	0	0	0	0	0	0	0	0	0	0	0	0	0	0	0	0	0	0	0	0	0	0	0	0	0	0	0	1	0	0	0	0	0	0	0	0	0	0	0	2	1	0	0	0	0	0	0	0	2	1	0	0	1	0	0	1	0	1	0	0	0	0	1	0	0	0	0	0	0	1	0	0	0	0	0	0	0	0	1	0	0	2	0	0	0	0	0	0	0	0	0	0	0	0	0	0	1	0	0	0	0	1	0	0	0	0	0	0	0	0	0	0	0	0	0	0	0	0	0	0	0	0	0	0	0	0	0	0	1	0	0	2	0	0	0	0	0	0	0	0	0	0	0	0	0	0	0	0	0	0	0	0	0	0	1	0	0	0	0	0	0	0	0	0	0	0	0	0	0	0	1	0	0	0	0	0	0	0	0	0	0	0	0	0	0	0	0	0	0	0	0	0	0	0	0	0	0	0	0	0	0	0	0	0	0	0	0	1	0	0	0	0	0	0	0	0	0	0	0	0	0	0	0	0	0	0	1	0	0	0	0	0	0	0	0	0	0	1	0	0	0	0	0	0	0	0	0	0	0	0	0	0	0	0	0	0	0	0	1	0	0	0	0	0	0	0	0	0	0	0	0	0	0	0	0	0	1	0	0	0	0	1	0	0	0	0	0	0	0	0	0	1	0	0	0	0	0	0	0	0	0	0	0	1	0	1	0	0	0	1	0	0	0	0	0	0	0	0	0	1	0	2	0	0	0	0	0	0	0	0	0	0	0	0	0	0	0	0	0	0	0	0	0	0	0	1	0	0	0	0	0	0	0	0	0	0	0	1	0	0	0	0	0	0	1	0	0	1	0	0	0	0	0	2	0	0	0	2	0	0	0	0	0	0	0	0	0	0	1	1	0	0	0	0	0	0	0	0	1	0	0	0	0	0	0	0	0	0	0	0	0	0	1	0	0	0	0	0	0	0	0	0	0	0	0	0	0	0	0	0	0	0	0	0	0	0	0	1	0	0	0	0	0	0	0	0	1	0	0	0	0	0	0	0	0	0	0	0	0	0	1	0	1	0	0	0	0	0	0	0	0	0	0	0	0	1	0	0	0	0	1	0	0	0	0	0	1	0	0	0	0	0	0	0	0	0	0	0	0	0	0	1	0	0	0	0	0	0	0	0	0	0	0	0	0	0	0	0	0	0	0	0	0	0	0	0	0	0	0	0	0	0	0	0	0	0	0	0	0	0	0	0	0	0	0	0	0	0	0	0	0	0	0	1	2	0	0	0	0	0	0	0	0	0	1	1	0	0	1	0	0	1	0	0	0	0	0	0	0	0	1	0	0	1	0	0	2	0	0	1	0	1	2	0	1	0	0	3	0	0	0	1	0	0	1	3	2	0	2	0	5	0	0	0	0	1	0	2	0	0	0	0	0	0	0	0	0	0	2	0	2	2	0	0	0	0	0	1	0	1	0	0	0	0	0	0	0	1	0	1	0	0	1	0	0	0	0	0	0	0	0	0	0	1	1	0	0	1	3	0	0	0	0	0	0	0	0	1	0	1	1	0	1	0	0	0	0	0	4	0	0	0	0	0	0	0	3	0	0	0	1	0	0	0	0	0	0	0	0	0	0	0	0	1	0	0	0	0	0	0	0	1	0	0	0	0	0	0	0	0	1	0	0	0	0	0	0	0	0	0	0	0	0	0	0	0	0	0	1	3	0	0	0	0	0	0	0	0	0	0	0	0	0	0	0	0	1	0	0	0	0	0	0	0	0	0	0	0	0	0	0	0	0	0	0	6	1	0	0	0	0	0	0	1	0	0	0	1	1	0	0	0	0	0	0	0	1	0	1	0	0	0	0	0	0	0	0	0	0	0	0	0	0	0	0	0	0	0	0	0	0	0	0	0	0	0	0	0	0	0	0	0	0	0	0	0	1	0	3	1	1	0	0	0	0	0	0	0	1	0	2	0	0	0	1	1	0	3	0	0	0	0	0	0	0	0	0	0	0	1	0	0	1	1	0	0	0	0	0	0	0	0	0	0	0	0	0	0	0	0	0	0	0	0	0	0	0	0	0	0	0	0	0	0	2	0	3	0	0	0	0	2	0	0	0	0	0	0	0	0	0	0	0	0	0	0	0	0	0	0	0	0	0	0	1	0	0	0	0	0	0	3	0	0	0	0	0
[truncated: 25,274,289 more chars]
