# Supplementary material for: Landscape of adenosine-to-inosine RNA recoding across human tissues
Source: Nat Commun. 2022 Mar 4;13:1184. doi: 10.1038/s41467-022-28841-4 (PMC8897444; doi:10.1038/s41467-022-28841-4)
Supplement: Supplementary file 5 — Source Data [file 41467_2022_28841_MOESM5_ESM.zip › Figure3c_TotalCoverage.txt]

Chr	Start	End	Type	Strand	GTEX-1117F-0226-SM-5GZZ7	GTEX-111CU-1826-SM-5GZYN	GTEX-111VG-2326-SM-5N9BK	GTEX-111YS-2426-SM-5GZZQ	GTEX-1122O-2026-SM-5NQ91	GTEX-1128S-2126-SM-5H12U	GTEX-113IC-0226-SM-5HL5C	GTEX-117YX-2226-SM-5EGJJ	GTEX-11DXW-0326-SM-5H11W	GTEX-11DXX-2326-SM-5Q5A2	GTEX-11DXZ-2226-SM-5EGH2	GTEX-11DZ1-0226-SM-5A5KF	GTEX-11EI6-0226-SM-5EQ64	GTEX-11EM3-2326-SM-5H12B	GTEX-11EMC-2826-SM-5PNY6	GTEX-11EQ8-0226-SM-5EQ5G	GTEX-11EQ9-2526-SM-5HL66	GTEX-11GS4-2626-SM-5A5LD	GTEX-11GSO-2326-SM-5A5LX	GTEX-11H98-0226-SM-5NQ89	GTEX-11I78-2626-SM-5Q5AI	GTEX-11ILO-0226-SM-5N9D3	GTEX-11LCK-1126-SM-5A5KC	GTEX-11O72-0226-SM-59869	GTEX-11OF3-2426-SM-5Q5AS	GTEX-11ONC-2526-SM-5986W	GTEX-11P7K-2026-SM-5GU74	GTEX-11P81-2426-SM-5GU65	GTEX-11P82-1726-SM-5Q5AT	GTEX-11PRG-0626-SM-5BC56	GTEX-11TT1-2426-SM-5EQMK	GTEX-11TTK-0226-SM-5N9EC	GTEX-11TUW-2626-SM-5EQKZ	GTEX-11UD1-0226-SM-5EQKL	GTEX-11UD2-0126-SM-5EQL2	GTEX-11WQC-2426-SM-5EQKQ	GTEX-11XUK-2126-SM-5EQLR	GTEX-11ZTS-0226-SM-5EQKD	GTEX-11ZTT-2526-SM-5EQM9	GTEX-11ZU8-2426-SM-5EQMV	GTEX-11ZUS-0726-SM-59886	GTEX-11ZVC-2626-SM-5FQTA	GTEX-1211K-2226-SM-5FQU6	GTEX-12126-0426-SM-5Q5AP	GTEX-1212Z-2426-SM-5EQ5D	GTEX-12584-0226-SM-5EQL5	GTEX-12696-2526-SM-5EQLN	GTEX-1269C-2726-SM-5EGJ4	GTEX-12C56-1626-SM-5FQUO	GTEX-12KS4-0426-SM-5EQMC	GTEX-12WS9-0226-SM-5EQ4X	GTEX-12WSA-0326-SM-5BC6I	GTEX-12WSB-0226-SM-5GCOR	GTEX-12WSC-0226-SM-5EQ52	GTEX-12WSD-0226-SM-59HKO	GTEX-12WSL-2426-SM-5GCN7	GTEX-12WSM-0226-SM-5LZV6	GTEX-12ZZX-0226-SM-5DUXU	GTEX-12ZZY-0326-SM-5LZVQ	GTEX-12ZZZ-0526-SM-5DUX6	GTEX-13111-1726-SM-5EGJZ	GTEX-13112-2726-SM-5DUW5	GTEX-13113-1826-SM-5LZW4	GTEX-1313W-0226-SM-5LZV7	GTEX-1314G-1626-SM-5EQ67	GTEX-131XE-2426-SM-5EQ5V	GTEX-131XF-2226-SM-5EQKG	GTEX-131XW-0526-SM-5PNXZ	GTEX-131YS-0226-SM-5IJEH	GTEX-132AR-0226-SM-5IJBE	GTEX-133LE-1926-SM-5N9FV	GTEX-1399R-2626-SM-5KLZ7	GTEX-1399T-2726-SM-5K7XK	GTEX-1399U-2426-SM-5K7XB	GTEX-139D8-0326-SM-5IJCJ	GTEX-139T4-0126-SM-5HL5G	GTEX-139T6-2126-SM-5KM37	GTEX-139T8-0226-SM-5L3EA	GTEX-139TT-0226-SM-5K7YH	GTEX-139TU-0226-SM-5J1NM	GTEX-139YR-2426-SM-5J1OB	GTEX-13CF2-2626-SM-5LZZA	GTEX-13CF3-2326-SM-5IFGL	GTEX-13D11-2326-SM-5IJCY	GTEX-13FH7-2226-SM-5IJD4	GTEX-13FHO-0326-SM-5IJBH	GTEX-13FHP-0226-SM-5K7WD	GTEX-13FTW-2526-SM-5IJC8	GTEX-13FTY-0626-SM-5L3F8	GTEX-13G51-2626-SM-5LZYW	GTEX-13IVO-0226-SM-5LZXU	GTEX-13JUV-2826-SM-5LZWU	GTEX-13JVG-0226-SM-5J1MW	GTEX-13N11-2626-SM-5K7UQ	GTEX-13N1W-0226-SM-5K7W6	GTEX-13N2G-2726-SM-5J1MG	GTEX-13NYS-0226-SM-5MR49	GTEX-13NZ8-0926-SM-5MR3U	GTEX-13NZ9-0526-SM-5J1OX	GTEX-13NZA-0126-SM-5K7UH	GTEX-13NZB-2426-SM-5K7UF	GTEX-13O1R-0226-SM-5K7U5	GTEX-13O21-1526-SM-5K7W4	GTEX-13O3P-0226-SM-5KM3Z	GTEX-13O3Q-2326-SM-5KM3G	GTEX-13O61-2426-SM-5J1NV	GTEX-13OVI-1326-SM-5IJBO	GTEX-13OVJ-0326-SM-5L3GL	GTEX-13OVL-0326-SM-5IJCS	GTEX-13OW6-0526-SM-5L3HY	GTEX-13OW7-0226-SM-5MR3N	GTEX-13OW8-1226-SM-5K7XD	GTEX-13PDP-0226-SM-5K7W9	GTEX-13PLJ-0126-SM-5L3HU	GTEX-13PVQ-0226-SM-5SIBG	GTEX-13PVR-2426-SM-5RQHN	GTEX-13QBU-2526-SM-5LU4X	GTEX-13QJ3-0426-SM-5RQHP	GTEX-13RTJ-2526-SM-5S2Q3	GTEX-13S7M-0226-SM-5S2UG	GTEX-13SLW-0226-SM-5S2NA	GTEX-13SLX-0426-SM-5QGRC	GTEX-13U4I-0226-SM-5SIB1	GTEX-13VXT-0226-SM-5LU9Q	GTEX-13VXU-0226-SM-5SI9R	GTEX-13W3W-2526-SM-5SI9P	GTEX-13X6K-0226-SM-5QGPB	GTEX-13YAN-0426-SM-5O9DR	GTEX-144FL-0226-SM-5Q5D4	GTEX-144GL-0226-SM-5QGOX	GTEX-144GM-1926-SM-5LUAN	GTEX-145LS-0226-SM-5O9A5	GTEX-145LT-1826-SM-5QGP4	GTEX-145ME-1926-SM-5SI9S	GTEX-145MF-0526-SM-5LUA6	GTEX-145MI-0426-SM-5O99V	GTEX-145MN-2626-SM-5NQAH	GTEX-145MO-0426-SM-5QGP6	GTEX-146FH-0226-SM-5QGPQ	GTEX-146FQ-0226-SM-5NQAL	GTEX-146FR-1826-SM-5QGPF	GTEX-14753-0326-SM-5QGQB	GTEX-147F3-0626-SM-5NQ9I	GTEX-147GR-0426-SM-5S2OL	GTEX-148VI-1726-SM-5S2W9	GTEX-1497J-2326-SM-5NQBK	GTEX-14BIL-0226-SM-5SI9E	GTEX-14BMU-2126-SM-5S2TS	GTEX-14BMV-0226-SM-5S2N2	GTEX-14C39-2526-SM-5S2UH	GTEX-14C5O-0226-SM-5SI6O	GTEX-14DAR-1926-SM-5S2NQ	GTEX-14E6C-0226-SM-5S2N3	GTEX-N7MS-0326-SM-4E3K2	GTEX-NFK9-0326-SM-3MJGV	GTEX-NL3G-0226-SM-4RGLU	GTEX-NPJ8-0226-SM-48TBN	GTEX-O5YT-0226-SM-32PK5	GTEX-O5YV-0226-SM-48TBY	GTEX-OHPK-0226-SM-3MJH6	GTEX-OHPM-0226-SM-3LK61	GTEX-OHPN-0226-SM-48TBV	GTEX-OIZH-0226-SM-2YUMH	GTEX-OIZI-0226-SM-2XCEE	GTEX-OOBJ-0226-SM-2YUMM	GTEX-OOBK-0226-SM-2YUMF	GTEX-OXRL-0226-SM-3NB18	GTEX-OXRN-0226-SM-2I5EJ	GTEX-OXRO-0226-SM-3LK6F	GTEX-P44G-2326-SM-2XCCZ	GTEX-P44H-0326-SM-2XCES	GTEX-P4PQ-0226-SM-2S1NK	GTEX-P4QR-0426-SM-2S1NV	GTEX-P4QS-0226-SM-3NB1U	GTEX-P4QT-0226-SM-3LK68	GTEX-P78B-0226-SM-3NB1Z	GTEX-PLZ5-1826-SM-3NB22	GTEX-PLZ6-1326-SM-3NB24	GTEX-POYW-0726-SM-2XCEO	GTEX-PWCY-1926-SM-3NB25	GTEX-PWOO-2226-SM-2S1P1	GTEX-Q2AG-0226-SM-2S1P4	GTEX-Q2AI-1426-SM-2S1P5	GTEX-Q734-1826-SM-2I3EL	GTEX-QCQG-1826-SM-2S1P2	GTEX-QDT8-0226-SM-32PL4	GTEX-QDVJ-1826-SM-2S1P3	GTEX-QEG4-0326-SM-5S2UQ	GTEX-QEG5-0326-SM-2S1PB	GTEX-QEL4-0326-SM-3GAE5	GTEX-QESD-1526-SM-2S1QT	GTEX-QLQ7-1526-SM-2S1QA	GTEX-QLQW-1226-SM-2S1Q9	GTEX-QMRM-1726-SM-2S1QG	GTEX-QV31-1326-SM-2S1QE	GTEX-QV44-1825-SM-447CF	GTEX-QVJO-0226-SM-2S1R2	GTEX-R53T-1626-SM-3GAEW	GTEX-R55C-1626-SM-48FEG	GTEX-R55D-0326-SM-48FES	GTEX-R55F-1426-SM-2TF53	GTEX-R55G-2426-SM-2TC5I	GTEX-REY6-0326-SM-2TF5A	GTEX-RM2N-1726-SM-2TF55	GTEX-RTLS-0226-SM-2TF5E	GTEX-RU72-1026-SM-46MUG	GTEX-RVPU-2326-SM-2TF6R	GTEX-RWSA-0226-SM-2XCBA	GTEX-S32W-2226-SM-2XCAY	GTEX-S33H-1126-SM-2XCB6	GTEX-S341-1626-SM-3K2B8	GTEX-S3XE-1626-SM-3K2AJ	GTEX-S4P3-1526-SM-3K2AV	GTEX-S4Q7-1626-SM-3K2AE	GTEX-S4UY-0226-SM-3K2AP	GTEX-S4Z8-1726-SM-3K2AX	GTEX-S7SE-0226-SM-2XCD4	GTEX-S7SF-1826-SM-3K2AD	GTEX-S95S-1326-SM-2XCDK	GTEX-SIU8-0226-SM-2XCDS	GTEX-SJXC-0226-SM-2XCDU	GTEX-SN8G-0226-SM-4DM6B	GTEX-SNMC-1326-SM-2XCFK	GTEX-SSA3-0226-SM-32QPN	GTEX-SUCS-1826-SM-32PM1	GTEX-T2IS-0226-SM-32QPH	GTEX-T5JC-0526-SM-32PM7	GTEX-T5JW-1726-SM-3GADN	GTEX-T6MN-0226-SM-32PMD	GTEX-T6MO-1726-SM-33HB8	GTEX-T8EM-1126-SM-3DB7D	GTEX-TKQ1-1126-SM-4GIAZ	GTEX-TMKS-0226-SM-3DB7X	GTEX-TML8-2026-SM-32QOP	GTEX-TMMY-0326-SM-33HBF	GTEX-TMZS-0226-SM-3DB9N	GTEX-TSE9-0226-SM-3DB84	GTEX-U3ZN-2626-SM-3DB7T	GTEX-U412-0526-SM-3DB9I	GTEX-U4B1-1726-SM-3DB9F	GTEX-U8T8-0226-SM-3DB97	GTEX-U8XE-0426-SM-3DB91	GTEX-UJHI-1626-SM-3DB9A	GTEX-VJYA-1326-SM-3GIJC	GTEX-VUSG-2426-SM-4KKZG	GTEX-W5WG-2526-SM-4SOJ2	GTEX-W5X1-2626-SM-4LMI8	GTEX-WEY5-1926-SM-3GIL8	GTEX-WFJO-1926-SM-3GILA	GTEX-WFON-2226-SM-3TW8W	GTEX-WH7G-2226-SM-3NMBN	GTEX-WHPG-2126-SM-4M1ZM	GTEX-WI4N-1126-SM-3LK7Q	GTEX-WL46-0326-SM-3LK6Y	GTEX-WVJS-0226-SM-4MVOU	GTEX-WVLH-0226-SM-3MJG6	GTEX-WY7C-2426-SM-3NB2V	GTEX-X15G-2326-SM-4PQZS	GTEX-X261-0226-SM-3NMD2	GTEX-X4EO-0426-SM-4QASA	GTEX-X4LF-1726-SM-3NMBZ	GTEX-X4XY-0326-SM-46MVZ	GTEX-X5EB-2426-SM-4E3HX	GTEX-X62O-0226-SM-4E3JB	GTEX-X638-0226-SM-47JZ9	GTEX-X88G-0226-SM-4GIE4	GTEX-X8HC-0226-SM-4E3K1	GTEX-XAJ8-0926-SM-47JXZ	GTEX-XBEC-0326-SM-4AT4M	GTEX-XBED-2326-SM-47JYR	GTEX-XBEW-0726-SM-4QARX	GTEX-XGQ4-2226-SM-4AT4Y	GTEX-XK95-0426-SM-4AT4R	GTEX-XLM4-0226-SM-4AT4N	GTEX-XMD2-0226-SM-4WWEE	GTEX-XMK1-2226-SM-4B673	GTEX-XOTO-0226-SM-4B66H	GTEX-XPVG-2726-SM-4B66W	GTEX-XQ3S-1626-SM-4WAYN	GTEX-XQ8I-0526-SM-4BOPS	GTEX-XUJ4-2526-SM-4BOO4	GTEX-XUW1-0526-SM-4BOP3	GTEX-XUYS-0226-SM-47JX1	GTEX-XUZC-1826-SM-4BRVO	GTEX-XV7Q-2626-SM-4BRVA	GTEX-XXEK-2426-SM-4BRUS	GTEX-XYKS-2726-SM-4E3IC	GTEX-Y111-0226-SM-4SOIW	GTEX-Y114-2326-SM-4TT7X	GTEX-Y3I4-2226-SM-4TT7O	GTEX-Y3IK-2526-SM-4WWDM	GTEX-Y5V5-2426-SM-5IFJA	GTEX-Y5V6-2526-SM-5IFJV	GTEX-Y8E4-0726-SM-4WWFN	GTEX-Y8E5-0226-SM-57WCM	GTEX-Y8LW-1926-SM-4WWFZ	GTEX-YB5E-2126-SM-5IFI7	GTEX-YB5K-2226-SM-4WWG1	GTEX-YEC3-1226-SM-5IFI8	GTEX-YEC4-2426-SM-57WFO	GTEX-YECK-0226-SM-4W215	GTEX-YF7O-2426-SM-5IFJL	GTEX-YFC4-0226-SM-57WD2	GTEX-YFCO-2026-SM-4W21Q	GTEX-YJ89-0226-SM-4TT3Y	GTEX-YJ8A-0526-SM-5IFHT	GTEX-YJ8O-2426-SM-5HL7S	GTEX-Z93S-0226-SM-5HL7R	GTEX-Z93T-0226-SM-5HL5Z	GTEX-Z9EW-1826-SM-5CVMA	GTEX-ZAJG-0226-SM-5HL81	GTEX-ZAK1-0226-SM-5CVMX	GTEX-ZC5H-0126-SM-4WAYL	GTEX-ZDTS-0226-SM-5HL7Q	GTEX-ZDTT-2626-SM-5S2OP	GTEX-ZDXO-2426-SM-5S2NJ	GTEX-ZDYS-2126-SM-5S2OD	GTEX-ZE7O-0226-SM-5S2N1	GTEX-ZE9C-2826-SM-5S2MO	GTEX-ZEX8-2326-SM-5S2MN	GTEX-ZF28-0226-SM-5S2OE	GTEX-ZF29-2226-SM-4WWB9	GTEX-ZF3C-0226-SM-4WWB3	GTEX-ZLV1-1826-SM-5FQU5	GTEX-ZLWG-2226-SM-5DUWO	GTEX-ZP4G-2326-SM-57WEM	GTEX-ZPCL-2126-SM-57WFZ	GTEX-ZPIC-1826-SM-57WFE	GTEX-ZPU1-2426-SM-4WWFM	GTEX-ZQG8-1526-SM-5HL65	GTEX-ZT9X-1926-SM-57WE7	GTEX-ZTPG-0226-SM-5O99I	GTEX-ZTSS-2026-SM-5987K	GTEX-ZTX8-1526-SM-5N9GI	GTEX-ZUA1-0226-SM-5NQ9Q	GTEX-ZV68-0226-SM-59HJF	GTEX-ZVE2-0326-SM-57WFC	GTEX-ZVP2-1826-SM-5GU62	GTEX-ZVT2-2226-SM-5NQ6P	GTEX-ZVT4-0226-SM-51MSD	GTEX-ZVTK-0526-SM-5GZWT	GTEX-ZVZO-0226-SM-5A5LA	GTEX-ZVZP-2326-SM-59HL4	GTEX-ZVZQ-0426-SM-59HLT	GTEX-ZXES-2026-SM-5NQ6R	GTEX-ZXG5-0226-SM-59HJI	GTEX-ZYFC-0326-SM-5NQ7H	GTEX-ZYFD-0226-SM-5NQ86	GTEX-ZYVF-0226-SM-5GIEG	GTEX-ZYW4-0226-SM-5E44M	GTEX-ZYWO-2526-SM-5GIDM	GTEX-ZYY3-0226-SM-5E45M	GTEX-ZZ64-1626-SM-5E43W	GTEX-ZZPU-2726-SM-5NQ8O	GTEX-1117F-1326-SM-5EGHH	GTEX-111CU-1026-SM-5EGIL	GTEX-111YS-1326-SM-5EGGK	GTEX-1122O-0926-SM-5N9C9	GTEX-1128S-0926-SM-5GZZU	GTEX-113JC-0726-SM-5GZZR	GTEX-117YW-0826-SM-5H11O	GTEX-117YX-0726-SM-5GIET	GTEX-1192X-1526-SM-5H11I	GTEX-11DXX-2026-SM-5EGJL	GTEX-11DXY-0326-SM-5H12F	GTEX-11DXZ-1426-SM-5H12A	GTEX-11DYG-2026-SM-5EGGX	GTEX-11EM3-1126-SM-5A5KM	GTEX-11EQ9-1126-SM-5987I	GTEX-11GS4-1026-SM-5N9DE	GTEX-11GSO-0226-SM-5A5LV	GTEX-11I78-0226-SM-5HL6R	GTEX-11LCK-0326-SM-5A5M7	GTEX-11NUK-2026-SM-5PNVZ	GTEX-11NV4-1426-SM-5BC4W	GTEX-11OF3-0826-SM-5BC51	GTEX-11P7K-0826-SM-5BC5F	GTEX-11P81-0726-SM-5PNYH	GTEX-11P82-0326-SM-5HL51	GTEX-11PRG-1526-SM-5HL6Z	GTEX-11TT1-1926-SM-5PNYN	GTEX-11VI4-1226-SM-5EQMP	GTEX-11WQK-1526-SM-5EGKN	GTEX-11XUK-1726-SM-5GU61	GTEX-11ZTS-1326-SM-5EQMA	GTEX-11ZUS-1826-SM-5FQTR	GTEX-1211K-1226-SM-5EQ4N	GTEX-1212Z-0526-SM-5FQSQ	GTEX-12584-2126-SM-5FQUM	GTEX-12696-1826-SM-5EGJS	GTEX-12BJ1-0826-SM-5EQ5P	GTEX-12C56-0826-SM-5EGJ5	GTEX-12KS4-1526-SM-5EQ6E	GTEX-12WSA-1626-SM-5EGJV	GTEX-12WSC-1726-SM-5GCN3	GTEX-12WSG-0426-SM-5FQSE	GTEX-12WSI-1526-SM-5GCNM	GTEX-12WSK-1026-SM-5CVNR	GTEX-12WSL-1126-SM-5CVNK	GTEX-12WSM-0626-SM-5GCOK	GTEX-12ZZW-2326-SM-5DUW2	GTEX-12ZZX-1726-SM-5BC63	GTEX-13111-0626-SM-5LZVR	GTEX-13112-1126-SM-5GCMY	GTEX-13113-1126-SM-5LZU9	GTEX-1313W-1626-SM-5J1OE	GTEX-131XE-2026-SM-5LZW1	GTEX-131XF-0726-SM-5GIE5	GTEX-131XG-0126-SM-5K7UJ	GTEX-131XH-0826-SM-5GCN8	GTEX-131YS-1726-SM-5HL7G	GTEX-132AR-0526-SM-5J2MJ	GTEX-132NY-1126-SM-5PNVE	GTEX-132Q8-1726-SM-5EGK8	GTEX-132QS-0826-SM-5K7WV	GTEX-1339X-0726-SM-5L3FF	GTEX-133LE-0926-SM-5P9J1	GTEX-1399S-1426-SM-5PNYQ	GTEX-1399T-1326-SM-5PNVH	GTEX-139D8-1626-SM-5IJFZ	GTEX-139T6-0526-SM-5IJC9	GTEX-139TU-1426-SM-5LZY9	GTEX-139YR-0326-SM-5J1MC	GTEX-13CF3-1126-SM-5LZXB	GTEX-13D11-0526-SM-5LZYM	GTEX-13FH7-1926-SM-5J2OL	GTEX-13FHO-2026-SM-5J1OA	GTEX-13FTW-0426-SM-5K7X2	GTEX-13FTX-0626-SM-5J2NS	GTEX-13G51-0526-SM-5IJCQ	GTEX-13IVO-2426-SM-5K7V9	GTEX-13JUV-0626-SM-5J1MQ	GTEX-13N11-1826-SM-5IJDS	GTEX-13N1W-1226-SM-5K7UM	GTEX-13N2G-1926-SM-5J1O3	GTEX-13NYS-0726-SM-5J1OR	GTEX-13NZ9-2026-SM-5KM1U	GTEX-13NZB-0826-SM-5K7X5	GTEX-13O21-3126-SM-5J1OI	GTEX-13O3P-0926-SM-5IFFI	GTEX-13O3Q-1126-SM-5K7YK	GTEX-13O61-1926-SM-5KM1R	GTEX-13OVG-1326-SM-5K7Y3	GTEX-13OVH-1126-SM-5K7YP	GTEX-13OVJ-0926-SM-5K7U1	GTEX-13OVL-0826-SM-5L3GV	GTEX-13OW6-2426-SM-5K7WO	GTEX-13OW7-1126-SM-5K7V6	GTEX-13OW8-0326-SM-5L3FB	GTEX-13PDP-1226-SM-5K7TW	GTEX-13PL6-0926-SM-5KLYY	GTEX-13PL7-1226-SM-5SIAR	GTEX-13PVQ-2226-SM-5L3G9	GTEX-13PVR-0526-SM-5S2OB	GTEX-13QBU-1326-SM-5LU4K	GTEX-13RTK-0726-SM-5Q5EN	GTEX-13S7M-0826-SM-5QGQX	GTEX-13S86-0926-SM-5SI6I	GTEX-13U4I-1726-SM-5J1MF	GTEX-13VXT-0926-SM-5LU5K	GTEX-13VXU-1026-SM-5KLZE	GTEX-13W3W-1126-SM-5L3DO	GTEX-13W46-1226-SM-5SIAS	GTEX-13X6H-1726-SM-5Q5EH	GTEX-13X6I-1526-SM-5SIAC	GTEX-13X6K-0726-SM-5LU2Z	GTEX-144GN-0726-SM-5O98O	GTEX-145LT-1526-SM-5O98P	GTEX-145LU-1226-SM-5LU9B	GTEX-145LV-1026-SM-5O9AE	GTEX-145ME-0726-SM-5O9A3	GTEX-145MF-1026-SM-5Q5EQ	GTEX-145MI-0826-SM-5SI95	GTEX-146FH-2026-SM-5SI9I	GTEX-146FR-0226-SM-5Q5F6	GTEX-14753-2526-SM-5LU97	GTEX-147JS-1026-SM-5S2MP	GTEX-14A6H-1026-SM-5SIAZ	GTEX-14AS3-0426-SM-5QGQK	GTEX-14B4R-0526-SM-5QGQT	GTEX-14BIL-2426-SM-5QGQR	GTEX-14BIN-1226-SM-5S2OM	GTEX-14DAQ-2526-SM-5RQIO	GTEX-14E1K-0426-SM-5S2PF	GTEX-14ICL-0926-SM-5S2TU	GTEX-U8XE-1926-SM-3DB98	GTEX-UPK5-1826-SM-3GAEB	GTEX-UTHO-1826-SM-3GAFE	GTEX-VUSG-1426-SM-3GIJN	GTEX-W5X1-1426-SM-3GIKH	GTEX-WFJO-1026-SM-3GIKL	GTEX-WFON-1226-SM-3TW8F	GTEX-WH7G-1126-SM-3NMBK	GTEX-WHPG-0626-SM-3NMBD	GTEX-WHWD-0826-SM-3LK6R	GTEX-WK11-2426-SM-3NMAA	GTEX-WL46-2026-SM-3LK7U	GTEX-WOFM-0726-SM-3MJF8	GTEX-WRHK-0826-SM-3MJFG	GTEX-WWTW-1326-SM-4MVNT	GTEX-WXYG-0926-SM-3NB2O	GTEX-WY7C-0926-SM-3NB34	GTEX-WYBS-1026-SM-4ONCY	GTEX-WYJK-1426-SM-3NM8V	GTEX-WYVS-0626-SM-4SOJY	GTEX-X3Y1-0926-SM-3P5YT	GTEX-X585-2526-SM-4QAS1	GTEX-X8HC-2326-SM-4QAS4	GTEX-XAJ8-0226-SM-4GIB2	GTEX-XBEC-1826-SM-4QASN	GTEX-XBED-1326-SM-4AT4F	GTEX-XBEW-1726-SM-4RGMA	GTEX-XGQ4-1026-SM-4AT4L	GTEX-XLM4-1026-SM-4AT51	GTEX-XMK1-0926-SM-4B66X	GTEX-XOT4-0826-SM-4B66Y	GTEX-XQ3S-2426-SM-4WAYB	GTEX-XQ8I-1426-SM-4BOPW	GTEX-XUJ4-1726-SM-4BONW	GTEX-XUZC-1126-SM-4BOPZ	GTEX-XV7Q-1726-SM-4BRUU	GTEX-XXEK-1426-SM-4BRW1	GTEX-XYKS-1826-SM-4E3JV	GTEX-Y111-0926-SM-4SOIU	GTEX-Y114-1326-SM-4TT9A	GTEX-Y3I4-0726-SM-4TT7M	GTEX-Y5LM-0826-SM-4VDSW	GTEX-Y5V5-0226-SM-5S2N8	GTEX-Y5V6-0626-SM-4WWFY	GTEX-Y8E4-1226-SM-5IFIM	GTEX-Y8LW-0926-SM-4VBQ8	GTEX-Y9LG-1226-SM-4VBQA	GTEX-YEC3-0926-SM-5Q5AC	GTEX-YEC4-0926-SM-5PNXY	GTEX-YECK-1426-SM-5IFHE	GTEX-YFCO-1126-SM-5S2N9	GTEX-YJ89-1926-SM-5IFJ6	GTEX-Z9EW-0826-SM-5HL9T	GTEX-ZA64-0926-SM-5HL7H	GTEX-ZAB4-1426-SM-5CVN6	GTEX-ZAB5-1126-SM-5Q5AD	GTEX-ZAJG-1626-SM-5HL7I	GTEX-ZC5H-1626-SM-5HL7L	GTEX-ZDTS-1826-SM-5S2N6	GTEX-ZDTT-0526-SM-5HL4M	GTEX-ZDXO-2326-SM-5LU9W	GTEX-ZDYS-2226-SM-5S2MI	GTEX-ZE7O-1526-SM-5J1NH	GTEX-ZE9C-1326-SM-5S2OW	GTEX-ZEX8-1226-SM-5S2OK	GTEX-ZF28-1426-SM-5S2OG	GTEX-ZF29-0826-SM-5S2NP	GTEX-ZF2S-1526-SM-5S2OO	GTEX-ZF3C-1026-SM-5S2OC	GTEX-ZG7Y-1626-SM-5S2NO	GTEX-ZGAY-1326-SM-5S2NS	GTEX-ZLV1-0926-SM-5S2MR	GTEX-ZLWG-0726-SM-5S2NG	GTEX-ZP4G-1326-SM-5EGIW	GTEX-ZPCL-1026-SM-5GCOX	GTEX-ZPIC-0726-SM-57WFM	GTEX-ZPU1-1226-SM-5HL71	GTEX-ZQG8-1026-SM-51MR9	GTEX-ZQUD-0526-SM-57WG4	GTEX-ZT9W-1026-SM-57WG5	GTEX-ZT9X-0926-SM-5O9C4	GTEX-ZTPG-2326-SM-57WFL	GTEX-ZTSS-1026-SM-5985N	GTEX-ZTX8-0726-SM-59HL9	GTEX-ZUA1-2126-SM-57YRB	GTEX-ZV6S-1626-SM-5NQ81	GTEX-ZV7C-0826-SM-59HK8	GTEX-ZVE2-1826-SM-51MRZ	GTEX-ZVP2-0226-SM-57WBD	GTEX-ZVT2-0226-SM-5GIE3	GTEX-ZVZP-1126-SM-5GICU	GTEX-ZXES-0926-SM-5E43O	GTEX-ZXG5-1626-SM-59HJK	GTEX-ZYFC-1826-SM-5GZZA	GTEX-ZYFD-1026-SM-5E43Z	GTEX-ZYFG-1426-SM-5GICS	GTEX-ZYT6-2126-SM-5GZZ4	GTEX-ZYVF-1026-SM-5E44V	GTEX-ZYW4-2226-SM-5GZYG	GTEX-ZYWO-1726-SM-5E44T	GTEX-ZZ64-0626-SM-5GZWR	GTEX-ZZPU-0326-SM-5N9BJ	GTEX-111CU-0126-SM-5GZWZ	GTEX-111YS-0126-SM-5987T	GTEX-1122O-0326-SM-5H124	GTEX-117YX-0126-SM-5EGH5	GTEX-11DXX-0126-SM-5EGH7	GTEX-11DXY-1626-SM-5H12L	GTEX-11DXZ-0226-SM-5EGGZ	GTEX-11EM3-0326-SM-5A5KJ	GTEX-11EMC-0526-SM-5EGJN	GTEX-11EQ9-0126-SM-5986I	GTEX-11GSP-0326-SM-5A5KW	GTEX-11I78-1826-SM-5A5M4	GTEX-11NSD-0226-SM-5A5LR	GTEX-11P7K-0126-SM-5986E	GTEX-11TT1-0126-SM-5LUAA	GTEX-11XUK-0126-SM-5CVLK	GTEX-1211K-0126-SM-59HJE	GTEX-12696-0626-SM-5EGGD	GTEX-12BJ1-0526-SM-5FQUD	GTEX-12WSD-2126-SM-5LZWK	GTEX-12WSG-0726-SM-5EGIG	GTEX-12WSJ-0126-SM-5GCOM	GTEX-12WSK-0326-SM-5GCOJ	GTEX-12WSL-0326-SM-5CVMK	GTEX-12WSN-0926-SM-5GCN1	GTEX-12ZZZ-0926-SM-5N9EQ	GTEX-13111-0326-SM-5DUXF	GTEX-131XF-0126-SM-5DUVF	GTEX-131XG-1326-SM-5DUX4	GTEX-131YS-2026-SM-5P9J8	GTEX-132AR-1726-SM-5EGHQ	GTEX-132NY-2226-SM-5J2LZ	GTEX-132QS-0126-SM-5IFH9	GTEX-1339X-0826-SM-5J2O6	GTEX-1399R-0326-SM-5KM1X	GTEX-1399S-0426-SM-5IFG5	GTEX-1399U-0226-SM-5P9J2	GTEX-139YR-0126-SM-5IJEY	GTEX-13CF3-0126-SM-5IFFM	GTEX-13D11-0426-SM-5LZYA	GTEX-13FH7-0226-SM-5IFGG	GTEX-13FTW-0126-SM-5IJED	GTEX-13N11-0826-SM-5IJFP	GTEX-13O1R-2326-SM-5IJF9	GTEX-13O21-0126-SM-5IJE8	GTEX-13O3O-1626-SM-5KM1O	GTEX-13O61-0126-SM-5KM4P	GTEX-13OVI-1226-SM-5J2ME	GTEX-13OW6-1726-SM-5IJGI	GTEX-13OW7-2726-SM-5L3HN	GTEX-13PL7-1026-SM-5MR5C	GTEX-13PVR-0226-SM-5RQJI	GTEX-13QBU-0526-SM-5IJFE	GTEX-13W3W-1326-SM-5LU4T	GTEX-145LT-0126-SM-5S2QJ	GTEX-145MN-0226-SM-5QGPY	GTEX-146FR-1526-SM-5SIB8	GTEX-14753-1726-SM-5NQ9X	GTEX-147F4-2526-SM-5NQBB	GTEX-148VJ-1626-SM-5QGPH	GTEX-14A5I-2126-SM-5NQA8	GTEX-14BMU-0126-SM-5S2Q9	GTEX-14C38-1726-SM-5RQJC	GTEX-14DAQ-1826-SM-5S2VV	GTEX-14E1K-0626-SM-5S2PG	GTEX-14H4A-0226-SM-5SI6Q	GTEX-NFK9-1726-SM-3TW8P	GTEX-O5YT-1326-SM-3MJGR	GTEX-O5YV-1126-SM-3LK73	GTEX-OHPK-1326-SM-3MJGN	GTEX-OHPL-1326-SM-3MJGG	GTEX-OIZH-1326-SM-3NB1H	GTEX-OOBK-3125-SM-3LK5R	GTEX-OXRK-0126-SM-3NB1E	GTEX-P4QS-1326-SM-3NMCD	GTEX-P4QT-1326-SM-3NMD3	GTEX-PLZ5-0326-SM-3P614	GTEX-PLZ6-0226-SM-3P61I	GTEX-PW2O-0226-SM-48TC7	GTEX-PWCY-0226-SM-48TD8	GTEX-PWOO-0326-SM-48TDB	GTEX-PX3G-1326-SM-48U18	GTEX-Q2AH-0126-SM-48U2B	GTEX-Q2AI-0226-SM-48U1D	GTEX-Q734-0126-SM-48U1E	GTEX-QCQG-0126-SM-48U27	GTEX-QDVJ-1126-SM-48U1U	GTEX-QDVN-0426-SM-48TZ6	GTEX-QEG5-1826-SM-4R1JP	GTEX-QLQ7-0126-SM-4R1JW	GTEX-QLQW-0226-SM-447BJ	GTEX-QMRM-0126-SM-4R1K9	GTEX-QXCU-1326-SM-48FE2	GTEX-R53T-0226-SM-48FEH	GTEX-R55C-0226-SM-48FEO	GTEX-R55G-0126-SM-48FDS	GTEX-REY6-1726-SM-48FDL	GTEX-RM2N-0126-SM-48FDD	GTEX-RUSQ-0226-SM-47JWT	GTEX-RWSA-1726-SM-47JX7	GTEX-S32W-0126-SM-4AD61	GTEX-S33H-1326-SM-4AD6A	GTEX-S341-0126-SM-4AD64	GTEX-S3XE-0126-SM-4AD4R	GTEX-S4Q7-0226-SM-4AD5O	GTEX-S4Z8-0126-SM-4GICC	GTEX-T6MO-0126-SM-4DM6X	GTEX-TKQ2-0226-SM-4DM6V	GTEX-TMMY-0126-SM-4DXTP	GTEX-U3ZM-0226-SM-4DXTA	GTEX-U3ZN-0826-SM-4DXSZ	GTEX-U4B1-0126-SM-4DXSN	GTEX-UJMC-0226-SM-4IHLH	GTEX-V1D1-0226-SM-4JBHG	GTEX-V955-0126-SM-4JBH5	GTEX-VJYA-0526-SM-4KL1R	GTEX-VUSG-1526-SM-4KKZH	GTEX-W5WG-1126-SM-4LMK4	GTEX-WHPG-1526-SM-4M1ZK	GTEX-WQUQ-0126-SM-4OOSS	GTEX-WY7C-0326-SM-4OND5	GTEX-WYVS-0226-SM-4ONDK	GTEX-X4EO-1726-SM-4QARN	GTEX-X4LF-0126-SM-4QAS7	GTEX-XMK1-0226-SM-4B65D	GTEX-XQ3S-1726-SM-4BOOD	GTEX-XUJ4-0126-SM-4BOP7	GTEX-XUZC-0226-SM-4BOO7	GTEX-XV7Q-0226-SM-4BRVL	GTEX-XYKS-0926-SM-4BRVG	GTEX-Y114-0526-SM-4TT8V	GTEX-Y3IK-0226-SM-51MRJ	GTEX-Y5LM-0126-SM-4VBRL	GTEX-Y5V5-1326-SM-4V6G9	GTEX-Y5V6-1926-SM-5IFIL	GTEX-Y9LG-0126-SM-5Q59W	GTEX-YB5E-0226-SM-5IFHI	GTEX-YF7O-0126-SM-5IFIR	GTEX-YFCO-0126-SM-4W1YT	GTEX-ZA64-0226-SM-5HL9C	GTEX-ZDTT-0126-SM-4WKHA	GTEX-ZF2S-0126-SM-4WKFO	GTEX-ZLFU-0826-SM-4WWBP	GTEX-ZLV1-0226-SM-4WWC1	GTEX-ZLWG-0126-SM-4WWC5	GTEX-ZP4G-0126-SM-4YCE3	GTEX-ZT9W-0126-SM-4YCFD	GTEX-ZT9X-0126-SM-4YCFC	GTEX-ZTSS-0326-SM-5987M	GTEX-ZUA1-1926-SM-5E45E	GTEX-ZVP2-0126-SM-5NQ7D	GTEX-ZVT2-0826-SM-5GIEO	GTEX-ZY6K-0126-SM-5SIAM	GTEX-ZYFG-0926-SM-5BC5U	GTEX-ZYVF-1626-SM-5N9EH	GTEX-ZYWO-0126-SM-5GZWQ	GTEX-ZZPU-1226-SM-5N9CK	GTEX-111YS-0526-SM-5GZXJ	GTEX-1122O-1126-SM-5NQ8X	GTEX-1128S-0326-SM-5GZZF	GTEX-117XS-0426-SM-5GZZN	GTEX-117YW-0226-SM-5N9CM	GTEX-11DXX-0426-SM-5EQ5F	GTEX-11DXZ-0426-SM-5987Y	GTEX-11DYG-1226-SM-5N9DC	GTEX-11EM3-0226-SM-5985Y	GTEX-11EMC-0926-SM-59863	GTEX-11GS4-0326-SM-5N9F7	GTEX-11GSP-1126-SM-5A5LM	GTEX-11I78-0726-SM-5A5M1	GTEX-11LCK-0726-SM-5PNYC	GTEX-11NUK-0726-SM-5A5ME	GTEX-11ONC-0926-SM-5BC5E	GTEX-11P81-0326-SM-5HL6B	GTEX-11P82-0126-SM-5HL72	GTEX-11TT1-1226-SM-5Q5AV	GTEX-11TUW-0926-SM-5EQMW	GTEX-11UD2-0826-SM-5EQKS	GTEX-11WQK-0326-SM-5EQL1	GTEX-11ZTS-0826-SM-5EQ49	GTEX-11ZVC-0326-SM-5CVLC	GTEX-1211K-0326-SM-5FQT1	GTEX-1212Z-0826-SM-5EQ51	GTEX-12696-0426-SM-5EGL5	GTEX-12BJ1-0126-SM-5LU9P	GTEX-12C56-0226-SM-5N9FB	GTEX-12KS4-0626-SM-5PNY4	GTEX-12WSD-1326-SM-5GCNU	GTEX-12WSK-0426-SM-5GCNS	GTEX-12WSN-0326-SM-5GCP6	GTEX-12ZZX-1026-SM-5LZUW	GTEX-12ZZY-1326-SM-5GCNW	GTEX-13111-0526-SM-5LZVF	GTEX-13113-0526-SM-5GCN2	GTEX-1313W-1026-SM-5EQ5I	GTEX-131XF-0626-SM-5GIDS	GTEX-131XW-2226-SM-5PNY1	GTEX-131YS-1126-SM-5N9FQ	GTEX-132AR-2126-SM-5K7XG	GTEX-1339X-0526-SM-5KLYW	GTEX-133LE-0226-SM-5PNY3	GTEX-1399R-0626-SM-5K7UZ	GTEX-1399T-0526-SM-5J1NC	GTEX-1399U-0426-SM-5K7UU	GTEX-139D8-1226-SM-5L3ED	GTEX-139TS-0226-SM-5K7W5	GTEX-139TU-1126-SM-5J1NY	GTEX-139UW-0426-SM-5K7V4	GTEX-139YR-0626-SM-5IJBT	GTEX-13CF3-0526-SM-5IJBV	GTEX-13D11-1426-SM-5K7Y9	GTEX-13FH7-0326-SM-5J1MR	GTEX-13FHO-1626-SM-5IJGB	GTEX-13FLV-1426-SM-5J1N4	GTEX-13FTX-0226-SM-5K7TX	GTEX-13FTZ-0126-SM-5K7V3	GTEX-13N2G-0526-SM-5MR5L	GTEX-13NYB-0426-SM-5IJDD	GTEX-13NZ9-1226-SM-5MR3J	GTEX-13O1R-1026-SM-5KM2L	GTEX-13O21-0426-SM-5K7VR	GTEX-13O3O-1126-SM-5KM4Q	GTEX-13O3P-1126-SM-5L3FG	GTEX-13O61-0326-SM-5KM2O	GTEX-13OVG-0826-SM-5L3D8	GTEX-13OVI-0626-SM-5IJCN	GTEX-13OW5-0826-SM-5J1NE	GTEX-13OW6-1526-SM-5L3HX	GTEX-13OW8-1826-SM-5L3H1	GTEX-13PVQ-1426-SM-5J1O4	GTEX-13PVR-0826-SM-5S2PV	GTEX-13QBU-0326-SM-5LU3F	GTEX-13RTK-0126-SM-5RQHQ	GTEX-13U4I-1026-SM-5LU3G	GTEX-13VXT-0826-SM-5SIAP	GTEX-13W46-1826-SM-5K7VA	GTEX-13X6H-0126-SM-5QGOS	GTEX-13X6I-0926-SM-5LUAB	GTEX-13X6K-1926-SM-5LU4O	GTEX-13YAN-1526-SM-5LU3E	GTEX-144GN-0326-SM-5O9AD	GTEX-145MH-1026-SM-5Q5CI	GTEX-145MO-1226-SM-5QGPC	GTEX-146FH-1326-SM-5NQBI	GTEX-146FQ-0826-SM-5LUAJ	GTEX-146FR-1026-SM-5NQ9T	GTEX-147F4-1026-SM-5Q5F9	GTEX-1497J-1026-SM-5NQAV	GTEX-14A5I-1326-SM-5SIAQ	GTEX-14AS3-0526-SM-5QGQQ	GTEX-14ASI-1126-SM-5QGPN	GTEX-14BIM-2626-SM-5S2OF	GTEX-14DAQ-1326-SM-5RQIM	GTEX-14ICL-0326-SM-5S2OS	GTEX-N7MT-1426-SM-3LK5M	GTEX-NFK9-1326-SM-3LK5I	GTEX-NPJ8-0526-SM-3MJHN	GTEX-O5YT-0426-SM-3MJHD	GTEX-O5YV-0626-SM-3LK64	GTEX-O5YW-0426-SM-3MJHJ	GTEX-OHPK-0426-SM-3MJH3	GTEX-OHPL-0426-SM-3TW8X	GTEX-OHPM-0426-SM-3TW8V	GTEX-OIZG-0426-SM-3LK5W	GTEX-OIZI-1126-SM-3NB1F	GTEX-OOBJ-0426-SM-3NB1S	GTEX-OOBK-0425-SM-3LK5O	GTEX-OXRL-0426-SM-3NM97	GTEX-P44H-1026-SM-3NM96	GTEX-P4PP-0426-SM-3NM9H	GTEX-P4PQ-0426-SM-3NMCI	GTEX-P4QS-0426-SM-3NMCQ	GTEX-P78B-0826-SM-3NMCA	GTEX-PLZ5-0426-SM-3P612	GTEX-PLZ6-0326-SM-3P61J	GTEX-POMQ-0426-SM-3P61G	GTEX-POYW-1126-SM-48TCI	GTEX-PSDG-1026-SM-48TCV	GTEX-PW2O-0426-SM-48TCC	GTEX-PWCY-0326-SM-43IRU	GTEX-PX3G-0426-SM-48U1C	GTEX-Q2AG-0926-SM-48U1Q	GTEX-Q2AH-0326-SM-48U1K	GTEX-QCQG-1526-SM-48U25	GTEX-QDT8-1026-SM-43V6X	GTEX-QDVJ-0626-SM-48U1T	GTEX-QDVN-0226-SM-48TZ9	GTEX-QEG4-0926-SM-4R1JO	GTEX-QEG5-1226-SM-447AR	GTEX-QEL4-1126-SM-4R1JJ	GTEX-QESD-0426-SM-4R1JZ	GTEX-QLQ7-0426-SM-4R1JU	GTEX-QMRM-0626-SM-447BQ	GTEX-QV31-0326-SM-447BM	GTEX-QV44-0626-SM-4R1KJ	GTEX-QVJO-0526-SM-447CE	GTEX-QVUS-0426-SM-48FE3	GTEX-QXCU-0926-SM-48FEP	GTEX-R53T-0826-SM-48FCP	GTEX-R55D-1026-SM-3GAEQ	GTEX-R55E-1126-SM-48FDZ	GTEX-R55G-0626-SM-48FDB	GTEX-REY6-1126-SM-48FDU	GTEX-RUSQ-0326-SM-47JWS	GTEX-RWS6-0526-SM-4GIAJ	GTEX-RWSA-0926-SM-47JXW	GTEX-S32W-0426-SM-4AD6H	GTEX-S33H-0726-SM-4AD6M	GTEX-S3XE-0326-SM-4AD6L	GTEX-S4P3-0326-SM-4AD6P	GTEX-S4Z8-0626-SM-4AD6J	GTEX-S95S-0226-SM-4B656	GTEX-SJXC-1126-SM-4DM6Y	GTEX-SUCS-0426-SM-5CHT6-rep1	GTEX-T5JC-0326-SM-4DM5C	GTEX-T6MN-1126-SM-4DM71	GTEX-T8EM-0426-SM-4DM7E	GTEX-TMMY-1026-SM-4DXTI	GTEX-U3ZH-0626-SM-4DXT3	GTEX-U3ZM-0326-SM-4DXUJ	GTEX-U3ZN-0526-SM-4DXTH	GTEX-U8XE-1226-SM-4E3HN	GTEX-UJHI-0226-SM-4IHJL	GTEX-UJMC-0626-SM-4IHJQ	GTEX-UPIC-0526-SM-4WWCQ	GTEX-UPJH-0926-SM-4IHKA	GTEX-UPK5-1526-SM-4JBJA	GTEX-V1D1-0326-SM-4JBIY	GTEX-V955-0926-SM-4JBJ8	GTEX-VJYA-0226-SM-4KL1Q	GTEX-VUSG-0526-SM-4KL22	GTEX-WFG7-0926-SM-4LMK7	GTEX-WFON-0526-SM-4LVLY	GTEX-WH7G-0626-SM-4LVMO	GTEX-WHPG-0926-SM-4M1XY	GTEX-WHSB-0226-SM-4M1XE	GTEX-WHWD-0526-SM-4OORW	GTEX-WQUQ-1526-SM-4OOSM	GTEX-WRHU-1326-SM-4E3K7	GTEX-WY7C-0626-SM-4ONCT	GTEX-WYJK-1226-SM-4ONCP	GTEX-WYVS-0426-SM-4ONDL	GTEX-WZTO-1626-SM-4PQYR	GTEX-X3Y1-0326-SM-4PQZ7	GTEX-X4EO-1026-SM-4QARP	GTEX-X4EP-1426-SM-4PQZP	GTEX-X4XY-1526-SM-4QASE	GTEX-XBED-0726-SM-4GIAR	GTEX-XBEW-0526-SM-4QASO	GTEX-XPT6-0326-SM-4B66V	GTEX-XQ3S-0126-SM-4BOO9	GTEX-XQ8I-1326-SM-4BOPV	GTEX-XUJ4-0326-SM-4BOP9	GTEX-XUW1-1126-SM-4BONZ	GTEX-XUZC-0626-SM-4BOPG	GTEX-XV7Q-0526-SM-4BRWR	GTEX-XXEK-0726-SM-4BRWF	GTEX-XYKS-0426-SM-4BRW4	GTEX-Y114-0426-SM-4TT6V	GTEX-Y3I4-0326-SM-4TT28	GTEX-Y3IK-0726-SM-4WWE5	GTEX-Y5LM-0226-SM-4VBRM	GTEX-Y5V5-0426-SM-4VBPU	GTEX-Y5V6-0426-SM-4VBRZ	GTEX-Y8E4-1126-SM-5IFIA	GTEX-Y8LW-0426-SM-4VBQ6	GTEX-Y9LG-0226-SM-4VBS4	GTEX-YB5K-0326-SM-5IFJQ	GTEX-YEC4-0726-SM-5CVLV	GTEX-YECK-1326-SM-4W1ZF	GTEX-YFC4-0326-SM-4TT3U	GTEX-YJ8O-0226-SM-5S2NL	GTEX-Z9EW-0126-SM-5CVM6	GTEX-ZA64-0126-SM-5HL8Z	GTEX-ZAB4-0526-SM-5HL7Z	GTEX-ZAJG-1226-SM-5S2MH	GTEX-ZAK1-1226-SM-5Q5AA	GTEX-ZC5H-1026-SM-5CVN1	GTEX-ZDTS-1426-SM-5K7WC	GTEX-ZDTT-0226-SM-4WKHM	GTEX-ZDXO-2726-SM-4WKFA	GTEX-ZDYS-0526-SM-5L3EE	GTEX-ZE9C-0726-SM-4WKGA	GTEX-ZF28-1026-SM-4WKGV	GTEX-ZF29-0326-SM-4WKFB	GTEX-ZF2S-0926-SM-4WWBJ	GTEX-ZF3C-1426-SM-4WWCD	GTEX-ZG7Y-0126-SM-4WWEX	GTEX-ZLWG-0226-SM-4WWC6	GTEX-ZP4G-0526-SM-4YCED	GTEX-ZPIC-1026-SM-59HKZ	GTEX-ZQUD-0226-SM-4YCEB	GTEX-ZTPG-0726-SM-5DUXP	GTEX-ZVT2-0726-SM-5GIER	GTEX-ZVZP-0126-SM-5NQ6Q	GTEX-ZYFD-2126-SM-5E43D	GTEX-ZYFG-0326-SM-5E45Z	GTEX-ZYVF-2126-SM-5E44N	GTEX-ZYW4-1226-SM-5E45B	GTEX-ZYY3-1226-SM-5EQKM	GTEX-ZZPU-0226-SM-5N9BV	GTEX-1117F-0626-SM-5N9CS	GTEX-1122O-0426-SM-5H12G	GTEX-117YX-1726-SM-5GZZS	GTEX-11DXX-0826-SM-5GZZP	GTEX-11DXY-1126-SM-5987W	GTEX-11DXZ-0526-SM-5GU7J	GTEX-11DYG-0926-SM-5EGGW	GTEX-11EM3-0526-SM-5H12N	GTEX-11GS4-0626-SM-5A5LC	GTEX-11I78-1026-SM-5HL74	GTEX-11ONC-1126-SM-5GU6G	GTEX-11TT1-1526-SM-5EQKU	GTEX-11UD2-1126-SM-5EQM6	GTEX-11ZTS-1026-SM-5LU8O	GTEX-11ZTT-0426-SM-5EQLK	GTEX-11ZUS-0526-SM-59884	GTEX-12696-0526-SM-5EQ3Z	GTEX-12WSC-0926-SM-5EQ63	GTEX-12WSD-1026-SM-5EQ42	GTEX-12WSK-0726-SM-5LZUV	GTEX-12WSL-0926-SM-5N9EK	GTEX-12ZZX-0626-SM-5EQ46	GTEX-131XF-0526-SM-5HL87	GTEX-131XG-0826-SM-5LZVS	GTEX-131YS-1226-SM-5K7VE	GTEX-132AR-1326-SM-5K7YC	GTEX-1399R-1826-SM-5J2M9	GTEX-1399S-0926-SM-5PNVQ	GTEX-1399U-0626-SM-5J1NZ	GTEX-13CF3-0626-SM-5J1NO	GTEX-13FH7-0426-SM-5KM4M	GTEX-13FHP-1126-SM-5IJDO	GTEX-13FTW-0926-SM-5J2NJ	GTEX-13FXS-1126-SM-5IJBB	GTEX-13N11-0626-SM-5J1OL	GTEX-13NZA-1126-SM-5MR4K	GTEX-13O21-2926-SM-5J1OU	GTEX-13O61-0626-SM-5L3D1	GTEX-13OVG-0726-SM-5IJBY	GTEX-13PL7-1826-SM-5IJDV	GTEX-13PVR-1126-SM-5S2NX	GTEX-13QBU-0126-SM-5LU3V	GTEX-13QJC-0626-SM-5S2O9	GTEX-13RTJ-0626-SM-5S2NB	GTEX-13S7M-2226-SM-5S2WB	GTEX-13S86-0526-SM-5QGPZ	GTEX-13U4I-0926-SM-5LU5A	GTEX-13VXT-1026-SM-5LU37	GTEX-13VXU-1926-SM-5LU5J	GTEX-13W3W-0626-SM-5LU45	GTEX-13X6J-1326-SM-5QGOV	GTEX-1445S-1126-SM-5QGOW	GTEX-146FH-0926-SM-5SI96	GTEX-147F4-1326-SM-5LU9V	GTEX-14C38-1226-SM-5S2UK	GTEX-14C5O-1426-SM-5RQI8	GTEX-14E1K-0926-SM-5S2U4	GTEX-NPJ7-1326-SM-3MJHO	GTEX-NPJ8-1326-SM-3LK6B	GTEX-O5YV-0426-SM-3LK66	GTEX-O5YW-3026-SM-3MJHI	GTEX-OHPL-3026-SM-3MJGS	GTEX-OIZH-3026-SM-3NB1G	GTEX-OOBJ-3026-SM-3NB1D	GTEX-P4PP-3026-SM-3P61O	GTEX-PSDG-0826-SM-48TCZ	GTEX-PWCY-0426-SM-48TCW	GTEX-PWOO-0426-SM-48TZF	GTEX-PX3G-3026-SM-48TZR	GTEX-Q2AH-0626-SM-48TZJ	GTEX-QDVN-0126-SM-4GIC9	GTEX-QEG5-1026-SM-4R1KT	GTEX-QEL4-1026-SM-4R1JK	GTEX-QESD-0326-SM-47J4F	GTEX-QLQ7-0326-SM-4R1JV	GTEX-QMRM-0426-SM-4R1K2	GTEX-QV44-0726-SM-4R1KP	GTEX-R53T-0726-SM-48FCS	GTEX-R55G-0426-SM-48FDH	GTEX-REY6-0926-SM-48FDA	GTEX-RN64-0726-SM-48FCV	GTEX-RTLS-0726-SM-46MV4	GTEX-RU72-0226-SM-46MUD	GTEX-RUSQ-0426-SM-47JWR	GTEX-RWS6-0426-SM-47JXH	GTEX-S3XE-0226-SM-4AD6I	GTEX-S4Z8-0926-SM-4AD6Q	GTEX-SE5C-0426-SM-4BRUI	GTEX-SIU7-0226-SM-4BRX2	GTEX-SNMC-0226-SM-4DM6F	GTEX-T6MN-1026-SM-5CHRR-rep1	GTEX-U3ZH-0426-SM-4DXSE	GTEX-U3ZN-0426-SM-4DXSH	GTEX-U4B1-0226-SM-4DXU8	GTEX-U8XE-1026-SM-4E3HM	GTEX-UJHI-0326-SM-4IHJE	GTEX-UJMC-0426-SM-4IHJF	GTEX-UPIC-0326-SM-4IHJ9	GTEX-UPK5-0126-SM-3GADM	GTEX-VUSG-0626-SM-4KL1Z	GTEX-WEY5-0326-SM-4LMI7	GTEX-WFG7-0626-SM-4LMK6	GTEX-WHPG-0726-SM-4M1XX	GTEX-WHSE-0726-SM-4RTXA	GTEX-WHWD-0226-SM-4OORT	GTEX-WRHU-1126-SM-4E3I1	GTEX-WY7C-1526-SM-4OND2	GTEX-WYJK-0926-SM-4ONCF	GTEX-X5EB-0326-SM-4QASF	GTEX-XGQ4-0626-SM-4AT56	GTEX-XPT6-0426-SM-4B672	GTEX-XPVG-0926-SM-4B651	GTEX-XQ8I-0326-SM-4BOPN	GTEX-XV7Q-0626-SM-4BRV5	GTEX-Y114-0326-SM-4TT99	GTEX-Y3IK-0926-SM-51MQU	GTEX-Y5V6-0326-SM-4VBRW	GTEX-Y8E4-0226-SM-4VBQ3	GTEX-YB5K-0426-SM-5LUA4	GTEX-YEC3-0326-SM-5IFJJ	GTEX-YEC4-0426-SM-4W1ZH	GTEX-YF7O-0226-SM-5IFJ4	GTEX-YJ8O-0126-SM-5QGRG	GTEX-ZAB4-0726-SM-5HL8I	GTEX-ZAB5-2726-SM-5J2NH	GTEX-ZDYS-0126-SM-5HL6X	GTEX-ZF29-0126-SM-4WKGZ	GTEX-ZF3C-1326-SM-5A5MF	GTEX-ZGAY-0426-SM-4WWAM	GTEX-ZLFU-0126-SM-5EQMN	GTEX-ZPCL-0326-SM-5FQSG	GTEX-ZPU1-0526-SM-4YCDA	GTEX-ZQG8-0626-SM-57WF3	GTEX-ZT9W-0426-SM-57WF4	GTEX-ZUA1-0426-SM-5NQAF	GTEX-ZV7C-0426-SM-51MQY	GTEX-ZVT2-0526-SM-5E455	GTEX-ZYFC-1226-SM-5GIE4	GTEX-ZYFG-0126-SM-5GIDH	GTEX-ZYT6-0826-SM-5E43I	GTEX-ZYWO-0426-SM-5SI9A	GTEX-1117F-0526-SM-5EGHJ	GTEX-111FC-0426-SM-5N9CV	GTEX-111YS-2226-SM-5987P	GTEX-1128S-2526-SM-5H11N	GTEX-113IC-0426-SM-5HL5O	GTEX-117YW-2726-SM-5GZZT	GTEX-117YX-2626-SM-5EQ53	GTEX-11DXW-0526-SM-5H127	GTEX-11DXX-2626-SM-5Q5A3	GTEX-11DXZ-2626-SM-59882	GTEX-11EI6-0526-SM-5985S	GTEX-11EM3-2226-SM-5H11Y	GTEX-11EMC-3026-SM-5EQ4R	GTEX-11EQ8-0426-SM-5N9DP	GTEX-11EQ9-2226-SM-5987H	GTEX-11GS4-2926-SM-5A5LF	GTEX-11GSP-2926-SM-5N9C2	GTEX-11I78-2326-SM-5Q5AH	GTEX-11ILO-0526-SM-5N9DF	GTEX-11LCK-1426-SM-5HL5R	GTEX-11NUK-0526-SM-5A5L5	GTEX-11NV4-0526-SM-5N9BF	GTEX-11O72-0426-SM-5BC5B	GTEX-11OC5-0426-SM-5Q5AR	GTEX-11ONC-2726-SM-5N9DZ	GTEX-11P7K-2326-SM-5EGKZ	GTEX-11P81-2726-SM-59876	GTEX-11TT1-2726-SM-5LU8L	GTEX-11TUW-2926-SM-5BC59	GTEX-11UD2-0526-SM-5GU69	GTEX-11VI4-2026-SM-5CVLJ	GTEX-11WQC-2726-SM-5CVLG	GTEX-11XUK-2426-SM-5GU72	GTEX-11ZTS-0326-SM-5EQKP	GTEX-11ZUS-1326-SM-5FQUC	GTEX-11ZVC-2926-SM-5986H	GTEX-1211K-2426-SM-59HL8	GTEX-12126-0726-SM-5FQTX	GTEX-1212Z-2826-SM-59HJ5	GTEX-12584-0426-SM-5FQTT	GTEX-12696-2726-SM-5FQUL	GTEX-1269C-2826-SM-5EQ5O	GTEX-12BJ1-2726-SM-5HL9M	GTEX-12C56-2026-SM-5FQSI	GTEX-12WS9-0526-SM-5FQT5	GTEX-12WSC-0526-SM-5BC5X	GTEX-12WSH-2826-SM-5GCP5	GTEX-12WSK-2726-SM-5CVND	GTEX-12WSL-2626-SM-5GCNV	GTEX-12WSM-0526-SM-5GCO8	GTEX-12WSN-2726-SM-5LZUK	GTEX-12ZZW-0426-SM-5GCO9	GTEX-12ZZX-0526-SM-5DUW6	GTEX-12ZZY-0526-SM-5EQ5H	GTEX-13111-2126-SM-5LZU2	GTEX-13113-2126-SM-5EQ4U	GTEX-1314G-1926-SM-5BC6F	GTEX-131XE-2626-SM-5PNYY	GTEX-131XF-2526-SM-5EQ68	GTEX-131XG-2226-SM-5DUXS	GTEX-131XH-2426-SM-5PNZ6	GTEX-131XW-0226-SM-5IJCA	GTEX-131YS-0426-SM-5EQ4J	GTEX-132AR-0726-SM-5EQ6J	GTEX-132NY-0626-SM-5L3D9	GTEX-132Q8-0526-SM-5IJBQ	GTEX-1339X-2626-SM-5K7YX	GTEX-133LE-2226-SM-5IFGU	GTEX-1399R-2326-SM-5PNYT	GTEX-1399S-2626-SM-5L3DU	GTEX-1399T-2626-SM-5L3E4	GTEX-139T6-1826-SM-5KM2E	GTEX-139T8-0426-SM-5K7VC	GTEX-139TT-0526-SM-5J1NN	GTEX-139YR-2726-SM-5K7VV	GTEX-13CF3-2226-SM-5J2MX	GTEX-13D11-2726-SM-5K7V7	GTEX-13FH7-2326-SM-5KM1E	GTEX-13FHP-0426-SM-5J1O5	GTEX-13FTW-2226-SM-5J1OH	GTEX-13FTX-2226-SM-5J1OP	GTEX-13FTY-0426-SM-5IJC2	GTEX-13G51-2926-SM-5IJDL	GTEX-13JUV-2426-SM-5J1NS	GTEX-13JVG-0426-SM-5MR59	GTEX-13N11-2926-SM-5K7VD	GTEX-13N1W-0326-SM-5IJDJ	GTEX-13NYB-2926-SM-5K7VH	GTEX-13NYC-0826-SM-5N9FP	GTEX-13NYS-0526-SM-5J1OF	GTEX-13NZ8-1626-SM-5IJBC	GTEX-13NZ9-0826-SM-5J1NI	GTEX-13NZB-2226-SM-5MR5B	GTEX-13O21-2526-SM-5J1OZ	GTEX-13O3O-0426-SM-5KM2Y	GTEX-13O3P-0526-SM-5K7UT	GTEX-13O3Q-2526-SM-5IJC4	GTEX-13O61-2526-SM-5J1O8	GTEX-13OVG-2326-SM-5J1OV	GTEX-13OVH-0426-SM-5K7UC	GTEX-13OVL-1326-SM-5IJCZ	GTEX-13OW6-0326-SM-5L3H9	GTEX-13OW7-0626-SM-5K7UD	GTEX-13OW8-1626-SM-5L3HW	GTEX-13PL6-0526-SM-5L3G6	GTEX-13PL7-2126-SM-5L3HZ	GTEX-13PLJ-0526-SM-5K7VW	GTEX-13PVQ-0526-SM-5LU8Q	GTEX-13PVR-2726-SM-5SI6H	GTEX-13QBU-2226-SM-5K7WI	GTEX-13QIC-1626-SM-5K7TZ	GTEX-13QJ3-0626-SM-5SI6G	GTEX-13RTK-1826-SM-5S2P3	GTEX-13S86-2526-SM-5S2V5	GTEX-13U4I-0426-SM-5LU4W	GTEX-13VXT-0526-SM-5SI9O	GTEX-13VXU-0526-SM-5K7V1	GTEX-13W46-0626-SM-5LU3N	GTEX-13X6H-2526-SM-5QGOT	GTEX-13X6K-0526-SM-5LU51	GTEX-144GL-0526-SM-5LU41	GTEX-144GM-2226-SM-5O9B5	GTEX-145LS-0426-SM-5LU8M	GTEX-145ME-2226-SM-5S2VY	GTEX-145MF-0426-SM-5LU9T	GTEX-145MH-1526-SM-5LUAU	GTEX-145MN-2326-SM-5SIB7	GTEX-145MO-0626-SM-5NQAW	GTEX-146FH-0426-SM-5QGPS	GTEX-146FQ-0526-SM-5LU9I	GTEX-146FR-1626-SM-5Q5DS	GTEX-14753-0226-SM-5Q5CH	GTEX-147F3-0426-SM-5SI8V	GTEX-147F4-0126-SM-5QGPV	GTEX-147JS-0726-SM-5S2UL	GTEX-148VJ-0426-SM-5S2V8	GTEX-14A5H-0226-SM-5S2VK	GTEX-14A6H-2726-SM-5QGPL	GTEX-14AS3-2326-SM-5S2NZ	GTEX-14B4R-2026-SM-5QGQL	GTEX-14BIN-0926-SM-5S2OZ	GTEX-14BMU-2426-SM-5RQIJ	GTEX-14BMV-0526-SM-5S2NE	GTEX-14C39-2626-SM-5S2QD	GTEX-14DAR-2126-SM-5RQID	GTEX-14E7W-0526-SM-5S2W8	GTEX-14ICL-1826-SM-5RQIY	GTEX-N7MS-0626-SM-2YUN7	GTEX-NFK9-0526-SM-2YUNL	GTEX-NPJ8-1826-SM-2YUNC	GTEX-O5YT-1826-SM-32PK9	GTEX-O5YV-1626-SM-2YUNJ	GTEX-O5YW-1826-SM-2YUN2	GTEX-OHPJ-0626-SM-2YUMY	GTEX-OHPK-1826-SM-2YUMR	GTEX-OHPL-1826-SM-2YUN8	GTEX-OHPM-1826-SM-2YUNF	GTEX-OHPN-2826-SM-3LK67	GTEX-OIZG-1526-SM-2YUNG	GTEX-OIZH-1826-SM-2YUNP	GTEX-OIZI-0526-SM-2XCEG	GTEX-OOBJ-1826-SM-3NB1C	GTEX-OXRL-1826-SM-2YUMV	GTEX-OXRN-1226-SM-2I5EL	GTEX-OXRO-1926-SM-2S1O3	GTEX-OXRP-2426-SM-2S1NR	GTEX-P44H-0626-SM-2XCF2	GTEX-P4PP-1826-SM-2S1NT	GTEX-P4QS-1826-SM-2S1NI	GTEX-P4QT-1826-SM-2S1NJ	GTEX-P78B-0726-SM-2S1O2	GTEX-PLZ4-1326-SM-2S1O7	GTEX-PLZ6-1626-SM-3NB23	GTEX-POMQ-2126-SM-2S1OJ	GTEX-PSDG-0526-SM-2S1OH	GTEX-PVOW-0726-SM-2XCF5	GTEX-PW2O-1926-SM-2S1OB	GTEX-PWCY-2226-SM-2S1OP	GTEX-PWN1-1826-SM-2S1PE	GTEX-PWOO-2426-SM-2S1OV	GTEX-PX3G-1826-SM-2S1PK	GTEX-Q2AG-0526-SM-2S1PW	GTEX-Q2AH-2026-SM-2S1PX	GTEX-Q2AI-1726-SM-2S1PZ	GTEX-Q734-2226-SM-3GAD9	GTEX-QDT8-0426-SM-32PKZ	GTEX-QDVJ-2126-SM-5S2U2	GTEX-QDVN-2326-SM-2S1PF	GTEX-QEG4-1226-SM-2S1P6	GTEX-QEG5-0626-SM-2S1PP	GTEX-QEL4-0526-SM-3GIJ4	GTEX-QLQ7-1926-SM-2S1R6	GTEX-QLQW-1526-SM-2S1QV	GTEX-QV31-1626-SM-2S1QC	GTEX-QV44-2226-SM-447A3	GTEX-QVJO-1726-SM-2S1R3	GTEX-QXCU-0226-SM-2TC5W	GTEX-R53T-2026-SM-3GIJF	GTEX-R55C-1826-SM-3GADI	GTEX-R55E-0326-SM-48FD2	GTEX-REY6-0726-SM-2TF4M	GTEX-RM2N-1826-SM-2TF5B	GTEX-RN64-0526-SM-2TC5P	GTEX-RNOR-0426-SM-2TF4U	GTEX-RTLS-0426-SM-2TF5K	GTEX-RU1J-1926-SM-2TF6S	GTEX-RU72-1226-SM-2TF6N	GTEX-RUSQ-1926-SM-2TF6K	GTEX-RVPU-1526-SM-47JXQ	GTEX-RVPV-0226-SM-2TF6W	GTEX-RWS6-2326-SM-2XCB4	GTEX-RWSA-0526-SM-2XCBC	GTEX-S32W-2426-SM-2XCAT	GTEX-S33H-2426-SM-2XCB2	GTEX-S341-2026-SM-2XCAA	GTEX-S3XE-1826-SM-3K2B4	GTEX-S4P3-1826-SM-3K2AL	GTEX-S4Q7-1326-SM-4AD74	GTEX-S4UY-0426-SM-3K2AF	GTEX-S4Z8-2026-SM-3K2A9	GTEX-S7PM-0426-SM-3NM91	GTEX-S7SE-0526-SM-2XCD8	GTEX-S7SF-2226-SM-3K2BG	GTEX-S95S-1626-SM-2XCDJ	GTEX-SIU8-0426-SM-4BRUE	GTEX-SJXC-0426-SM-2XCFH	GTEX-SN8G-0526-SM-32PLE	GTEX-SNMC-1526-SM-2XCFN	GTEX-SSA3-0426-SM-32QPI	GTEX-T2IS-1026-SM-32QP1	GTEX-T5JC-0226-SM-32PMA	GTEX-T6MN-0426-SM-32PMF	GTEX-T6MO-1926-SM-32QOJ	GTEX-T8EM-1626-SM-3DB7K	GTEX-TKQ1-1226-SM-4GICJ	GTEX-TKQ2-1026-SM-33HB7	GTEX-TMMY-0626-SM-33HBD	GTEX-TSE9-0426-SM-3DB81	GTEX-U3ZH-1726-SM-3DB79	GTEX-U3ZN-2526-SM-3DB7V	GTEX-U412-0226-SM-3NMC8	GTEX-U4B1-1926-SM-3DB9E	GTEX-U8T8-0326-SM-3DB93	GTEX-U8XE-0626-SM-3DB8U	GTEX-UJHI-1926-SM-3DB8Z	GTEX-UJMC-2026-SM-3GADR	GTEX-UPJH-0726-SM-4IHJW	GTEX-V1D1-2626-SM-4JBJH	GTEX-V955-2626-SM-3NM9F	GTEX-VJWN-0626-SM-3NMAN	GTEX-VJYA-1826-SM-4KL1W	GTEX-VUSG-2826-SM-4KKZM	GTEX-VUSH-0526-SM-3NB2J	GTEX-W5WG-2226-SM-4LMI3	GTEX-WCDI-0426-SM-4GIAL	GTEX-WEY5-2126-SM-3GILK	GTEX-WFG7-2326-SM-3GIKV	GTEX-WFON-2526-SM-3LK7P	GTEX-WHPG-2326-SM-3NMBP	GTEX-WHSE-1126-SM-3NMBU	GTEX-WHWD-2426-SM-3LK6S	GTEX-WL46-0526-SM-3LK7W	GTEX-WOFM-1726-SM-3MJFA	GTEX-WRHK-1726-SM-3MJFK	GTEX-WRHU-0726-SM-3MJFL	GTEX-WWYW-0426-SM-3NB31	GTEX-WY7C-2826-SM-3NB3Q	GTEX-WYBS-0426-SM-3NM9M	GTEX-WYJK-0426-SM-3NM9G	GTEX-WYVS-2526-SM-3NMAT	GTEX-WZTO-1126-SM-3NM93	GTEX-X261-0526-SM-4PQYS	GTEX-X4EP-0826-SM-3P5YK	GTEX-X4XY-0526-SM-46MW1	GTEX-X5EB-2626-SM-4E3HZ	GTEX-X62O-1626-SM-46MW9	GTEX-X88G-0426-SM-47JZ5	GTEX-XAJ8-1226-SM-47JYS	GTEX-XBEC-0526-SM-4QARU	GTEX-XBED-2426-SM-4AT4O	GTEX-XBEW-0826-SM-4QASQ	GTEX-XGQ4-2426-SM-4AT55	GTEX-XLM4-0426-SM-4AT54	GTEX-XMK1-2526-SM-4B666	GTEX-XOT4-0426-SM-4B66T	GTEX-XOTO-0426-SM-4B66A	GTEX-XPT6-2226-SM-4B66R	GTEX-XPVG-2926-SM-4B66G	GTEX-XQ8I-0826-SM-4BOOE	GTEX-XUJ4-2826-SM-4BOQ2	GTEX-XUW1-0726-SM-4BOP5	GTEX-XUYS-0426-SM-47JX3	GTEX-XUZC-2026-SM-4BRW9	GTEX-XYKS-2626-SM-4BRUT	GTEX-Y111-0426-SM-4TT3K	GTEX-Y114-2726-SM-4TT9B	GTEX-Y3IK-2826-SM-4WWDW	GTEX-Y5LM-2326-SM-5S2NK	GTEX-Y5V5-2726-SM-4VDS2	GTEX-Y5V6-2826-SM-4VDSF	GTEX-Y8DK-0526-SM-4TT3R	GTEX-Y9LG-2326-SM-4VDS1	GTEX-YB5E-2426-SM-5IFIV	GTEX-YBZK-0226-SM-59HLO	GTEX-YEC3-1126-SM-5IFIH	GTEX-YEC4-2326-SM-5IFHV	GTEX-YECK-0526-SM-4W1ZD	GTEX-YFC4-0926-SM-5S2U7	GTEX-YJ8A-0826-SM-5Q5A7	GTEX-YJ8O-2726-SM-5IFJ7	GTEX-Z93S-0926-SM-5HL8B	GTEX-Z93T-0426-SM-5HL6G	GTEX-Z9EW-1926-SM-5CVMP	GTEX-ZA64-2226-SM-5Q5A9	GTEX-ZAB4-1926-SM-57WD8	GTEX-ZAB5-2026-SM-5L3EQ	GTEX-ZAK1-0426-SM-5J1MS	GTEX-ZAKK-0426-SM-5EGHB	GTEX-ZC5H-0426-SM-5HL9R	GTEX-ZDTS-0426-SM-4WAYH	GTEX-ZDTT-2426-SM-4WKFX	GTEX-ZDYS-1626-SM-4WKGB	GTEX-ZF2S-2426-SM-5DUXV	GTEX-ZF3C-0526-SM-4WWBG	GTEX-ZGAY-0926-SM-4WWBQ	GTEX-ZLV1-1926-SM-5FQSF	GTEX-ZLWG-2426-SM-57WG6	GTEX-ZP4G-2126-SM-57WEA	GTEX-ZPIC-2426-SM-5DUW1	GTEX-ZPU1-2726-SM-4WWFT	GTEX-ZQUD-1326-SM-57WEF	GTEX-ZT9W-2726-SM-57WG8	GTEX-ZT9X-2026-SM-57WEJ	GTEX-ZTPG-0426-SM-5O98K	GTEX-ZTX8-1826-SM-5N9E5	GTEX-ZUA1-0626-SM-4YCCW	GTEX-ZV6S-2026-SM-5NQ8P	GTEX-ZVE2-0526-SM-5GU7E	GTEX-ZVP2-2226-SM-5GU6Q	GTEX-ZVT2-2626-SM-51MTD	GTEX-ZVT3-0426-SM-5GIDW	GTEX-ZVTK-0726-SM-5GZX6	GTEX-ZVZO-0426-SM-5HL4Z	GTEX-ZVZP-2726-SM-5GZXZ	GTEX-ZY6K-1926-SM-5GZXW	GTEX-ZYFC-0726-SM-5E448	GTEX-ZYFD-0526-SM-5E442	GTEX-ZYT6-1526-SM-5E45F	GTEX-ZYVF-0826-SM-5E447	GTEX-ZYW4-0426-SM-5GZYS	GTEX-ZYWO-2826-SM-5GIDY	GTEX-ZZ64-1326-SM-5E444	GTEX-ZZPU-2426-SM-5E44I	GTEX-11ZU8-0011-R4a-SM-5BC6Y	GTEX-11ZVC-0011-R4a-SM-5BC6Z	GTEX-1269C-0011-R4b-SM-5P9ES	GTEX-12WS9-0011-R4b-SM-5P9EU	GTEX-12WSA-0011-R4a-SM-57WB7	GTEX-12WSD-0011-R4b-SM-5LZUA	GTEX-12WSF-0011-R4b-SM-5HL88	GTEX-12WSH-0011-R4a-SM-5GU6K	GTEX-12ZZW-0011-R4a-SM-5DUX9	GTEX-12ZZZ-0011-R4b-SM-5DUV7	GTEX-13112-0011-R4b-SM-5DUXL	GTEX-1313W-0011-R4b-SM-5KLZV	GTEX-131XH-0011-R4b-SM-5DUWB	GTEX-131YS-0011-R4a-SM-5DUVL	GTEX-1399T-0011-R4b-SM-5DUVX	GTEX-139T8-0011-R4a-SM-5HL54	GTEX-139UC-0011-R4a-SM-5K7XM	GTEX-13CZV-0011-R4b-SM-5J2NY	GTEX-13FLV-0011-R4a-SM-5LZYU	GTEX-13JVG-0011-R4a-SM-5MR4C	GTEX-13N1W-0011-R4a-SM-5MR52	GTEX-13N2G-0011-R4b-SM-5MR54	GTEX-13NYS-0011-R4b-SM-5MR3O	GTEX-13O3O-0011-R4b-SM-5KM3F	GTEX-13O3Q-0011-R4a-SM-5P9H2	GTEX-13OVH-0011-R4a-SM-5KM3W	GTEX-13OVJ-0011-R4b-SM-5P9H5	GTEX-13OVL-0011-R4b-SM-5L3HV	GTEX-13OW5-0011-R4b-SM-5L3HS	GTEX-13OW6-0011-R4a-SM-5O9DX	GTEX-13OW7-0011-R4b-SM-5O9CX	GTEX-13PVQ-0011-R4a-SM-5O9CT	GTEX-13QIC-0011-R4a-SM-5PNX8	GTEX-13RTJ-0011-R4b-SM-5PNX1	GTEX-13SLW-0011-R4b-SM-5S2W2	GTEX-13SLX-0011-R4a-SM-5O9BJ	GTEX-13VXU-0011-R4b-SM-5O9CI	GTEX-13X6I-0011-R4b-SM-5PNU9	GTEX-13X6J-0011-R4b-SM-5P9K4	GTEX-13X6K-0011-R4b-SM-5P9HO	GTEX-1445S-0011-R4a-SM-5PNWN	GTEX-144GL-0011-R4a-SM-5PNUI	GTEX-145LS-0011-R4b-SM-5S2UT	GTEX-145MI-0011-R4b-SM-5PNZH	GTEX-147GR-0011-R4a-SM-5S2V2	GTEX-14ABY-0011-R4b-SM-5S2VN	GTEX-14BIM-0011-R4b-SM-5S2RK	GTEX-N7MS-0011-R4a-SM-2HMKW	GTEX-N7MT-0011-R4a-SM-2I3G9	GTEX-NL3H-0011-R4a-SM-2I3GK	GTEX-NL4W-0011-R4a-SM-2I5GZ	GTEX-NPJ7-0011-R4a-SM-2I3GJ	GTEX-NPJ8-0011-R4a-SM-2HML3	GTEX-OHPN-0011-R4A-SM-2I5FD	GTEX-P44G-0011-R4A-SM-2I3FB	GTEX-P44H-0011-R4A-SM-2XCEW	GTEX-Q2AG-0011-R4A-SM-2HMKA	GTEX-QDT8-0011-R4A-SM-32PKM	GTEX-QMR6-0011-R4A-SM-32PKU	GTEX-QVJO-0011-R4A-SM-2S1QL	GTEX-QVUS-0011-R4A-SM-3GAE7	GTEX-R55E-0011-R4A-SM-2TC5H	GTEX-RNOR-0011-R4A-SM-3GAD3	GTEX-S7SE-0011-R4A-SM-2XCDB	GTEX-T5JC-0011-R4A-SM-32PLT	GTEX-UTHO-0011-R4A-SM-3GIJP	GTEX-WHSE-0011-R4A-SM-3P5ZN	GTEX-WVLH-0011-R4A-SM-3MJFS	GTEX-WZTO-0011-R4A-SM-3NMC7	GTEX-X4EP-0011-R4B-SM-3P627	GTEX-X4XX-0011-R4B-SM-46MWL	GTEX-X585-0011-R4B-SM-46MVH	GTEX-XLM4-0011-R4B-SM-4AT5C	GTEX-YFC4-0011-R4a-SM-4RGLQ	GTEX-ZAB4-0011-R4a-SM-4SOKB	GTEX-ZE9C-0011-R4a-SM-4WKH6	GTEX-ZVZQ-0011-R4b-SM-57WCZ	GTEX-11GSO-0011-R3b-SM-57WB2	GTEX-11UD1-0011-R3a-SM-5BC6S	GTEX-11ZTS-0011-R3a-SM-5BC78	GTEX-11ZU8-0011-R3a-SM-5BC6U	GTEX-11ZVC-0011-R3a-SM-5BC6V	GTEX-12WS9-0011-R3a-SM-5CVNF	GTEX-12WSC-0011-R3a-SM-5P9F1	GTEX-12WSD-0011-R3b-SM-5LZWN	GTEX-12WSF-0011-R3a-SM-5DUW7	GTEX-12WSM-0011-R3b-SM-5LZWI	GTEX-12ZZW-0011-R3a-SM-5DUWW	GTEX-12ZZX-0011-R3b-SM-5EGLH	GTEX-12ZZZ-0011-R3b-SM-5DUXK	GTEX-13112-0011-R3b-SM-5HL9L	GTEX-1313W-0011-R3a-SM-5EGLI	GTEX-131XH-0011-R3b-SM-5DUWM	GTEX-131YS-0011-R3b-SM-5DUXB	GTEX-139T8-0011-R3b-SM-5HL4R	GTEX-139TT-0011-R3b-SM-5K7VL	GTEX-139UC-0011-R3b-SM-5K7VZ	GTEX-13CF2-0011-R3b-SM-5LZZ6	GTEX-13CIG-0011-R3b-SM-5K7XF	GTEX-13CZV-0011-R3a-SM-5KM27	GTEX-13FHO-0011-R3b-SM-5K7YA	GTEX-13FLV-0011-R3b-SM-5LZYP	GTEX-13IVO-0011-R3b-SM-5IJBJ	GTEX-13JVG-0011-R3b-SM-5LZXF	GTEX-13N1W-0011-R3a-SM-5MR5E	GTEX-13N2G-0011-R3b-SM-5MR5G	GTEX-13NYS-0011-R3b-SM-5MR41	GTEX-13O3O-0011-R3b-SM-5KM3R	GTEX-13O3Q-0011-R3a-SM-5P9H3	GTEX-13OVH-0011-R3a-SM-5KM49	GTEX-13OVJ-0011-R3b-SM-5P9H6	GTEX-13OVL-0011-R3b-SM-5L3I8	GTEX-13OW5-0011-R3a-SM-5L3I5	GTEX-13OW7-0011-R3a-SM-5O9DA	GTEX-13OW8-0011-R3a-SM-5L3I4	GTEX-13PLJ-0011-R3a-SM-5O9DT	GTEX-13PVQ-0011-R3b-SM-5O9D6	GTEX-13QIC-0011-R3a-SM-5P9HT	GTEX-13RTJ-0011-R3a-SM-5PNX7	GTEX-13RTL-0011-R3a-SM-5P9JP	GTEX-13S7M-0011-R3a-SM-5PNX2	GTEX-13SLW-0011-R3b-SM-5SI6Y	GTEX-13VXU-0011-R3b-SM-5O9CU	GTEX-13X6I-0011-R3b-SM-5P9HM	GTEX-13X6J-0011-R3b-SM-5P9K5	GTEX-13X6K-0011-R3b-SM-5PNUD	GTEX-1445S-0011-R3a-SM-5P9HY	GTEX-144GL-0011-R3a-SM-5P9HP	GTEX-145LS-0011-R3a-SM-5S2VJ	GTEX-145LU-0011-R3a-SM-5P9K2	GTEX-145MG-0011-R3b-SM-5SI67	GTEX-145MH-0011-R3b-SM-5P9JQ	GTEX-145MI-0011-R3b-SM-5PNWK	GTEX-1477Z-0011-R3b-SM-5PNX9	GTEX-14BIM-0011-R3b-SM-5S2RL	GTEX-N7MT-0011-R3a-SM-2I3GC	GTEX-NL3H-0011-R3a-SM-2I3GL	GTEX-NPJ8-0011-R3a-SM-2HMIW	GTEX-OHPN-0011-R3A-SM-2I5FC	GTEX-P44G-0011-R3A-SM-2I3FC	GTEX-PVOW-0011-R3A-SM-32PKX	GTEX-PWO3-0011-R3A-SM-2I5EX	GTEX-Q2AG-0011-R3A-SM-2HMJ9	GTEX-QDT8-0011-R3A-SM-32PKR	GTEX-QVUS-0011-R3A-SM-3GAFD	GTEX-RVPU-0011-R3A-SM-2XCAE	GTEX-RVPV-0011-R3A-SM-2TF63	GTEX-T2IS-0011-R3A-SM-32QPB	GTEX-T6MN-0011-R3A-SM-5CHS4-rep1	GTEX-UTHO-0011-R3A-SM-3GIK8	GTEX-WHSE-0011-R3A-SM-3P5ZM	GTEX-WL46-0011-R3A-SM-3TW8E	GTEX-WZTO-0011-R3B-SM-3NMC6	GTEX-X4EP-0011-R3A-SM-3P626	GTEX-X4XX-0011-R3B-SM-46MWK	GTEX-X585-0011-R3B-SM-46MVG	GTEX-XLM4-0011-R3B-SM-4AT6E	GTEX-XMD1-0011-R3B-SM-4AT5R	GTEX-XOTO-0011-R3A-SM-4B64W	GTEX-Y8DK-0011-R3A-SM-4RTW5	GTEX-YFC4-0011-R3a-SM-4RGLP	GTEX-YJ89-0011-R3b-SM-4V6EF	GTEX-Z93S-0011-R3b-SM-4RGNH	GTEX-ZAB4-0011-R3a-SM-4RGNQ	GTEX-ZDXO-0011-R3a-SM-4WKFS	GTEX-ZE9C-0011-R3a-SM-4WKGT	GTEX-ZF28-0011-R3a-SM-4WWDA	GTEX-ZUA1-0011-R3a-SM-4YCEE	GTEX-ZVT3-0011-R3b-SM-51MTJ	GTEX-ZVZQ-0011-R3a-SM-57WC7	GTEX-11GSP-0011-R5a-SM-57WBE	GTEX-11H98-0011-R5b-SM-57WCF	GTEX-11NV4-0011-R5a-SM-5NQ88	GTEX-11OF3-0011-R5a-SM-57WB4	GTEX-11TUW-0011-R5b-SM-5BC6Q	GTEX-11UD1-0011-R5b-SM-5P9FP	GTEX-11WQC-0011-R5a-SM-5BC74	GTEX-12WS9-0011-R5b-SM-5P9EV	GTEX-12WSA-0011-R5b-SM-5GU5I	GTEX-12WSB-0011-R5b-SM-5GU67	GTEX-12WSC-0011-R5b-SM-5CVNS	GTEX-12WSD-0011-R5b-SM-5CVNG	GTEX-12WSF-0011-R5a-SM-5HL8K	GTEX-12WSH-0011-R5b-SM-5P9F3	GTEX-12WSM-0011-R5a-SM-5EQ4Y	GTEX-12ZZW-0011-R5a-SM-5DUVN	GTEX-12ZZX-0011-R5a-SM-5HL89	GTEX-12ZZY-0011-R5a-SM-5EGL9	GTEX-12ZZZ-0011-R5a-SM-5EQ4M	GTEX-13112-0011-R5b-SM-5DUV8	GTEX-1313W-0011-R5b-SM-5L3EP	GTEX-131YS-0011-R5b-SM-5K7YB	GTEX-132Q8-0011-R5a-SM-5IJDM	GTEX-1399T-0011-R5b-SM-5IJDK	GTEX-139T8-0011-R5b-SM-5J1MO	GTEX-139TS-0011-R5b-SM-5J2MZ	GTEX-139TT-0011-R5b-SM-5K7W8	GTEX-139TU-0011-R5b-SM-5L3E1	GTEX-139UC-0011-R5b-SM-5K7VY	GTEX-13CF2-0011-R5a-SM-5LZWS	GTEX-13CIG-0011-R5b-SM-5L3F2	GTEX-13CZV-0011-R5a-SM-5K7XA	GTEX-13FHO-0011-R5b-SM-5LZZ3	GTEX-13FHP-0011-R5b-SM-5LZY2	GTEX-13FLV-0011-R5a-SM-5LZWT	GTEX-13FLW-0011-R5a-SM-5LZX6	GTEX-13FXS-0011-R5b-SM-5LZYE	GTEX-13G51-0011-R5a-SM-5L3EB	GTEX-13IVO-0011-R5a-SM-5L3CY	GTEX-13JUV-0011-R5a-SM-5LZY5	GTEX-13JVG-0011-R5a-SM-5MR4O	GTEX-13N1W-0011-R5b-SM-5MR5Q	GTEX-13N2G-0011-R5a-SM-5MR33	GTEX-13NYB-0011-R5a-SM-5MR45	GTEX-13NYS-0011-R5a-SM-5MR4D	GTEX-13NZA-0011-R5b-SM-5KM4K	GTEX-13O3O-0011-R5b-SM-5KM44	GTEX-13O3Q-0011-R5b-SM-5P9H4	GTEX-13OVH-0011-R5b-SM-5KM4L	GTEX-13OVJ-0011-R5a-SM-5P9H7	GTEX-13OVL-0011-R5b-SM-5L3FU	GTEX-13OW5-0011-R5b-SM-5L3FR	GTEX-13OW6-0011-R5a-SM-5O9BK	GTEX-13OW7-0011-R5b-SM-5O9DM	GTEX-13OW8-0011-R5b-SM-5L3FQ	GTEX-13PL6-0011-R5b-SM-5O9BI	GTEX-13PLJ-0011-R5a-SM-5O9BG	GTEX-13PVQ-0011-R5b-SM-5O9DI	GTEX-13RTJ-0011-R5a-SM-5P9HR	GTEX-13S7M-0011-R5b-SM-5P9HS	GTEX-13SLW-0011-R5b-SM-5SI6Z	GTEX-13SLX-0011-R5a-SM-5O9BV	GTEX-13VXU-0011-R5a-SM-5O9D7	GTEX-13X6I-0011-R5a-SM-5PNWW	GTEX-13X6J-0011-R5b-SM-5PNWT	GTEX-13X6K-0011-R5b-SM-5PNUE	GTEX-1445S-0011-R5a-SM-5PNUS	GTEX-144GL-0011-R5b-SM-5PNUJ	GTEX-144GO-0011-R5a-SM-5PNUR	GTEX-145LS-0011-R5a-SM-5SI65	GTEX-145MG-0011-R5b-SM-5S2VU	GTEX-145MH-0011-R5a-SM-5P9JT	GTEX-145MI-0011-R5a-SM-5Q5B4	GTEX-14753-0011-R5a-SM-5S2VW	GTEX-1477Z-0011-R5b-SM-5PNUO	GTEX-14ABY-0011-R5b-SM-5SI7B	GTEX-14BIM-0011-R5b-SM-5S2RM	GTEX-14BIN-0011-R5b-SM-5SI78	GTEX-N7MS-0011-R5a-SM-2HMK8	GTEX-N7MT-0011-R5a-SM-2I3G6	GTEX-NL3H-0011-R5a-SM-2I3GB	GTEX-NL4W-0011-R5a-SM-2I3GD	GTEX-NPJ8-0011-R5a-SM-2HMJY	GTEX-OHPN-0011-R5A-SM-2I5FF	GTEX-OXRN-0011-R5A-SM-2I5EF	GTEX-OXRO-0011-R5A-SM-2I5EG	GTEX-P44G-0011-R5A-SM-2I3FA	GTEX-P44H-0011-R5A-SM-2XCEX	GTEX-PVOW-0011-R5A-SM-32PL7	GTEX-PWO3-0011-R5A-SM-2I5EZ	GTEX-Q2AG-0011-R5A-SM-2HMJH	GTEX-QDT8-0011-R5A-SM-32PKN	GTEX-QMR6-0011-R5A-SM-32PKT	GTEX-QVJO-0011-R5A-SM-2S1QM	GTEX-R55E-0011-R5A-SM-2TC5N	GTEX-R55F-0011-R5A-SM-2TF5L	GTEX-RNOR-0011-R5A-SM-2TF4J	GTEX-RU72-0011-R5A-SM-2TF6U	GTEX-RVPU-0011-R5A-SM-2XCAD	GTEX-RVPV-0011-R5A-SM-2TF69	GTEX-S7PM-0011-R5A-SM-3NM8G	GTEX-S7SE-0011-R5A-SM-2XCDA	GTEX-T2IS-0011-R5A-SM-32QP4	GTEX-T5JC-0011-R5A-SM-32PLK	GTEX-TSE9-0011-R5A-SM-3DB7J	GTEX-UTHO-0011-R5A-SM-3GIJD	GTEX-WHSE-0011-R5A-SM-3P5ZO	GTEX-WL46-0011-R5A-SM-3LK6V	GTEX-WVLH-0011-R5A-SM-3MJFW	GTEX-WWYW-0011-R5A-SM-3NB3E	GTEX-WZTO-0011-R5B-SM-3NMC5	GTEX-X261-0011-R5A-SM-3NMB4	GTEX-X4EP-0011-R5A-SM-3P628	GTEX-X4XX-0011-R5A-SM-46MWN	GTEX-X585-0011-R5A-SM-46MVI	GTEX-XMD1-0011-R5A-SM-4AT47	GTEX-XOTO-0011-R5A-SM-4B657	GTEX-Y8DK-0011-R5B-SM-4RTW6	GTEX-YFC4-0011-R5a-SM-4RGLR	GTEX-YJ89-0011-R5a-SM-4V6GM	GTEX-Z93S-0011-R5b-SM-4RGNI	GTEX-ZAB4-0011-R5a-SM-4SOKC	GTEX-ZDXO-0011-R5a-SM-4WKG5	GTEX-ZE7O-0011-R5a-SM-57WBO	GTEX-ZE9C-0011-R5a-SM-5EGLO	GTEX-ZF28-0011-R5a-SM-4WWCZ	GTEX-ZUA1-0011-R5b-SM-51MTG	GTEX-ZV68-0011-R5a-SM-4YCDW	GTEX-ZVT3-0011-R5a-SM-51MSI	GTEX-ZVZQ-0011-R5b-SM-57WDC	GTEX-ZXG5-0011-R5b-SM-57WBN	GTEX-11GSP-0011-R11b-SM-5NQ7V	GTEX-11H98-0011-R11b-SM-5NQ6U	GTEX-11OF3-0011-R11a-SM-57WCR	GTEX-11WQC-0011-R11b-SM-57WD6	GTEX-11WQK-0011-R11a-SM-5BC6W	GTEX-11ZUS-0011-R11b-SM-5BC7B	GTEX-12126-0011-R11a-SM-5BC6X	GTEX-12WSB-0011-R11b-SM-57WBJ	GTEX-12WSC-0011-R11a-SM-5GU5J	GTEX-12WSE-0011-R11b-SM-5P9JW	GTEX-12WSF-0011-R11a-SM-5LZVT	GTEX-12WSH-0011-R11a-SM-5LZVM	GTEX-12WSI-0011-R11b-SM-5P9EZ	GTEX-12WSM-0011-R11a-SM-5DUX8	GTEX-12ZZX-0011-R11a-SM-5DUVJ	GTEX-12ZZZ-0011-R11a-SM-5EGLC	GTEX-1313W-0011-R11a-SM-5DUXN	GTEX-131XH-0011-R11a-SM-5EGLN	GTEX-131XW-0011-R11a-SM-5DUV9	GTEX-131YS-0011-R11b-SM-5EGLM	GTEX-132Q8-0011-R11b-SM-5DUW9	GTEX-1399T-0011-R11a-SM-5J2O1	GTEX-139TT-0011-R11b-SM-5LZV1	GTEX-139UC-0011-R11a-SM-5KM3J	GTEX-139UW-0011-R11a-SM-5IJGN	GTEX-13CF2-0011-R11b-SM-5LZXO	GTEX-13CZV-0011-R11b-SM-5N9FN	GTEX-13FHO-0011-R11b-SM-5LZYQ	GTEX-13FHP-0011-R11b-SM-5LZXP	GTEX-13FLV-0011-R11a-SM-5LZZ7	GTEX-13FTY-0011-R11a-SM-5IJEA	GTEX-13FXS-0011-R11a-SM-5L3DM	GTEX-13G51-0011-R11b-SM-5J2NE	GTEX-13IVO-0011-R11b-SM-5LZXQ	GTEX-13JUV-0011-R11a-SM-5LZYH	GTEX-13JVG-0011-R11a-SM-5KM53	GTEX-13N1W-0011-R11a-SM-5MR3D	GTEX-13N2G-0011-R11a-SM-5MR3F	GTEX-13NYB-0011-R11a-SM-5KM3Q	GTEX-13NYS-0011-R11b-SM-5MR4P	GTEX-13NZA-0011-R11b-SM-5KM4W	GTEX-13O3O-0011-R11b-SM-5KM4G	GTEX-13O3Q-0011-R11b-SM-5KM2W	GTEX-13OVH-0011-R11b-SM-5KM4X	GTEX-13OVJ-0011-R11a-SM-5P9H8	GTEX-13OVL-0011-R11b-SM-5L3G7	GTEX-13OW5-0011-R11b-SM-5L3GG	GTEX-13OW6-0011-R11a-SM-5L3H2	GTEX-13OW7-0011-R11a-SM-5O9DY	GTEX-13OW8-0011-R11a-SM-5L3GT	GTEX-13PLJ-0011-R11b-SM-5O9BS	GTEX-13PVQ-0011-R11a-SM-5O9DU	GTEX-13QIC-0011-R11b-SM-5O9BU	GTEX-13RTJ-0011-R11a-SM-5O9CK	GTEX-13S7M-0011-R11b-SM-5P9HU	GTEX-13SLW-0011-R11a-SM-5SI8Q	GTEX-13SLX-0011-R11b-SM-5O9C8	GTEX-13VXU-0011-R11b-SM-5O9DJ	GTEX-13X6I-0011-R11a-SM-5P9HN	GTEX-13X6J-0011-R11a-SM-5P9HE	GTEX-13X6K-0011-R11a-SM-5P9F5	GTEX-144GL-0011-R11b-SM-5P9F6	GTEX-145LU-0011-R11b-SM-5P9JX	GTEX-145MH-0011-R11a-SM-5P9HQ	GTEX-145MI-0011-R11a-SM-5P9JZ	GTEX-14ABY-0011-R11a-SM-5SI7C	GTEX-14BIM-0011-R11b-SM-5S2RN	GTEX-14BIN-0011-R11a-SM-5SI79	GTEX-N7MS-0011-R11A-SM-2HMJS	GTEX-N7MT-0011-R11A-SM-2I3DZ	GTEX-NL3H-0011-R11A-SM-2I3E6	GTEX-NL4W-0011-R11A-SM-2I3DW	GTEX-NPJ7-0011-R11A-SM-2I3E8	GTEX-NPJ8-0011-R11A-SM-2YUMS	GTEX-OHPN-0011-R11A-SM-2I5FM	GTEX-P44G-0011-R11A-SM-2I3FD	GTEX-P44H-0011-R11A-SM-2XCER	GTEX-Q2AG-0011-R11A-SM-2HMKZ	GTEX-QDT8-0011-R11A-SM-32PKD	GTEX-QMR6-0011-R11A-SM-32PKK	GTEX-R55E-0011-R11A-SM-2TC6I	GTEX-RVPU-0011-R11A-SM-2XCAF	GTEX-RVPV-0011-R11A-SM-2TF6F	GTEX-S7SE-0011-R11A-SM-2XCDD	GTEX-T2IS-0011-R11A-SM-32QPC	GTEX-T5JC-0011-R11A-SM-32PMB	GTEX-UTHO-0011-R11A-SM-3GIJE	GTEX-WHSE-0011-R11A-SM-3P5YY	GTEX-WL46-0011-R11A-SM-3MJFT	GTEX-WVLH-0011-R11A-SM-3MJFO	GTEX-WWYW-0011-R11A-SM-3NB38	GTEX-WZTO-0011-R11A-SM-4E3K9	GTEX-X261-0011-R11A-SM-4E3JY	GTEX-X4EP-0011-R11B-SM-4QASK	GTEX-X4XX-0011-R11A-SM-46MWQ	GTEX-X585-0011-R11B-SM-46MUZ	GTEX-XLM4-0011-R11A-SM-4AT46	GTEX-XMD1-0011-R11A-SM-4AT5J	GTEX-XOTO-0011-R11B-SM-4B64O	GTEX-Y8DK-0011-R11A-SM-4SOK2	GTEX-YFC4-0011-R11a-SM-4SOK6	GTEX-YJ89-0011-R11a-SM-4SOKA	GTEX-Z93S-0011-R11a-SM-4RGNN	GTEX-ZAB4-0011-R11a-SM-4SOKI	GTEX-ZDXO-0011-R11a-SM-4WWD9	GTEX-ZE7O-0011-R11a-SM-57WBC	GTEX-ZE9C-0011-R11a-SM-4WKGG	GTEX-ZF28-0011-R11a-SM-4WWEI	GTEX-ZUA1-0011-R11b-SM-51MTI	GTEX-ZVT3-0011-R11b-SM-57WBI	GTEX-ZVZQ-0011-R11a-SM-51MS6	GTEX-111FC-3326-SM-5GZYV	GTEX-1128S-2826-SM-5N9DI	GTEX-117XS-3126-SM-5GIDP	GTEX-1192X-3226-SM-5987D	GTEX-11DXW-1026-SM-5H11K	GTEX-11DXY-3126-SM-5N9BT	GTEX-11DYG-2926-SM-5H132	GTEX-11DZ1-2926-SM-5A5KI	GTEX-11EI6-2926-SM-5985U	GTEX-11EMC-3326-SM-5P9JH	GTEX-11EQ8-2826-SM-5N9C1	GTEX-11GSO-3026-SM-5Q5AL	GTEX-11GSP-3126-SM-5A5LL	GTEX-11NUK-3026-SM-5986K	GTEX-11NV4-2226-SM-5BC4T	GTEX-11O72-2826-SM-5HL6W	GTEX-11OC5-0626-SM-5HL6M	GTEX-11OF3-3126-SM-5GU5E	GTEX-11ONC-3026-SM-5985W	GTEX-11PRG-2826-SM-5BC54	GTEX-11TTK-2826-SM-5GU5K	GTEX-11WQK-3126-SM-5EGI2	GTEX-11ZTS-3226-SM-5EGID	GTEX-11ZUS-2826-SM-5EQKW	GTEX-11ZVC-3026-SM-59HJM	GTEX-12126-0926-SM-5FQTW	GTEX-12696-3026-SM-5FQTU	GTEX-1269C-3126-SM-5EGI6	GTEX-12WS9-2826-SM-5FQU9	GTEX-12WSB-3026-SM-59HKM	GTEX-12WSC-2926-SM-5BC5Z	GTEX-12WSD-3026-SM-5LZU7	GTEX-12WSE-2926-SM-5RQJ9	GTEX-12WSH-3126-SM-5LZW8	GTEX-12WSM-2126-SM-5GCOC	GTEX-12ZZX-2826-SM-5BC6K	GTEX-12ZZY-2926-SM-5DUXO	GTEX-12ZZZ-3126-SM-5LZU6	GTEX-13112-2926-SM-5DUWT	GTEX-1313W-3026-SM-5LZUZ	GTEX-131XH-2926-SM-5LZU4	GTEX-131YS-3026-SM-5EGHY	GTEX-132Q8-2926-SM-5IFFP	GTEX-1399T-3126-SM-5IJFS	GTEX-139TS-3126-SM-5LZWX	GTEX-139TT-2626-SM-5LZUB	GTEX-139UC-3226-SM-5N9EZ	GTEX-13CF2-3026-SM-5IFFX	GTEX-13FHO-2926-SM-5L3ES	GTEX-13FHP-2926-SM-5IJG9	GTEX-13FXS-3026-SM-5LZYO	GTEX-13G51-3126-SM-5IJG7	GTEX-13JUV-3026-SM-5K7WX	GTEX-13JVG-3226-SM-5IJGJ	GTEX-13N2G-3126-SM-5IJGL	GTEX-13NYB-3226-SM-5J2ND	GTEX-13NZ8-3026-SM-5L3D4	GTEX-13O3O-3026-SM-5KM42	GTEX-13O3Q-3026-SM-5IJGD	GTEX-13OVH-2926-SM-5IJFH	GTEX-13OVJ-2726-SM-5IJG6	GTEX-13OVL-3026-SM-5IJF1	GTEX-13OW5-3126-SM-5MR3Y	GTEX-13OW6-2926-SM-5KM29	GTEX-13OW7-2926-SM-5MR3Z	GTEX-13OW8-2926-SM-5L3FV	GTEX-13PDP-2926-SM-5N9E8	GTEX-13PVQ-2926-SM-5L3HJ	GTEX-13QIC-3026-SM-5LU58	GTEX-13RTJ-3126-SM-5S2Q4	GTEX-13S7M-3026-SM-5S2QQ	GTEX-13VXU-3026-SM-5LU3K	GTEX-13X6I-2926-SM-5Q5C3	GTEX-13X6K-2826-SM-5O9DS	GTEX-144GL-2926-SM-5O99F	GTEX-145LS-3026-SM-5O99S	GTEX-145LU-2626-SM-5LU9Z	GTEX-145MG-3126-SM-5Q5D3	GTEX-145MH-2926-SM-5Q5D2	GTEX-145MI-3126-SM-5Q5CF	GTEX-147F4-3026-SM-5Q5BJ	GTEX-14A5I-2826-SM-5SIBF	GTEX-14ASI-2926-SM-5Q5DG	GTEX-14BIM-3126-SM-5Q5C7	GTEX-14BIN-3326-SM-5Q5E6	GTEX-14C5O-2926-SM-5RQI1	GTEX-14DAQ-3026-SM-5S2QZ	GTEX-14E7W-2926-SM-5S2R8	GTEX-NPJ7-2826-SM-2I3FU	GTEX-OHPN-2626-SM-2I5H1	GTEX-P44G-2526-SM-2I5EK	GTEX-P44H-2426-SM-2XCEJ	GTEX-PVOW-2626-SM-32PL8	GTEX-PWO3-1026-SM-2I5F2	GTEX-Q2AG-2826-SM-2HMJQ	GTEX-QDT8-3026-SM-32PKB	GTEX-QMR6-1326-SM-32PLB	GTEX-QVJO-1325-SM-2S1QX	GTEX-QVUS-2926-SM-3GIJB	GTEX-R55E-2526-SM-2TC6H	GTEX-R55F-1226-SM-2TF59	GTEX-RNOR-2226-SM-2TF5O	GTEX-RU72-2926-SM-2TF66	GTEX-S7SE-2526-SM-2XCDL	GTEX-T2IS-2926-SM-32QPO	GTEX-T5JC-2326-SM-32PMR	GTEX-UTHO-2926-SM-3P5Z9	GTEX-WHSE-2926-SM-3NMBG	GTEX-WL46-2826-SM-3LK81	GTEX-WVLH-2926-SM-3MJG5	GTEX-WWYW-3026-SM-3NB36	GTEX-WZTO-2826-SM-3NM8P	GTEX-X261-3126-SM-4PQZC	GTEX-X4EP-3026-SM-3P5YP	GTEX-X4XX-2926-SM-3NMB1	GTEX-XLM4-2926-SM-4AT59	GTEX-XMD1-2826-SM-4AT5F	GTEX-XOTO-2926-SM-4B65G	GTEX-Y111-2826-SM-4TT3O	GTEX-Y8DK-0726-SM-4TT3S	GTEX-YFC4-3026-SM-5IFJK	GTEX-YJ89-2926-SM-5P9IT	GTEX-Z93S-2826-SM-57WBL	GTEX-ZAB4-2926-SM-57WCV	GTEX-ZAJG-3026-SM-5HL92	GTEX-ZAK1-2926-SM-5HL9S	GTEX-ZDXO-2926-SM-4WKFM	GTEX-ZF28-2926-SM-4WKG1	GTEX-ZUA1-2926-SM-59HL3	GTEX-ZVT3-2926-SM-5GU6M	GTEX-ZYFD-2926-SM-5GID9	GTEX-ZYY3-3026-SM-5GIEJ	GTEX-ZZPT-2926-SM-5EQ5S	GTEX-1117F-3226-SM-5N9CT	GTEX-111FC-3126-SM-5GZZ2	GTEX-1128S-2726-SM-5H12C	GTEX-117XS-3026-SM-5N9CA	GTEX-117YW-2926-SM-5GIEQ	GTEX-1192X-3126-SM-5N9BY	GTEX-11DXW-1126-SM-5H12Q	GTEX-11DXY-3226-SM-5GIDE	GTEX-11EI6-3026-SM-5GZZO	GTEX-11EMC-3226-SM-5EGKW	GTEX-11GS4-3126-SM-5A5LH	GTEX-11GSO-2926-SM-5HL73	GTEX-11GSP-3226-SM-5986O	GTEX-11NUK-2926-SM-5A5MD	GTEX-11NV4-2126-SM-5N9DS	GTEX-11O72-2926-SM-5BC4V	GTEX-11OC5-0726-SM-5P9JK	GTEX-11OF3-2926-SM-5HL78	GTEX-11ONC-2926-SM-5P9JM	GTEX-11PRG-2926-SM-5987A	GTEX-11TTK-2926-SM-5PNYP	GTEX-11TUW-3126-SM-5GU4Y	GTEX-11WQK-3026-SM-5EQL6	GTEX-11ZUS-2926-SM-5FQSL	GTEX-12126-1026-SM-5P9JJ	GTEX-12696-2926-SM-5FQTG	GTEX-12WS9-2926-SM-5EGL8	GTEX-12WSA-2926-SM-5EQ4D	GTEX-12WSC-3026-SM-5GCNF	GTEX-12WSD-3126-SM-5HL7P	GTEX-12WSH-3026-SM-5CVNI	GTEX-12ZZW-2926-SM-5LZUP	GTEX-12ZZX-2926-SM-5GCOQ	GTEX-12ZZY-3026-SM-5GCOU	GTEX-12ZZZ-3026-SM-5BC67	GTEX-1313W-3126-SM-5LZUI	GTEX-131XW-3126-SM-5LZUC	GTEX-131YS-3126-SM-5KLYT	GTEX-132Q8-3026-SM-5PNVG	GTEX-1399T-3026-SM-5KLZC	GTEX-139T8-1026-SM-5J2MC	GTEX-139UC-3126-SM-5J1OY	GTEX-13FHO-3026-SM-5J1O9	GTEX-13FHP-3026-SM-5IJBS	GTEX-13FLW-1426-SM-5K7YE	GTEX-13FXS-3126-SM-5J2NN	GTEX-13G51-3026-SM-5IJB8	GTEX-13IVO-2926-SM-5L3CZ	GTEX-13JUV-2926-SM-5LZX7	GTEX-13JVG-3126-SM-5L3FH	GTEX-13NYB-3026-SM-5IJD7	GTEX-13NYC-2826-SM-5K7WR	GTEX-13NYS-3126-SM-5KLYV	GTEX-13O3O-3126-SM-5KM3H	GTEX-13O3Q-2926-SM-5KM45	GTEX-13OVH-3026-SM-5MR4N	GTEX-13OVJ-2826-SM-5L3GW	GTEX-13OW6-3026-SM-5J2MI	GTEX-13OW7-3026-SM-5L3GY	GTEX-13OW8-2826-SM-5L3GC	GTEX-13PL6-3126-SM-5LUAR	GTEX-13PVQ-3026-SM-5SI93	GTEX-13QIC-2926-SM-5J2NF	GTEX-13S7M-3126-SM-5RQJQ	GTEX-13SLX-3126-SM-5S2Q5	GTEX-13VXU-2926-SM-5LU5C	GTEX-13X6J-3026-SM-5Q5CU	GTEX-13X6K-2926-SM-5Q5D5	GTEX-1445S-3026-SM-5O9BR	GTEX-144FL-3026-SM-5O99C	GTEX-144GL-3026-SM-5Q5CW	GTEX-145LS-3126-SM-5Q5BY	GTEX-145MF-2726-SM-5O995	GTEX-145MG-3026-SM-5RQJA	GTEX-145MH-3026-SM-5Q5DZ	GTEX-147GR-3026-SM-5S2ML	GTEX-14A5I-2926-SM-5Q5CQ	GTEX-14ASI-3026-SM-5S2PN	GTEX-14BMV-3026-SM-5S2PQ	GTEX-NPJ7-2726-SM-2I3FT	GTEX-OHPN-2526-SM-2I5H3	GTEX-OXRN-2426-SM-2I5EQ	GTEX-P44G-2426-SM-2I5ER	GTEX-PVOW-2526-SM-2XCF7	GTEX-PWO3-0926-SM-2I5EY	GTEX-Q2AG-2926-SM-2HMJ3	GTEX-QDT8-2926-SM-32PKC	GTEX-QMR6-1426-SM-32PLA	GTEX-QVJO-1426-SM-2S1QY	GTEX-QVUS-2826-SM-3GADB	GTEX-RNOR-2326-SM-2TF4I	GTEX-RU72-3026-SM-5SI7Y	GTEX-T2IS-3026-SM-32QPM	GTEX-T5JC-2426-SM-3NMDB	GTEX-TSE9-3026-SM-3DB76	GTEX-UTHO-3026-SM-3GAFB	GTEX-WHSE-3026-SM-3P5ZH	GTEX-WL46-2926-SM-3LK82	GTEX-WVLH-3026-SM-3MJG9	GTEX-WWYW-3126-SM-3NB39	GTEX-WZTO-2926-SM-3NM9I	GTEX-X4XX-3026-SM-3NMB2	GTEX-X585-3026-SM-46MWF	GTEX-XLM4-3026-SM-4AT6L	GTEX-XMD1-2926-SM-4AT42	GTEX-XOTO-3026-SM-4B65M	GTEX-Y111-2726-SM-4TT3N	GTEX-Y8DK-0826-SM-4TT3T	GTEX-YFC4-3126-SM-5PNV6	GTEX-YJ89-3026-SM-5IFJI	GTEX-Z93S-2926-SM-57WB9	GTEX-ZAJG-3126-SM-5HL9J	GTEX-ZAK1-3026-SM-5S2MJ	GTEX-ZDXO-2126-SM-4WKFI	GTEX-ZE7O-3126-SM-5HL5X	GTEX-ZE9C-3026-SM-4WKHB	GTEX-ZF28-3026-SM-4WKHP	GTEX-ZUA1-3026-SM-59HJC	GTEX-ZVT3-3026-SM-5E43N	GTEX-ZYFD-3026-SM-5E44C	GTEX-ZYY3-3126-SM-5SI9L	GTEX-ZZPT-3026-SM-5GZXH	GTEX-11GSP-0011-R10a-SM-5NQ7J	GTEX-11H98-0011-R10b-SM-5NQ98	GTEX-11WQC-0011-R10a-SM-57WCT	GTEX-11WQK-0011-R10a-SM-5BC6R	GTEX-11ZUS-0011-R10b-SM-5BC79	GTEX-12126-0011-R10b-SM-5BC6T	GTEX-12WS9-0011-R10a-SM-57WBV	GTEX-12WSA-0011-R10b-SM-5P9ET	GTEX-12WSC-0011-R10a-SM-5GU57	GTEX-12WSD-0011-R10b-SM-5GU79	GTEX-12WSE-0011-R10b-SM-5P9JV	GTEX-12WSF-0011-R10a-SM-5LZVH	GTEX-12WSH-0011-R10a-SM-5LZUS	GTEX-12WSM-0011-R10a-SM-5DUWV	GTEX-12ZZW-0011-R10b-SM-5HL9X	GTEX-12ZZX-0011-R10b-SM-5DUWK	GTEX-12ZZY-0011-R10b-SM-5HL7W	GTEX-12ZZZ-0011-R10a-SM-5P9HC	GTEX-1313W-0011-R10b-SM-5DUXA	GTEX-131XH-0011-R10a-SM-5EGLJ	GTEX-131XW-0011-R10a-SM-5DUVA	GTEX-131YS-0011-R10b-SM-5EQ5N	GTEX-132Q8-0011-R10b-SM-5DUWZ	GTEX-139TS-0011-R10a-SM-5K7TU	GTEX-13CZV-0011-R10b-SM-5LZYD	GTEX-13FHO-0011-R10b-SM-5J2MM	GTEX-13FLV-0011-R10b-SM-5LZZ2	GTEX-13FLW-0011-R10b-SM-5LZZF	GTEX-13FTZ-0011-R10b-SM-5KLZS	GTEX-13FXS-0011-R10a-SM-5J2MA	GTEX-13G51-0011-R10b-SM-5LZYF	GTEX-13IVO-0011-R10a-SM-5LZY3	GTEX-13JUV-0011-R10b-SM-5LZXR	GTEX-13JVG-0011-R10b-SM-5KM2P	GTEX-13N1W-0011-R10b-SM-5MR4H	GTEX-13N2G-0011-R10a-SM-5MR34	GTEX-13NYB-0011-R10a-SM-5KM43	GTEX-13NYS-0011-R10a-SM-5MR4S	GTEX-13NZA-0011-R10b-SM-5KM54	GTEX-13O3O-0011-R10a-SM-5LUA9	GTEX-13O3Q-0011-R10b-SM-5KM39	GTEX-13OVJ-0011-R10b-SM-5L3HT	GTEX-13OVL-0011-R10a-SM-5L3GS	GTEX-13OW6-0011-R10a-SM-5L3HE	GTEX-13OW7-0011-R10a-SM-5L3H3	GTEX-13OW8-0011-R10a-SM-5L3H6	GTEX-13QIC-0011-R10a-SM-5O9C7	GTEX-13QJC-0011-R10a-SM-5SI63	GTEX-13RTJ-0011-R10b-SM-5O9CW	GTEX-13S7M-0011-R10b-SM-5PNZB	GTEX-13SLW-0011-R10a-SM-5S2UI	GTEX-13SLX-0011-R10a-SM-5P9HV	GTEX-13X6I-0011-R10a-SM-5PNWI	GTEX-13X6J-0011-R10b-SM-5PNWA	GTEX-13X6K-0011-R10a-SM-5P9JR	GTEX-1445S-0011-R10a-SM-5PNWB	GTEX-145LS-0011-R10a-SM-5PNUQ	GTEX-145LU-0011-R10a-SM-5PNWJ	GTEX-145MG-0011-R10a-SM-5PNWG	GTEX-145MH-0011-R10b-SM-5PNUK	GTEX-145MI-0011-R10a-SM-5PNZD	GTEX-14753-0011-R10b-SM-5S2WE	GTEX-1477Z-0011-R10b-SM-5S2RF	GTEX-147F4-0011-R10b-SM-5S2WC	GTEX-147GR-0011-R10b-SM-5S2UM	GTEX-14ASI-0011-R10b-SM-5S2VZ	GTEX-14BIL-0011-R10a-SM-5SI75	GTEX-14BIN-0011-R10a-SM-5S2UA	GTEX-N7MS-0011-R10A-SM-2HMJK	GTEX-N7MT-0011-R10A-SM-2I3E1	GTEX-NL3H-0011-R10A-SM-2I3E9	GTEX-NL4W-0011-R10A-SM-2I3DY	GTEX-NPJ7-0011-R10A-SM-2I3E5	GTEX-NPJ8-0011-R10A-SM-2YUMO	GTEX-OXRN-0011-R10A-SM-2I5GC	GTEX-OXRO-0011-R10A-SM-2I5EH	GTEX-P44G-0011-R10A-SM-2I3FF	GTEX-P44H-0011-R10A-SM-2XCEK	GTEX-Q2AG-0011-R10A-SM-2HMLA	GTEX-QDT8-0011-R10A-SM-32PKG	GTEX-QMR6-0011-R10A-SM-32PKO	GTEX-QVJO-0011-R10A-SM-2S1QJ	GTEX-QVUS-0011-R10A-SM-3GIK3	GTEX-RU72-0011-R10A-SM-2TF6D	GTEX-RVPU-0011-R10A-SM-2XCAH	GTEX-S7SE-0011-R10A-SM-2XCDF	GTEX-T5JC-0011-R10A-SM-32PM2	GTEX-UTHO-0011-R10A-SM-3GIJQ	GTEX-WL46-0011-R10A-SM-3MJFQ	GTEX-WVLH-0011-R10A-SM-3MJFM	GTEX-WWYW-0011-R10A-SM-3NB35	GTEX-WZTO-0011-R10B-SM-4E3KB	GTEX-X261-0011-R10B-SM-4E3JT	GTEX-X4EP-0011-R10B-SM-4QASJ	GTEX-X4XX-0011-R10B-SM-46MWO	GTEX-X4XY-0011-R10B-SM-46MWS	GTEX-X585-0011-R10A-SM-46MUY	GTEX-XLM4-0011-R10A-SM-4AT5P	GTEX-XMD1-0011-R10A-SM-4AT4A	GTEX-Y8DK-0011-R10A-SM-4SOK1	GTEX-YFC4-0011-R10a-SM-4SOK5	GTEX-YJ89-0011-R10a-SM-4SOK9	GTEX-Z93S-0011-R10a-SM-4RGNM	GTEX-ZAB4-0011-R10a-SM-4SOKH	GTEX-ZDXO-0011-R10a-SM-4WWD8	GTEX-ZE7O-0011-R10a-SM-57WAZ	GTEX-ZF28-0011-R10a-SM-4WWEH	GTEX-ZUA1-0011-R10a-SM-51MT6	GTEX-ZV68-0011-R10a-SM-51MT7	GTEX-ZVT3-0011-R10b-SM-57WB6	GTEX-ZVZQ-0011-R10b-SM-51MRT	GTEX-ZXG5-0011-R10a-SM-57WDD	GTEX-11GSO-0011-R1b-SM-57WD3	GTEX-11ONC-0011-R1a-SM-57WD4	GTEX-11UD1-0011-R1b-SM-5BC7D	GTEX-11ZTS-0011-R1a-SM-5BC71	GTEX-11ZVC-0011-R1b-SM-5BC6M	GTEX-1212Z-0011-R1b-SM-5BC72	GTEX-12WSB-0011-R1b-SM-5P9EY	GTEX-12WSD-0011-R1b-SM-5LZVY	GTEX-12WSE-0011-R1b-SM-5GU4V	GTEX-12WSF-0011-R1a-SM-5DUVI	GTEX-12WSH-0011-R1a-SM-5GU5V	GTEX-12WSM-0011-R1a-SM-5LZW6	GTEX-12ZZX-0011-R1a-SM-5EQ6B	GTEX-13112-0011-R1b-SM-5HL7K	GTEX-1313W-0011-R1b-SM-5EQ4A	GTEX-131XH-0011-R1a-SM-5DUWA	GTEX-131YS-0011-R1a-SM-5DUXC	GTEX-132Q8-0011-R1a-SM-5EGLK	GTEX-1399T-0011-R1b-SM-5DUWN	GTEX-139T8-0011-R1a-SM-5HL75	GTEX-139TT-0011-R1a-SM-5LZVD	GTEX-13CF2-0011-R1a-SM-5LZY1	GTEX-13FHO-0011-R1b-SM-5KLZG	GTEX-13FHP-0011-R1b-SM-5K7XL	GTEX-13FLW-0011-R1b-SM-5LZX2	GTEX-13FTY-0011-R1a-SM-5LZXE	GTEX-13FXS-0011-R1a-SM-5K7U6	GTEX-13G51-0011-R1a-SM-5LZYR	GTEX-13JUV-0011-R1a-SM-5LZY4	GTEX-13JVG-0011-R1a-SM-5KM32	GTEX-13N1W-0011-R1b-SM-5MR4T	GTEX-13N2G-0011-R1b-SM-5MR3G	GTEX-13NYB-0011-R1b-SM-5KM4F	GTEX-13NYS-0011-R1b-SM-5MR55	GTEX-13NZ8-0011-R1b-SM-5KM3V	GTEX-13NZA-0011-R1b-SM-5LUAF	GTEX-13O3O-0011-R1b-SM-5KM2K	GTEX-13O3Q-0011-R1b-SM-5KM3L	GTEX-13OVJ-0011-R1b-SM-5L3I6	GTEX-13OVL-0011-R1a-SM-5L3H5	GTEX-13OW5-0011-R1b-SM-5L3GE	GTEX-13OW6-0011-R1a-SM-5L3HQ	GTEX-13OW7-0011-R1b-SM-5L3HF	GTEX-13OW8-0011-R1a-SM-5L3HI	GTEX-13PDP-0011-R1a-SM-5PNX5	GTEX-13QIC-0011-R1a-SM-5O9CJ	GTEX-13QJC-0011-R1b-SM-5S2UU	GTEX-13RTJ-0011-R1a-SM-5O9D9	GTEX-13RTL-0011-R1a-SM-5PNZ8	GTEX-13S7M-0011-R1b-SM-5PNZE	GTEX-13SLW-0011-R1a-SM-5S2W7	GTEX-13X6I-0011-R1b-SM-5PNZC	GTEX-144GL-0011-R1a-SM-5PNZ5	GTEX-144GO-0011-R1a-SM-5PNWO	GTEX-145LS-0011-R1b-SM-5PNUP	GTEX-145LU-0011-R1a-SM-5Q5CE	GTEX-145MH-0011-R1b-SM-5PNWY	GTEX-14ASI-0011-R1b-SM-5S2TY	GTEX-N7MS-0011-R1a-SM-2HMJG	GTEX-N7MT-0011-R1a-SM-5SI7S	GTEX-NL3H-0011-R1a-SM-48TDJ	GTEX-NPJ7-0011-R1a-SM-3GACT	GTEX-OHPN-0011-R1A-SM-2I5GB	GTEX-P44G-0011-R1A-SM-2I3FE	GTEX-P44H-0011-R1A-SM-3NM8J	GTEX-PVOW-0011-R1A-SM-32PL6	GTEX-PWO3-0011-R1A-SM-2I5EW	GTEX-Q2AG-0011-R1A-SM-2HMJI	GTEX-QDT8-0011-R1A-SM-32PKS	GTEX-QMR6-0011-R1A-SM-32PKW	GTEX-QVJO-0011-R1A-SM-2S1QI	GTEX-QVUS-0011-R1A-SM-3GAD2	GTEX-R55E-0011-R1A-SM-2TC6N	GTEX-RVPU-0011-R1A-SM-2XCAI	GTEX-S7SE-0011-R1A-SM-2XCDE	GTEX-T5JC-0011-R1A-SM-32PM6	GTEX-TSE9-0011-R1A-SM-3DB7E	GTEX-UTHO-0011-R1A-SM-3GIJO	GTEX-WHSE-0011-R1A-SM-3P5ZK	GTEX-WL46-0011-R1A-SM-3LK6M	GTEX-WVLH-0011-R1A-SM-4MVOK	GTEX-WWYW-0011-R1A-SM-3TW8G	GTEX-WZTO-0011-R1B-SM-3NMAR	GTEX-X4EP-0011-R1A-SM-3P624	GTEX-X4XX-0011-R1B-SM-3P622	GTEX-X585-0011-R1B-SM-46MVE	GTEX-XMD1-0011-R1A-SM-4AT4C	GTEX-XOTO-0011-R1B-SM-4B65C	GTEX-Y8DK-0011-R1A-SM-4RGLO	GTEX-YFC4-0011-R1a-SM-4V6EH	GTEX-YJ89-0011-R1a-SM-4RGLS	GTEX-ZAB4-0011-R1a-SM-4RGNO	GTEX-ZDXO-0011-R1a-SM-4WKF4	GTEX-ZE7O-0011-R1a-SM-57WDM	GTEX-ZF28-0011-R1a-SM-4WWD1	GTEX-ZUA1-0011-R1a-SM-4YCE2	GTEX-ZVZQ-0011-R1a-SM-57WBU	GTEX-11GSP-0011-R8b-SM-5NQ79	GTEX-11H98-0011-R8a-SM-5NQ8V	GTEX-11OF3-0011-R8b-SM-57WCS	GTEX-11ONC-0011-R8b-SM-5NQ87	GTEX-11WQC-0011-R8b-SM-57WCH	GTEX-11WQK-0011-R8a-SM-5BC7C	GTEX-11ZTS-0011-R8a-SM-57WDI	GTEX-11ZUS-0011-R8a-SM-5BC73	GTEX-12WSA-0011-R8a-SM-5P9EX	GTEX-12WSM-0011-R8a-SM-5DUWJ	GTEX-12ZZX-0011-R8a-SM-5DUW8	GTEX-1313W-0011-R8a-SM-5DUVM	GTEX-131XH-0011-R8a-SM-5EGLL	GTEX-131XW-0011-R8a-SM-5DUWY	GTEX-132Q8-0011-R8b-SM-5DUWX	GTEX-1399T-0011-R8b-SM-5IJD8	GTEX-139TS-0011-R8a-SM-5J1NP	GTEX-139UC-0011-R8b-SM-5IJCL	GTEX-13CF2-0011-R8b-SM-5IJCX	GTEX-13CIG-0011-R8b-SM-5LZX5	GTEX-13FLV-0011-R8a-SM-5LZZE	GTEX-13FLW-0011-R8b-SM-5J1MZ	GTEX-13FXS-0011-R8a-SM-5J1MN	GTEX-13G51-0011-R8b-SM-5LZZ4	GTEX-13IVO-0011-R8a-SM-5L3DY	GTEX-13JVG-0011-R8a-SM-5KM3E	GTEX-13N1W-0011-R8a-SM-5MR56	GTEX-13NYB-0011-R8a-SM-5KM4R	GTEX-13NYS-0011-R8a-SM-5MR5H	GTEX-13NZ8-0011-R8b-SM-5KM48	GTEX-13NZA-0011-R8b-SM-5KM2Q	GTEX-13O3O-0011-R8b-SM-5LUAL	GTEX-13O3Q-0011-R8b-SM-5KM2J	GTEX-13OVH-0011-R8b-SM-5MR35	GTEX-13OVJ-0011-R8b-SM-5L3FS	GTEX-13OVL-0011-R8a-SM-5L3HH	GTEX-13OW5-0011-R8a-SM-5L3GQ	GTEX-13OW6-0011-R8a-SM-5L3GF	GTEX-13OW7-0011-R8b-SM-5L3HR	GTEX-13OW8-0011-R8a-SM-5L3G5	GTEX-13PDP-0011-R8b-SM-5O9CS	GTEX-13QIC-0011-R8b-SM-5O9CV	GTEX-13QJC-0011-R8b-SM-5S2U6	GTEX-13RTJ-0011-R8b-SM-5O9DL	GTEX-13SLW-0011-R8b-SM-5SI64	GTEX-13SLX-0011-R8b-SM-5PNWZ	GTEX-13X6I-0011-R8a-SM-5PNZF	GTEX-13X6J-0011-R8b-SM-5PNUA	GTEX-13X6K-0011-R8b-SM-5PNZ4	GTEX-1445S-0011-R8a-SM-5PNWX	GTEX-144GL-0011-R8a-SM-5Q5B1	GTEX-145LS-0011-R8b-SM-5PNXA	GTEX-145LU-0011-R8b-SM-5PNZG	GTEX-145MH-0011-R8a-SM-5PNUL	GTEX-145MI-0011-R8b-SM-5PNZ9	GTEX-14753-0011-R8b-SM-5S2U1	GTEX-147F4-0011-R8b-SM-5S2UN	GTEX-14ASI-0011-R8b-SM-5S2UB	GTEX-N7MS-0011-R8a-SM-2YUMK	GTEX-N7MT-0011-R8a-SM-2I5GU	GTEX-NL3H-0011-R8a-SM-5S2VF	GTEX-NL4W-0011-R8a-SM-2I3G4	GTEX-NPJ7-0011-R8a-SM-2I3G2	GTEX-NPJ8-0011-R8a-SM-2HMLG	GTEX-P44H-0011-R8A-SM-2XCEL	GTEX-PWO3-0011-R8A-SM-2I5GD	GTEX-Q2AG-0011-R8A-SM-2HMK5	GTEX-QDT8-0011-R8A-SM-32PKE	GTEX-QMR6-0011-R8A-SM-32PKJ	GTEX-QVJO-0011-R8A-SM-447C7	GTEX-QVUS-0011-R8A-SM-3GAD7	GTEX-R55E-0011-R8A-SM-2TC66	GTEX-R55F-0011-R8A-SM-2TF4F	GTEX-RU72-0011-R8A-SM-2TF61	GTEX-S7SE-0011-R8A-SM-2XCDG	GTEX-T5JC-0011-R8A-SM-32PLM	GTEX-T6MN-0011-R8A-SM-32QP3	GTEX-TSE9-0011-R8A-SM-3DB7R	GTEX-WHSE-0011-R8A-SM-3P5Z1	GTEX-WVLH-0011-R8A-SM-3MJFC	GTEX-WWYW-0011-R8A-SM-3NB3S	GTEX-WZTO-0011-R8A-SM-4E3II	GTEX-X261-0011-R8A-SM-4E3I5	GTEX-X4EP-0011-R8B-SM-4QASL	GTEX-X4XX-0011-R8B-SM-46MWM	GTEX-X4XY-0011-R8A-SM-46MVC	GTEX-X585-0011-R8A-SM-46MUX	GTEX-XLM4-0011-R8A-SM-4AT44	GTEX-XMD1-0011-R8A-SM-4AT48	GTEX-XOTO-0011-R8A-SM-4B65J	GTEX-YFC4-0011-R8a-SM-4SOK3	GTEX-YJ89-0011-R8b-SM-4SOK8	GTEX-Z93S-0011-R8a-SM-4RGNL	GTEX-ZAB4-0011-R8b-SM-4SOKF	GTEX-ZDXO-0011-R8a-SM-4WWD7	GTEX-ZF28-0011-R8a-SM-4WWFW	GTEX-ZUA1-0011-R8b-SM-51MST	GTEX-ZVT3-0011-R8b-SM-57WDJ	GTEX-ZVZQ-0011-R8a-SM-51MR5	GTEX-ZXG5-0011-R8a-SM-57WD1	GTEX-11GSP-0011-R6b-SM-57WBQ	GTEX-11NV4-0011-R6a-SM-57WD5	GTEX-11OF3-0011-R6b-SM-57WBG	GTEX-11WQC-0011-R6a-SM-5BC77	GTEX-12584-0011-R6a-SM-5NQ7C	GTEX-12WS9-0011-R6a-SM-5P9EW	GTEX-12WSB-0011-R6b-SM-5GU6J	GTEX-12WSC-0011-R6b-SM-5LU99	GTEX-12WSD-0011-R6b-SM-5P9JU	GTEX-12WSE-0011-R6b-SM-5LZV5	GTEX-12WSF-0011-R6b-SM-5HL8W	GTEX-12WSH-0011-R6b-SM-5P9F4	GTEX-12WSM-0011-R6b-SM-5EQ6N	GTEX-12ZZW-0011-R6a-SM-5DUVZ	GTEX-12ZZX-0011-R6a-SM-5HL8L	GTEX-12ZZY-0011-R6b-SM-5EGLA	GTEX-12ZZZ-0011-R6b-SM-5EQ5B	GTEX-13112-0011-R6b-SM-5DUVK	GTEX-1313W-0011-R6a-SM-5K7XO	GTEX-131XH-0011-R6a-SM-5KM2G	GTEX-131XW-0011-R6b-SM-5K7XY	GTEX-1399T-0011-R6b-SM-5K7YL	GTEX-139TS-0011-R6a-SM-5J2OB	GTEX-139TT-0011-R6b-SM-5J2ON	GTEX-139UC-0011-R6b-SM-5K7Z1	GTEX-13FHO-0011-R6b-SM-5LZX1	GTEX-13FHP-0011-R6b-SM-5LZY6	GTEX-13FLV-0011-R6a-SM-5KLZ4	GTEX-13FLW-0011-R6b-SM-5L3EN	GTEX-13FXS-0011-R6b-SM-5L3F7	GTEX-13G51-0011-R6b-SM-5LZX4	GTEX-13IVO-0011-R6b-SM-5K7X9	GTEX-13JUV-0011-R6b-SM-5LZYG	GTEX-13JVG-0011-R6a-SM-5MR3E	GTEX-13N1W-0011-R6a-SM-5MR43	GTEX-13N2G-0011-R6b-SM-5MR3P	GTEX-13NYB-0011-R6b-SM-5MR51	GTEX-13NYS-0011-R6b-SM-5MR3R	GTEX-13O3O-0011-R6b-SM-5P9GY	GTEX-13O3Q-0011-R6a-SM-5KM2V	GTEX-13OVH-0011-R6b-SM-5LUAX	GTEX-13OVJ-0011-R6b-SM-5L3GH	GTEX-13OVL-0011-R6a-SM-5L3G4	GTEX-13OW5-0011-R6b-SM-5O9BW	GTEX-13OW6-0011-R6b-SM-5L3GR	GTEX-13OW8-0011-R6b-SM-5L3I3	GTEX-13PDP-0011-R6b-SM-5O9D5	GTEX-13PL6-0011-R6a-SM-5O9C5	GTEX-13QJC-0011-R6a-SM-5S2VI	GTEX-13RTJ-0011-R6a-SM-5SI74	GTEX-13S7M-0011-R6b-SM-5O9D8	GTEX-13SLW-0011-R6a-SM-5O9BH	GTEX-13SLX-0011-R6a-SM-5PNX4	GTEX-13VXU-0011-R6a-SM-5SI71	GTEX-13X6J-0011-R6a-SM-5PNUB	GTEX-13X6K-0011-R6a-SM-5P9K6	GTEX-1445S-0011-R6b-SM-5PNUF	GTEX-144GL-0011-R6a-SM-5P9HW	GTEX-144GO-0011-R6b-SM-5S2V7	GTEX-145LS-0011-R6b-SM-5PNWL	GTEX-145LU-0011-R6a-SM-5S2V6	GTEX-145MH-0011-R6a-SM-5PNZ7	GTEX-145MI-0011-R6a-SM-5PNZA	GTEX-14753-0011-R6b-SM-5S2UD	GTEX-147F4-0011-R6b-SM-5S2UP	GTEX-147GR-0011-R6b-SM-5S2RO	GTEX-14ABY-0011-R6a-SM-5PNWR	GTEX-14ASI-0011-R6a-SM-5S2UZ	GTEX-14BIM-0011-R6b-SM-5S2VB	GTEX-14BIN-0011-R6a-SM-5S2RH	GTEX-N7MS-0011-R6a-SM-2HMJ4	GTEX-N7MT-0011-R6a-SM-2I3G3	GTEX-NL3H-0011-R6a-SM-2I3G8	GTEX-NL4W-0011-R6a-SM-2I3GA	GTEX-NPJ7-0011-R6a-SM-2I3G7	GTEX-NPJ8-0011-R6a-SM-2HMKB	GTEX-OHPN-0011-R6A-SM-2I5FH	GTEX-P44G-0011-R6A-SM-2XCD3	GTEX-P44H-0011-R6A-SM-2XCF3	GTEX-PWO3-0011-R6A-SM-2I5F3	GTEX-Q2AG-0011-R6A-SM-2HML7	GTEX-QDT8-0011-R6A-SM-32PKI	GTEX-QMR6-0011-R6A-SM-32PKP	GTEX-QVJO-0011-R6A-SM-2S1QN	GTEX-QVUS-0011-R6A-SM-3GACX	GTEX-R55E-0011-R6A-SM-2TC5T	GTEX-R55F-0011-R6A-SM-2TF4L	GTEX-RU72-0011-R6A-SM-2TF71	GTEX-RVPU-0011-R6A-SM-2XCAC	GTEX-S7PM-0011-R6A-SM-3NM8F	GTEX-S7SE-0011-R6A-SM-2XCD9	GTEX-T2IS-0011-R6A-SM-32QP2	GTEX-T5JC-0011-R6A-SM-5SI89	GTEX-UTHO-0011-R6A-SM-3GIJW	GTEX-WHSE-0011-R6A-SM-3P5ZP	GTEX-WL46-0011-R6A-SM-3LK6X	GTEX-WVLH-0011-R6A-SM-3MJFZ	GTEX-WWYW-0011-R6A-SM-3NB3G	GTEX-WZTO-0011-R6B-SM-4E3J6	GTEX-X261-0011-R6B-SM-4E3J8	GTEX-X4EP-0011-R6A-SM-3P629	GTEX-X4XX-0011-R6B-SM-46MWP	GTEX-X4XY-0011-R6B-SM-46MVB	GTEX-X585-0011-R6A-SM-46MVJ	GTEX-XLM4-0011-R6A-SM-4AT4B	GTEX-XMD1-0011-R6A-SM-4AT5K	GTEX-XOTO-0011-R6B-SM-4B65X	GTEX-Y8DK-0011-R6A-SM-4V6EG	GTEX-YFC4-0011-R6b-SM-4V6E1	GTEX-YJ89-0011-R6a-SM-4V6GN	GTEX-Z93S-0011-R6b-SM-4RGNJ	GTEX-ZAB4-0011-R6a-SM-4SOKD	GTEX-ZDXO-0011-R6a-SM-4WWCT	GTEX-ZE7O-0011-R6a-SM-57WCI	GTEX-ZE9C-0011-R6a-SM-4WWCW	GTEX-ZF28-0011-R6a-SM-4WKHI	GTEX-ZUA1-0011-R6b-SM-4YCDD	GTEX-ZV68-0011-R6a-SM-51MSR	GTEX-ZVT3-0011-R6a-SM-51MSU	GTEX-ZVZQ-0011-R6b-SM-57WAY	GTEX-ZXG5-0011-R6a-SM-57WBZ	GTEX-11GSP-0011-R7b-SM-57WC3	GTEX-11NV4-0011-R7a-SM-57WDH	GTEX-11OF3-0011-R7a-SM-57WCG	GTEX-11WQC-0011-R7b-SM-5BC7A	GTEX-12WSA-0011-R7b-SM-5GU5U	GTEX-12WSB-0011-R7b-SM-5GU6V	GTEX-12WSC-0011-R7b-SM-5LU9L	GTEX-12WSD-0011-R7b-SM-5PNWE	GTEX-12WSE-0011-R7a-SM-5PNWF	GTEX-12WSF-0011-R7b-SM-5HL99	GTEX-12WSI-0011-R7b-SM-5GU78	GTEX-12WSM-0011-R7b-SM-5EGLD	GTEX-12ZZW-0011-R7a-SM-5DUWC	GTEX-12ZZX-0011-R7b-SM-5DUVV	GTEX-12ZZY-0011-R7a-SM-5EGLB	GTEX-12ZZZ-0011-R7b-SM-5EGLE	GTEX-13112-0011-R7b-SM-5DUVW	GTEX-1313W-0011-R7b-SM-5DUWL	GTEX-131YS-0011-R7a-SM-5IJDA	GTEX-132Q8-0011-R7b-SM-5N9F1	GTEX-139TS-0011-R7a-SM-5K7X7	GTEX-139TT-0011-R7b-SM-5J2MN	GTEX-139UC-0011-R7a-SM-5IJCV	GTEX-13CF2-0011-R7b-SM-5K7UV	GTEX-13CZV-0011-R7b-SM-5LZXH	GTEX-13FHO-0011-R7b-SM-5LZXD	GTEX-13FHP-0011-R7b-SM-5LZYI	GTEX-13FLV-0011-R7b-SM-5K7WW	GTEX-13FLW-0011-R7b-SM-5L3EZ	GTEX-13FXS-0011-R7a-SM-5L3FC	GTEX-13G51-0011-R7b-SM-5LZXG	GTEX-13JUV-0011-R7b-SM-5LZZG	GTEX-13JVG-0011-R7b-SM-5MR3Q	GTEX-13N1W-0011-R7b-SM-5MR4F	GTEX-13N2G-0011-R7a-SM-5MR42	GTEX-13NYB-0011-R7a-SM-5MR5D	GTEX-13O3O-0011-R7b-SM-5P9GZ	GTEX-13O3Q-0011-R7a-SM-5KM38	GTEX-13OVJ-0011-R7a-SM-5L3G1	GTEX-13OVL-0011-R7a-SM-5P9GW	GTEX-13OW5-0011-R7a-SM-5O9C9	GTEX-13OW6-0011-R7b-SM-5L3H4	GTEX-13OW8-0011-R7a-SM-5L3FP	GTEX-13PVQ-0011-R7a-SM-5L3G3	GTEX-13QJC-0011-R7b-SM-5PNUM	GTEX-13RTJ-0011-R7b-SM-5P9JS	GTEX-13S7M-0011-R7a-SM-5O9DK	GTEX-13VXU-0011-R7b-SM-5SI72	GTEX-13X6I-0011-R7b-SM-5PNWP	GTEX-13X6J-0011-R7b-SM-5PNUC	GTEX-13X6K-0011-R7b-SM-5P9K7	GTEX-1445S-0011-R7b-SM-5PNUG	GTEX-144GL-0011-R7b-SM-5P9HX	GTEX-144GO-0011-R7b-SM-5S2TT	GTEX-145LS-0011-R7a-SM-5PNWM	GTEX-145MG-0011-R7b-SM-5P9JY	GTEX-145MH-0011-R7a-SM-5PNWH	GTEX-145MI-0011-R7b-SM-5Q5AZ	GTEX-147GR-0011-R7a-SM-5S2RP	GTEX-14ABY-0011-R7b-SM-5PNWS	GTEX-14BIN-0011-R7b-SM-5S2RI	GTEX-N7MS-0011-R7a-SM-2HMKN	GTEX-N7MT-0011-R7a-SM-2I3FZ	GTEX-NL3H-0011-R7a-SM-2I3G5	GTEX-NPJ8-0011-R7a-SM-2HMJV	GTEX-OHPN-0011-R7A-SM-2I5FI	GTEX-P44G-0011-R7A-SM-2I3F9	GTEX-Q2AG-0011-R7A-SM-2HMJP	GTEX-QDT8-0011-R7A-SM-32PKF	GTEX-QMR6-0011-R7A-SM-32PKL	GTEX-QVJO-0011-R7A-SM-2S1QO	GTEX-R55E-0011-R7A-SM-2TC5Z	GTEX-RNOR-0011-R7A-SM-2TF4V	GTEX-RU72-0011-R7A-SM-2TF5U	GTEX-RVPU-0011-R7A-SM-2XCAB	GTEX-S7SE-0011-R7A-SM-2XCDI	GTEX-T5JC-0011-R7A-SM-32PME	GTEX-WHSE-0011-R7A-SM-3P5YZ	GTEX-WL46-0011-R7A-SM-3LK7X	GTEX-WVLH-0011-R7A-SM-3MJFB	GTEX-WWYW-0011-R7A-SM-3NB3H	GTEX-WZTO-0011-R7B-SM-4E3IS	GTEX-X261-0011-R7A-SM-4E3JJ	GTEX-X4EP-0011-R7B-SM-4PQZW	GTEX-X4XX-0011-R7A-SM-46MWR	GTEX-XLM4-0011-R7A-SM-4AT5L	GTEX-XOTO-0011-R7B-SM-4B64R	GTEX-Y8DK-0011-R7A-SM-4SOJZ	GTEX-YFC4-0011-R7b-SM-4V6E2	GTEX-YJ89-0011-R7a-SM-4V6GO	GTEX-Z93S-0011-R7b-SM-4RGNK	GTEX-ZAB4-0011-R7a-SM-4SOKE	GTEX-ZDXO-0011-R7a-SM-4WWCU	GTEX-ZE7O-0011-R7a-SM-57WCU	GTEX-ZE9C-0011-R7a-SM-4WWCX	GTEX-ZF28-0011-R7a-SM-4WKF5	GTEX-ZUA1-0011-R7b-SM-4YCDP	GTEX-ZV68-0011-R7a-SM-51MT4	GTEX-ZVT3-0011-R7a-SM-57WCO	GTEX-ZVZQ-0011-R7b-SM-57WBB	GTEX-ZXG5-0011-R7b-SM-57WCC	GTEX-11GSP-0011-R9b-SM-5NQ77	GTEX-11ONC-0011-R9b-SM-5NQ8J	GTEX-11WQK-0011-R9b-SM-5BC6N	GTEX-11ZUS-0011-R9b-SM-5BC76	GTEX-11ZVC-0011-R9a-SM-57WC5	GTEX-12126-0011-R9b-SM-5BC6P	GTEX-12WSC-0011-R9a-SM-5GU4U	GTEX-12WSD-0011-R9a-SM-5GU6W	GTEX-12WSH-0011-R9b-SM-5LZUG	GTEX-131XW-0011-R9a-SM-5N9EO	GTEX-131YS-0011-R9b-SM-5EQLY	GTEX-139T4-0011-R9b-SM-5HL6S	GTEX-139UC-0011-R9a-SM-5K7W7	GTEX-139UW-0011-R9b-SM-5LZYT	GTEX-13CIG-0011-R9a-SM-5K7VU	GTEX-13CZV-0011-R9a-SM-5LZXT	GTEX-13FLV-0011-R9b-SM-5L3DA	GTEX-13FTY-0011-R9b-SM-5KM2U	GTEX-13FXS-0011-R9a-SM-5K7UI	GTEX-13JUV-0011-R9a-SM-5LZX3	GTEX-13N1W-0011-R9b-SM-5MR4R	GTEX-13N2G-0011-R9b-SM-5MR4E	GTEX-13NYB-0011-R9b-SM-5MR5P	GTEX-13NYS-0011-R9b-SM-5MR44	GTEX-13NZA-0011-R9b-SM-5MR5I	GTEX-13O1R-0011-R9b-SM-5KM33	GTEX-13OVJ-0011-R9b-SM-5L3GD	GTEX-13OVL-0011-R9a-SM-5P9GX	GTEX-13OW5-0011-R9b-SM-5O9CL	GTEX-13PL6-0011-R9b-SM-5O9CH	GTEX-13PLJ-0011-R9b-SM-5O9DV	GTEX-13PVQ-0011-R9b-SM-5LU3B	GTEX-13QJC-0011-R9b-SM-5PNX3	GTEX-13RTJ-0011-R9a-SM-5Q5AY	GTEX-13RTL-0011-R9a-SM-5Q5BR	GTEX-13S7M-0011-R9a-SM-5O9DW	GTEX-13SLW-0011-R9a-SM-5O9BT	GTEX-13SLX-0011-R9b-SM-5SI6X	GTEX-13VXU-0011-R9b-SM-5SI73	GTEX-13X6I-0011-R9b-SM-5PNZJ	GTEX-145LU-0011-R9b-SM-5SI66	GTEX-147GR-0011-R9a-SM-5S2UY	GTEX-148VJ-0011-R9b-SM-5SI77	GTEX-14ABY-0011-R9a-SM-5PNZK	GTEX-14BIL-0011-R9a-SM-5SI7A	GTEX-14BIN-0011-R9a-SM-5SI76	GTEX-NL4W-0011-R9a-SM-2I3G1	GTEX-NPJ7-0011-R9a-SM-2TC5R	GTEX-NPJ8-0011-R9a-SM-2YUN5	GTEX-Q2AG-0011-R9A-SM-2HMJ6	GTEX-QVJO-0011-R9A-SM-2S1QH	GTEX-QVUS-0011-R9A-SM-3GIJA	GTEX-R55E-0011-R9A-SM-2TC6C	GTEX-RNOR-0011-R9A-SM-2TF52	GTEX-RU72-0011-R9A-SM-2TF67	GTEX-RVPU-0011-R9A-SM-3NM8E	GTEX-T5JC-0011-R9A-SM-32PLV	GTEX-T6MN-0011-R9A-SM-32QOZ	GTEX-TSE9-0011-R9A-SM-3DB7Q	GTEX-WL46-0011-R9A-SM-3MJFP	GTEX-X4EP-0011-R9B-SM-4QASI	GTEX-XLM4-0011-R9A-SM-4AT45	GTEX-XMD1-0011-R9A-SM-4AT49	GTEX-XOTO-0011-R9A-SM-4GICI	GTEX-YFC4-0011-R9a-SM-4SOK4	GTEX-YJ89-0011-R9a-SM-4SOK7	GTEX-ZAB4-0011-R9a-SM-4SOKG	GTEX-ZE9C-0011-R9a-SM-4WWCY	GTEX-ZF28-0011-R9a-SM-4WWDY	GTEX-ZVZQ-0011-R9a-SM-51MRH	GTEX-11GSO-0011-R2a-SM-57WDF	GTEX-11UD1-0011-R2b-SM-5BC6O	GTEX-11ZTS-0011-R2b-SM-5BC75	GTEX-12WS9-0011-R2a-SM-5CVNE	GTEX-12WSA-0011-R2a-SM-57WDK	GTEX-12WSD-0011-R2a-SM-5LZWB	GTEX-12WSF-0011-R2a-SM-5DUVU	GTEX-12WSH-0011-R2a-SM-5GU68	GTEX-12ZZX-0011-R2a-SM-5EGLG	GTEX-1313W-0011-R2a-SM-5EGLF	GTEX-131XH-0011-R2b-SM-5DUVY	GTEX-132Q8-0011-R2b-SM-5EQ5Z	GTEX-1399T-0011-R2b-SM-5DUXM	GTEX-139TS-0011-R2b-SM-5J1MX	GTEX-13CF2-0011-R2a-SM-5L3DC	GTEX-13FXS-0011-R2b-SM-5K7XX	GTEX-13G51-0011-R2b-SM-5LZXS	GTEX-13N2G-0011-R2a-SM-5MR4Q	GTEX-13NYB-0011-R2a-SM-5MR3C	GTEX-13NYS-0011-R2b-SM-5MR4G	GTEX-13O3O-0011-R2b-SM-5P9H1	GTEX-13O3Q-0011-R2b-SM-5KM3K	GTEX-13OVJ-0011-R2b-SM-5L3GP	GTEX-13OW6-0011-R2a-SM-5L3HG	GTEX-13OW8-0011-R2a-SM-5L3G2	GTEX-13QJC-0011-R2b-SM-5PNUN	GTEX-13RTJ-0011-R2a-SM-5PNW9	GTEX-13SLW-0011-R2b-SM-5O9C6	GTEX-13SLX-0011-R2b-SM-5S2VP	GTEX-13X6I-0011-R2b-SM-5PNWQ	GTEX-13X6K-0011-R2b-SM-5P9K3	GTEX-1445S-0011-R2b-SM-5PNUH	GTEX-145LS-0011-R2a-SM-5PNZI	GTEX-147GR-0011-R2b-SM-5S2RQ	GTEX-14BIN-0011-R2a-SM-5S2RJ	GTEX-N7MS-0011-R2a-SM-2HML6	GTEX-N7MT-0011-R2a-SM-2I3GI	GTEX-NL3H-0011-R2a-SM-2I3GG	GTEX-NL4W-0011-R2a-SM-2I5GV	GTEX-NPJ7-0011-R2a-SM-2I3GF	GTEX-NPJ8-0011-R2a-SM-2TC6M	GTEX-OHPN-0011-R2A-SM-2I5FB	GTEX-OXRO-0011-R2A-SM-3NB1W	GTEX-P44G-0011-R2A-SM-2XCD2	GTEX-PWO3-0011-R2A-SM-2S1OX	GTEX-Q2AG-0011-R2A-SM-2HMIT	GTEX-QDT8-0011-R2A-SM-32PKQ	GTEX-QMR6-0011-R2A-SM-32PKV	GTEX-QVJO-0011-R2A-SM-2S1QK	GTEX-RU72-0011-R2A-SM-2TF6O	GTEX-RVPU-0011-R2A-SM-2XCAG	GTEX-S7SE-0011-R2A-SM-2XCDC	GTEX-T2IS-0011-R2A-SM-32QPF	GTEX-T5JC-0011-R2A-SM-32PLZ	GTEX-UTHO-0011-R2A-SM-3GIKC	GTEX-WHSE-0011-R2A-SM-3P5ZL	GTEX-WL46-0011-R2A-SM-3LK6O	GTEX-WVLH-0011-R2A-SM-3MJFJ	GTEX-X4EP-0011-R2B-SM-3P625	GTEX-X4XX-0011-R2A-SM-3P623	GTEX-X585-0011-R2B-SM-46MVF	GTEX-XLM4-0011-R2B-SM-4AT5Z	GTEX-XMD1-0011-R2B-SM-4AT5N	GTEX-YFC4-0011-R2a-SM-4V6DZ	GTEX-YJ89-0011-R2b-SM-4RGLT	GTEX-Z93S-0011-R2a-SM-4RGNG	GTEX-ZAB4-0011-R2a-SM-4RGNP	GTEX-ZDXO-0011-R2b-SM-4WKFG	GTEX-ZE9C-0011-R2a-SM-4WKGH	GTEX-ZV68-0011-R2a-SM-4YCDK	GTEX-1117F-2826-SM-5GZXL	GTEX-111YS-1926-SM-5GICC	GTEX-1122O-1226-SM-5H113	GTEX-117XS-1926-SM-5GICO	GTEX-117YX-1426-SM-5H12H	GTEX-1192X-2326-SM-5987X	GTEX-11DXW-0626-SM-5N9ER	GTEX-11DXY-2326-SM-5GICW	GTEX-11DXZ-1926-SM-5GZZL	GTEX-11DZ1-0326-SM-5N9BN	GTEX-11EI6-0626-SM-5985T	GTEX-11EM3-1326-SM-5N9C6	GTEX-11EMC-2026-SM-5A5JV	GTEX-11EQ9-1826-SM-5Q5AJ	GTEX-11GS4-2126-SM-5A5KR	GTEX-11GSO-1926-SM-5A5K3	GTEX-11I78-2226-SM-5PNYA	GTEX-11ILO-2226-SM-5A5L1	GTEX-11LCK-2426-SM-5HL5F	GTEX-11NSD-0926-SM-5N9DR	GTEX-11NV4-2026-SM-5N9DG	GTEX-11O72-2126-SM-5N9FO	GTEX-11OF3-1926-SM-59889	GTEX-11ONC-2126-SM-5HL6E	GTEX-11P7K-0726-SM-5EGKX	GTEX-11P81-1926-SM-5BC53	GTEX-11P82-1326-SM-5HL62	GTEX-11PRG-0826-SM-5EQ6A	GTEX-11TT1-2126-SM-5GU5Y	GTEX-11TUW-1826-SM-5BC5D	GTEX-11WQC-1726-SM-5GU4W	GTEX-11WQK-2426-SM-5GU5C	GTEX-11ZTT-2326-SM-5EQLG	GTEX-11ZUS-0826-SM-5FQUY	GTEX-1211K-1926-SM-5EQLB	GTEX-1269C-2426-SM-5FQSN	GTEX-12BJ1-1826-SM-5HL9N	GTEX-12KS4-0126-SM-5Q5A5	GTEX-12WSB-0626-SM-59HJO	GTEX-12WSK-2226-SM-5GCO5	GTEX-12WSM-1726-SM-5BC6J	GTEX-12WSN-1326-SM-5GCNT	GTEX-12ZZX-1126-SM-5EGKB	GTEX-13113-1726-SM-5GCOO	GTEX-1313W-0826-SM-5EQ4T	GTEX-1314G-1226-SM-5BC6D	GTEX-131XW-0726-SM-5EGK3	GTEX-131YS-0626-SM-5EGKL	GTEX-132AR-0826-SM-5EGK6	GTEX-132NY-0826-SM-5K7Y7	GTEX-132Q8-1426-SM-5EGK7	GTEX-133LE-1726-SM-5K7VQ	GTEX-1399U-1826-SM-5PNZ1	GTEX-139T6-1626-SM-5PNYZ	GTEX-139T8-0826-SM-5L3DE	GTEX-139TU-0626-SM-5KM3X	GTEX-13CF2-2026-SM-5K7VI	GTEX-13CF3-2126-SM-5IFJP	GTEX-13D11-1026-SM-5IJFB	GTEX-13FHO-0826-SM-5L3E8	GTEX-13FTW-1426-SM-5LZWZ	GTEX-13FTX-1126-SM-5N9EN	GTEX-13FTY-2226-SM-5J1ND	GTEX-13N11-1726-SM-5J1OJ	GTEX-13N1W-0626-SM-5MR4U	GTEX-13NZ8-0126-SM-5IJCT	GTEX-13NZ9-1026-SM-5MR5K	GTEX-13NZB-2126-SM-5MR4Y	GTEX-13O3O-0826-SM-5K7WE	GTEX-13O3P-0826-SM-5L3DH	GTEX-13O3Q-2226-SM-5KM4O	GTEX-13O61-1826-SM-5KM4I	GTEX-13OW5-2226-SM-5L3HC	GTEX-13OW8-0226-SM-5K7UP	GTEX-13PL6-2926-SM-5L3I2	GTEX-13PVQ-1026-SM-5KM3M	GTEX-13QIC-2326-SM-5LU5N	GTEX-13S86-1226-SM-5S2OA	GTEX-13W3W-1226-SM-5LU4H	GTEX-13W46-0826-SM-5LU3H	GTEX-144GL-2026-SM-5LU3O	GTEX-144GM-0926-SM-5O994	GTEX-145LT-0726-SM-5S2VM	GTEX-145ME-1526-SM-5Q5F2	GTEX-145MN-1926-SM-5SIAI	GTEX-145MO-0826-SM-5NQBL	GTEX-146FH-0826-SM-5SI8T	GTEX-14753-2426-SM-5LU8U	GTEX-147F4-2826-SM-5NQBN	GTEX-14ABY-2126-SM-5QGQZ	GTEX-14AS3-1626-SM-5S2OY	GTEX-14E6E-1326-SM-5S2NR	GTEX-PSDG-1626-SM-48TCQ	GTEX-Q2AG-0326-SM-48U1O	GTEX-QDT8-0626-SM-48TYW	GTEX-QEG5-0726-SM-4R1JQ	GTEX-QEL4-2126-SM-447AE	GTEX-QMRM-1626-SM-4R1KV	GTEX-QVJO-1826-SM-447C9	GTEX-R3RS-0626-SM-48FE1	GTEX-R53T-1526-SM-48FEK	GTEX-R55D-0826-SM-48FEA	GTEX-R55F-1726-SM-2TF4R	GTEX-REY6-2426-SM-48FF5	GTEX-RU1J-0626-SM-4WAWY	GTEX-RU72-0626-SM-46MUI	GTEX-RUSQ-2026-SM-4GIAK	GTEX-RWS6-1926-SM-47JXY	GTEX-S32W-2026-SM-4AD6E	GTEX-S33H-0326-SM-4AD6N	GTEX-S341-1526-SM-4AD6K	GTEX-S4P3-1326-SM-4AD6V	GTEX-S4Q7-1126-SM-4AD6R	GTEX-S4UY-0726-SM-4AD6X	GTEX-S7SE-0826-SM-4AT4D	GTEX-SE5C-2126-SM-4BRUJ	GTEX-SIU7-1626-SM-4BRUK	GTEX-T2IS-1526-SM-32QPR	GTEX-T2YK-2226-SM-32QPT	GTEX-T5JC-2126-SM-32PMO	GTEX-T6MN-0726-SM-32PML	GTEX-T6MO-0326-SM-32QOK	GTEX-TKQ1-0226-SM-33HB5	GTEX-TKQ2-1826-SM-33HB2	GTEX-TML8-1226-SM-32QON	GTEX-TMMY-0726-SM-33HBE	GTEX-TSE9-1426-SM-5CHRO-rep1	GTEX-U3ZH-1426-SM-4DXSR	GTEX-U3ZN-1926-SM-4DXSG	GTEX-U412-1826-SM-4DXTJ	GTEX-U8XE-0826-SM-4E3J1	GTEX-UJHI-1426-SM-3DB9C	GTEX-UPK5-2326-SM-3P5Z8	GTEX-UTHO-1026-SM-3GAF7	GTEX-V955-2026-SM-3GAFA	GTEX-VJWN-0726-SM-3GIJ8	GTEX-VUSG-2226-SM-4KKZO	GTEX-W5X1-2326-SM-3GIL6	GTEX-WFON-1826-SM-3GILG	GTEX-WI4N-1426-SM-3LK7H	GTEX-WOFL-0826-SM-3MJG1	GTEX-WRHU-0326-SM-3MJFY	GTEX-WXYG-2226-SM-4E3IM	GTEX-WY7C-2726-SM-3NB3P	GTEX-WYBS-0926-SM-3NM94	GTEX-WYJK-1326-SM-3NB2T	GTEX-WYVS-1726-SM-3NMAY	GTEX-X15G-1626-SM-3NMB3	GTEX-X261-0626-SM-3NMD9	GTEX-X4EP-2926-SM-3P5YQ	GTEX-X4XY-0926-SM-4E3JD	GTEX-XBED-1626-SM-47JYN	GTEX-XGQ4-0926-SM-4AT4U	GTEX-XMD1-0826-SM-4AT52	GTEX-XMD2-0926-SM-4WWEF	GTEX-XMK1-1126-SM-4IHJ8	GTEX-XOT4-0726-SM-4GIAW	GTEX-XQ3S-1326-SM-4BOPQ	GTEX-XQ8I-2426-SM-4WAXY	GTEX-XUJ4-1926-SM-4BOOV	GTEX-XUW1-2326-SM-4BOO5	GTEX-XUZC-1626-SM-4BRVP	GTEX-XV7Q-2326-SM-4BRVZ	GTEX-XYKS-1326-SM-4BRUN	GTEX-Y111-2026-SM-4SOJA	GTEX-Y114-2026-SM-4TT7L	GTEX-Y3I4-1526-SM-4TT7K	GTEX-Y3IK-2326-SM-4WWDT	GTEX-Y5LM-1726-SM-4VDSX	GTEX-Y5V5-2126-SM-4WWFO	GTEX-Y5V6-2126-SM-4WWFX	GTEX-Y8E4-1626-SM-5S2MW	GTEX-Y8LW-1626-SM-5IFHX	GTEX-Y9LG-1426-SM-5IFJZ	GTEX-YB5E-1726-SM-5IFJ3	GTEX-YB5K-1626-SM-5IFIN	GTEX-YEC3-1026-SM-5IFI5	GTEX-YFC4-1426-SM-5IFJG	GTEX-YFCO-1826-SM-4W1YH	GTEX-YJ8O-2226-SM-5IFHW	GTEX-ZA64-1526-SM-5CVMD	GTEX-ZAB4-2526-SM-5HL8M	GTEX-ZAJG-0626-SM-5HL8X	GTEX-ZC5H-2626-SM-5J2MG	GTEX-ZDXO-0126-SM-5S2ND	GTEX-ZDYS-1126-SM-5K7UB	GTEX-ZEX8-2226-SM-57WC6	GTEX-ZF29-1926-SM-5S2P1	GTEX-ZF2S-2026-SM-5E461	GTEX-ZF3C-2326-SM-5S2MZ	GTEX-ZLFU-2126-SM-4WWEV	GTEX-ZLV1-1426-SM-4WWES	GTEX-ZPIC-1126-SM-5BC7F	GTEX-ZQG8-0726-SM-5P9H9	GTEX-ZQUD-1926-SM-51MSA	GTEX-ZT9W-2026-SM-51MRA	GTEX-ZTTD-1026-SM-51MRD	GTEX-ZTX8-1226-SM-4YCE9	GTEX-ZU9S-1926-SM-5NQBP	GTEX-ZUA1-1526-SM-59HLS	GTEX-ZV6S-1826-SM-5NQ8D	GTEX-ZV7C-1826-SM-5NQ83	GTEX-ZVE2-1226-SM-5NQ8R	GTEX-ZVT2-1826-SM-5NQ8W	GTEX-ZVT4-1026-SM-57WC4	GTEX-ZVTK-0326-SM-51MRR	GTEX-ZVZQ-0826-SM-51MRF	GTEX-ZWKS-2826-SM-5NQ74	GTEX-ZXES-0826-SM-5E43C	GTEX-ZY6K-1626-SM-5GZWV	GTEX-ZYFC-0826-SM-5E44K	GTEX-ZYT6-0126-SM-5E45J	GTEX-ZYW4-0826-SM-5GIDG	GTEX-ZYWO-2326-SM-5GZY4	GTEX-ZZ64-1226-SM-5E43R	GTEX-ZZPU-0626-SM-5E43T	GTEX-111CU-1226-SM-5EGIN	GTEX-111YS-1826-SM-5GIEP	GTEX-1122O-1426-SM-5H11R	GTEX-117XS-2226-SM-5GIE1	GTEX-117YX-0526-SM-5EGJH	GTEX-11DXX-1926-SM-5EGJK	GTEX-11DXY-2026-SM-5N9CZ	GTEX-11DXZ-1626-SM-5GIDI	GTEX-11EI6-2626-SM-5PNVT	GTEX-11EM3-1626-SM-5N9CO	GTEX-11EMC-1426-SM-5N9E4	GTEX-11EQ8-2626-SM-5N9BO	GTEX-11EQ9-1526-SM-5PNY7	GTEX-11GS4-1826-SM-5HL4T	GTEX-11I78-1326-SM-5PNY9	GTEX-11ONC-1926-SM-5GU75	GTEX-11P7K-1826-SM-5HL5A	GTEX-11P81-1426-SM-5P9JN	GTEX-11P82-1226-SM-5HL5P	GTEX-11PRG-2026-SM-5GU5F	GTEX-11TT1-0926-SM-5GU5M	GTEX-11TUW-2326-SM-5EQMO	GTEX-11VI4-1426-SM-5GU6O	GTEX-11WQK-2526-SM-5CVL8	GTEX-11ZTS-1526-SM-5N9G7	GTEX-11ZTT-1626-SM-5EQKR	GTEX-11ZU8-1126-SM-5EQ5K	GTEX-1211K-1826-SM-5EGJ2	GTEX-1212Z-1826-SM-5FQSH	GTEX-12696-1926-SM-5EGJT	GTEX-12BJ1-2026-SM-5FQUH	GTEX-12KS4-2326-SM-5EGJB	GTEX-12WSD-2626-SM-5EGJE	GTEX-12WSG-2426-SM-5EQLZ	GTEX-12WSJ-1426-SM-5GCON	GTEX-12WSL-1826-SM-5LZW9	GTEX-12WSM-1426-SM-5GCPA	GTEX-12ZZW-2426-SM-5DUWE	GTEX-12ZZX-2726-SM-5N9FT	GTEX-12ZZY-2726-SM-5EQ45	GTEX-13111-1926-SM-5GCOL	GTEX-13113-1426-SM-5EGHU	GTEX-131XE-1026-SM-5EGKE	GTEX-131XG-1526-SM-5GCNQ	GTEX-131YS-2926-SM-5EGKI	GTEX-132AR-2826-SM-5IJFV	GTEX-132NY-2726-SM-5PNY2	GTEX-1339X-1726-SM-5P9J9	GTEX-1399R-2126-SM-5K7WZ	GTEX-1399U-2226-SM-5KLZI	GTEX-139D8-2926-SM-5IJBM	GTEX-139T6-1426-SM-5P9J7	GTEX-139TS-2226-SM-5J2N1	GTEX-139UW-2326-SM-5KM1Y	GTEX-13CF2-1826-SM-5N9GK	GTEX-13CF3-1326-SM-5LZXZ	GTEX-13D11-0626-SM-5LZYY	GTEX-13FH7-1626-SM-5J2O9	GTEX-13FHO-2726-SM-5K7VG	GTEX-13FTW-2126-SM-5K7YG	GTEX-13G51-2126-SM-5IJD9	GTEX-13N2G-2226-SM-5IJCU	GTEX-13O1R-2426-SM-5KLZZ	GTEX-13O61-1526-SM-5KM3P	GTEX-13OVI-2126-SM-5KM3U	GTEX-13OVJ-1826-SM-5KM2D	GTEX-13OW5-2826-SM-5KM1G	GTEX-13OW6-2226-SM-5N9FL	GTEX-13OW8-2726-SM-5L3FZ	GTEX-13PL7-2426-SM-5J2N3	GTEX-13PVQ-2726-SM-5L3H7	GTEX-13PVR-1726-SM-5Q5EC	GTEX-13QBU-2026-SM-5KLZB	GTEX-13SLW-2826-SM-5Q5ES	GTEX-13U4I-2626-SM-5SI9C	GTEX-13VXT-2026-SM-5L3EW	GTEX-13W3W-2226-SM-5LU4M	GTEX-13X6I-2726-SM-5Q5ET	GTEX-13X6K-2726-SM-5O9DG	GTEX-145LS-2926-SM-5O99G	GTEX-145ME-1126-SM-5SIAT	GTEX-145MH-2726-SM-5QGQ6	GTEX-145MO-2626-SM-5QGPD	GTEX-146FH-2426-SM-5Q5EW	GTEX-1477Z-2126-SM-5Q5CM	GTEX-147GR-2826-SM-5RQK8	GTEX-147JS-2626-SM-5S2UX	GTEX-148VJ-2426-SM-5NQ9Y	GTEX-14A5H-1626-SM-5SIAN	GTEX-14A5I-2426-SM-5Q5CP	GTEX-14BMU-1326-SM-5RQIH	GTEX-14C39-1626-SM-5S2P4	GTEX-14C5O-2626-SM-5RQI5	GTEX-14E6C-2226-SM-5QGQG	GTEX-14E6E-1726-SM-5S2R6	GTEX-V955-1726-SM-4JBHF	GTEX-VJYA-2126-SM-4KL1O	GTEX-W5WG-2026-SM-4LMIB	GTEX-WEY5-1626-SM-5CHRS-rep1	GTEX-WFG7-1626-SM-4LVMF	GTEX-WFON-1326-SM-4LVMN	GTEX-WH7G-1426-SM-4LVMU	GTEX-WHPG-1626-SM-4M1ZL	GTEX-WHWD-1526-SM-4OORV	GTEX-WI4N-2226-SM-4OOS9	GTEX-WOFM-1926-SM-4OOSP	GTEX-WQUQ-2626-SM-4MVNP	GTEX-WRHK-1126-SM-4MVOJ	GTEX-WXYG-1726-SM-4ONCU	GTEX-WY7C-1926-SM-4ONCI	GTEX-WYJK-2326-SM-4ONDN	GTEX-WYVS-1126-SM-4SOJX	GTEX-X15G-1526-SM-4PQZM	GTEX-X4EO-2726-SM-4E3HS	GTEX-X5EB-1126-SM-46MVV	GTEX-XAJ8-0726-SM-47JY5	GTEX-XBED-1726-SM-47JYO	GTEX-XGQ4-1726-SM-4RH4G	GTEX-XQ8I-2326-SM-4BOQC	GTEX-XUJ4-2126-SM-4BOOX	GTEX-XUW1-1826-SM-4BOQD	GTEX-XUZC-1526-SM-4BRV4	GTEX-XV7Q-2226-SM-4BRVY	GTEX-XXEK-1826-SM-4BRVC	GTEX-Y114-1626-SM-4TT7I	GTEX-Y3I4-1126-SM-4TT7Y	GTEX-Y5LM-1426-SM-5RQJL	GTEX-Y5V6-1626-SM-4VDT2	GTEX-Y8LW-1126-SM-4VDS4	GTEX-Y9LG-1326-SM-4VBQB	GTEX-YECK-2826-SM-5IFHF	GTEX-YF7O-1626-SM-5IFII	GTEX-YJ8A-1726-SM-5P9IQ	GTEX-YJ8O-1426-SM-5PNV9	GTEX-Z93S-2626-SM-57WBX	GTEX-ZA64-1426-SM-5CVMC	GTEX-ZAB4-2426-SM-5HL8A	GTEX-ZAB5-1426-SM-5HL9D	GTEX-ZAJG-2626-SM-5S2NU	GTEX-ZC5H-2426-SM-4WAZ6	GTEX-ZDTS-2726-SM-5L3E2	GTEX-ZE7O-2626-SM-51MSS	GTEX-ZE9C-2126-SM-4WKGY	GTEX-ZF28-2526-SM-57WFH	GTEX-ZF29-1826-SM-4WKG8	GTEX-ZF2S-1826-SM-4WKFF	GTEX-ZG7Y-1826-SM-4WWD3	GTEX-ZLFU-1426-SM-4WWEU	GTEX-ZLV1-1326-SM-4WWER	GTEX-ZP4G-1526-SM-57WE5	GTEX-ZPCL-1626-SM-57WGC	GTEX-ZPIC-2626-SM-57WE2	GTEX-ZPU1-1726-SM-4WWFV	GTEX-ZQG8-2426-SM-57WEE	GTEX-ZQUD-1026-SM-4YCEZ	GTEX-ZT9W-1726-SM-51MS3	GTEX-ZTSS-1226-SM-51MSZ	GTEX-ZTTD-2626-SM-57WEX	GTEX-ZV6S-1126-SM-57WE9	GTEX-ZVT2-1726-SM-51MRO	GTEX-ZVT3-2826-SM-5GU6A	GTEX-ZVT4-2626-SM-5N9GJ	GTEX-ZVZP-2026-SM-57WB3	GTEX-ZVZQ-2626-SM-59HLB	GTEX-ZXES-1726-SM-5E43G	GTEX-ZY6K-1326-SM-5GZWP	GTEX-ZYFD-2226-SM-5E43P	GTEX-ZYFG-1826-SM-5GZWX	GTEX-ZYT6-2826-SM-5GICX	GTEX-ZYY3-2226-SM-5E45A	GTEX-ZZ64-0826-SM-5E449	GTEX-111CU-1426-SM-5GZYP	GTEX-111VG-2226-SM-5N9DU	GTEX-111YS-1626-SM-5GZZ9	GTEX-1122O-1526-SM-5N9CL	GTEX-1128S-1626-SM-5H12O	GTEX-117YW-1826-SM-5PNY5	GTEX-117YX-0826-SM-5H11J	GTEX-11DXX-1826-SM-5H126	GTEX-11DXZ-1726-SM-5H12M	GTEX-11EM3-1526-SM-5A5KN	GTEX-11EQ9-1426-SM-5987G	GTEX-11GSP-1626-SM-5986N	GTEX-11I78-1226-SM-5A5K6	GTEX-11ILO-2026-SM-5N9CQ	GTEX-11LCK-2026-SM-5A5MA	GTEX-11NSD-1626-SM-5986U	GTEX-11O72-2226-SM-5PNW2	GTEX-11ONC-2026-SM-5HL61	GTEX-11P7K-1526-SM-5EGI7	GTEX-11P81-1126-SM-5GU5G	GTEX-11P82-1026-SM-5BC5J	GTEX-11TT1-1026-SM-5PNW7	GTEX-11TTK-2426-SM-5PNYO	GTEX-11TUW-2026-SM-5EQL8	GTEX-11VI4-1526-SM-5EQKC	GTEX-11WQK-2126-SM-5EQME	GTEX-11ZVC-2126-SM-5EGJ1	GTEX-1211K-1726-SM-5FQUJ	GTEX-12BJ1-2126-SM-5BC5O	GTEX-12C56-0626-SM-5EGGC	GTEX-12KS4-2426-SM-5LU8P	GTEX-12WSJ-1526-SM-5GCNI	GTEX-12WSL-1626-SM-5GCMU	GTEX-12ZZZ-2426-SM-5GCNN	GTEX-13111-0726-SM-5DUVE	GTEX-131XE-0826-SM-5HL9W	GTEX-131XG-1826-SM-5LZV4	GTEX-132AR-2726-SM-5PNVN	GTEX-133LE-1526-SM-5IFEN	GTEX-1399R-2226-SM-5P9JB	GTEX-1399S-1926-SM-5J2M5	GTEX-1399U-1926-SM-5IFH7	GTEX-139T6-1326-SM-5IFFO	GTEX-139TS-1926-SM-5IJFO	GTEX-139YR-2126-SM-5KM11	GTEX-13CF3-1426-SM-5K7YY	GTEX-13D11-0826-SM-5KLZJ	GTEX-13FH7-1526-SM-5J2N6	GTEX-13FHP-2426-SM-5KLZ5	GTEX-13FTW-1826-SM-5IJEN	GTEX-13O21-2426-SM-5MR4A	GTEX-13O3O-2526-SM-5L3DR	GTEX-13O3P-2326-SM-5KM55	GTEX-13O61-1626-SM-5KM3T	GTEX-13OVG-1426-SM-5K7VP	GTEX-13OVI-2026-SM-5J1MU	GTEX-13OVJ-1726-SM-5IJDZ	GTEX-13OW5-2626-SM-5MR3M	GTEX-13OW6-2126-SM-5N9GL	GTEX-13PL7-2526-SM-5IFGR	GTEX-13QBU-1826-SM-5IJG3	GTEX-13S86-1626-SM-5Q5C5	GTEX-13U4I-2426-SM-5LU34	GTEX-13VXT-2426-SM-5LU46	GTEX-13W3W-2126-SM-5K7UX	GTEX-144GM-1226-SM-5LU52	GTEX-144GN-1126-SM-5LU33	GTEX-145LS-2726-SM-5Q5D8	GTEX-145LT-0926-SM-5LU9C	GTEX-145ME-0826-SM-5O9AF	GTEX-145MN-1726-SM-5SIA6	GTEX-145MO-2426-SM-5NQ9W	GTEX-146FQ-1926-SM-5NQBY	GTEX-147F3-1926-SM-5SIB9	GTEX-147JS-2526-SM-5S2Q8	GTEX-148VJ-2626-SM-5QGPI	GTEX-14AS3-1126-SM-5Q5CR	GTEX-14BMV-2426-SM-5S2PP	GTEX-14C38-2626-SM-5RQI4	GTEX-14DAR-1526-SM-5RQIX	GTEX-14E6E-1526-SM-5RQIG	GTEX-14ICL-1226-SM-5S2RD	GTEX-NFK9-2026-SM-3LK5K	GTEX-O5YT-1426-SM-3MJHC	GTEX-O5YW-1426-SM-3MJHF	GTEX-OHPM-1426-SM-3TW8Y	GTEX-OIZH-1426-SM-3NB1O	GTEX-OXRK-1726-SM-3NB16	GTEX-OXRL-1426-SM-3NM9E	GTEX-P4PP-1426-SM-3NM9L	GTEX-P4QT-1426-SM-3NMCX	GTEX-P78B-1726-SM-3P5ZV	GTEX-PLZ5-1126-SM-3P613	GTEX-PLZ6-0926-SM-3P5ZQ	GTEX-PWCY-1026-SM-48TD4	GTEX-PWN1-1426-SM-48TDF	GTEX-PWOO-1326-SM-48TCJ	GTEX-PX3G-1426-SM-48U1J	GTEX-Q2AH-1226-SM-48TZL	GTEX-Q2AI-0926-SM-48U1F	GTEX-Q734-1126-SM-48TZY	GTEX-QCQG-1626-SM-48U26	GTEX-QDVJ-1326-SM-48U1X	GTEX-QDVN-1326-SM-48TZ3	GTEX-QEL4-1926-SM-4R1JI	GTEX-QLQ7-1126-SM-4R1KN	GTEX-QLQW-0426-SM-447A7	GTEX-QMRM-1226-SM-447C6	GTEX-QV31-0826-SM-4R1KR	GTEX-R53T-1326-SM-48FCQ	GTEX-R55C-1126-SM-48FCJ	GTEX-R55D-1826-SM-48FEF	GTEX-R55G-1226-SM-48FDC	GTEX-RM2N-0926-SM-48FD1	GTEX-RU1J-1326-SM-46MUL	GTEX-RWS6-1826-SM-47JXX	GTEX-S341-1426-SM-4AD6U	GTEX-S3XE-1126-SM-4AD4N	GTEX-S4P3-1226-SM-4AD4Y	GTEX-S4Q7-0826-SM-4AD5E	GTEX-S4UY-0826-SM-4AD4Z	GTEX-S7SF-1926-SM-4AT5B	GTEX-SE5C-1526-SM-4BRWU	GTEX-SNMC-1126-SM-4DM5M	GTEX-SUCS-1026-SM-5CHTC-rep1	GTEX-T6MO-0826-SM-4DM51	GTEX-TKQ1-0626-SM-4DXTS	GTEX-TKQ2-1326-SM-4DXT9	GTEX-TML8-1326-SM-4DXTO	GTEX-U3ZH-1326-SM-4DXSF	GTEX-U3ZM-1126-SM-4DXUB	GTEX-U3ZN-2126-SM-4DXU1	GTEX-U4B1-1126-SM-4DXV3	GTEX-UJHI-1126-SM-4IHLN	GTEX-UJMC-1326-SM-4IHLS	GTEX-UPIC-1726-SM-4IHKG	GTEX-V955-1626-SM-4JBHJ	GTEX-VJYA-2026-SM-4KL1K	GTEX-W5WG-2426-SM-4LMI6	GTEX-WFG7-1526-SM-4LVMG	GTEX-WH7G-1326-SM-4LVMS	GTEX-WHSB-0926-SM-4M1XJ	GTEX-WHWD-1226-SM-4OOS1	GTEX-WOFM-2026-SM-4OOSQ	GTEX-WQUQ-2526-SM-4MVNO	GTEX-WY7C-1626-SM-4ONC8	GTEX-WYJK-2226-SM-4ONDJ	GTEX-WYVS-1826-SM-4OND6	GTEX-X15G-1326-SM-4PQZJ	GTEX-X3Y1-1726-SM-4PQZL	GTEX-X5EB-0926-SM-46MVT	GTEX-XAJ8-0426-SM-47JYJ	GTEX-XBED-1526-SM-4AT5W	GTEX-XBEW-1926-SM-4SOJO	GTEX-XGQ4-1226-SM-4AT67	GTEX-XMK1-1726-SM-4B64Z	GTEX-XPVG-1826-SM-4B64X	GTEX-XQ8I-2126-SM-4BOOM	GTEX-XUJ4-2026-SM-4BOOW	GTEX-XUW1-1926-SM-4BOP1	GTEX-XUZC-1326-SM-4BRV2	GTEX-XV7Q-2126-SM-4BRVX	GTEX-XXEK-1926-SM-4BRVD	GTEX-XYKS-2226-SM-4E3IU	GTEX-Y114-1526-SM-4TT79	GTEX-Y3I4-1426-SM-4TT9C	GTEX-Y3IK-1826-SM-4WWDS	GTEX-Y5LM-1526-SM-4VDTA	GTEX-Y8E4-2426-SM-4WWDN	GTEX-Y8LW-1226-SM-4WWDP	GTEX-Y9LG-1526-SM-4WWDR	GTEX-YB5E-1626-SM-5IFIQ	GTEX-YEC3-2426-SM-5IFJR	GTEX-YEC4-1926-SM-5IFHJ	GTEX-YF7O-1726-SM-5IFJ9	GTEX-Z93S-2426-SM-5HL8N	GTEX-ZAB4-2226-SM-5HL97	GTEX-ZDYS-2326-SM-4WKG6	GTEX-ZEX8-1926-SM-4WKFR	GTEX-ZF29-1726-SM-4WKFV	GTEX-ZF2S-1926-SM-4WWAN	GTEX-ZGAY-2126-SM-4YCFB	GTEX-ZLV1-1226-SM-4WWBX	GTEX-ZP4G-1726-SM-4WWCM	GTEX-ZPCL-1826-SM-57WF1	GTEX-ZPIC-2226-SM-57WDX	GTEX-ZPU1-1926-SM-57WDT	GTEX-ZT9W-1826-SM-51MQX	GTEX-ZTSS-1126-SM-5985O	GTEX-ZV6S-1226-SM-59HLH	GTEX-ZV7C-1526-SM-5NQ72	GTEX-ZVP2-1526-SM-5NQ82	GTEX-ZVT2-1926-SM-5GU5T	GTEX-ZXES-1626-SM-5NQ7L	GTEX-ZY6K-1226-SM-5GZYL	GTEX-ZYFC-2626-SM-5NQ6S	GTEX-ZYFG-1926-SM-5GID5	GTEX-ZYVF-2826-SM-5GIDK	GTEX-ZYWO-1626-SM-5E44H	GTEX-ZZ64-0726-SM-5GZX4	GTEX-111CU-0826-SM-5EGIJ	GTEX-111YS-0826-SM-5GZYK	GTEX-1122O-1826-SM-5EGIP	GTEX-113JC-1026-SM-5H117	GTEX-1192W-0826-SM-5EGHE	GTEX-1192X-1826-SM-5GIE2	GTEX-11DXX-1226-SM-5GICD	GTEX-11DXY-1326-SM-5987Z	GTEX-11DXZ-1026-SM-5N9D5	GTEX-11DYG-1926-SM-5H12I	GTEX-11EM3-0926-SM-5A5KK	GTEX-11EQ9-0926-SM-5HL6I	GTEX-11I78-1626-SM-5A5M2	GTEX-11LCK-1526-SM-5HL64	GTEX-11NUK-1726-SM-5A5L2	GTEX-11O72-2026-SM-5N9G8	GTEX-11OF3-2326-SM-5GU73	GTEX-11P7K-1426-SM-5EGKY	GTEX-11P81-1026-SM-5GU54	GTEX-11P82-0426-SM-5HL5D	GTEX-11TT1-0626-SM-5GU4X	GTEX-11UD2-1526-SM-5EQLQ	GTEX-11VI4-0826-SM-5GU5N	GTEX-11WQK-2226-SM-5CVL7	GTEX-11XUK-0926-SM-5EQL3	GTEX-11ZTS-2726-SM-5EQLU	GTEX-1211K-1326-SM-5FQV2	GTEX-12696-1526-SM-5EGL6	GTEX-12BJ1-1526-SM-5LUAQ	GTEX-12C56-0426-SM-5FQU1	GTEX-12WSD-2026-SM-5HL7D	GTEX-12WSJ-0826-SM-5PNWV	GTEX-12WSK-1326-SM-5CVNM	GTEX-12WSL-1226-SM-5DUXE	GTEX-12WSN-1826-SM-5LZUT	GTEX-13111-1126-SM-5GCMZ	GTEX-13113-0626-SM-5GCP2	GTEX-131XE-1526-SM-5KM1A	GTEX-131XF-1126-SM-5HL8J	GTEX-131XG-1126-SM-5DUWR	GTEX-132AR-2526-SM-5PNVM	GTEX-132NY-2026-SM-5L3FM	GTEX-132QS-1626-SM-5K7YZ	GTEX-1339X-1126-SM-5J2OI	GTEX-1399R-0926-SM-5J2N8	GTEX-1399S-1526-SM-5P9JC	GTEX-1399U-1426-SM-5J1N8	GTEX-139T6-0826-SM-5J1O2	GTEX-139YR-1826-SM-5LZXA	GTEX-13CF3-1726-SM-5LU9E	GTEX-13D11-2026-SM-5IJBK	GTEX-13FH7-0626-SM-5KLZD	GTEX-13FLV-1326-SM-5L3EJ	GTEX-13FTW-1926-SM-5K7Y4	GTEX-13N1W-1926-SM-5IJCH	GTEX-13NYB-1326-SM-5K7Y1	GTEX-13O21-0726-SM-5L3EG	GTEX-13O3P-2726-SM-5KM2R	GTEX-13O61-1226-SM-5KM21	GTEX-13OVG-1026-SM-5KLZ3	GTEX-13OVH-1826-SM-5K7YW	GTEX-13OVJ-1426-SM-5K7Z2	GTEX-13OVL-2726-SM-5J2MP	GTEX-13OW6-1626-SM-5IJD5	GTEX-13OW7-1926-SM-5LUB4	GTEX-13OW8-2426-SM-5L3ID	GTEX-13PL7-0526-SM-5J2MQ	GTEX-13PVQ-1926-SM-5L3GN	GTEX-13QBU-0826-SM-5IJBU	GTEX-13QIC-2026-SM-5N9G9	GTEX-13QJ3-1926-SM-5QGQM	GTEX-13RTK-0426-SM-5RQHT	GTEX-13U4I-1326-SM-5KM25	GTEX-13VXT-1826-SM-5KM2F	GTEX-13VXU-1126-SM-5LU3U	GTEX-13W3W-1826-SM-5IJDE	GTEX-13X6H-1526-SM-5Q5E2	GTEX-13YAN-1826-SM-5LU3Q	GTEX-144GM-1626-SM-5O9AG	GTEX-145LS-2026-SM-5Q5D7	GTEX-145ME-0426-SM-5S2QP	GTEX-145MF-1526-SM-5LU95	GTEX-146FH-1926-SM-5Q5B2	GTEX-146FQ-1226-SM-5QGQ4	GTEX-148VI-1226-SM-5RQJR	GTEX-1497J-2126-SM-5NQB8	GTEX-14BMU-1026-SM-5RQJ5	GTEX-14DAQ-1626-SM-5S2R1	GTEX-14DAR-0726-SM-5RQIA	GTEX-14E7W-1926-SM-5S2R9	GTEX-U8XE-1326-SM-4E3JK	GTEX-V1D1-1226-SM-4JBI5	GTEX-V955-1226-SM-4JBI9	GTEX-VUSG-1026-SM-4KKZN	GTEX-W5WG-2726-SM-4LMIC	GTEX-WFG7-1226-SM-4LMK2	GTEX-WFG8-1126-SM-4LVN1	GTEX-WFJO-0426-SM-4LVM7	GTEX-WFON-1026-SM-4LVMD	GTEX-WHPG-1326-SM-4M1ZJ	GTEX-WHSB-0626-SM-4M1XP	GTEX-WHSE-1426-SM-4M1XG	GTEX-WL46-1226-SM-4OOS4	GTEX-WOFM-0426-SM-4OOSG	GTEX-WQUQ-1826-SM-4OOSD	GTEX-WVLH-1526-SM-4MVOC	GTEX-WXYG-1026-SM-4ONCD	GTEX-WY7C-0826-SM-4ONCG	GTEX-WYBS-1626-SM-4ONCA	GTEX-WYJK-2126-SM-4ONDG	GTEX-WYVS-1026-SM-4SOJW	GTEX-WZTO-1726-SM-4PQYV	GTEX-X15G-1026-SM-4PQZF	GTEX-X3Y1-1126-SM-4PQZ9	GTEX-X4LF-0826-SM-4QASC	GTEX-X585-1426-SM-4E3JO	GTEX-X5EB-1026-SM-46MVU	GTEX-X8HC-1326-SM-46MWB	GTEX-XBED-1126-SM-48TCF	GTEX-XBEW-1526-SM-4AT4K	GTEX-XGQ4-1626-SM-4AT6J	GTEX-XPVG-1426-SM-4B668	GTEX-XQ3S-1026-SM-4BOPJ	GTEX-XQ8I-1826-SM-4BOOJ	GTEX-XUJ4-1126-SM-4BOPC	GTEX-XUW1-1326-SM-4BOO1	GTEX-XUZC-0526-SM-4BOPF	GTEX-XV7Q-1226-SM-4BRVT	GTEX-XXEK-0526-SM-4BRWD	GTEX-XYKS-1026-SM-4BRVH	GTEX-Y111-1826-SM-4SOIR	GTEX-Y114-1126-SM-4TT7V	GTEX-Y3I4-0926-SM-4TT2B	GTEX-Y3IK-1326-SM-4YCD8	GTEX-Y5LM-1226-SM-4VDT6	GTEX-Y5V5-1526-SM-4VBQ1	GTEX-Y5V6-1226-SM-4VDTE	GTEX-Y8E4-1926-SM-4VBPW	GTEX-Y8LW-0526-SM-4VDS7	GTEX-Y9LG-0926-SM-4VDS6	GTEX-YB5E-1026-SM-5IFI2	GTEX-YB5K-0626-SM-5LUB5	GTEX-YEC3-2326-SM-5IFJF	GTEX-YEC4-1226-SM-5CVLX	GTEX-YF7O-1026-SM-5P9IP	GTEX-YJ8A-1426-SM-5PNV7	GTEX-YJ8O-0326-SM-5RQJW	GTEX-Z9EW-0326-SM-5CVM8	GTEX-ZAB5-1226-SM-5P9FY	GTEX-ZAK1-1826-SM-5HL93	GTEX-ZDYS-0726-SM-4WKGN	GTEX-ZEX8-1526-SM-4WWBE	GTEX-ZF2S-1326-SM-4WWAZ	GTEX-ZGAY-1526-SM-4WWEO	GTEX-ZP4G-1126-SM-4WWCI	GTEX-ZPCL-1326-SM-57WFN	GTEX-ZPIC-1926-SM-57WFQ	GTEX-ZPU1-1526-SM-4YCFF	GTEX-ZQUD-0626-SM-51MR2	GTEX-ZT9W-1426-SM-4YCD2	GTEX-ZTSS-0826-SM-5985L	GTEX-ZTTD-1226-SM-51MS2	GTEX-ZU9S-1626-SM-5E452	GTEX-ZV6S-0726-SM-57WFY	GTEX-ZVP2-1426-SM-5NQ7P	GTEX-ZVT2-1526-SM-51MQZ	GTEX-ZVZP-1626-SM-5GIDJ	GTEX-ZY6K-0826-SM-5A5L7	GTEX-ZYFC-2226-SM-5NQ96	GTEX-ZYFG-1226-SM-5GIC7	GTEX-ZYVF-2526-SM-5E45C	GTEX-ZYW4-1626-SM-5GIE6	GTEX-ZYWO-1126-SM-5U3SH	GTEX-111CU-0726-SM-5GZYD	GTEX-111YS-0926-SM-5EGGI	GTEX-1122O-1726-SM-5GICM	GTEX-117YW-1926-SM-5H121	GTEX-117YX-1626-SM-5GZZG	GTEX-11DXX-1126-SM-5GZZK	GTEX-11DXY-1426-SM-5N9CN	GTEX-11DXZ-1226-SM-5H11L	GTEX-11DYG-1326-SM-5N9DO	GTEX-11DZ1-2026-SM-5A5KG	GTEX-11EI6-1526-SM-5P9GL	GTEX-11EM3-0826-SM-5N9CC	GTEX-11EMC-2226-SM-5A5JW	GTEX-11EQ9-0726-SM-5A5K2	GTEX-11GSP-1826-SM-5N9DQ	GTEX-11I78-1526-SM-5A5K7	GTEX-11ILO-1026-SM-5A5LP	GTEX-11LCK-1726-SM-5S2OQ	GTEX-11NSD-1126-SM-5N9BQ	GTEX-11NUK-1326-SM-5P9GN	GTEX-11ONC-1526-SM-5GU6S	GTEX-11P7K-1326-SM-5BC5G	GTEX-11P81-0826-SM-5P9GR	GTEX-11P82-0526-SM-5986P	GTEX-11TT1-0526-SM-5P9JO	GTEX-11TUW-1326-SM-5EQKV	GTEX-11VI4-0526-SM-5EQ48	GTEX-11XUK-0826-SM-5GU6P	GTEX-11ZTS-2626-SM-5EGIC	GTEX-11ZU8-1526-SM-5EGHX	GTEX-1211K-0926-SM-5FQTL	GTEX-1212Z-2126-SM-5FQTM	GTEX-12696-1326-SM-5FQTJ	GTEX-1269C-1026-SM-5N9EY	GTEX-12BJ1-1626-SM-5HL8Y	GTEX-12C56-1226-SM-5FQSU	GTEX-12KS4-0926-SM-5BC5S	GTEX-12WS9-1526-SM-5FQT4	GTEX-12WSA-1426-SM-5EGJU	GTEX-12WSD-1826-SM-5GCOA	GTEX-12WSK-1126-SM-5LZV8	GTEX-12WSL-1526-SM-5GCP8	GTEX-12ZZW-1726-SM-5DUVD	GTEX-12ZZX-1326-SM-5DUWI	GTEX-12ZZY-1426-SM-5N9EI	GTEX-13111-0826-SM-5LZV3	GTEX-1314G-0826-SM-5BC6L	GTEX-131XE-1426-SM-5HL7V	GTEX-131XF-0826-SM-5GICG	GTEX-131XG-1026-SM-5GCMX	GTEX-131YS-1426-SM-5IJF7	GTEX-132AR-2226-SM-5J2NT	GTEX-132Q8-1826-SM-5EGIY	GTEX-132QS-1426-SM-5P9GE	GTEX-1339X-1226-SM-5PNVO	GTEX-133LE-0626-SM-5IFFJ	GTEX-1399Q-1126-SM-5P9JA	GTEX-1399R-0826-SM-5IJEL	GTEX-1399S-1326-SM-5P9GH	GTEX-1399U-1026-SM-5J1OC	GTEX-139T6-0626-SM-5IFF9	GTEX-139TU-1226-SM-5J2NL	GTEX-139UW-1126-SM-5IJEJ	GTEX-139YR-1726-SM-5IFFK	GTEX-13CF3-1626-SM-5IFG9	GTEX-13D11-1926-SM-5IFGB	GTEX-13FH7-0526-SM-5IJF8	GTEX-13FHO-1726-SM-5IFGM	GTEX-13FHP-1526-SM-5IJGE	GTEX-13FLV-1126-SM-5J2NO	GTEX-13FTW-1626-SM-5KM4N	GTEX-13FTX-0526-SM-5IFGS	GTEX-13G51-0926-SM-5IFFU	GTEX-13JVG-2026-SM-5KM1N	GTEX-13N11-1226-SM-5KM4D	GTEX-13N2G-1226-SM-5IJCI	GTEX-13NYB-0926-SM-5IFFA	GTEX-13NZB-1226-SM-5J2MW	GTEX-13O1R-1326-SM-5IJF5	GTEX-13O21-0626-SM-5IJDI	GTEX-13O3P-1226-SM-5J2O8	GTEX-13O3Q-0826-SM-5IFGF	GTEX-13O61-0926-SM-5IFFE	GTEX-13OVG-0626-SM-5IFEP	GTEX-13OVI-2626-SM-5KM4T	GTEX-13OVJ-1226-SM-5L3HA	GTEX-13OW8-2326-SM-5L3I9	GTEX-13PVQ-1726-SM-5IFF3	GTEX-13PVR-1826-SM-5Q5CC	GTEX-13QBU-1026-SM-5LU3R	GTEX-13QJ3-1726-SM-5RQK9	GTEX-13RTK-0526-SM-5S2QF	GTEX-13S86-0826-SM-5SI6J	GTEX-13SLX-1726-SM-5Q5E5	GTEX-13U4I-1126-SM-5LU3S	GTEX-13W3W-1626-SM-5LU35	GTEX-13W46-1926-SM-5J2MF	GTEX-13X6H-1326-SM-5LU42	GTEX-13X6I-1026-SM-5LU4C	GTEX-13X6K-2126-SM-5O9D4	GTEX-144FL-2726-SM-5O98Z	GTEX-144GM-1426-SM-5LU31	GTEX-144GN-0626-SM-5O9B2	GTEX-144GO-2726-SM-5O9A2	GTEX-145LS-1826-SM-5LUAZ	GTEX-145LT-1126-SM-5LUA1	GTEX-145LV-1326-SM-5S2QI	GTEX-145ME-0526-SM-5QGQV	GTEX-145MF-1426-SM-5O9B6	GTEX-145MN-1026-SM-5NQ9G	GTEX-145MO-1426-SM-5Q5BS	GTEX-146FH-1726-SM-5QGQ2	GTEX-146FQ-1026-SM-5LU8I	GTEX-146FR-0426-SM-5SI97	GTEX-147F3-0826-SM-5NQA7	GTEX-148VJ-1026-SM-5LU98	GTEX-1497J-2726-SM-5SI9W	GTEX-14A5H-1826-SM-5NQAB	GTEX-14A6H-1326-SM-5NQBC	GTEX-14AS3-0626-SM-5QGQD	GTEX-14BIN-2726-SM-5RQIE	GTEX-14BMU-0926-SM-5S2QB	GTEX-14C38-2126-SM-5RQJO	GTEX-14DAQ-1426-SM-5RQJD	GTEX-14E1K-1226-SM-5S2PD	GTEX-14E6E-0726-SM-5S2R3	GTEX-14H4A-1626-SM-5SI69	GTEX-14ICL-0526-SM-5RQJ6	GTEX-N7MS-1225-SM-3LK5G	GTEX-N7MT-0326-SM-48TDP	GTEX-NFK9-1126-SM-3LK78	GTEX-NPJ8-1926-SM-3MJGB	GTEX-O5YV-1026-SM-3LK72	GTEX-OHPL-0726-SM-3TW8U	GTEX-OIZG-1026-SM-3LK5X	GTEX-OIZH-0626-SM-3NB1L	GTEX-OIZI-1426-SM-3NB1T	GTEX-OOBK-0625-SM-3LK5P	GTEX-OXRK-1326-SM-3NB1A	GTEX-OXRL-0626-SM-3NM9C	GTEX-OXRN-1726-SM-3NM9B	GTEX-OXRP-0926-SM-48TC1	GTEX-P4PP-0626-SM-3NM9X	GTEX-P4PQ-0626-SM-3NMCU	GTEX-P4QS-0626-SM-3NMD1	GTEX-P4QT-0626-SM-3NMCP	GTEX-P78B-1026-SM-3NMC4	GTEX-PLZ4-1626-SM-3P618	GTEX-PLZ6-0526-SM-3P61C	GTEX-POYW-1326-SM-48TCG	GTEX-PSDG-1326-SM-48TD2	GTEX-PVOW-1626-SM-48TC9	GTEX-PWCY-0726-SM-48TCS	GTEX-PWN1-0626-SM-48TDT	GTEX-Q2AG-1326-SM-43V8K	GTEX-Q2AH-0826-SM-48TZN	GTEX-Q2AI-0626-SM-48TZU	GTEX-QCQG-0626-SM-48U21	GTEX-QDVJ-0726-SM-48U1W	GTEX-QDVN-1026-SM-48TZA	GTEX-QEG4-0726-SM-4R1JL	GTEX-QEG5-1426-SM-447AS	GTEX-QEL4-1426-SM-447AC	GTEX-QESD-0826-SM-47J4G	GTEX-QLQ7-0926-SM-447BC	GTEX-QLQW-0526-SM-4R1KS	GTEX-QV31-0426-SM-447C4	GTEX-QV44-1126-SM-4R1KO	GTEX-QVUS-0626-SM-447CC	GTEX-R3RS-1326-SM-48FE7	GTEX-R45C-1226-SM-48FEE	GTEX-R53T-1126-SM-48FD4	GTEX-R55C-0826-SM-48FCL	GTEX-R55D-1126-SM-48FEB	GTEX-R55E-1326-SM-48FCR	GTEX-R55G-1026-SM-48FDI	GTEX-REY6-1326-SM-48FDO	GTEX-RM2N-0726-SM-48FD5	GTEX-RN64-1026-SM-48FDX	GTEX-RNOR-1226-SM-48FDQ	GTEX-RTLS-1126-SM-46MUQ	GTEX-RU1J-0326-SM-46MUM	GTEX-RU72-0726-SM-46MUW	GTEX-RUSQ-0826-SM-47JWW	GTEX-RVPV-0526-SM-47JYL	GTEX-RWS6-0826-SM-47JXF	GTEX-S32W-0926-SM-4AD5X	GTEX-S33H-0826-SM-4AD5Y	GTEX-S341-0526-SM-4AD5U	GTEX-S3XE-0926-SM-4AD4S	GTEX-S4P3-0426-SM-4AD56	GTEX-S4Q7-0626-SM-4AD5M	GTEX-S4Z8-0826-SM-4AD4J	GTEX-S7SF-0926-SM-4AD4M	GTEX-S95S-0426-SM-4B64I	GTEX-SE5C-1226-SM-4BRWV	GTEX-SNMC-0526-SM-4DM69	GTEX-T2IS-0826-SM-4DM6L	GTEX-T2YK-1326-SM-4DM6S	GTEX-T5JC-1726-SM-4DM6U	GTEX-T6MN-1426-SM-5CHQN-rep1	GTEX-T6MO-0526-SM-4DM6R	GTEX-T8EM-0526-SM-4DM64	GTEX-TKQ1-0326-SM-4DXSM	GTEX-TML8-1526-SM-4DXUX	GTEX-TMMY-1126-SM-4DXSX	GTEX-U3ZH-1026-SM-4DXUZ	GTEX-U3ZM-0526-SM-4DXTB	GTEX-U3ZN-1726-SM-4DXUQ	GTEX-U4B1-0826-SM-4DXTW	GTEX-UJHI-0826-SM-4IHLM	GTEX-UJMC-0926-SM-4IHLK	GTEX-UPIC-1026-SM-4IHLT	GTEX-UPK5-1226-SM-4IHL8	GTEX-V1D1-1026-SM-4JBHE	GTEX-V955-1126-SM-4JBH3	GTEX-VJYA-0726-SM-4KL1T	GTEX-VUSG-1226-SM-4KKZF	GTEX-W5WG-1626-SM-4LMKG	GTEX-W5X1-1126-SM-5CHTH-rep1	GTEX-WFG7-1126-SM-4LMK3	GTEX-WFJO-0826-SM-4LVM5	GTEX-WH7G-0926-SM-4LVMJ	GTEX-WHPG-1126-SM-4M1XT	GTEX-WHSB-0426-SM-4M1XI	GTEX-WHSE-1526-SM-4M1XH	GTEX-WHWD-0926-SM-4OORY	GTEX-WK11-1026-SM-4OOS8	GTEX-WOFM-0626-SM-4OOS3	GTEX-WQUQ-1626-SM-4OOSH	GTEX-WRHK-0526-SM-4MVOF	GTEX-WVLH-1426-SM-4MVNX	GTEX-WXYG-1226-SM-4ONCJ	GTEX-WYJK-1926-SM-4ONDP	GTEX-WYVS-0726-SM-4ONDO	GTEX-X15G-0826-SM-4PQZD	GTEX-X3Y1-1326-SM-4PQZB	GTEX-X4EO-1226-SM-4QARR	GTEX-X4EP-1626-SM-4QAS6	GTEX-X4LF-0626-SM-4QASB	GTEX-X4XY-1726-SM-46MVO	GTEX-X585-1226-SM-46MW7	GTEX-X5EB-1526-SM-4E3JC	GTEX-X62O-2226-SM-46MW3	GTEX-X8HC-1426-SM-46MWC	GTEX-XBED-1026-SM-48TCB	GTEX-XBEW-1326-SM-4AT63	GTEX-XGQ4-1526-SM-4AT6H	GTEX-XK95-1026-SM-4GIDV	GTEX-XLM4-2326-SM-4TT2D	GTEX-XMD2-1326-SM-4YCET	GTEX-XMK1-1326-SM-4B65Q	GTEX-XOTO-2126-SM-4B64U	GTEX-XQ3S-1126-SM-4BOPK	GTEX-XQ8I-1526-SM-4BOOH	GTEX-XUJ4-1026-SM-4BOPB	GTEX-XUZC-0426-SM-4BOPE	GTEX-XV7Q-1126-SM-4BRVS	GTEX-XXEK-0326-SM-4BRVV	GTEX-XYKS-1526-SM-4BRUP	GTEX-Y111-1626-SM-57WCY	GTEX-Y114-0926-SM-4TT7J	GTEX-Y3I4-1226-SM-4TT8N	GTEX-Y3IK-1126-SM-51MSV	GTEX-Y5LM-1026-SM-4VDSQ	GTEX-Y5V5-1626-SM-4VDSG	GTEX-Y5V6-1026-SM-4VBS2	GTEX-Y8E4-1726-SM-5LU9G	GTEX-Y8LW-0726-SM-5IFI1	GTEX-Y9LG-0626-SM-4WWDH	GTEX-YB5E-0926-SM-4WWDQ	GTEX-YECK-1626-SM-5IFHQ	GTEX-YF7O-0926-SM-5IFIF	GTEX-YFC4-1226-SM-5LU9R	GTEX-YJ89-1526-SM-5P9IR	GTEX-Z9EW-0526-SM-5HL8S	GTEX-ZA64-0626-SM-5HL9O	GTEX-ZAB4-1126-SM-5HL86	GTEX-ZAB5-0926-SM-5CVMV	GTEX-ZAK1-1526-SM-5S2OV	GTEX-ZC5H-1326-SM-5HL7E	GTEX-ZDTT-1326-SM-4WKFH	GTEX-ZDYS-0826-SM-4WWCR	GTEX-ZE9C-1126-SM-4WWBD	GTEX-ZEX8-1426-SM-4WKHQ	GTEX-ZF29-1326-SM-4WWB6	GTEX-ZF2S-1226-SM-4WWAX	GTEX-ZF3C-1626-SM-4WWB4	GTEX-ZG7Y-1126-SM-4WWEZ	GTEX-ZGAY-1126-SM-4WWBS	GTEX-ZLV1-0526-SM-4WWD4	GTEX-ZP4G-1026-SM-4YCE1	GTEX-ZPCL-1426-SM-57WEC	GTEX-ZPU1-1426-SM-4WWFU	GTEX-ZQG8-2226-SM-5DUWD	GTEX-ZQUD-0426-SM-57WFR	GTEX-ZT9W-1326-SM-51MTB	GTEX-ZT9X-0526-SM-5GCOP	GTEX-ZTPG-1626-SM-5DUX2	GTEX-ZTSS-0626-SM-59867	GTEX-ZTX8-0226-SM-5E44D	GTEX-ZUA1-1226-SM-5NQ6O	GTEX-ZV68-0926-SM-59HK7	GTEX-ZVE2-1326-SM-5NQ94	GTEX-ZVP2-1326-SM-57WCE	GTEX-ZVT2-1326-SM-5E45H	GTEX-ZVT3-1426-SM-59HLP	GTEX-ZXES-1126-SM-5GZXN	GTEX-ZY6K-0626-SM-59HJL	GTEX-ZYFC-1626-SM-5N9EU	GTEX-ZYFG-1126-SM-5GICY	GTEX-ZYT6-1126-SM-5GZYR	GTEX-ZYVF-2226-SM-5GIDD	GTEX-ZYW4-1326-SM-5E45N	GTEX-ZYWO-1026-SM-5E45U	GTEX-ZYY3-1526-SM-5SIA9	GTEX-ZZ64-0226-SM-5E44X	GTEX-ZZPT-1426-SM-5N9C5	GTEX-111CU-0626-SM-5EGHL	GTEX-111YS-1026-SM-5GZYE	GTEX-1122O-1626-SM-5N9CX	GTEX-113JC-0926-SM-5H114	GTEX-117YW-2026-SM-5N9BH	GTEX-117YX-1826-SM-5H12K	GTEX-11DXX-1026-SM-5H11E	GTEX-11DXY-1526-SM-5H129	GTEX-11DYG-1426-SM-5A5JR	GTEX-11EM3-0726-SM-5GZZM	GTEX-11EQ9-0826-SM-5986Y	GTEX-11GS4-1426-SM-5N9D2	GTEX-11GSP-1726-SM-5A5LI	GTEX-11I78-1426-SM-5PNVY	GTEX-11LCK-1626-SM-5PNYB	GTEX-11NSD-1226-SM-5986Q	GTEX-11NUK-1426-SM-5HL68	GTEX-11O72-1926-SM-5PNW1	GTEX-11OF3-2226-SM-5986F	GTEX-11ONC-1426-SM-5N9F4	GTEX-11P7K-1226-SM-5HL4X	GTEX-11P81-0926-SM-59874	GTEX-11P82-0626-SM-5PNYK	GTEX-11TT1-0426-SM-5EGI9	GTEX-11TUW-1226-SM-5GU7C	GTEX-11UD2-1226-SM-5EQMI	GTEX-11VI4-0626-SM-5EQLO	GTEX-11WQK-1826-SM-5EQM2	GTEX-11XUK-0726-SM-5EQMX	GTEX-11ZTT-0926-SM-5EQMS	GTEX-11ZUS-0926-SM-5FQSY	GTEX-1211K-1026-SM-5EQ4B	GTEX-1212Z-2026-SM-5N9EA	GTEX-12696-1426-SM-5EGJ6	GTEX-12BJ1-1426-SM-5BC5Q	GTEX-12C56-1126-SM-5FQTO	GTEX-12KS4-1026-SM-5FQTD	GTEX-12WSD-1926-SM-5GCOV	GTEX-12WSJ-0726-SM-5GCN6	GTEX-12WSL-1326-SM-5LZVW	GTEX-12ZZY-1526-SM-5LZWF	GTEX-13111-0926-SM-5DUVQ	GTEX-13113-1026-SM-5LZWM	GTEX-131XE-1226-SM-5EGKF	GTEX-131XF-0926-SM-5BC69	GTEX-131XG-0926-SM-5LZW5	GTEX-132AR-2326-SM-5IJDY	GTEX-132QS-1526-SM-5J2MV	GTEX-133LE-0726-SM-5P9IZ	GTEX-1399R-0726-SM-5KM2A	GTEX-1399S-1226-SM-5J1O6	GTEX-1399U-1226-SM-5K7XT	GTEX-139D8-1426-SM-5IJEX	GTEX-139T6-0726-SM-5PNVK	GTEX-139TU-1326-SM-5LZXW	GTEX-139YR-1626-SM-5IJGK	GTEX-13CF3-1526-SM-5J2NB	GTEX-13D11-1826-SM-5J2NM	GTEX-13FH7-0726-SM-5J2NK	GTEX-13FHO-1826-SM-5K7Y6	GTEX-13FHP-1626-SM-5N9FK	GTEX-13FLV-1226-SM-5IJBZ	GTEX-13FTW-1526-SM-5LZXC	GTEX-13G51-1026-SM-5K7YQ	GTEX-13NYB-0826-SM-5MR4V	GTEX-13O1R-1526-SM-5J1O7	GTEX-13O21-0826-SM-5J2NU	GTEX-13O3P-1326-SM-5K7Y8	GTEX-13O61-1026-SM-5L3F6	GTEX-13OVG-0926-SM-5J2OJ	GTEX-13OVI-2526-SM-5KM4V	GTEX-13OVJ-1326-SM-5K7Z9	GTEX-13OVL-1926-SM-5KM14	GTEX-13OW6-1426-SM-5L3EU	GTEX-13OW8-2226-SM-5K7Z4	GTEX-13PL7-0326-SM-5IJEK	GTEX-13PVQ-1826-SM-5L3GU	GTEX-13QBU-0926-SM-5K7WQ	GTEX-13QJ3-1826-SM-5S2PT	GTEX-13RTK-0626-SM-5Q5EK	GTEX-13S86-0726-SM-5Q5DH	GTEX-13U4I-1226-SM-5LU5M	GTEX-13W3W-1726-SM-5LU4A	GTEX-13X6H-1426-SM-5SI91	GTEX-13X6J-1626-SM-5Q5CV	GTEX-13YAN-2026-SM-5Q5EY	GTEX-145LT-1226-SM-5Q5BZ	GTEX-145LV-1426-SM-5Q5BV	GTEX-145ME-0626-SM-5O99Q	GTEX-145MH-1226-SM-5RQJT	GTEX-145MN-1126-SM-5RQJB	GTEX-145MO-1526-SM-5QGQC	GTEX-146FH-1626-SM-5NQ9H	GTEX-146FQ-1126-SM-5NQBM	GTEX-146FR-0526-SM-5Q5EX	GTEX-14753-1926-SM-5NQAA	GTEX-148VJ-1126-SM-5NQBZ	GTEX-14AS3-0726-SM-5S2NY	GTEX-14B4R-0426-SM-5Q5EI	GTEX-14BIM-1226-SM-5SIBC	GTEX-14BMV-1426-SM-5S2WA	GTEX-14C5O-1726-SM-5RQI9	GTEX-14E6C-0926-SM-5S2V9	GTEX-N7MS-1126-SM-3LK5E	GTEX-N7MT-0226-SM-48TC3	GTEX-NFK9-1226-SM-3LK79	GTEX-NPJ8-2026-SM-3TW91	GTEX-O5YT-0726-SM-3MJHA	GTEX-OHPJ-1326-SM-3MJHG	GTEX-OHPL-0626-SM-3MJGJ	GTEX-OHPM-0726-SM-3LK7A	GTEX-OIZG-0926-SM-3LK5Y	GTEX-OIZH-0726-SM-3NB1I	GTEX-OIZI-1326-SM-3NB1B	GTEX-OOBK-0726-SM-3LK5Q	GTEX-OXRK-1426-SM-3NB19	GTEX-OXRL-0726-SM-3NM9A	GTEX-P4PP-0726-SM-3NM9S	GTEX-P4PQ-0726-SM-3NMCR	GTEX-P4QS-0726-SM-3NMCZ	GTEX-P4QT-0726-SM-3NMCM	GTEX-P78B-1126-SM-3P615	GTEX-POMQ-0626-SM-3P61E	GTEX-PSDG-1426-SM-48TD1	GTEX-PWCY-0826-SM-48TCR	GTEX-PWN1-0726-SM-48TDR	GTEX-PWOO-1026-SM-48TCN	GTEX-PX3G-0726-SM-48TZT	GTEX-Q2AG-1226-SM-4GICA	GTEX-Q2AH-1026-SM-48TZI	GTEX-Q734-0826-SM-48U1G	GTEX-QCQG-0726-SM-48U1Z	GTEX-QDT8-1326-SM-48TYY	GTEX-QDVJ-0826-SM-48U1S	GTEX-QDVN-1126-SM-48TZ7	GTEX-QEG5-1326-SM-4R1JS	GTEX-QEL4-1526-SM-447AB	GTEX-QESD-0726-SM-4R1KQ	GTEX-QLQ7-1026-SM-447BB	GTEX-QLQW-0626-SM-447A6	GTEX-QMRM-0926-SM-447BR	GTEX-QV31-0526-SM-447C3	GTEX-QV44-1026-SM-447CG	GTEX-QXCU-1126-SM-48FE5	GTEX-R53T-1026-SM-48FCO	GTEX-R55C-0726-SM-48FCN	GTEX-R55D-1226-SM-48FE9	GTEX-R55G-0926-SM-48FDN	GTEX-REY6-1426-SM-48FDK	GTEX-RM2N-0626-SM-48FD6	GTEX-RNOR-1326-SM-48FDE	GTEX-RTLS-1226-SM-46MUP	GTEX-RU1J-0426-SM-46MUK	GTEX-RU72-0826-SM-46MUS	GTEX-RUSQ-0926-SM-47JWU	GTEX-RWS6-0726-SM-47JXI	GTEX-RWSA-1326-SM-47JX9	GTEX-S32W-1026-SM-4AD5W	GTEX-S341-0426-SM-4AD5L	GTEX-S3XE-0826-SM-4AD4U	GTEX-S4P3-0526-SM-4AD58	GTEX-S4Q7-0526-SM-4AD5N	GTEX-S4Z8-0726-SM-4GICB	GTEX-S7SF-1026-SM-4AD4I	GTEX-S95S-0326-SM-4B66U	GTEX-SE5C-1326-SM-4BRUH	GTEX-SIU7-1326-SM-4BRWW	GTEX-SNMC-0426-SM-4DM5Y	GTEX-T2IS-0926-SM-4DM5B	GTEX-T5JC-1826-SM-4DM6E	GTEX-T6MO-0626-SM-4DM6P	GTEX-T8EM-0626-SM-4DM62	GTEX-TKQ1-0426-SM-4DXT4	GTEX-TKQ2-1226-SM-4DXSV	GTEX-TML8-1426-SM-4DXUT	GTEX-TMMY-1226-SM-4DXT6	GTEX-U3ZH-1126-SM-4DXUG	GTEX-U3ZM-0626-SM-4DXTV	GTEX-U3ZN-1826-SM-4DXUY	GTEX-U4B1-0926-SM-4DXUV	GTEX-UJHI-0926-SM-4IHKF	GTEX-UJMC-1026-SM-4IHKN	GTEX-UPIC-0626-SM-4IHK2	GTEX-UPK5-1326-SM-4IHLE	GTEX-V1D1-1126-SM-4JBHT	GTEX-V955-1026-SM-4JBHO	GTEX-VJYA-0626-SM-4KL1S	GTEX-VUSG-1126-SM-4KKZQ	GTEX-W5WG-1526-SM-4LMIG	GTEX-W5X1-1026-SM-5CHSO-rep1	GTEX-WFG7-1026-SM-4LMK8	GTEX-WFJO-0726-SM-4LVM8	GTEX-WFON-0926-SM-4LVMK	GTEX-WH7G-1026-SM-4LVML	GTEX-WHPG-1226-SM-4M1ZI	GTEX-WHSB-0526-SM-4M1XM	GTEX-WHSE-1626-SM-4M1XL	GTEX-WHWD-1026-SM-4OORZ	GTEX-WK11-1126-SM-4OOSJ	GTEX-WOFM-0526-SM-4OOS2	GTEX-WRHK-0426-SM-4MVOG	GTEX-WXYG-1126-SM-4ONCH	GTEX-WY7C-1326-SM-4ONCX	GTEX-WYJK-2026-SM-4ONDE	GTEX-WYVS-0826-SM-4RTXB	GTEX-WZTO-1526-SM-4PQYQ	GTEX-X15G-0926-SM-4PQZE	GTEX-X3Y1-1226-SM-4PQZ8	GTEX-X5EB-1426-SM-46MVW	GTEX-X8HC-1526-SM-46MWD	GTEX-XBED-0926-SM-48TCE	GTEX-XBEW-1426-SM-4AT4J	GTEX-XPVG-1326-SM-4B65P	GTEX-XQ3S-1226-SM-4BOPP	GTEX-XQ8I-1626-SM-4BOOI	GTEX-XUJ4-0926-SM-4BOPA	GTEX-XUW1-1526-SM-4BOOY	GTEX-XUZC-0326-SM-4BOO8	GTEX-XV7Q-1026-SM-4BRVR	GTEX-XXEK-0426-SM-4BRVW	GTEX-XYKS-1126-SM-4BRWP	GTEX-Y111-1726-SM-4SOIQ	GTEX-Y3I4-1026-SM-4TT2C	GTEX-Y3IK-1226-SM-4WWEK	GTEX-Y5LM-1126-SM-4VDT5	GTEX-Y5V6-1126-SM-4VDTD	GTEX-Y8E4-1826-SM-4VBPV	GTEX-Y8LW-0626-SM-4VDS8	GTEX-YB5E-0826-SM-4VDRZ	GTEX-YB5K-0726-SM-5LU8R	GTEX-YEC4-1126-SM-5CVLW	GTEX-YECK-1726-SM-5IFI3	GTEX-YF7O-0826-SM-4W21F	GTEX-YFCO-0526-SM-4W1ZJ	GTEX-YJ8A-1226-SM-5IFHH	GTEX-Z9EW-0626-SM-5HL95	GTEX-ZA64-0526-SM-5HL9I	GTEX-ZAB4-1226-SM-5CVN5	GTEX-ZAB5-1026-SM-5HL91	GTEX-ZDTT-1226-SM-4WKG9	GTEX-ZDYS-0926-SM-4WWCS	GTEX-ZEX8-1326-SM-4WWEW	GTEX-ZF29-1226-SM-4WKH1	GTEX-ZF2S-1126-SM-4WKHH	GTEX-ZG7Y-1326-SM-4WWBL	GTEX-ZGAY-1226-SM-4YCF4	GTEX-ZLFU-1026-SM-5EQMZ	GTEX-ZLV1-0626-SM-4WWF6	GTEX-ZLWG-1226-SM-4WWFS	GTEX-ZP4G-0926-SM-4WWF4	GTEX-ZPCL-1226-SM-4WWFF	GTEX-ZPIC-1626-SM-57WEB	GTEX-ZPU1-1326-SM-57WE1	GTEX-ZQUD-0326-SM-4YCEN	GTEX-ZT9W-1226-SM-57WE4	GTEX-ZTPG-1526-SM-51MTF	GTEX-ZTSS-0726-SM-51MSN	GTEX-ZTTD-1426-SM-4YCEX	GTEX-ZTX8-0326-SM-59HLA	GTEX-ZVT2-1226-SM-5GU5H	GTEX-ZVZP-1426-SM-5NQ7R	GTEX-ZXES-1226-SM-5NQ8G	GTEX-ZY6K-0526-SM-5GZY9	GTEX-ZYFC-1726-SM-5GZYX	GTEX-ZYT6-1226-SM-5E44Q	GTEX-ZYVF-2326-SM-5E44Z	GTEX-ZYW4-1426-SM-5SIAX	GTEX-ZYWO-0926-SM-5E43J	GTEX-ZYY3-1626-SM-5EGJF	GTEX-ZZ64-0326-SM-5E45S	GTEX-ZZPU-1826-SM-5E43L	GTEX-1117F-0726-SM-5GIEN	GTEX-111FC-0626-SM-5N9CU	GTEX-111VG-0326-SM-5GZX7	GTEX-111YS-0326-SM-5GZZ3	GTEX-1122O-0626-SM-5N9B9	GTEX-117XS-0726-SM-5H131	GTEX-117YW-0426-SM-5GZZZ	GTEX-117YX-0626-SM-5EGJI	GTEX-1192W-0226-SM-5EGGT	GTEX-1192X-0726-SM-5987R	GTEX-11DXX-0526-SM-5PNVR	GTEX-11DXY-1026-SM-5987V	GTEX-11DXZ-0326-SM-5EGH1	GTEX-11DYG-1026-SM-5A5JQ	GTEX-11EM3-0426-SM-5N9BZ	GTEX-11EMC-0826-SM-59862	GTEX-11EQ8-1326-SM-5EGJQ	GTEX-11GS4-0426-SM-5N9CD	GTEX-11GSP-1226-SM-5985M	GTEX-11ILO-2526-SM-5A5LQ	GTEX-11LCK-0826-SM-5PNYD	GTEX-11NUK-0926-SM-5HL57	GTEX-11NV4-0826-SM-5BC4S	GTEX-11O72-1026-SM-5986B	GTEX-11ONC-1026-SM-5GU64	GTEX-11P81-0526-SM-59873	GTEX-11TT1-1426-SM-5EGIA	GTEX-11TUW-1126-SM-5EQKJ	GTEX-11UD2-0926-SM-5CVL6	GTEX-11WQK-0226-SM-5EQLI	GTEX-11ZTT-0526-SM-5EQLA	GTEX-11ZUS-0326-SM-5EQ4W	GTEX-11ZVC-0526-SM-5N9G1	GTEX-1211K-0226-SM-59HJY	GTEX-1212Z-0726-SM-5EGI5	GTEX-12584-1026-SM-59HK3	GTEX-12696-1226-SM-5FQSM	GTEX-12BJ1-0326-SM-5FQUB	GTEX-12WS9-0826-SM-59HJX	GTEX-12WSA-1126-SM-5EGKU	GTEX-12WSC-1026-SM-5EQ5Y	GTEX-12WSD-1226-SM-5HL9Q	GTEX-12WSE-0926-SM-5S2VX	GTEX-12WSG-1226-SM-5EQ4C	GTEX-12WSI-0426-SM-5EQ5J	GTEX-12WSK-0526-SM-5CVNA	GTEX-12WSN-0226-SM-5DUXH	GTEX-12ZZX-0726-SM-5EGKA	GTEX-12ZZY-1226-SM-5GCNK	GTEX-13112-0526-SM-5EQ4S	GTEX-1313W-1126-SM-5EQ5U	GTEX-131XE-0526-SM-5K7YT	GTEX-131XF-0426-SM-5HL7U	GTEX-131XG-0526-SM-5DUWF	GTEX-131YS-0826-SM-5PNYV	GTEX-132AR-1926-SM-5EGK5	GTEX-132NY-1426-SM-5J1MJ	GTEX-132Q8-1126-SM-5K7XS	GTEX-132QS-0526-SM-5IJC7	GTEX-1339X-0326-SM-5K7Z8	GTEX-1399R-1726-SM-5K7YJ	GTEX-1399S-0826-SM-5KM23	GTEX-1399T-0726-SM-5J1MH	GTEX-1399U-0726-SM-5KM1D	GTEX-139TU-1926-SM-5J2OC	GTEX-139YR-0526-SM-5L3DG	GTEX-13CF2-0226-SM-5L3DV	GTEX-13CF3-0826-SM-5LZYZ	GTEX-13D11-1526-SM-5J2NA	GTEX-13FH7-0826-SM-5J2NW	GTEX-13FHO-1226-SM-5L3EF	GTEX-13FHP-0826-SM-5K7V5	GTEX-13FTW-0826-SM-5K7XR	GTEX-13FTZ-0326-SM-5J1O1	GTEX-13JUV-0226-SM-5IJCC	GTEX-13JVG-1126-SM-5KM2M	GTEX-13N11-0726-SM-5L3DP	GTEX-13N1W-0926-SM-5MR36	GTEX-13NYB-0326-SM-5IJDP	GTEX-13NYS-1926-SM-5IJCB	GTEX-13NZ9-0126-SM-5K7XV	GTEX-13NZA-0826-SM-5K7WS	GTEX-13NZB-0426-SM-5KM26	GTEX-13O1R-0926-SM-5L3DS	GTEX-13O21-0326-SM-5J1N9	GTEX-13O3O-1426-SM-5KM2S	GTEX-13O3P-1426-SM-5L3DT	GTEX-13O3Q-0326-SM-5L3FE	GTEX-13O61-0426-SM-5L3ET	GTEX-13OVG-0426-SM-5KM2T	GTEX-13OVI-0326-SM-5K7X1	GTEX-13OW5-0926-SM-5L3GZ	GTEX-13OW6-0926-SM-5L3GM	GTEX-13OW7-1626-SM-5IJDH	GTEX-13PDP-1326-SM-5K7U9	GTEX-13PL6-0826-SM-5IJBI	GTEX-13PL7-0726-SM-5KM1S	GTEX-13PVQ-1326-SM-5LU4J	GTEX-13PVR-0926-SM-5S2RB	GTEX-13QBU-0226-SM-5LU48	GTEX-13S86-0326-SM-5SI6K	GTEX-13SLW-0826-SM-5QGP7	GTEX-13SLX-0926-SM-5S2NM	GTEX-13U4I-0626-SM-5LU5L	GTEX-13VXT-0726-SM-5SIAD	GTEX-13W3W-0526-SM-5LU3X	GTEX-1445S-1226-SM-5O9BF	GTEX-144GL-1026-SM-5O99R	GTEX-145LS-1326-SM-5Q5EP	GTEX-145LV-0226-SM-5S2QG	GTEX-145MN-0726-SM-5NQBH	GTEX-146FH-1126-SM-5NQAT	GTEX-146FR-0926-SM-5QGPE	GTEX-1477Z-1126-SM-5P9GK	GTEX-147JS-1326-SM-5SI6D	GTEX-14A5I-1026-SM-5Q5E3	GTEX-14A6H-0326-SM-5NQAN	GTEX-14ASI-0826-SM-5Q5EB	GTEX-14BIM-2726-SM-5Q5EG	GTEX-14BMV-1026-SM-5SI6B	GTEX-14C39-0726-SM-5RQIK	GTEX-14E6C-0326-SM-5Q5EE	GTEX-U8XE-0926-SM-3DB8V	GTEX-UPK5-0226-SM-3GAEV	GTEX-UTHO-1226-SM-3GAEE	GTEX-V1D1-0626-SM-4JBHN	GTEX-V955-0826-SM-5SI82	GTEX-VJWN-1026-SM-4M1ZN	GTEX-VUSG-0726-SM-3GIK1	GTEX-WEY5-0226-SM-3GIKN	GTEX-WFG7-0826-SM-3GIKU	GTEX-WFG8-0726-SM-3GILP	GTEX-WFON-0226-SM-3GIKR	GTEX-WH7G-0326-SM-3NMBH	GTEX-WHPG-1026-SM-3NMBA	GTEX-WHSE-0826-SM-4SOJU	GTEX-WHWD-0326-SM-3LK6L	GTEX-WI4N-0726-SM-3TW93	GTEX-WK11-0626-SM-3NMAV	GTEX-WL46-0726-SM-3LK5Z	GTEX-WOFL-1226-SM-4OOST	GTEX-WQUQ-1326-SM-3MJFF	GTEX-WRHU-1026-SM-4E3ID	GTEX-WWYW-1126-SM-3NB2Q	GTEX-WY7C-1126-SM-3NB3A	GTEX-WYBS-1226-SM-3NM9N	GTEX-WYJK-1126-SM-3NM9Z	GTEX-WZTO-1226-SM-3NMAZ	GTEX-X261-0926-SM-3NMCY	GTEX-X3Y1-0226-SM-3P5Z5	GTEX-X4EP-0326-SM-3P5Z6	GTEX-X4XX-1126-SM-3NMBY	GTEX-X5EB-0626-SM-46MVQ	GTEX-X62O-0826-SM-46MW8	GTEX-X8HC-1026-SM-46MWH	GTEX-XBEC-1226-SM-4AT65	GTEX-XGQ4-0526-SM-4AT6C	GTEX-XLM4-2026-SM-4AT4X	GTEX-XOT4-1126-SM-4B66E	GTEX-XPT6-0226-SM-4B65L	GTEX-XPVG-0726-SM-4B658	GTEX-XQ3S-0526-SM-4BOQA	GTEX-XQ8I-0226-SM-4BOPM	GTEX-XUJ4-0626-SM-4BOOO	GTEX-XV7Q-0726-SM-4BRV6	GTEX-XXEK-2026-SM-4BRVE	GTEX-XYKS-0226-SM-4BRW3	GTEX-Y114-0126-SM-4TT8K	GTEX-Y3I4-0526-SM-4TT6X	GTEX-Y3IK-1026-SM-51MR7	GTEX-Y5V5-0726-SM-4VBPY	GTEX-Y8E4-0426-SM-4V6GB	GTEX-YB5K-0226-SM-5IFJE	GTEX-YEC4-0226-SM-4W1YG	GTEX-YECK-1226-SM-4W21G	GTEX-YF7O-0526-SM-5P9IO	GTEX-YFC4-0426-SM-4TT3J	GTEX-YJ8O-0826-SM-5CVM3	GTEX-Z93S-0326-SM-5HL84	GTEX-ZAB4-0926-SM-5CVN4	GTEX-ZAB5-0126-SM-5CVMT	GTEX-ZAJG-0926-SM-5Q5AB	GTEX-ZAK1-1126-SM-5PNXU	GTEX-ZDTS-1226-SM-4WKGL	GTEX-ZDTT-0326-SM-4WKF9	GTEX-ZDXO-0426-SM-4WKF6	GTEX-ZDYS-0326-SM-5HL4W	GTEX-ZE7O-0626-SM-57WCD	GTEX-ZEX8-0326-SM-4WKGS	GTEX-ZF29-0426-SM-4WKFN	GTEX-ZF2S-0826-SM-4WWBI	GTEX-ZF3C-1126-SM-57WEG	GTEX-ZG7Y-1426-SM-4WWBM	GTEX-ZGAY-0226-SM-4WWAL	GTEX-ZLFU-0326-SM-4WWBK	GTEX-ZPU1-0726-SM-5HL6O	GTEX-ZT9W-0526-SM-57WFG	GTEX-ZTPG-1326-SM-51MSQ	GTEX-ZTTD-0626-SM-4YCCY	GTEX-ZUA1-0726-SM-4YCD9	GTEX-ZV7C-0526-SM-51MRB	GTEX-ZVT2-0926-SM-5GICE	GTEX-ZVT3-0826-SM-5GIC8	GTEX-ZVT4-1326-SM-5NQ8E	GTEX-ZVZQ-0726-SM-51MR3	GTEX-ZXG5-0626-SM-5NQ85	GTEX-ZYFC-1026-SM-5GZX9	GTEX-ZYFD-2026-SM-5E459	GTEX-ZYFG-0526-SM-5GZXX	GTEX-ZYT6-0926-SM-5GIEM	GTEX-ZYVF-1826-SM-5E44F	GTEX-ZYW4-1026-SM-5SI8W	GTEX-ZYWO-0526-SM-5E45I	GTEX-ZZPT-0926-SM-5GICZ	GTEX-ZZPU-1126-SM-5N9CW	GTEX-111FC-0826-SM-5GZWO	GTEX-111YS-0426-SM-5987O	GTEX-1122O-0826-SM-5GICV	GTEX-117YW-0326-SM-5N9CY	GTEX-117YX-1126-SM-5H128	GTEX-11DXX-0326-SM-5PNWC	GTEX-11DXY-0826-SM-5EGGR	GTEX-11DXZ-0626-SM-5GU77	GTEX-11EM3-0626-SM-5H12Z	GTEX-11EMC-0726-SM-5EGJO	GTEX-11GS4-0526-SM-5A5KQ	GTEX-11GSP-1326-SM-5A5KY	GTEX-11I78-0826-SM-5A5K4	GTEX-11LCK-0926-SM-5A5KA	GTEX-11O72-1126-SM-5N9E2	GTEX-11ONC-0126-SM-5PNW6	GTEX-11TT1-1326-SM-5PNYM	GTEX-11TUW-1026-SM-5GU7D	GTEX-11ZUS-0226-SM-5FQT8	GTEX-11ZVC-0426-SM-5CVLD	GTEX-1211K-0626-SM-5FQUZ	GTEX-1212Z-0626-SM-5FQTB	GTEX-12584-0926-SM-5FQTN	GTEX-12696-1126-SM-5FQTI	GTEX-1269C-0826-SM-5N9EM	GTEX-12BJ1-0226-SM-5LUA2	GTEX-12WSC-1126-SM-5EQ4G	GTEX-12WSD-1126-SM-5EGJD	GTEX-12WSG-0526-SM-5FQTH	GTEX-12WSK-0626-SM-5LZUJ	GTEX-12ZZW-1026-SM-5GCMM	GTEX-12ZZY-1126-SM-5DUWQ	GTEX-12ZZZ-1726-SM-59HK5	GTEX-13112-0426-SM-5PNVC	GTEX-1313W-1426-SM-5KLZU	GTEX-1314G-0126-SM-5LZUL	GTEX-131XE-0626-SM-5HL98	GTEX-131XF-0326-SM-5DUVR	GTEX-131XG-0626-SM-5GCMP	GTEX-131XH-0226-SM-5LZVB	GTEX-132AR-2026-SM-5IJG4	GTEX-132NY-1726-SM-5EGKK	GTEX-132QS-0426-SM-5KLZ6	GTEX-1339X-0426-SM-5KLZY	GTEX-1399R-1926-SM-5K7X8	GTEX-1399S-1026-SM-5KLZ9	GTEX-1399T-0426-SM-5PNVJ	GTEX-1399U-0526-SM-5K7YM	GTEX-139UC-0426-SM-5K7UR	GTEX-139YR-0826-SM-5LZXY	GTEX-13CF2-0426-SM-5KM1H	GTEX-13CF3-0726-SM-5J2MY	GTEX-13D11-1726-SM-5IFGQ	GTEX-13FH7-0926-SM-5J2MR	GTEX-13FHP-1026-SM-5K7Y2	GTEX-13FLV-0926-SM-5L3DZ	GTEX-13FTW-1026-SM-5L3E3	GTEX-13FTZ-0226-SM-5K7X6	GTEX-13JVG-1326-SM-5N9F8	GTEX-13N11-0426-SM-5KM3O	GTEX-13N1W-1026-SM-5IJC5	GTEX-13NYB-0226-SM-5N9G4	GTEX-13NZB-0226-SM-5KM1T	GTEX-13O1R-1226-SM-5J1NU	GTEX-13O21-2326-SM-5MR3X	GTEX-13O3O-1526-SM-5KM1C	GTEX-13O3P-1626-SM-5K7X3	GTEX-13O61-0526-SM-5J2M1	GTEX-13OVG-0526-SM-5K7YD	GTEX-13OVL-0526-SM-5KLZQ	GTEX-13OW5-1126-SM-5J1NR	GTEX-13OW6-1126-SM-5L3HL	GTEX-13OW8-2126-SM-5J1OS	GTEX-13PVQ-1226-SM-5IJDC	GTEX-13PVR-1026-SM-5QGQW	GTEX-13QBU-0426-SM-5J2O4	GTEX-13RTJ-0726-SM-5QGQN	GTEX-13S86-0226-SM-5S2PJ	GTEX-13U4I-0826-SM-5SIBD	GTEX-13VXT-1126-SM-5LU3A	GTEX-13W3W-0426-SM-5SI9D	GTEX-13X6H-0426-SM-5LU4E	GTEX-13X6I-1426-SM-5SI9Z	GTEX-13X6K-1826-SM-5O9CR	GTEX-13YAN-1326-SM-5Q5F1	GTEX-145LV-0326-SM-5Q5BW	GTEX-145MN-0626-SM-5QGRH	GTEX-145MO-1126-SM-5NQBX	GTEX-146FH-1026-SM-5RQIF	GTEX-146FR-0626-SM-5RQJ1	GTEX-147F4-1226-SM-5NQAY	GTEX-148VI-0326-SM-5RQK7	GTEX-148VJ-1526-SM-5Q5DU	GTEX-1497J-1226-SM-5Q5BL	GTEX-14A5I-1226-SM-5NQBW	GTEX-14A6H-0226-SM-5Q5DX	GTEX-14C38-1426-SM-5RQHZ	GTEX-14C5O-1326-SM-5S2UW	GTEX-14E6D-0926-SM-5S2QV	GTEX-14E7W-1226-SM-5RQIU	GTEX-N7MS-0826-SM-2HML4	GTEX-N7MT-1326-SM-2I3FV	GTEX-NFK9-0926-SM-2HMJU	GTEX-NPJ8-0426-SM-2HMK6	GTEX-O5YT-0326-SM-32PKA	GTEX-O5YV-0326-SM-2I5H2	GTEX-O5YW-0326-SM-2I5EI	GTEX-OHPJ-0926-SM-2HMJ1	GTEX-OHPK-0326-SM-2HMJO	GTEX-OIZG-1126-SM-2HMIU	GTEX-OIZH-0326-SM-2HMKC	GTEX-OOBK-3025-SM-48TBP	GTEX-OXRK-0826-SM-2HMK7	GTEX-OXRO-2026-SM-2YUMZ	GTEX-P44G-0826-SM-2I5ES	GTEX-P44H-0726-SM-48TBT	GTEX-P4PQ-0326-SM-2HMJ8	GTEX-P4QS-0326-SM-2I3EU	GTEX-P78B-0426-SM-2I5F5	GTEX-PLZ5-0626-SM-2I5F8	GTEX-POMQ-0326-SM-2I5FO	GTEX-PSDG-0926-SM-2I5FP	GTEX-PWOO-0526-SM-2S1Q3	GTEX-PX3G-0326-SM-2I3EO	GTEX-Q2AH-0526-SM-2I3ED	GTEX-QDVJ-0426-SM-2I5FW	GTEX-QDVN-0326-SM-2I3FS	GTEX-QEG5-0926-SM-2TC64	GTEX-QEL4-0926-SM-3GAD1	GTEX-QESD-0526-SM-2I5G5	GTEX-QLQ7-0526-SM-2I5G3	GTEX-QMRM-0526-SM-2I5GA	GTEX-QV44-0526-SM-2S1RE	GTEX-QVJO-1926-SM-2S1QZ	GTEX-QXCU-0826-SM-2TC6F	GTEX-R45C-0926-SM-3GAD4	GTEX-R53T-0926-SM-3GADH	GTEX-R55C-0326-SM-3GAF1	GTEX-R55E-1026-SM-2TC5S	GTEX-R55G-0526-SM-2TC5O	GTEX-REY6-1026-SM-2TF4Y	GTEX-RN64-0826-SM-2TC62	GTEX-RNOR-0826-SM-2TF5C	GTEX-RTLS-0826-SM-2TF5Q	GTEX-RU72-0326-SM-2TF5T	GTEX-RUSQ-0526-SM-2TF72	GTEX-RWS6-0326-SM-2XCAP	GTEX-RWSA-0626-SM-2XCBD	GTEX-S32W-0626-SM-2XCBG	GTEX-S3XE-0426-SM-3K2AC	GTEX-S7SF-0526-SM-3K2BC	GTEX-SIU7-0426-SM-2XCDX	GTEX-SIU8-0826-SM-2XCDQ	GTEX-SNMC-0126-SM-2XCFO	GTEX-SUCS-0326-SM-32PLL	GTEX-T2IS-0426-SM-32QPE	GTEX-U3ZN-1426-SM-3DB87	GTEX-U4B1-0326-SM-3DB8K	GTEX-U8XE-1126-SM-3DB8W	GTEX-UJHI-0426-SM-3DB8Y	GTEX-UJMC-0526-SM-3GAE3	GTEX-V1D1-0526-SM-4JBGW	GTEX-V955-0726-SM-3GAFG	GTEX-WEY5-0426-SM-3GIKT	GTEX-WFG7-0726-SM-3GIKO	GTEX-WH7G-0426-SM-3NMBJ	GTEX-WHPG-0826-SM-3NMBF	GTEX-WHSE-0926-SM-3NMBS	GTEX-WHWD-0426-SM-3LK83	GTEX-WI4N-0626-SM-3TW8Z	GTEX-WL46-0926-SM-3LK7T	GTEX-WQUQ-1426-SM-3MJFD	GTEX-WRHU-1226-SM-4E3IJ	GTEX-WWYW-1326-SM-3NB2S	GTEX-WY7C-0526-SM-3NB3D	GTEX-WYJK-1026-SM-3NM8W	GTEX-WZTO-1326-SM-3NM8X	GTEX-X15G-0426-SM-4PQZ6	GTEX-X261-1426-SM-4PQZ1	GTEX-X3Y1-0426-SM-3P5Z4	GTEX-X5EB-0826-SM-46MVS	GTEX-X8HC-1626-SM-46MWE	GTEX-XBEC-1326-SM-4AT69	GTEX-XBED-0526-SM-47JY3	GTEX-XGQ4-0326-SM-4GIEE	GTEX-XPT6-0126-SM-4B65S	GTEX-XPVG-0826-SM-4B654	GTEX-XQ3S-0626-SM-4BOOB	GTEX-XQ8I-0126-SM-4BOPL	GTEX-XUJ4-0526-SM-4BOON	GTEX-XV7Q-0826-SM-4BRV7	GTEX-XXEK-0926-SM-4BRWH	GTEX-Y114-0226-SM-4TT8W	GTEX-Y3I4-0626-SM-4TT7A	GTEX-Y3IK-0826-SM-51MT8	GTEX-Y5V5-0626-SM-4VBPX	GTEX-Y5V6-0826-SM-4VBRU	GTEX-Y8E4-0326-SM-4VBRR	GTEX-YB5K-0126-SM-5IFJ2	GTEX-YEC4-0326-SM-4W216	GTEX-YF7O-0426-SM-5P9FS	GTEX-ZAB4-1026-SM-5HL7T	GTEX-ZAB5-0226-SM-5CVMH	GTEX-ZAJG-0826-SM-5PNVA	GTEX-ZDTS-1326-SM-4WKGX	GTEX-ZDTT-0726-SM-4WKFK	GTEX-ZDXO-0726-SM-57WBT	GTEX-ZDYS-0226-SM-5HL4K	GTEX-ZEX8-0426-SM-4WWEN	GTEX-ZF29-0226-SM-4WKHO	GTEX-ZF2S-1026-SM-4WWB1	GTEX-ZF3C-1226-SM-4WWCB	GTEX-ZG7Y-0926-SM-5EQ6O	GTEX-ZGAY-0326-SM-57WF5	GTEX-ZLFU-0226-SM-4WWFH	GTEX-ZPIC-0826-SM-4WWFJ	GTEX-ZPU1-0626-SM-4YCDM	GTEX-ZQUD-1526-SM-51MRE	GTEX-ZTPG-1226-SM-4YCDO	GTEX-ZTTD-0526-SM-57WDV	GTEX-ZUA1-0826-SM-4YCDL	GTEX-ZV7C-0326-SM-57WB1	GTEX-ZVT2-1026-SM-5GU55	GTEX-ZVZP-0226-SM-5NQ73	GTEX-ZYFC-1126-SM-5E44W	GTEX-ZYFG-0426-SM-5E43M	GTEX-ZYT6-1726-SM-5E44P	GTEX-ZYW4-0926-SM-59HJS	GTEX-ZYWO-0626-SM-5E45K	GTEX-ZZPU-0926-SM-5GZYT	GTEX-11GS4-2326-SM-5A5KS	GTEX-11OF3-1326-SM-5N9FJ	GTEX-11PRG-2226-SM-5GU5R	GTEX-11TTK-1926-SM-5PNW8	GTEX-12696-0926-SM-5FQTV	GTEX-12WSG-0826-SM-5EQ5A	GTEX-13112-2126-SM-5GCO4	GTEX-1399S-0526-SM-5IJG8	GTEX-13NYB-1726-SM-5N9G2	GTEX-13O1R-2526-SM-5N9FW	GTEX-13OVI-1126-SM-5KLZF	GTEX-13OVL-1826-SM-5KLZR	GTEX-13OW6-1826-SM-5N9F9	GTEX-13RTJ-2226-SM-5S2Q1	GTEX-145MN-0326-SM-5QGQI	GTEX-147F4-2626-SM-5Q5CS	GTEX-1497J-0826-SM-5NQAJ	GTEX-N7MS-1626-SM-3LK5F	GTEX-NPJ8-2226-SM-3TW8D	GTEX-P4QS-1126-SM-3NMD5	GTEX-QDVN-1626-SM-48TZC	GTEX-QLQW-1626-SM-4R1K1	GTEX-RN64-1626-SM-48FD7	GTEX-T5JC-1526-SM-4DM68	GTEX-T6MN-1826-SM-5CHQB-rep1	GTEX-UPIC-1126-SM-4IHLO	GTEX-W5X1-1626-SM-5CHTN-rep1	GTEX-WI4N-2026-SM-4OOS7	GTEX-XPVG-0526-SM-4B65N	GTEX-Y5V6-2026-SM-5IFHO	GTEX-ZC5H-1726-SM-5HL7X	GTEX-ZDXO-0226-SM-4WKH7	GTEX-ZE9C-1426-SM-4WKGM	GTEX-ZLFU-0926-SM-5P9F8	GTEX-ZVZP-0926-SM-5GIDB	GTEX-ZYFD-1526-SM-5NQ7T	GTEX-ZYFG-1626-SM-5GZYY	GTEX-ZYT6-2226-SM-5GIC9	GTEX-1192X-1026-SM-5H12P	GTEX-11DXY-0526-SM-5EGGQ	GTEX-11DXZ-0126-SM-5EGGY	GTEX-11EQ9-0526-SM-5A5JZ	GTEX-11GSP-0626-SM-5986T	GTEX-11NUK-1226-SM-5P9GM	GTEX-11NV4-1326-SM-5HL6V	GTEX-11OF3-0726-SM-5BC4Z	GTEX-11TT1-1726-SM-5EQLJ	GTEX-11TUW-1726-SM-5BC5C	GTEX-11UD2-1626-SM-5EQM3	GTEX-11WQC-0726-SM-5EQMR	GTEX-11ZTS-1426-SM-5EQMM	GTEX-11ZUS-2526-SM-59872	GTEX-11ZVC-0726-SM-5FQT9	GTEX-1212Z-0226-SM-59HLF	GTEX-12696-0826-SM-5EGGE	GTEX-1269C-0626-SM-5FQSS	GTEX-12KS4-1326-SM-5LUB3	GTEX-12WSD-1426-SM-5GCN9	GTEX-12WSG-0626-SM-5FQTQ	GTEX-12WSI-0226-SM-5GCNA	GTEX-12WSL-0226-SM-5CVMJ	GTEX-12WSM-0726-SM-5GCOW	GTEX-12ZZZ-1326-SM-59HKW	GTEX-13112-1426-SM-5EGH8	GTEX-13113-1326-SM-5GCOI	GTEX-131XE-0326-SM-5LZVO	GTEX-131XH-0626-SM-5LZWH	GTEX-131YS-1626-SM-5HL6C	GTEX-132AR-0426-SM-5IFH8	GTEX-132NY-0926-SM-5P9G3	GTEX-1399R-1226-SM-5P9GF	GTEX-1399T-0826-SM-5IFES	GTEX-139TS-1426-SM-5IFJD	GTEX-139TU-0826-SM-5IJFG	GTEX-139UC-1426-SM-5IJGH	GTEX-139YR-0226-SM-5IFEM	GTEX-13FLV-0326-SM-5N9DJ	GTEX-13FTW-1126-SM-5J2NV	GTEX-13FTZ-0726-SM-5IFFY	GTEX-13N11-0926-SM-5IJG2	GTEX-13N2G-0926-SM-5IFGJ	GTEX-13NYB-1026-SM-5IFH3	GTEX-13NZ9-1326-SM-5MR3V	GTEX-13NZB-0626-SM-5IFH6	GTEX-13O1R-2026-SM-5KM3N	GTEX-13O3O-1826-SM-5IFGW	GTEX-13OVJ-1026-SM-5IFGI	GTEX-13OW6-2626-SM-5IFF2	GTEX-13PVQ-1526-SM-5IFEQ	GTEX-13PVR-0126-SM-5S2PY	GTEX-13QJC-0726-SM-5RQJK	GTEX-13SLX-1226-SM-5S2Q6	GTEX-13VXU-0926-SM-5IFFH	GTEX-144GM-1326-SM-5LU5E	GTEX-145LU-1326-SM-5LU9N	GTEX-145MF-0826-SM-5QGQA	GTEX-145MO-2326-SM-5NQ9K	GTEX-146FH-1526-SM-5NQBU	GTEX-14753-1626-SM-5NQ9L	GTEX-147F4-1426-SM-5LUA8	GTEX-147JS-1126-SM-5RQIW	GTEX-1497J-0726-SM-5Q5D1	GTEX-14A5I-1726-SM-5QGQ5	GTEX-14AS3-0126-SM-5Q5F4	GTEX-14C38-1526-SM-5RQJ7	GTEX-14DAQ-1726-SM-5S2R2	GTEX-14E1K-0326-SM-5S2PE	GTEX-O5YT-0826-SM-3TW8N	GTEX-OOBJ-0826-SM-3NB2K	GTEX-P44G-1126-SM-3NM9D	GTEX-P78B-1326-SM-3P611	GTEX-PWOO-0826-SM-48TCL	GTEX-PX3G-0826-SM-48TZS	GTEX-Q2AG-1126-SM-48U1P	GTEX-Q734-0326-SM-48U15	GTEX-QDVN-0826-SM-48TZ2	GTEX-QEG4-1826-SM-4R1JN	GTEX-QESD-2026-SM-447BI	GTEX-QV44-0326-SM-4R1KD	GTEX-R53T-0326-SM-48FEC	GTEX-REY6-1226-SM-48FDR	GTEX-RM2N-1926-SM-48FCU	GTEX-RN64-1826-SM-48FDV	GTEX-RNOR-1426-SM-48FDJ	GTEX-RTLS-1326-SM-46MUN	GTEX-RU72-1426-SM-46MUF	GTEX-RWSA-1426-SM-47JXA	GTEX-S32W-1926-SM-4AD63	GTEX-S33H-1626-SM-4AD68	GTEX-S4Z8-0526-SM-4AD4T	GTEX-SJXC-1226-SM-4DM78	GTEX-TKQ2-1726-SM-4DXUP	GTEX-U3ZN-0226-SM-3DB8D	GTEX-UPIC-0926-SM-4IHLV	GTEX-UPK5-1426-SM-4JBHH	GTEX-UTHO-2426-SM-4JBHD	GTEX-VUSG-0126-SM-4KL1X	GTEX-W5X1-0126-SM-5CHR9-rep1	GTEX-WK11-1326-SM-4OOSI	GTEX-WQUQ-1926-SM-4OOSA	GTEX-WY7C-0726-SM-4ONCB	GTEX-WZTO-0626-SM-4PQYY	GTEX-X261-1726-SM-4PQYT	GTEX-X3Y1-2726-SM-4PQZH	GTEX-X4EO-1126-SM-4QARQ	GTEX-X4EP-1026-SM-4QAS5	GTEX-X4XY-1626-SM-46MVN	GTEX-XBEC-1526-SM-4AT68	GTEX-XOTO-0826-SM-4B65O	GTEX-XXEK-1126-SM-4BRUX	GTEX-Y5LM-0426-SM-4VBRO	GTEX-Y5V5-0926-SM-4VBPZ	GTEX-YB5E-0326-SM-5IFHU	GTEX-YEC4-0826-SM-5P9FV	GTEX-YECK-1926-SM-4W21H	GTEX-YFC4-1526-SM-5IFJS	GTEX-Z9EW-0426-SM-5CVM9	GTEX-ZAB4-0826-SM-5LU9D	GTEX-ZAB5-0426-SM-5CVMI	GTEX-ZEX8-0826-SM-4WKHK	GTEX-ZF29-2026-SM-4WWB7	GTEX-ZF2S-3026-SM-4WWCH	GTEX-ZPU1-0826-SM-57WG2	GTEX-ZTPG-1426-SM-51MT3	GTEX-ZVP2-0626-SM-51MSO	GTEX-ZVT3-1626-SM-5GU66	GTEX-ZVT4-0626-SM-5E45T	GTEX-ZYT6-0626-SM-5E45V	GTEX-ZYY3-0626-SM-5NQ6W	GTEX-ZZPU-0426-SM-5GZYH	GTEX-111CU-0326-SM-5GZXO	GTEX-111FC-1126-SM-5GZWU	GTEX-111VG-0726-SM-5GIDC	GTEX-111YS-0626-SM-5GZXV	GTEX-1122O-0126-SM-5GICA	GTEX-1128S-0726-SM-5N9D6	GTEX-117YW-0526-SM-5H11C	GTEX-117YX-1326-SM-5H125	GTEX-11DXX-0626-SM-5Q5AG	GTEX-11DXZ-0726-SM-5N9C4	GTEX-11DZ1-0426-SM-5H11A	GTEX-11EI6-0826-SM-5985V	GTEX-11EMC-0126-SM-5EGKV	GTEX-11EQ9-0226-SM-5A5JX	GTEX-11GSP-0726-SM-5986L	GTEX-11I78-0126-SM-5HL6F	GTEX-11ILO-0726-SM-5HL5I	GTEX-11LCK-0426-SM-5A5M8	GTEX-11NSD-0326-SM-5A5LS	GTEX-11NUK-0826-SM-5HL4U	GTEX-11NV4-1126-SM-5HL6J	GTEX-11O72-1326-SM-5BC5A	GTEX-11OF3-1126-SM-5986C	GTEX-11P7K-0326-SM-59871	GTEX-11P81-0226-SM-5HL5M	GTEX-11PRG-0926-SM-5EGI8	GTEX-11TT1-1626-SM-5EQL7	GTEX-11TUW-0526-SM-5LU9A	GTEX-11UD2-0726-SM-5EQ69	GTEX-11WQC-0626-SM-5EQMF	GTEX-11WQK-1226-SM-5GU5Z	GTEX-11ZTS-1226-SM-5EQMQ	GTEX-11ZTT-0626-SM-5EQLM	GTEX-11ZUS-0126-SM-5EQM5	GTEX-1211K-0826-SM-5FQUP	GTEX-1212Z-1026-SM-5EGJ8	GTEX-12584-1426-SM-5EGJ9	GTEX-12696-1026-SM-5FQUV	GTEX-1269C-0926-SM-5FQSR	GTEX-12BJ1-1026-SM-5EGJA	GTEX-12KS4-0726-SM-5FQSX	GTEX-12WSA-1026-SM-5EGHN	GTEX-12WSD-0826-SM-5GCNE	GTEX-12WSE-0826-SM-5S2VL	GTEX-12WSG-0326-SM-5FQU3	GTEX-12WSH-0126-SM-5GCO3	GTEX-12WSI-0826-SM-5EGKD	GTEX-12WSJ-0226-SM-5GCP7	GTEX-12WSK-0826-SM-5CVNP	GTEX-12WSL-1026-SM-5CVNJ	GTEX-12WSN-0626-SM-5BC61	GTEX-12ZZW-0926-SM-5LZUD	GTEX-12ZZY-0926-SM-5EQ6I	GTEX-13111-0426-SM-5DUXR	GTEX-13113-0426-SM-5GCOD	GTEX-1313W-0926-SM-5EQ56	GTEX-131XE-0726-SM-5HL9K	GTEX-131XF-1026-SM-5BC6A	GTEX-131XH-0426-SM-5DUWU	GTEX-131XW-1126-SM-5EGK4	GTEX-131YS-0926-SM-5IJB9	GTEX-132NY-1226-SM-5PNVF	GTEX-132QS-0726-SM-5IJE9	GTEX-1339X-0626-SM-5IJER	GTEX-133LE-0526-SM-5N9EJ	GTEX-1399S-1726-SM-5L3DI	GTEX-1399U-0826-SM-5KM1P	GTEX-139T6-0426-SM-5IJEM	GTEX-139TT-0726-SM-5K7XW	GTEX-139UW-0226-SM-5K7WU	GTEX-139YR-0926-SM-5LZYB	GTEX-13CF3-0426-SM-5IJEU	GTEX-13D11-0326-SM-5LZXX	GTEX-13FH7-1726-SM-5IJE7	GTEX-13FHO-1026-SM-5KM1Q	GTEX-13FHP-0726-SM-5K7YI	GTEX-13FLV-0426-SM-5KLZA	GTEX-13FTX-0326-SM-5J2NG	GTEX-13FTY-0126-SM-5J2NZ	GTEX-13FTZ-0526-SM-5IJCW	GTEX-13G51-0426-SM-5K7Z5	GTEX-13JUV-0526-SM-5K7XE	GTEX-13JVG-1426-SM-5MR4W	GTEX-13N11-0326-SM-5LUA3	GTEX-13N1W-0726-SM-5MR57	GTEX-13N2G-0826-SM-5IJE6	GTEX-13NYB-0626-SM-5MR47	GTEX-13NYS-1626-SM-5J2MU	GTEX-13NZ8-0326-SM-5L3DF	GTEX-13NZ9-0926-SM-5KM12	GTEX-13NZA-1426-SM-5KM4Y	GTEX-13O21-3026-SM-5J2NI	GTEX-13O3O-0726-SM-5J1N7	GTEX-13O3P-1026-SM-5N9E7	GTEX-13O3Q-0526-SM-5KM18	GTEX-13O61-0726-SM-5J2MD	GTEX-13OVG-0326-SM-5KM57	GTEX-13OVH-1026-SM-5J2NP	GTEX-13OVJ-0726-SM-5KM1W	GTEX-13OVL-0626-SM-5KM13	GTEX-13OW5-0726-SM-5KLZK	GTEX-13OW6-0826-SM-5L3GA	GTEX-13OW8-1726-SM-5L3GO	GTEX-13PL7-1726-SM-5J2NX	GTEX-13PVQ-0926-SM-5IJFD	GTEX-13QBU-0726-SM-5J2OA	GTEX-13QJ3-1026-SM-5QGQU	GTEX-13QJC-0526-SM-5RQKB	GTEX-13RTJ-1126-SM-5S2UJ	GTEX-13S86-0626-SM-5Q5E7	GTEX-13U4I-1426-SM-5J2M3	GTEX-13VXT-1426-SM-5LU4B	GTEX-13VXU-2726-SM-5LU4N	GTEX-13YAN-1026-SM-5O9CF	GTEX-144GM-0126-SM-5Q5AX	GTEX-144GN-0426-SM-5O9AP	GTEX-144GO-0226-SM-5LUB1	GTEX-145LS-1226-SM-5Q5D9	GTEX-145LT-0326-SM-5LUAD	GTEX-145LU-0526-SM-5O9AT	GTEX-145MF-0726-SM-5Q5BT	GTEX-145MH-0626-SM-5NQAK	GTEX-145MN-0926-SM-5NQBT	GTEX-145MO-1326-SM-5Q5EF	GTEX-146FH-1226-SM-5NQB6	GTEX-146FQ-0926-SM-5LUAV	GTEX-1477Z-0626-SM-5NQB7	GTEX-147F3-0726-SM-5NQ9U	GTEX-147F4-0926-SM-5Q5EO	GTEX-147JS-1226-SM-5RQK4	GTEX-148VI-0226-SM-5RQKA	GTEX-148VJ-0826-SM-5LU8V	GTEX-1497J-0326-SM-5Q5CN	GTEX-14A6H-0526-SM-5NQAZ	GTEX-14ABY-1126-SM-5Q5F8	GTEX-14DAR-0226-SM-5S2PR	GTEX-14E7W-1326-SM-5RQIV	GTEX-N7MS-0926-SM-2HMIZ	GTEX-NFK9-1026-SM-2HMK1	GTEX-NL3G-0526-SM-4RTWW	GTEX-O5YT-0526-SM-32PK8	GTEX-O5YV-0526-SM-2I5GE	GTEX-O5YW-0526-SM-2YUMX	GTEX-OHPJ-1026-SM-2HMLE	GTEX-OHPK-0526-SM-2HMJB	GTEX-OHPM-0526-SM-2YUMJ	GTEX-OIZG-0526-SM-2HMLF	GTEX-OIZH-0526-SM-2HMKV	GTEX-OIZI-1026-SM-3NB1K	GTEX-OOBJ-0526-SM-48TDK	GTEX-OOBK-0526-SM-2HMJJ	GTEX-OXRK-0926-SM-2HMKP	GTEX-OXRL-0526-SM-2I3EZ	GTEX-OXRN-0526-SM-2I5EN	GTEX-OXRP-0526-SM-2I3EW	GTEX-P44H-1126-SM-48TBU	GTEX-P4PP-0526-SM-2HMKE	GTEX-P4PQ-0526-SM-2HMKR	GTEX-P4QR-1026-SM-2I5GP	GTEX-P4QS-0526-SM-2I3ET	GTEX-P4QT-0526-SM-2I3EX	GTEX-P78B-0926-SM-2I5FA	GTEX-PLZ4-0726-SM-2TC6Q	GTEX-PLZ5-0726-SM-2I5F9	GTEX-POMQ-0526-SM-3GADD	GTEX-PSDG-1126-SM-2S1ON	GTEX-PW2O-0526-SM-2I3DX	GTEX-PWOO-0726-SM-2I3EB	GTEX-PX3G-0526-SM-2I3EM	GTEX-Q2AH-0426-SM-2I3EP	GTEX-Q2AI-0526-SM-2I3EJ	GTEX-Q734-0626-SM-2I3EF	GTEX-QCQG-0326-SM-2I3ES	GTEX-QDT8-0926-SM-32PL2	GTEX-QDVJ-0926-SM-2I5FU	GTEX-QEG4-0526-SM-48TZD	GTEX-QEL4-0826-SM-3GAF2	GTEX-QESD-0626-SM-2I5G4	GTEX-QMR6-1926-SM-32PL9	GTEX-QV44-0926-SM-2S1RH	GTEX-QXCU-0626-SM-2TC69	GTEX-R3RS-1026-SM-3GADF	GTEX-R55C-0526-SM-3GIKA	GTEX-R55D-0926-SM-3GAEU	GTEX-R55G-0826-SM-2TC5U	GTEX-REY6-0426-SM-2TF5G	GTEX-RM2N-0426-SM-2TF4T	GTEX-RN64-1226-SM-2TC6E	GTEX-RNOR-0726-SM-2TF5I	GTEX-RTLS-0926-SM-2TF5X	GTEX-RU1J-0126-SM-2TF6Y	GTEX-RU72-0526-SM-2TF5Z	GTEX-RUSQ-0626-SM-2TF5V	GTEX-RWS6-0226-SM-2XCA9	GTEX-RWSA-1126-SM-2XCAZ	GTEX-S32W-0326-SM-2XCBI	GTEX-S33H-0626-SM-2XCBJ	GTEX-S341-0326-SM-2XCAU	GTEX-S4Q7-0426-SM-3K2BJ	GTEX-S4Z8-0426-SM-3K2AH	GTEX-S7SE-0926-SM-2XCD6	GTEX-S7SF-0426-SM-3K2B7	GTEX-SE5C-0526-SM-2XCE1	GTEX-SIU7-0526-SM-3NM8I	GTEX-SN8G-0926-SM-4DM5I	GTEX-T2IS-0526-SM-32QP9	GTEX-T5JC-0826-SM-32PMC	GTEX-T6MO-0426-SM-32QOI	GTEX-T8EM-0326-SM-3DB7F	GTEX-TML8-0326-SM-4GICN	GTEX-U3ZH-0526-SM-3DB75	GTEX-U3ZN-0626-SM-3DB7U	GTEX-U412-0826-SM-3DB9K	GTEX-U8T8-2226-SM-3DB95	GTEX-UJHI-0726-SM-3DB92	GTEX-UJMC-0726-SM-3GADX	GTEX-UPIC-0826-SM-3GADQ	GTEX-UPJH-0826-SM-4WKFD	GTEX-UPK5-1126-SM-3GAEJ	GTEX-V1D1-0826-SM-3P5ZA	GTEX-VJYA-0326-SM-3GAEX	GTEX-VUSG-0926-SM-3GIK6	GTEX-WFG7-0526-SM-3GIKI	GTEX-WFJO-0326-SM-3GIL3	GTEX-WHPG-1426-SM-3NMBB	GTEX-WK11-0526-SM-3NB3O	GTEX-WOFM-0126-SM-3MJFE	GTEX-WRHU-0226-SM-3MJFV	GTEX-WVJS-0826-SM-4MVNR	GTEX-WWYW-0926-SM-3NB2Z	GTEX-WY7C-0426-SM-3NB3C	GTEX-WYBS-1126-SM-3NMAM	GTEX-WYJK-0826-SM-3NM8Y	GTEX-WYVS-0526-SM-3NM9W	GTEX-WZTO-0426-SM-3NM99	GTEX-X261-1026-SM-3NMDL	GTEX-X3Y1-0626-SM-3P5YS	GTEX-X4EO-0926-SM-3P5Z2	GTEX-X4EP-0526-SM-3P5YW	GTEX-X4LF-0526-SM-3NMB6	GTEX-X4XX-1026-SM-4QARO	GTEX-X4XY-1026-SM-46MVX	GTEX-X585-1026-SM-46MW6	GTEX-X5EB-0426-SM-46MVY	GTEX-XBEC-1026-SM-4QASM	GTEX-XBED-0826-SM-47JYC	GTEX-XBEW-0226-SM-4AT6A	GTEX-XGQ4-0826-SM-4AT4T	GTEX-XMD2-1026-SM-4WWE8	GTEX-XOT4-1426-SM-4B65T	GTEX-XPVG-1026-SM-4B64Y	GTEX-XQ3S-0926-SM-4BOPI	GTEX-XQ8I-1126-SM-4BOO2	GTEX-XUJ4-1426-SM-4BONT	GTEX-XV7Q-0426-SM-4BRVN	GTEX-XXEK-0626-SM-4BRWE	GTEX-XYKS-0526-SM-4BRW2	GTEX-Y111-1026-SM-4TT22	GTEX-Y3I4-0426-SM-4TT29	GTEX-Y3IK-0626-SM-4WWE4	GTEX-Y5LM-0726-SM-4VBRP	GTEX-Y5V5-0826-SM-4VBQD	GTEX-Y5V6-0226-SM-4V6G7	GTEX-Y8E4-0526-SM-4V6GC	GTEX-Y8LW-0326-SM-4VBQ9	GTEX-Y9LG-0526-SM-4VBRY	GTEX-YB5E-0726-SM-4VDSH	GTEX-YEC3-0226-SM-5IFJO	GTEX-YEC4-0526-SM-4W21U	GTEX-YECK-0926-SM-4W214	GTEX-YF7O-0626-SM-4W21R	GTEX-YFC4-1126-SM-5RQJN	GTEX-YFCO-0426-SM-4W1Z7	GTEX-YJ8O-1826-SM-5HL82	GTEX-ZA64-0326-SM-5HL8T	GTEX-ZAB4-0626-SM-5CVN3	GTEX-ZAB5-0626-SM-5PNVB	GTEX-ZC5H-0926-SM-5CVMZ	GTEX-ZDTS-1026-SM-4WAXS	GTEX-ZDTT-0926-SM-5J2MS	GTEX-ZDXO-1326-SM-57WBS	GTEX-ZDYS-0426-SM-5IJEQ	GTEX-ZE7O-0826-SM-57WCP	GTEX-ZEX8-0526-SM-4WKH5	GTEX-ZF28-0726-SM-4WKFU	GTEX-ZF29-1026-SM-4WKGC	GTEX-ZF2S-0626-SM-4WKH2	GTEX-ZG7Y-1026-SM-4WWDG	GTEX-ZLV1-0426-SM-4WWC2	GTEX-ZLWG-0626-SM-4WWFR	GTEX-ZPIC-0626-SM-57WDY	GTEX-ZPU1-0926-SM-57WDO	GTEX-ZQG8-0326-SM-51MSE	GTEX-ZT9W-0726-SM-4YCDC	GTEX-ZT9X-0326-SM-51MTE	GTEX-ZTPG-0926-SM-5O99H	GTEX-ZTTD-1126-SM-51MRP	GTEX-ZUA1-1026-SM-4YCEA	GTEX-ZVT3-0926-SM-5GICK	GTEX-ZVZQ-1526-SM-5N9G6	GTEX-ZXG5-0826-SM-5GID6	GTEX-ZY6K-0326-SM-5SIBB	GTEX-ZYFG-0226-SM-5GIDT	GTEX-ZYT6-0526-SM-5GIEA	GTEX-ZYVF-1726-SM-5E443	GTEX-ZYW4-1526-SM-5SIBA	GTEX-ZYWO-0826-SM-5E45W	GTEX-ZYY3-0926-SM-5E454	GTEX-ZZPT-1326-SM-5E43H	GTEX-ZZPU-0526-SM-5E44U	GTEX-1117F-3026-SM-5GZYU	GTEX-111FC-2926-SM-5GZY7	GTEX-1192X-2926-SM-5N9BA	GTEX-11EMC-2526-SM-5PNVU	GTEX-11EQ9-2026-SM-5P9JI	GTEX-11NV4-1926-SM-5N9D4	GTEX-11P81-2026-SM-5P9GT	GTEX-11P82-0926-SM-5986X	GTEX-11TUW-2426-SM-5EQKB	GTEX-11WQK-2926-SM-5EQKT	GTEX-11ZTS-3026-SM-5EQM7	GTEX-11ZTT-2226-SM-5CVLP	GTEX-12BJ1-2226-SM-5BC6G	GTEX-12WSL-2126-SM-5GCNG	GTEX-12WSM-1826-SM-5BC64	GTEX-12WSN-2226-SM-5DUXT	GTEX-13111-2326-SM-5LZUQ	GTEX-13113-1526-SM-5EGHV	GTEX-1314G-2026-SM-5LZUM	GTEX-131XF-2826-SM-5EGKH	GTEX-131XH-2626-SM-5GCNP	GTEX-1339X-2326-SM-5HL5B	GTEX-13CF2-2426-SM-5LZYL	GTEX-13G51-2426-SM-5LZY8	GTEX-13JVG-2926-SM-5J2N9	GTEX-13NYB-2426-SM-5IFF4	GTEX-13NYC-2626-SM-5K7VN	GTEX-13O21-1926-SM-5MR39	GTEX-13O3Q-2826-SM-5KM2N	GTEX-13OVI-2326-SM-5KM47	GTEX-13OVL-2926-SM-5IFG3	GTEX-13QBU-2126-SM-5KLZN	GTEX-13QJC-2326-SM-5Q5CD	GTEX-13VXT-1726-SM-5IFF5	GTEX-1445S-2926-SM-5O993	GTEX-145ME-1626-SM-5RQI3	GTEX-146FR-1226-SM-5SIA7	GTEX-14B4R-1426-SM-5Q5CG	GTEX-W5X1-2426-SM-5CHSA-rep1	GTEX-WFJO-2026-SM-4LVM3	GTEX-WH7G-2126-SM-4M1XU	GTEX-WHSB-2326-SM-4M1XK	GTEX-WOFM-2126-SM-4OOSR	GTEX-WY7C-1426-SM-4OND1	GTEX-X15G-2126-SM-4PQZR	GTEX-X261-2426-SM-4PQZU	GTEX-X3Y1-1926-SM-4PQZO	GTEX-X5EB-1726-SM-4E3J7	GTEX-XGQ4-2626-SM-4AT6B	GTEX-XMK1-2626-SM-4B65R	GTEX-XV7Q-2426-SM-4BRV8	GTEX-XYKS-2926-SM-4E3IA	GTEX-Y111-2626-SM-4TT24	GTEX-Y3I4-1926-SM-4TT8L	GTEX-Y5LM-1826-SM-4VDT9	GTEX-Y5V6-2226-SM-4VDTC	GTEX-YB5K-1726-SM-5IFIZ	GTEX-YF7O-2226-SM-5CVN8	GTEX-ZA64-1726-SM-5CVMF	GTEX-ZAB5-2326-SM-5IJFR	GTEX-ZC5H-2726-SM-5KLZW	GTEX-ZE7O-2926-SM-51MSG	GTEX-ZF29-2126-SM-4WWB8	GTEX-ZP4G-1926-SM-57WDZ	GTEX-ZPU1-2326-SM-57WEP	GTEX-ZQG8-2126-SM-4YCF1	GTEX-ZQUD-2126-SM-51MSY	GTEX-ZT9W-2126-SM-51MSF	GTEX-ZXG5-2826-SM-5NQ8T	GTEX-1117F-0426-SM-5EGHI	GTEX-111CU-2026-SM-5GZZC	GTEX-111FC-0326-SM-5GZZ1	GTEX-111VG-2626-SM-5GZY2	GTEX-111YS-2326-SM-5987L	GTEX-1122O-2426-SM-5GIDN	GTEX-1128S-2426-SM-5H11B	GTEX-113JC-2726-SM-5EGIS	GTEX-117XS-2526-SM-5H11G	GTEX-117YW-2426-SM-5Q5AE	GTEX-117YX-2526-SM-5EQ4Q	GTEX-1192X-0426-SM-5GIEE	GTEX-11DXW-0726-SM-5H12J	GTEX-11DXX-2726-SM-5PNXO	GTEX-11DXY-2726-SM-5GID2	GTEX-11DXZ-2426-SM-5N9DT	GTEX-11DZ1-0926-SM-5EQ5R	GTEX-11EI6-0326-SM-5EQ6G	GTEX-11EM3-2126-SM-5H11M	GTEX-11EMC-2626-SM-59864	GTEX-11EQ8-0526-SM-5N9BC	GTEX-11EQ9-2126-SM-5PNVW	GTEX-11GS4-2526-SM-5A5KT	GTEX-11GSO-2526-SM-5PNVX	GTEX-11GSP-2726-SM-5A5LJ	GTEX-11H98-0326-SM-5HL4S	GTEX-11I78-2426-SM-5A5K9	GTEX-11LCK-1226-SM-5Q5AM	GTEX-11NSD-2026-SM-5HL5U	GTEX-11NUK-0226-SM-5A5L4	GTEX-11NV4-0326-SM-5HL58	GTEX-11O72-0326-SM-5986D	GTEX-11OC5-0326-SM-5PNW5	GTEX-11OF3-2526-SM-5P9JL	GTEX-11ONC-2426-SM-5GU7H	GTEX-11P7K-1926-SM-5GU6R	GTEX-11P81-2526-SM-5GU6H	GTEX-11P82-1826-SM-5PNYJ	GTEX-11PRG-0326-SM-5GU53	GTEX-11TT1-2326-SM-5GU6N	GTEX-11TTK-0326-SM-5BC5N	GTEX-11TUW-2526-SM-5EQKN	GTEX-11UD1-0326-SM-5EQKX	GTEX-11UD2-0326-SM-5EQLE	GTEX-11VI4-1926-SM-5CVLI	GTEX-11WQC-2626-SM-5CVLF	GTEX-11WQK-0726-SM-5GU71	GTEX-11XUK-2226-SM-5CVLL	GTEX-11ZTS-0526-SM-5CVL9	GTEX-11ZTT-2626-SM-5EQKK	GTEX-11ZU8-2326-SM-5EQMJ	GTEX-11ZUS-1426-SM-5FQSP	GTEX-11ZVC-2726-SM-5FQSZ	GTEX-1211K-2126-SM-59HJZ	GTEX-12126-0526-SM-5PNW4	GTEX-12584-0526-SM-5FQTS	GTEX-12696-2826-SM-5FQTY	GTEX-1269C-2626-SM-5EQ5C	GTEX-12BJ1-2526-SM-5FQUE	GTEX-12C56-1926-SM-5FQUG	GTEX-12KS4-0826-SM-5BC5R	GTEX-12WS9-0626-SM-5FQT2	GTEX-12WSA-0726-SM-5FQU2	GTEX-12WSB-0326-SM-5GCP4	GTEX-12WSC-0326-SM-5EQ5E	GTEX-12WSD-0526-SM-5EQ6F	GTEX-12WSG-2526-SM-5EQ4O	GTEX-12WSH-2526-SM-5CVNH	GTEX-12WSJ-1726-SM-5LZVV	GTEX-12WSL-2726-SM-5CVNL	GTEX-12WSM-0326-SM-5LZVI	GTEX-12WSN-2526-SM-5LZU8	GTEX-12ZZX-0326-SM-5DUVH	GTEX-12ZZY-0626-SM-5EQ5T	GTEX-12ZZZ-0226-SM-59HKU	GTEX-13111-2226-SM-5LZUE	GTEX-13112-2626-SM-5BC66	GTEX-1313W-0526-SM-5P9FZ	GTEX-1314G-1726-SM-5LZUX	GTEX-131XE-2726-SM-5P9G7	GTEX-131XF-2326-SM-5BC6B	GTEX-131XG-2326-SM-5HL8F	GTEX-131XH-2726-SM-5GCO2	GTEX-131XW-0326-SM-5KM1J	GTEX-131YS-0526-SM-5EGKJ	GTEX-132AR-1026-SM-5PNVL	GTEX-132NY-0726-SM-5KLZM	GTEX-132Q8-0626-SM-5L3F3	GTEX-1339X-2426-SM-5KLYU	GTEX-133LE-2026-SM-5K7WM	GTEX-1399Q-2426-SM-5J2MO	GTEX-1399R-2526-SM-5IFG2	GTEX-1399S-2726-SM-5KM22	GTEX-1399T-2426-SM-5L3FJ	GTEX-1399U-2526-SM-5L3DL	GTEX-139D8-0726-SM-5P9GJ	GTEX-139T4-0326-SM-5K7XN	GTEX-139T6-2026-SM-5IFFL	GTEX-139T8-0526-SM-5KLZL	GTEX-139TS-2626-SM-5J1MT	GTEX-139TT-0426-SM-5IJFA	GTEX-139TU-0526-SM-5J2M8	GTEX-139UC-2926-SM-5J1N6	GTEX-139UW-2626-SM-5K7W1	GTEX-139YR-2526-SM-5IJC6	GTEX-13CF2-2726-SM-5LZWW	GTEX-13CF3-1826-SM-5J1NK	GTEX-13D11-2526-SM-5KM28	GTEX-13FH7-2126-SM-5L3DJ	GTEX-13FHO-0726-SM-5IJDG	GTEX-13FHP-0526-SM-5K7UY	GTEX-13FTW-2326-SM-5K7YS	GTEX-13FTX-2026-SM-5L3D6	GTEX-13FTY-0226-SM-5IJBW	GTEX-13FTZ-2226-SM-5LZXI	GTEX-13FXS-0326-SM-5K7TV	GTEX-13G51-2726-SM-5LZZ9	GTEX-13IVO-0626-SM-5LZYJ	GTEX-13JUV-2326-SM-5IJCE	GTEX-13JVG-0126-SM-5L3D3	GTEX-13N11-2726-SM-5L3ER	GTEX-13N1W-0526-SM-5MR4I	GTEX-13N2G-2326-SM-5J1ON	GTEX-13NYB-2726-SM-5J2MT	GTEX-13NYC-0726-SM-5J2NQ	GTEX-13NYS-0326-SM-5MR4L	GTEX-13NZ8-2126-SM-5L3EO	GTEX-13NZ9-0626-SM-5IJCO	GTEX-13NZA-0526-SM-5L3D7	GTEX-13NZB-2626-SM-5J2M7	GTEX-13O1R-0526-SM-5K7XU	GTEX-13O21-1726-SM-5MR5A	GTEX-13O3O-0526-SM-5J1NL	GTEX-13O3P-0626-SM-5L3D5	GTEX-13O3Q-2726-SM-5KM51	GTEX-13O61-2326-SM-5J1NJ	GTEX-13OVG-2126-SM-5KM1K	GTEX-13OVH-0626-SM-5L3EI	GTEX-13OVI-1726-SM-5L3DW	GTEX-13OVJ-0226-SM-5L3GK	GTEX-13OVL-1426-SM-5IJC1	GTEX-13OW5-0326-SM-5L3HK	GTEX-13OW6-0626-SM-5L3IB	GTEX-13OW7-0326-SM-5J1MP	GTEX-13OW8-1426-SM-5IJDT	GTEX-13PDP-0326-SM-5K7XP	GTEX-13PL6-0326-SM-5IJCP	GTEX-13PL7-0626-SM-5IJCD	GTEX-13PLJ-0326-SM-5L3I7	GTEX-13PVQ-0326-SM-5K7YF	GTEX-13PVR-2526-SM-5RQIT	GTEX-13QBU-2426-SM-5LU4L	GTEX-13QIC-1226-SM-5K7YR	GTEX-13QJ3-0726-SM-5SI68	GTEX-13RTK-1626-SM-5QGQS	GTEX-13S7M-0326-SM-5S2PH	GTEX-13S86-2326-SM-5RQK1	GTEX-13SLW-0326-SM-5RQK5	GTEX-13SLX-0326-SM-5Q5E4	GTEX-13U4I-1826-SM-5IJD2	GTEX-13VXT-0326-SM-5LU4U	GTEX-13VXU-0326-SM-5LU36	GTEX-13W3W-2626-SM-5SIA2	GTEX-13W46-0726-SM-5LU3Z	GTEX-13X6I-0526-SM-5QGP8	GTEX-13X6K-0326-SM-5Q5D6	GTEX-13YAN-0526-SM-5O9BE	GTEX-1445S-0626-SM-5LU3C	GTEX-144FL-0326-SM-5O99O	GTEX-144GL-0326-SM-5QGOY	GTEX-144GM-2026-SM-5LU3D	GTEX-144GN-2426-SM-5LU4R	GTEX-144GO-1326-SM-5Q5EL	GTEX-145LS-0526-SM-5LU8Y	GTEX-145LT-1626-SM-5O992	GTEX-145LU-2026-SM-5Q5E8	GTEX-145LV-2326-SM-5LU8Z	GTEX-145ME-2026-SM-5SIA5	GTEX-145MH-0326-SM-5LU8H	GTEX-145MI-0326-SM-5Q5EV	GTEX-145MN-2426-SM-5NQA5	GTEX-145MO-0726-SM-5NQB9	GTEX-146FH-0526-SM-5QGQ3	GTEX-146FQ-0326-SM-5NQAX	GTEX-146FR-1726-SM-5Q5DT	GTEX-14753-0526-SM-5QGPR	GTEX-1477Z-1626-SM-5SIA8	GTEX-147F3-0226-SM-5NQBV	GTEX-148VJ-0326-SM-5QGQE	GTEX-1497J-2626-SM-5SI9K	GTEX-14A5H-0326-SM-5RQIB	GTEX-14A5I-0326-SM-5NQ9J	GTEX-14A6H-2826-SM-5QGPM	GTEX-14AS3-2126-SM-5S2MK	GTEX-14ASI-0526-SM-5QGQP	GTEX-14BIL-0326-SM-5SI9Q	GTEX-14BIM-0326-SM-5SI9B	GTEX-14BMU-2026-SM-5S2W6	GTEX-14BMV-0326-SM-5RQHW	GTEX-14C39-2426-SM-5S2U5	GTEX-14ICL-1926-SM-5RQIZ	GTEX-N7MS-0426-SM-2YUN6	GTEX-NFK9-0626-SM-2HMIV	GTEX-NPJ8-1626-SM-2HMIY	GTEX-O5YT-1626-SM-32PK6	GTEX-OHPJ-1626-SM-2HMKO	GTEX-OHPK-1626-SM-2YUN3	GTEX-OHPL-1626-SM-2HMIR	GTEX-OHPM-1626-SM-2HMK4	GTEX-OHPN-2726-SM-2I5H4	GTEX-OIZG-1326-SM-2HMIQ	GTEX-OIZH-1626-SM-2HMKI	GTEX-OIZI-0626-SM-2XCEH	GTEX-OOBJ-1626-SM-2I3F7	GTEX-OOBK-1626-SM-2HMKG	GTEX-OXRK-1826-SM-2HMJE	GTEX-OXRL-1626-SM-2YUMU	GTEX-OXRN-1326-SM-3LK5V	GTEX-OXRO-1726-SM-3LK6C	GTEX-OXRP-2326-SM-2S1NL	GTEX-P44G-0526-SM-2XCD1	GTEX-P44H-0426-SM-2XCEZ	GTEX-P4PP-1626-SM-2HMJF	GTEX-P4PQ-1626-SM-2HMKK	GTEX-P4QR-0726-SM-2I5GO	GTEX-P4QS-1626-SM-2S1NH	GTEX-PLZ4-0926-SM-2S1OI	GTEX-PLZ5-1726-SM-2I5F6	GTEX-PLZ6-1526-SM-2S1OC	GTEX-POMQ-1926-SM-3NB1Y	GTEX-PW2O-1726-SM-2S1OO	GTEX-PWN1-1626-SM-2S1OL	GTEX-PWOO-2326-SM-2S1PQ	GTEX-PX3G-1626-SM-2S1PT	GTEX-Q2AG-0426-SM-2S1PU	GTEX-Q2AH-1826-SM-2S1Q2	GTEX-Q2AI-1526-SM-3GIJ3	GTEX-Q734-2026-SM-3GADA	GTEX-QCQG-2126-SM-2S1P8	GTEX-QDVJ-1926-SM-2S1PJ	GTEX-QDVN-2426-SM-2S1Q4	GTEX-QEG4-0626-SM-2S1OY	GTEX-QEG5-0426-SM-2I5GJ	GTEX-QEL4-0626-SM-3GIJM	GTEX-QESD-1626-SM-2S1RB	GTEX-QLQ7-1726-SM-2S1QQ	GTEX-QLQW-1326-SM-2S1QS	GTEX-QV31-1426-SM-2S1QD	GTEX-QV44-2026-SM-2S1RD	GTEX-QVJO-0126-SM-3GIK4	GTEX-QVUS-0226-SM-3GIJY	GTEX-QXCU-1726-SM-2TC6L	GTEX-R3RS-0526-SM-3GADG	GTEX-R53T-1826-SM-3GIJX	GTEX-R55C-1726-SM-3GADJ	GTEX-R55D-0626-SM-3GAD5	GTEX-R55E-0526-SM-2TC6B	GTEX-R55F-1526-SM-2TF4X	GTEX-R55G-2326-SM-2TC61	GTEX-REY6-0826-SM-2TF4S	GTEX-RM2N-1626-SM-2TF5N	GTEX-RN64-0326-SM-2TC5J	GTEX-RNOR-0526-SM-2TF4O	GTEX-RTLS-0526-SM-2TF64	GTEX-RU1J-1726-SM-2TF5S	GTEX-RU72-1326-SM-2TF6T	GTEX-RUSQ-1726-SM-2TF68	GTEX-RVPU-2426-SM-2XCAR	GTEX-RVPV-0926-SM-47JXU	GTEX-RWS6-2126-SM-2XCAV	GTEX-RWSA-0726-SM-2XCBE	GTEX-S32W-2326-SM-2XCAW	GTEX-S341-1826-SM-3K2AB	GTEX-S3XE-2026-SM-3K2B5	GTEX-S4P3-1626-SM-3K2AZ	GTEX-S4Q7-1526-SM-3K2AG	GTEX-S4UY-0526-SM-3K2AN	GTEX-S4Z8-1826-SM-3K2BH	GTEX-S7PM-0526-SM-3NM92	GTEX-S7SF-2026-SM-3K2AS	GTEX-S95S-1426-SM-2XCDM	GTEX-SE5C-1826-SM-2XCE4	GTEX-SIU7-1826-SM-2XCE2	GTEX-SIU8-0526-SM-2XCDP	GTEX-SJXC-0526-SM-2XCFG	GTEX-SN8G-0326-SM-32PLG	GTEX-SNMC-1426-SM-2XCFM	GTEX-SUCS-1626-SM-32PLS	GTEX-T2IS-2626-SM-32QPP	GTEX-T2YK-0226-SM-4DM5O	GTEX-T5JC-0626-SM-3NMA6	GTEX-T6MN-0526-SM-32PMS	GTEX-T8EM-1326-SM-3DB7G	GTEX-TKQ1-1426-SM-4GICK	GTEX-TKQ2-0826-SM-33HB6	GTEX-TMKS-0326-SM-3DB8A	GTEX-TML8-1826-SM-32QOR	GTEX-TMMY-0426-SM-33HBB	GTEX-TMZS-0326-SM-3DB9P	GTEX-TSE9-0526-SM-3DB7Z	GTEX-U3ZG-0326-SM-47JXN	GTEX-U3ZH-1926-SM-4DXTR	GTEX-U3ZM-1226-SM-3DB9G	GTEX-U3ZN-2226-SM-3DB88	GTEX-U4B1-1626-SM-3DB8N	GTEX-U8T8-1426-SM-3DB9H	GTEX-UJHI-1726-SM-3DB9B	GTEX-UJMC-1826-SM-3GADT	GTEX-UPJH-0526-SM-4IHK8	GTEX-UTHO-0726-SM-3GAEN	GTEX-V1D1-2426-SM-3GAER	GTEX-V955-2426-SM-3GAEF	GTEX-VJWN-0426-SM-3GIJI	GTEX-VJYA-1926-SM-3GIJJ	GTEX-VUSG-2626-SM-4KKZI	GTEX-VUSH-0326-SM-3NB2I	GTEX-W5WG-1926-SM-4KKZK	GTEX-WFG7-2226-SM-3GIKP	GTEX-WFON-2326-SM-3LK7M	GTEX-WHPG-2226-SM-3NMBO	GTEX-WHSB-1826-SM-3TW8M	GTEX-WK11-2526-SM-3NM9Y	GTEX-WL46-0626-SM-3LK7R	GTEX-WOFL-0626-SM-3MJG3	GTEX-WOFM-1326-SM-3MJFR	GTEX-WRHK-1626-SM-3MJFH	GTEX-WRHU-0826-SM-3MJFN	GTEX-WWTW-0626-SM-4MVNS	GTEX-WWYW-0526-SM-3NB2W	GTEX-WXYG-2526-SM-3NB3F	GTEX-WY7C-2526-SM-3NB2N	GTEX-WYJK-1726-SM-3NM9U	GTEX-WYVS-2326-SM-3NMAI	GTEX-WZTO-0826-SM-3NM8Q	GTEX-X261-0326-SM-3NMD4	GTEX-X4EO-0526-SM-3P5Z3	GTEX-X4XX-0626-SM-3NMC1	GTEX-X4XY-0626-SM-4E3IN	GTEX-X5EB-2326-SM-46MW5	GTEX-X638-0326-SM-47JY1	GTEX-X88G-0326-SM-47JZ4	GTEX-X8HC-0526-SM-4E3JA	GTEX-XAJ8-1026-SM-47JY9	GTEX-XBEC-0626-SM-4QARY	GTEX-XBED-2626-SM-4E3J5	GTEX-XBEW-1026-SM-4QARV	GTEX-XGQ4-2326-SM-4AT53	GTEX-XMD2-0526-SM-4YCDI	GTEX-XOT4-0526-SM-4B66O	GTEX-XOTO-0526-SM-4B662	GTEX-XPT6-2026-SM-4B64V	GTEX-XPVG-2526-SM-4B66D	GTEX-XQ3S-0426-SM-4BOOA	GTEX-XQ8I-0626-SM-4BOPT	GTEX-XUJ4-2626-SM-4BOQ3	GTEX-XUW1-0826-SM-4BOP6	GTEX-XUYS-0326-SM-47JX2	GTEX-XUZC-2126-SM-4BRW8	GTEX-XV7Q-2926-SM-4BRUL	GTEX-XYKS-2426-SM-4AT43	GTEX-Y111-0326-SM-4SOIX	GTEX-Y114-2526-SM-4TT8M	GTEX-Y3I4-2326-SM-4TT81	GTEX-Y3IK-2626-SM-4WWDK	GTEX-Y5LM-2126-SM-4VDSY	GTEX-Y5V5-2526-SM-4VBQ4	GTEX-Y5V6-2626-SM-5IFIX	GTEX-Y8DK-0326-SM-4TT3P	GTEX-Y8E4-1026-SM-4VBQ5	GTEX-Y8E5-0326-SM-57WBM	GTEX-Y8LW-2026-SM-4V6G8	GTEX-Y9LG-1926-SM-5IFHY	GTEX-YB5E-2226-SM-5IFJ5	GTEX-YB5K-2326-SM-5IFHD	GTEX-YBZK-0326-SM-59HLN	GTEX-YEC4-2226-SM-5IFJT	GTEX-YECK-0626-SM-4W1ZE	GTEX-YF7O-2526-SM-5IFJX	GTEX-YFC4-1026-SM-5RQJM	GTEX-YFCO-1926-SM-4W212	GTEX-YJ8O-2826-SM-5CVM4	GTEX-Z93S-1326-SM-5CVMR	GTEX-Z9EW-1726-SM-5CVMO	GTEX-ZA64-2026-SM-5PNXT	GTEX-ZAB4-0426-SM-5HL7N	GTEX-ZAB5-2126-SM-5K7UN	GTEX-ZAJG-0526-SM-5S2MT	GTEX-ZAK1-0526-SM-5K7X4	GTEX-ZAKK-0326-SM-5EGHA	GTEX-ZC5H-0326-SM-5HL9F	GTEX-ZDTS-0526-SM-4WKH9	GTEX-ZDXO-0326-SM-4WKHJ	GTEX-ZDYS-1726-SM-5HL4Y	GTEX-ZE7O-0326-SM-51MTH	GTEX-ZE9C-2326-SM-5J1NT	GTEX-ZF28-0526-SM-4WKGW	GTEX-ZF2S-2126-SM-4WWAY	GTEX-ZF3C-0326-SM-4WWBF	GTEX-ZLV1-2126-SM-4WWD2	GTEX-ZP4G-2026-SM-57WEH	GTEX-ZPCL-2026-SM-57WFD	GTEX-ZPIC-2526-SM-57WDP	GTEX-ZQG8-1226-SM-51MRX	GTEX-ZQUD-1726-SM-51MRQ	GTEX-ZT9X-1826-SM-57WDU	GTEX-ZTPG-0126-SM-5O9AL	GTEX-ZTTD-0326-SM-57WFW	GTEX-ZTX8-1626-SM-51MRY	GTEX-ZUA1-0326-SM-5NQA3	GTEX-ZV68-0526-SM-59HKI	GTEX-ZV6S-2126-SM-4YCEM	GTEX-ZV7C-2426-SM-5NQ7Q	GTEX-ZVE1-0526-SM-5NQ71	GTEX-ZVE2-0626-SM-5GU7I	GTEX-ZVP2-2126-SM-5GU6E	GTEX-ZVT2-2426-SM-57WCQ	GTEX-ZVT3-0526-SM-5GIE9	GTEX-ZVT4-0326-SM-51MS5	GTEX-ZVTK-0626-SM-5GU6Y	GTEX-ZVZO-0326-SM-5HL4N	GTEX-ZVZP-2526-SM-57WBR	GTEX-ZWKS-0326-SM-5NQ7G	GTEX-ZXG5-0326-SM-5GICH	GTEX-ZY6K-2026-SM-5GZXQ	GTEX-ZYFC-0526-SM-5GIDF	GTEX-ZYFD-0326-SM-5NQ8I	GTEX-ZYFG-2426-SM-5GIE8	GTEX-ZYT6-1626-SM-5E45R	GTEX-ZYVF-0626-SM-5E43Q	GTEX-ZYW4-0526-SM-5GZZ5	GTEX-ZYWO-2626-SM-5E43V	GTEX-ZYY3-0526-SM-5E45G	GTEX-ZZ64-1526-SM-5E43K	GTEX-ZZPT-0626-SM-5GZXT	GTEX-ZZPU-2626-SM-5E45Y	GTEX-111CU-2226-SM-5N9G5	GTEX-111FC-0526-SM-5GZZ8	GTEX-111VG-2526-SM-5GZXP	GTEX-111YS-2126-SM-5EGGM	GTEX-113IC-0526-SM-5HL76	GTEX-117YX-2426-SM-5GZZJ	GTEX-1192X-0326-SM-5H11U	GTEX-11DXW-0426-SM-5H12E	GTEX-11DXX-2526-SM-5H119	GTEX-11DXZ-2526-SM-5N9BG	GTEX-11DYG-0426-SM-5987J	GTEX-11EI6-0426-SM-5EQ43	GTEX-11EQ9-2326-SM-5HL5H	GTEX-11GS4-2826-SM-5HL56	GTEX-11GSO-2626-SM-5Q5AK	GTEX-11GSP-2826-SM-5A5LK	GTEX-11H98-0426-SM-5HL55	GTEX-11ILO-0426-SM-5HL4V	GTEX-11LCK-1326-SM-5Q5AN	GTEX-11NSD-1826-SM-5N9CF	GTEX-11NUK-0426-SM-5HL5V	GTEX-11O72-0526-SM-5Q5AO	GTEX-11OC5-0526-SM-5N9EE	GTEX-11ONC-2326-SM-5HL6P	GTEX-11P7K-2226-SM-5GU56	GTEX-11P81-2626-SM-5GU6T	GTEX-11P82-1926-SM-5Q5AU	GTEX-11PRG-0126-SM-5BC55	GTEX-11TT1-2626-SM-5EGL2	GTEX-11TTK-0426-SM-5EQLT	GTEX-11UD2-0426-SM-5EQ5W	GTEX-11VI4-2126-SM-5EGI1	GTEX-11WQC-2826-SM-5GU7A	GTEX-11XUK-2326-SM-5CVLM	GTEX-11ZU8-2626-SM-5EQLL	GTEX-11ZUS-1226-SM-5FQU8	GTEX-11ZVC-2826-SM-5FQTC	GTEX-1211K-2326-SM-5FQU7	GTEX-12126-0626-SM-5Q5AQ	GTEX-1212Z-2726-SM-5EQ59	GTEX-12584-0326-SM-59HK2	GTEX-12696-2626-SM-5EQ44	GTEX-12BJ1-2626-SM-5FQUF	GTEX-12C56-1826-SM-5EQ6D	GTEX-12KS4-1126-SM-5FQUI	GTEX-12WS9-0426-SM-59HJW	GTEX-12WSB-0426-SM-5BC6H	GTEX-12WSD-0326-SM-59HKP	GTEX-12WSG-2726-SM-5EQ5M	GTEX-12WSK-2626-SM-5GCOT	GTEX-12WSL-2826-SM-5LZWL	GTEX-12WSM-0426-SM-5LZVU	GTEX-12ZZX-0426-SM-5DUVT	GTEX-12ZZY-0426-SM-5LZW3	GTEX-13111-2026-SM-5GCMN	GTEX-13113-2026-SM-5LZU3	GTEX-1313W-0326-SM-5LZU5	GTEX-1314G-1826-SM-5LZVA	GTEX-131XE-2526-SM-5EQ57	GTEX-131XF-2426-SM-5BC6C	GTEX-131XG-2526-SM-5HL7F	GTEX-131XH-2526-SM-5GCND	GTEX-131YS-0326-SM-5PNYW	GTEX-132NY-0526-SM-5EQ4V	GTEX-1339X-2726-SM-5PNYU	GTEX-133LE-2126-SM-5IJBX	GTEX-1399R-2426-SM-5IJFC	GTEX-1399S-2426-SM-5K7U3	GTEX-139T4-0426-SM-5J1OQ	GTEX-139T6-1726-SM-5PNZ3	GTEX-139T8-0326-SM-5IJCM	GTEX-139TT-0326-SM-5IJC3	GTEX-139YR-2626-SM-5K7U4	GTEX-13CF2-2826-SM-5LZX9	GTEX-13D11-2626-SM-5IJDB	GTEX-13FH7-2426-SM-5K7US	GTEX-13FHO-0526-SM-5K7VS	GTEX-13FHP-0326-SM-5K7U2	GTEX-13FLV-2326-SM-5K7UK	GTEX-13FTY-0326-SM-5L3DN	GTEX-13G51-2826-SM-5LZWV	GTEX-13IVO-0426-SM-5LZY7	GTEX-13JUV-2526-SM-5J1OD	GTEX-13JVG-0526-SM-5IJBN	GTEX-13N11-2826-SM-5KM4Z	GTEX-13N1W-0426-SM-5MR46	GTEX-13NYC-0626-SM-5K7U8	GTEX-13NYS-0426-SM-5MR4X	GTEX-13NZ9-0726-SM-5J1ME	GTEX-13NZA-0326-SM-5J1MK	GTEX-13O1R-0426-SM-5K7WG	GTEX-13O21-1826-SM-5MR5M	GTEX-13O3O-0326-SM-5K7W2	GTEX-13O3P-0326-SM-5K7VM	GTEX-13O3Q-2626-SM-5KM3S	GTEX-13O61-2626-SM-5KM4U	GTEX-13OVG-2226-SM-5K7V8	GTEX-13OVI-1526-SM-5K7VX	GTEX-13OVJ-0426-SM-5L3GX	GTEX-13OVL-1526-SM-5K7WA	GTEX-13OW6-0226-SM-5J1NB	GTEX-13OW7-0526-SM-5J1N2	GTEX-13OW8-1526-SM-5K7V2	GTEX-13PL7-1926-SM-5J1MM	GTEX-13PVQ-0426-SM-5J1OG	GTEX-13QBU-2326-SM-5LU49	GTEX-13QIC-1426-SM-5LU4V	GTEX-13RTJ-2826-SM-5QGQH	GTEX-13S7M-0426-SM-5S2US	GTEX-13S86-2426-SM-5S2MX	GTEX-13SLX-0126-SM-5S2MM	GTEX-13VXT-0426-SM-5LU57	GTEX-13VXU-0426-SM-5LU3I	GTEX-13W3W-2726-SM-5SIAE	GTEX-13W46-0526-SM-5IJBD	GTEX-13X6J-0426-SM-5O9D3	GTEX-13X6K-0426-SM-5O9DZ	GTEX-13YAN-0626-SM-5O9BQ	GTEX-144FL-0426-SM-5O9A1	GTEX-144GL-0426-SM-5QGOZ	GTEX-144GM-2126-SM-5LU3P	GTEX-144GN-2526-SM-5LU54	GTEX-145LT-1926-SM-5QGP5	GTEX-145LU-0726-SM-5QGP2	GTEX-145LV-2526-SM-5S2VA	GTEX-145ME-2126-SM-5SIAH	GTEX-145MH-1426-SM-5QGPO	GTEX-145MO-0526-SM-5Q5F7	GTEX-146FH-0326-SM-5QGPT	GTEX-146FQ-0426-SM-5NQBA	GTEX-146FR-1426-SM-5SIAV	GTEX-14753-0126-SM-5S2TX	GTEX-1477Z-1526-SM-5SI9V	GTEX-14A5I-0426-SM-5NQ9V	GTEX-14A6H-2626-SM-5NQBO	GTEX-14AS3-2226-SM-5S2OX	GTEX-14ASI-0326-SM-5S2VH	GTEX-14BIL-0426-SM-5SIA3	GTEX-14BIM-0426-SM-5SI9N	GTEX-14C38-0626-SM-5S2TV	GTEX-14DAR-2226-SM-5S2VT	GTEX-14E6C-1026-SM-5SI6P	GTEX-14E6E-2226-SM-5SI6F	GTEX-14E7W-0426-SM-5S2O4	GTEX-N7MS-0526-SM-4E3JP	GTEX-NFK9-0426-SM-2YUNK	GTEX-NPJ7-1726-SM-2YUNA	GTEX-NPJ8-1726-SM-2YUNB	GTEX-O5YT-1726-SM-3NMD7	GTEX-O5YV-1826-SM-2YUNI	GTEX-OHPJ-0726-SM-2YUNM	GTEX-OHPK-1726-SM-48TC4	GTEX-OHPN-2926-SM-3LK65	GTEX-OIZI-0426-SM-2XCEF	GTEX-OXRN-1426-SM-3LK5U	GTEX-OXRP-2526-SM-2S1NO	GTEX-P44H-0526-SM-2XCF1	GTEX-P4PP-1726-SM-2S1NS	GTEX-P4PQ-1726-SM-3NB15	GTEX-P4QS-1726-SM-3NB1V	GTEX-P4QT-1726-SM-2S1NQ	GTEX-PLZ5-1626-SM-3NB21	GTEX-PLZ6-1726-SM-2S1O6	GTEX-POMQ-2026-SM-2S1OD	GTEX-POYW-0426-SM-2XCEV	GTEX-PSDG-0626-SM-2S1OE	GTEX-PVOW-0626-SM-2XCF6	GTEX-PW2O-1826-SM-5SI7R	GTEX-PWCY-2126-SM-48TEC	GTEX-PWN1-1726-SM-2S1O9	GTEX-PWOO-2526-SM-2S1PG	GTEX-Q2AG-0626-SM-2S1PV	GTEX-Q2AH-1926-SM-2S1PN	GTEX-Q2AI-1626-SM-2S1P9	GTEX-QCQG-2026-SM-2S1PH	GTEX-QDT8-0326-SM-32PL1	GTEX-QDVJ-2026-SM-2S1PD	GTEX-QDVN-2226-SM-2S1PM	GTEX-QEG4-1126-SM-2S1P7	GTEX-QEL4-0426-SM-3GACZ	GTEX-QESD-1726-SM-2S1R7	GTEX-QLQ7-1826-SM-2S1R5	GTEX-QLQW-1426-SM-2S1QU	GTEX-QV31-1526-SM-2S1QB	GTEX-QVJO-0326-SM-2S1R1	GTEX-QXCU-0126-SM-2TC5Q	GTEX-R55C-1926-SM-2TF4K	GTEX-R55E-0426-SM-2TC65	GTEX-R55F-0226-SM-48FCI	GTEX-R55G-2126-SM-2TC67	GTEX-REY6-0626-SM-2TF4G	GTEX-RNOR-0326-SM-2TF51	GTEX-RTLS-0326-SM-2TF6A	GTEX-RU72-1126-SM-2TF6H	GTEX-RUSQ-1826-SM-2TF6E	GTEX-RWS6-2426-SM-2XCB9	GTEX-S32W-2526-SM-2XCB8	GTEX-S33H-2326-SM-2XCB3	GTEX-S341-1926-SM-3K2BA	GTEX-S3XE-1926-SM-3K2B3	GTEX-S4Q7-1426-SM-3K2B9	GTEX-S4Z8-1926-SM-3K2AR	GTEX-S7SF-2126-SM-3K2B2	GTEX-S95S-1526-SM-2XCDH	GTEX-SIU8-0326-SM-2XCDR	GTEX-SJXC-0326-SM-2XCFI	GTEX-SN8G-0426-SM-32PLF	GTEX-SNMC-1626-SM-4DM52	GTEX-SSA3-0526-SM-32QPL	GTEX-SUCS-1726-SM-32PM8	GTEX-T2IS-1126-SM-4DM6Z	GTEX-T2YK-0326-SM-4DM7D	GTEX-T6MN-0326-SM-32PMK	GTEX-T6MO-2026-SM-33HB4	GTEX-T8EM-1526-SM-3DB7I	GTEX-TKQ1-1326-SM-4DXU7	GTEX-TMKS-0426-SM-3DB85	GTEX-TML8-1626-SM-32QOO	GTEX-TMMY-0526-SM-33HBC	GTEX-TSE9-0326-SM-3DB82	GTEX-U3ZH-1626-SM-3DB74	GTEX-U8T8-0426-SM-3DB8X	GTEX-U8XE-0526-SM-3DB8R	GTEX-UJMC-1926-SM-3GADS	GTEX-UPJH-0626-SM-4IHJN	GTEX-V955-2526-SM-4JBJG	GTEX-VJYA-1726-SM-3NMDQ	GTEX-VUSG-2726-SM-4KKZJ	GTEX-W5WG-2326-SM-3GIJH	GTEX-W5X1-2826-SM-3GILM	GTEX-WEY5-2226-SM-3GILQ	GTEX-WFG7-2426-SM-3GIL2	GTEX-WFG8-2526-SM-3GILR	GTEX-WH7G-2626-SM-3NMBE	GTEX-WHPG-2426-SM-3NMBQ	GTEX-WHSB-2026-SM-3LK6H	GTEX-WHSE-1026-SM-57WAX	GTEX-WHWD-2326-SM-3LK6Q	GTEX-WL46-0426-SM-3TW8J	GTEX-WOFM-1626-SM-3MJFX	GTEX-WRHU-0626-SM-3MJFI	GTEX-WY7C-2626-SM-3NB2P	GTEX-WYBS-0326-SM-3NM8S	GTEX-WYJK-0326-SM-3NMA8	GTEX-WYVS-2426-SM-3NMA9	GTEX-WZTO-1026-SM-3NM9P	GTEX-X15G-2526-SM-4PQZT	GTEX-X3Y1-2426-SM-3P5Z7	GTEX-X4EO-0126-SM-3P5YN	GTEX-X4EP-0726-SM-3P5YJ	GTEX-X585-0426-SM-4E3JZ	GTEX-X5EB-2526-SM-4E3HY	GTEX-X638-0426-SM-47JY2	GTEX-XAJ8-1126-SM-47JYA	GTEX-XBEC-0426-SM-4QART	GTEX-XBED-2526-SM-47JYD	GTEX-XBEW-0926-SM-4QASR	GTEX-XGQ4-2526-SM-4AT57	GTEX-XMD1-0526-SM-4AT4Z	GTEX-XMD2-0326-SM-4YCD6	GTEX-XMK1-2426-SM-4B66I	GTEX-XOT4-0326-SM-4B66S	GTEX-XOTO-0326-SM-4B66K	GTEX-XPT6-2126-SM-4B66P	GTEX-XPVG-2826-SM-4B66J	GTEX-XQ8I-0726-SM-4BOPU	GTEX-XUJ4-2726-SM-4BOQ1	GTEX-XUW1-0626-SM-4BOP4	GTEX-XXEK-2526-SM-4BRUR	GTEX-XYKS-2526-SM-4BOPX	GTEX-Y111-0526-SM-4TT3M	GTEX-Y114-2626-SM-4TT8Y	GTEX-Y3IK-2726-SM-4WWDV	GTEX-Y5LM-2226-SM-4VDT1	GTEX-Y5V5-2626-SM-5IFJM	GTEX-Y5V6-2726-SM-4VDSC	GTEX-Y8DK-0426-SM-4TT3Q	GTEX-Y8E4-0826-SM-4VBRS	GTEX-Y8E5-0526-SM-57WBY	GTEX-Y8LW-2126-SM-4VBRX	GTEX-Y9LG-2226-SM-4VDS9	GTEX-YB5E-2326-SM-5IFIJ	GTEX-YB5K-2426-SM-5IFHP	GTEX-YBZK-0426-SM-59HLM	GTEX-YEC4-2526-SM-4W1Z2	GTEX-YECK-0426-SM-4W1Z5	GTEX-YF7O-2626-SM-5IFHK	GTEX-YFC4-0826-SM-5CVM1	GTEX-YJ8A-0726-SM-5Q5A6	GTEX-YJ8O-2626-SM-5HL8H	GTEX-Z93S-0826-SM-5HL7Y	GTEX-Z9EW-2026-SM-5CVMQ	GTEX-ZA64-2126-SM-5Q5A8	GTEX-ZAB4-1826-SM-5HL8O	GTEX-ZAB5-1926-SM-5HL7O	GTEX-ZAKK-0526-SM-5EGHC	GTEX-ZC5H-0526-SM-5HL9E	GTEX-ZDTS-0326-SM-5HL83	GTEX-ZDXO-1926-SM-5E45Q	GTEX-ZDYS-1526-SM-4WKFY	GTEX-ZF29-2626-SM-4WWBA	GTEX-ZF2S-2526-SM-5CVNT	GTEX-ZGAY-0826-SM-4WWEP	GTEX-ZLV1-2026-SM-5EQMB	GTEX-ZLWG-2526-SM-57WDS	GTEX-ZP4G-2226-SM-57WFB	GTEX-ZPCL-2426-SM-57WFP	GTEX-ZQG8-1326-SM-51MQW	GTEX-ZQUD-1226-SM-51MSP	GTEX-ZT9X-2126-SM-57WEV	GTEX-ZTPG-0526-SM-5O98W	GTEX-ZTX8-1726-SM-51MSB	GTEX-ZV68-0326-SM-59HJG	GTEX-ZVE2-0426-SM-59HJ7	GTEX-ZVT3-0326-SM-5GU6U	GTEX-ZVTK-0826-SM-5GZXI	GTEX-ZVZO-0526-SM-5A5LB	GTEX-ZVZP-2626-SM-51MR4	GTEX-ZXES-1926-SM-5E445	GTEX-ZXG5-0426-SM-5GICT	GTEX-ZYFC-0626-SM-5GIDR	GTEX-ZYFD-0426-SM-5E45X	GTEX-ZYFG-2526-SM-5GIEK	GTEX-ZYT6-1426-SM-5E43U	GTEX-ZYVF-0726-SM-5GICF	GTEX-ZYW4-0326-SM-5E44Y	GTEX-ZYWO-2726-SM-5NQ6N	GTEX-ZZ64-1426-SM-5NQ8C	GTEX-1117F-2226-SM-5N9CH	GTEX-11DXX-1426-SM-5GIDU	GTEX-11EM3-1726-SM-5N9D1	GTEX-11EMC-1726-SM-5H11P	GTEX-11GSP-0226-SM-5A5KV	GTEX-11I78-1926-SM-59878	GTEX-11P81-1526-SM-5P9GS	GTEX-11VI4-1026-SM-5EQM1	GTEX-11XUK-1626-SM-5GU5O	GTEX-11ZTS-1926-SM-5CVLA	GTEX-11ZTT-1826-SM-5CVLN	GTEX-11ZVC-1426-SM-5EGGA	GTEX-1269C-1826-SM-5N9E1	GTEX-12WSB-2226-SM-5GCOS	GTEX-12WSD-2726-SM-59HLR	GTEX-12WSG-1426-SM-5FQUK	GTEX-12WSJ-1226-SM-5LU91	GTEX-12WSK-1926-SM-5LZVK	GTEX-12ZZX-2026-SM-5LZV9	GTEX-1313W-2726-SM-5P9IX	GTEX-131YS-2226-SM-5P9G8	GTEX-132AR-1426-SM-5IFF1	GTEX-133LE-1226-SM-5IFGC	GTEX-1399S-2126-SM-5J2MH	GTEX-1399U-1726-SM-5P9J4	GTEX-139D8-2426-SM-5KM3A	GTEX-13D11-1126-SM-5KLYS	GTEX-13FTX-0926-SM-5IFF7	GTEX-13N11-0526-SM-5IJFI	GTEX-13O3O-2726-SM-5KM35	GTEX-13OVI-0726-SM-5L3DD	GTEX-13OVJ-2426-SM-5KM3I	GTEX-13PL7-2326-SM-5L3FY	GTEX-13PVR-1226-SM-5RQJ2	GTEX-13QBU-1526-SM-5LU3W	GTEX-13QIC-1526-SM-5IJFL	GTEX-13U4I-2126-SM-5LU55	GTEX-13VXT-1526-SM-5LU3J	GTEX-13W3W-1526-SM-5LU5I	GTEX-13X6H-1026-SM-5SIBE	GTEX-145ME-1226-SM-5SIB6	GTEX-146FH-2526-SM-5Q5BP	GTEX-14AS3-1326-SM-5RQJE	GTEX-OHPK-2426-SM-3MJGH	GTEX-OHPL-2426-SM-48TDN	GTEX-P4PP-2426-SM-3P61L	GTEX-P4QT-2426-SM-3NMCL	GTEX-P78B-1926-SM-3P616	GTEX-PLZ4-2826-SM-3P617	GTEX-POMQ-1426-SM-3P61D	GTEX-PWCY-1326-SM-48TCU	GTEX-PWN1-2426-SM-48TDD	GTEX-PWOO-1726-SM-48TDC	GTEX-PX3G-2426-SM-48TZZ	GTEX-Q734-0726-SM-48TZP	GTEX-QCQG-1426-SM-48U22	GTEX-QVJO-3126-SM-4R1KC	GTEX-R55G-1526-SM-48FER	GTEX-RTLS-2326-SM-46MUH	GTEX-RU1J-0826-SM-46MUU	GTEX-RU72-2226-SM-46MUE	GTEX-RWS6-1026-SM-47JXD	GTEX-S32W-1226-SM-4AD67	GTEX-S341-0726-SM-4AD5R	GTEX-S4P3-0926-SM-4AD54	GTEX-S4UY-1026-SM-4AD53	GTEX-S7SF-1326-SM-4AD4P	GTEX-T2IS-2026-SM-4DM6W	GTEX-T6MO-1126-SM-4DM5D	GTEX-TML8-0926-SM-4DXSJ	GTEX-TMMY-1726-SM-4DXTD	GTEX-U3ZN-1026-SM-4DXTC	GTEX-UJHI-1226-SM-4IHLR	GTEX-W5WG-0926-SM-4RTX9	GTEX-W5X1-2026-SM-5CHSZ-rep1	GTEX-WI4N-2526-SM-4OOSE	GTEX-WWYW-2726-SM-4MVOP	GTEX-WXYG-1426-SM-4ONCK	GTEX-WYBS-2426-SM-4ONDI	GTEX-WYVS-1526-SM-4OND4	GTEX-X15G-1726-SM-4PQZN	GTEX-X4EO-2426-SM-4QASD	GTEX-X8HC-2726-SM-46MUA	GTEX-XMD3-2326-SM-4AT5H	GTEX-XUJ4-1326-SM-4BOQ9	GTEX-XUW1-0126-SM-4BOOQ	GTEX-XUZC-1026-SM-4BOPY	GTEX-XV7Q-1426-SM-4BRWA	GTEX-XYKS-1726-SM-4E3IO	GTEX-Y114-1726-SM-4TT7U	GTEX-Y3IK-2026-SM-4YCDG	GTEX-YB5K-1426-SM-5IFIB	GTEX-YFC4-2726-SM-5IFJW	GTEX-YJ8O-1026-SM-5CVM5	GTEX-ZAJG-2726-SM-5S2MU	GTEX-ZC5H-2026-SM-5CVN2	GTEX-ZLWG-0926-SM-4WWC3	GTEX-ZP4G-0626-SM-4WWF1	GTEX-ZPIC-1426-SM-4WWCP	GTEX-ZV6S-1426-SM-59HKX	GTEX-ZVT2-0326-SM-5E44G	GTEX-ZVT3-2626-SM-5GU5L	GTEX-ZYFG-1726-SM-5GZZB	GTEX-ZYWO-1926-SM-5E456	GTEX-ZYY3-2726-SM-5EGH4	GTEX-ZZPU-2126-SM-5EGIU	GTEX-111CU-0526-SM-5EGHK	GTEX-111YS-1226-SM-5EGGJ	GTEX-1122O-0726-SM-5GIEV	GTEX-1128S-0826-SM-5GZZI	GTEX-117YX-0226-SM-5EGH6	GTEX-11DXX-0926-SM-5H112	GTEX-11EQ9-1026-SM-5H134	GTEX-11GSP-0426-SM-5A5KX	GTEX-11I78-0626-SM-5A5LZ	GTEX-11ILO-1526-SM-5A5KZ	GTEX-11LCK-0226-SM-5A5M6	GTEX-11NSD-0526-SM-5A5LT	GTEX-11ONC-0526-SM-5BC57	GTEX-11P7K-0526-SM-5BC5I	GTEX-11TT1-0326-SM-5LUAY	GTEX-11VI4-0426-SM-5EGHZ	GTEX-11XUK-0626-SM-5N9ES	GTEX-1211K-1126-SM-5EGGB	GTEX-12BJ1-1126-SM-5EGGG	GTEX-12WSD-1626-SM-5GCNR	GTEX-12WSG-1026-SM-5EGII	GTEX-12WSK-0226-SM-5BC62	GTEX-12WSL-0426-SM-5GCNX	GTEX-12WSN-0826-SM-5GCOF	GTEX-131XE-1926-SM-5IFER	GTEX-131XF-1426-SM-5BC68	GTEX-131XG-1426-SM-5GCMO	GTEX-132AR-1826-SM-5EGHR	GTEX-132QS-0926-SM-5P9GB	GTEX-1339X-1026-SM-5IFH5	GTEX-1399R-0426-SM-5IJE3	GTEX-1399S-0326-SM-5IFFS	GTEX-1399U-0926-SM-5IFHA	GTEX-139YR-1526-SM-5IFJ1	GTEX-13CF3-1026-SM-5LZWY	GTEX-13D11-2226-SM-5IFEO	GTEX-13FH7-1426-SM-5IFIC	GTEX-13FTW-0526-SM-5IFIP	GTEX-13FTX-1226-SM-5IFGN	GTEX-13N11-0226-SM-5KM3C	GTEX-13NZA-1726-SM-5J1NA	GTEX-13O1R-1826-SM-5KM3B	GTEX-13O61-2126-SM-5IJEO	GTEX-13OVI-0526-SM-5IFFQ	GTEX-13PL7-2226-SM-5L3IC	GTEX-13SLX-1326-SM-5S2QS	GTEX-13U4I-1526-SM-5IFFF	GTEX-13VXT-1226-SM-5LU3M	GTEX-13W3W-1026-SM-5IFG4	GTEX-13X6H-0626-SM-5LU53	GTEX-13YAN-2126-SM-5Q5C4	GTEX-144FL-1526-SM-5Q5CA	GTEX-144GN-0826-SM-5LU5G	GTEX-145ME-0326-SM-5S2QO	GTEX-145MN-1426-SM-5SI9H	GTEX-145MO-2126-SM-5Q5CZ	GTEX-146FH-1826-SM-5QGQ7	GTEX-146FQ-1526-SM-5Q5CX	GTEX-146FR-0126-SM-5Q5F3	GTEX-1497J-0426-SM-5Q5CO	GTEX-14AS3-0326-SM-5Q5DB	GTEX-14E6E-1426-SM-5RQI2	GTEX-14ICL-1126-SM-5S2RE	GTEX-N7MT-1626-SM-3LK71	GTEX-NFK9-1626-SM-3LK5J	GTEX-NPJ8-2126-SM-3MJGK	GTEX-O5YT-1026-SM-3MJGF	GTEX-OHPL-1026-SM-3MJGI	GTEX-OHPM-1026-SM-3LK74	GTEX-OOBJ-1026-SM-3NB2L	GTEX-OOBK-1026-SM-48TC2	GTEX-P4PP-1026-SM-3NM9O	GTEX-P4PQ-1026-SM-3NMCN	GTEX-P4QS-1026-SM-3NMCW	GTEX-PLZ6-0726-SM-3P619	GTEX-PSDG-1526-SM-48TCY	GTEX-PW2O-0826-SM-48TC5	GTEX-PWOO-0626-SM-48TZH	GTEX-PX3G-1026-SM-48TZW	GTEX-Q2AH-0926-SM-48TZK	GTEX-Q2AI-0426-SM-48U13	GTEX-Q734-0426-SM-48TZX	GTEX-QCQG-0426-SM-48U29	GTEX-QDVJ-1226-SM-48U1V	GTEX-QDVN-0926-SM-2I5GL	GTEX-QEL4-1326-SM-447AD	GTEX-QESD-0226-SM-447BH	GTEX-QLQ7-0626-SM-4R1JT	GTEX-QLQW-0326-SM-447A8	GTEX-QMRM-0326-SM-4R1K5	GTEX-QV31-0226-SM-447BO	GTEX-QV44-0426-SM-4R1KF	GTEX-R53T-0426-SM-48FEM	GTEX-R55D-1426-SM-48FEN	GTEX-R55G-0326-SM-48FDM	GTEX-RM2N-0326-SM-48FD8	GTEX-RWS6-1126-SM-47JXC	GTEX-S32W-0826-SM-4AD5Z	GTEX-S33H-1226-SM-4AD69	GTEX-S3XE-0526-SM-4AD4G	GTEX-S4P3-0626-SM-4AD59	GTEX-S95S-0726-SM-4B64H	GTEX-SE5C-0326-SM-4BRWX	GTEX-SIU7-0926-SM-4BRX1	GTEX-T8EM-0826-SM-4DM76	GTEX-TKQ2-0426-SM-4DXUO	GTEX-TML8-0526-SM-32QOQ	GTEX-TMMY-1326-SM-4DXU9	GTEX-U4B1-0726-SM-4DXUA	GTEX-UJHI-0626-SM-3DB8T	GTEX-UJMC-1126-SM-3GADP	GTEX-UPIC-0726-SM-3GADW	GTEX-V1D1-0726-SM-4JBH7	GTEX-V955-0326-SM-4JBGV	GTEX-VJYA-0826-SM-4KL1M	GTEX-VUSG-0326-SM-3GIJ7	GTEX-W5WG-0826-SM-4RGNE	GTEX-W5X1-0226-SM-5CHTO-rep1	GTEX-WFG7-0426-SM-4LMK5	GTEX-WFJO-0626-SM-4LVMC	GTEX-WH7G-0826-SM-4LVMR	GTEX-WHPG-0326-SM-4M1XV	GTEX-WHSB-0726-SM-4M1XQ	GTEX-WHWD-0726-SM-4OORX	GTEX-WI4N-1826-SM-4OOSF	GTEX-WQUQ-2126-SM-4OOSO	GTEX-WRHK-0226-SM-4MVOH	GTEX-WXYG-0826-SM-4ONC7	GTEX-WY7C-1026-SM-4OND3	GTEX-WYJK-2426-SM-4ONDQ	GTEX-WYVS-0926-SM-4SOJV	GTEX-X15G-0726-SM-4PQZ5	GTEX-X3Y1-0726-SM-3P5YU	GTEX-X4LF-0326-SM-4QAS9	GTEX-X5EB-0526-SM-46MVP	GTEX-XBED-0226-SM-47JY8	GTEX-XBEW-1626-SM-4SOJP	GTEX-XGQ4-0226-SM-4GIDS	GTEX-XMK1-0326-SM-4B652	GTEX-XPVG-0326-SM-4B653	GTEX-XQ8I-1926-SM-4BOOK	GTEX-XUW1-1726-SM-4BOOZ	GTEX-XV7Q-0926-SM-4BRVQ	GTEX-XXEK-1726-SM-4BRVB	GTEX-XYKS-1226-SM-4BRVI	GTEX-Y114-0826-SM-4TT77	GTEX-Y3I4-0826-SM-4TT2A	GTEX-Y3IK-0426-SM-4WWE2	GTEX-Y5LM-0526-SM-4V6G3	GTEX-Y5V5-1026-SM-5LUAH	GTEX-Y8E4-1326-SM-5IFIY	GTEX-Y8LW-1026-SM-5IFJY	GTEX-Y9LG-0726-SM-4VDS3	GTEX-YB5E-0526-SM-4VDSD	GTEX-YB5K-1826-SM-5IFJC	GTEX-YEC4-1326-SM-5IFHG	GTEX-YF7O-1326-SM-4W1ZR	GTEX-YFCO-1026-SM-5LU9S	GTEX-ZAB4-1726-SM-5HL8C	GTEX-ZAB5-0826-SM-5P9FU	GTEX-ZAK1-2326-SM-5CVMY	GTEX-ZC5H-0826-SM-5N9FH	GTEX-ZDTT-1126-SM-4WKFW	GTEX-ZDYS-2526-SM-4WKGU	GTEX-ZEX8-1026-SM-4WKHE	GTEX-ZF29-1126-SM-4WKGO	GTEX-ZF2S-0426-SM-4WKGP	GTEX-ZF3C-2026-SM-4WWB5	GTEX-ZG7Y-0326-SM-4WWEY	GTEX-ZLFU-0726-SM-57WF6	GTEX-ZLWG-0326-SM-4WWC7	GTEX-ZP4G-0426-SM-4YCER	GTEX-ZPIC-0926-SM-4WWFK	GTEX-ZPU1-0226-SM-4WWC9	GTEX-ZT9W-0926-SM-57WFS	GTEX-ZTPG-1026-SM-5DUWP	GTEX-ZV7C-0726-SM-59HKH	GTEX-ZVP2-0726-SM-59HKY	GTEX-ZVT2-2026-SM-5NQ8Q	GTEX-ZVZP-0626-SM-59HL5	GTEX-ZYFG-0826-SM-5BC5T	GTEX-ZYT6-1326-SM-5E453	GTEX-ZYW4-2126-SM-59HJ9	GTEX-ZYWO-1326-SM-5SI8X	GTEX-ZYY3-0826-SM-5E44R	GTEX-ZZPU-0726-SM-5N9C8	GTEX-111FC-3026-SM-5GZYJ	GTEX-1128S-2626-SM-5H11Z	GTEX-113JC-2826-SM-5EGIT	GTEX-117XS-2926-SM-5N9BX	GTEX-117YW-2826-SM-5H116	GTEX-1192W-3026-SM-5GZZV	GTEX-1192X-3026-SM-5N9BM	GTEX-11DXW-1226-SM-5H133	GTEX-11DXY-3026-SM-5N9CB	GTEX-11DYG-3126-SM-5A5L6	GTEX-11EI6-3126-SM-5H111	GTEX-11EMC-3126-SM-5EGJP	GTEX-11GS4-3026-SM-5A5LG	GTEX-11GSO-2826-SM-5HL6Q	GTEX-11GSP-3026-SM-5N9CE	GTEX-11NUK-3126-SM-5986M	GTEX-11NV4-2326-SM-5BC4X	GTEX-11O72-3026-SM-5986R	GTEX-11OF3-3026-SM-5GU52	GTEX-11ONC-2826-SM-5P9GQ	GTEX-11TUW-3026-SM-5EGKM	GTEX-11WQK-3226-SM-5EGI3	GTEX-11ZTS-3326-SM-5LU9Y	GTEX-11ZUS-3026-SM-5EGI4	GTEX-11ZVC-3226-SM-5FQV1	GTEX-12126-1126-SM-5P9GP	GTEX-1212Z-2926-SM-59HKV	GTEX-12584-3126-SM-5EGKR	GTEX-12696-3126-SM-5FQUX	GTEX-1269C-3226-SM-5EGKT	GTEX-12WS9-3026-SM-5EGIE	GTEX-12WSB-3226-SM-59HJP	GTEX-12WSC-3126-SM-5GCNB	GTEX-12WSD-3226-SM-5HL9G	GTEX-12WSH-2926-SM-5GCMR	GTEX-12WSM-2226-SM-5DUVS	GTEX-12ZZW-3026-SM-5LZW7	GTEX-12ZZX-3026-SM-5GCP3	GTEX-12ZZY-3126-SM-5DUX3	GTEX-13112-3126-SM-5IFGP	GTEX-1313W-3226-SM-5LZUU	GTEX-131XW-3226-SM-5LZUO	GTEX-131YS-3226-SM-5IFGV	GTEX-1399T-2926-SM-5IFF8	GTEX-139T4-0826-SM-5N9GF	GTEX-139TS-2926-SM-5KM1Z	GTEX-139TT-2726-SM-5IJFM	GTEX-139UC-3026-SM-5IJE4	GTEX-13CF2-3226-SM-5IFF6	GTEX-13FHO-3126-SM-5IJF6	GTEX-13FHP-3126-SM-5KLYX	GTEX-13FTY-2826-SM-5J2ML	GTEX-13G51-3226-SM-5IFG7	GTEX-13IVO-3026-SM-5J2M2	GTEX-13JUV-2626-SM-5N9EB	GTEX-13JVG-3026-SM-5IJEV	GTEX-13N1W-3126-SM-5IFHB	GTEX-13N2G-2926-SM-5IJEE	GTEX-13NYS-2926-SM-5IFGH	GTEX-13NZA-3126-SM-5IJFU	GTEX-13O1R-3226-SM-5KM58	GTEX-13OVH-3126-SM-5MR4Z	GTEX-13OVJ-2626-SM-5IJFT	GTEX-13OVL-3226-SM-5L3H8	GTEX-13OW5-2926-SM-5IJF2	GTEX-13OW6-3126-SM-5L3IA	GTEX-13OW7-3126-SM-5L3HB	GTEX-13OW8-3026-SM-5L3G8	GTEX-13PLJ-1726-SM-5L3FT	GTEX-13RTJ-2926-SM-5Q5DE	GTEX-13SLW-2926-SM-5Q5BQ	GTEX-13SLX-3026-SM-5RQJU	GTEX-13VXU-3126-SM-5SIA4	GTEX-13X6J-3126-SM-5Q5EJ	GTEX-13X6K-3026-SM-5QGPA	GTEX-145MF-2626-SM-5O98S	GTEX-145MH-3126-SM-5S2QT	GTEX-145MO-3126-SM-5S2RT	GTEX-14753-2926-SM-5LU9J	GTEX-1477Z-2826-SM-5SI9J	GTEX-147GR-2926-SM-5RQIN	GTEX-148VJ-2926-SM-5Q5DA	GTEX-14A5H-3026-SM-5RQHV	GTEX-14BIL-2926-SM-5SIAF	GTEX-14BIM-3226-SM-5RQIQ	GTEX-14BMV-3126-SM-5S2UV	GTEX-N7MS-2625-SM-3LK77	GTEX-N7MT-1026-SM-3TW8T	GTEX-NPJ7-2926-SM-3MJGQ	GTEX-NPJ8-1426-SM-3MJHR	GTEX-OXRN-2626-SM-48TBX	GTEX-P44H-2626-SM-2XCET	GTEX-PVOW-2726-SM-48TCA	GTEX-Q2AG-3026-SM-48U1L	GTEX-QVJO-1226-SM-4R1KA	GTEX-R55E-2726-SM-48FCX	GTEX-RNOR-2426-SM-48FDY	GTEX-RU72-3126-SM-46MUB	GTEX-T2IS-3126-SM-32QPK	GTEX-T5JC-2526-SM-4DM6G	GTEX-UTHO-3126-SM-3P5ZB	GTEX-WHSE-3126-SM-3P5ZI	GTEX-WL46-3026-SM-3LK7Z	GTEX-WVLH-3126-SM-3MJGA	GTEX-WWYW-3226-SM-3NB3B	GTEX-WZTO-3026-SM-3NMA2	GTEX-X261-3226-SM-3NMC3	GTEX-X4EP-3226-SM-3P5YR	GTEX-X585-3126-SM-4QASH	GTEX-XLM4-3126-SM-4AT6M	GTEX-Y111-2926-SM-4TT25	GTEX-YFC4-3226-SM-5CVM2	GTEX-Z93S-3026-SM-5CVMS	GTEX-ZAB4-3126-SM-57WCJ	GTEX-ZAJG-3226-SM-5HL9V	GTEX-ZAK1-3126-SM-5S2O8	GTEX-ZDXO-1426-SM-4WKHG	GTEX-ZE9C-3126-SM-4WKHN	GTEX-ZF28-3126-SM-4WKFC	GTEX-ZUA1-3126-SM-59HJ8	GTEX-ZYFD-3126-SM-5E44O	GTEX-ZYY3-3226-SM-5SI9X	GTEX-111CU-1526-SM-5N9FS	GTEX-111FC-2026-SM-5GZYO	GTEX-111YS-1726-SM-5GIED	GTEX-117YW-1426-SM-5EGGO	GTEX-117YX-1526-SM-5H12T	GTEX-11DXZ-1826-SM-5H12Y	GTEX-11DYG-2526-SM-5N9BB	GTEX-11EQ9-1726-SM-5HL6U	GTEX-11NSD-0826-SM-5986S	GTEX-11O72-2726-SM-5HL6K	GTEX-11OF3-1726-SM-5GU5Q	GTEX-11P7K-0626-SM-5985Z	GTEX-11P82-1126-SM-5BC5K	GTEX-11TT1-2026-SM-5EQM8	GTEX-11TUW-2126-SM-5GU7B	GTEX-11WQK-2726-SM-5EQMU	GTEX-11ZUS-2126-SM-5N9E6	GTEX-12696-2226-SM-5EQ65	GTEX-12BJ1-1226-SM-5LUAE	GTEX-12C56-1326-SM-5FQSV	GTEX-12ZZZ-2026-SM-5LZWJ	GTEX-13111-1326-SM-5GCNO	GTEX-131XF-1926-SM-5DUW4	GTEX-132NY-2826-SM-5P9G2	GTEX-132QS-1126-SM-5P9GC	GTEX-1399R-0526-SM-5IJEF	GTEX-1399T-1226-SM-5P9J5	GTEX-139T6-1526-SM-5P9G6	GTEX-13FHO-2826-SM-5K7ZA	GTEX-13FTW-1226-SM-5LZZ1	GTEX-13FXS-2826-SM-5LZYC	GTEX-13G51-2326-SM-5LZXV	GTEX-13N2G-1826-SM-5KM1I	GTEX-13NYS-1026-SM-5KLZT	GTEX-13O21-1126-SM-5N9EV	GTEX-13O61-1726-SM-5KM46	GTEX-13OW8-0426-SM-5J2NR	GTEX-13RTJ-2126-SM-5S2PZ	GTEX-144GM-0826-SM-5O98R	GTEX-145LT-0626-SM-5O99E	GTEX-145LU-2126-SM-5Q5E9	GTEX-145LV-1226-SM-5S2QH	GTEX-146FQ-1726-SM-5QGPX	GTEX-1477Z-2226-SM-5QGPG	GTEX-148VJ-1826-SM-5Q5DV	GTEX-14ABY-0726-SM-5Q5DF	GTEX-14BMV-2326-SM-5RQJ4	GTEX-14C5O-2826-SM-5RQI6	GTEX-14E6E-1126-SM-5S2R4	GTEX-NFK9-2226-SM-3MJGP	GTEX-NPJ8-2426-SM-3MJHL	GTEX-OIZH-2026-SM-3NB1M	GTEX-OOBJ-2026-SM-3NB1R	GTEX-OOBK-2025-SM-3LK5S	GTEX-P4QS-2026-SM-3NMCG	GTEX-PLZ6-1126-SM-3P5ZR	GTEX-Q2AI-1126-SM-48U19	GTEX-QEG4-2226-SM-4R1JM	GTEX-QLQ7-1326-SM-4R1JY	GTEX-QMRM-1426-SM-4R1K8	GTEX-QV31-1026-SM-4R1K3	GTEX-QV44-1526-SM-4R1KI	GTEX-REY6-2126-SM-48FD9	GTEX-RM2N-1126-SM-48FCY	GTEX-RWSA-2026-SM-47JX8	GTEX-S33H-1826-SM-4AD65	GTEX-S3XE-1326-SM-4AD4H	GTEX-S4Q7-1026-SM-4AD75	GTEX-S95S-1026-SM-4B64M	GTEX-SJXC-2026-SM-4DM6N	GTEX-SNMC-0926-SM-4DM5U	GTEX-SUCS-1126-SM-4DM61	GTEX-T5JC-1226-SM-4DM7C	GTEX-T8EM-1826-SM-4DM7F	GTEX-U3ZH-0926-SM-4DXU4	GTEX-U3ZM-0926-SM-4DXSW	GTEX-U412-2026-SM-4DXSI	GTEX-U4B1-1426-SM-4DXTX	GTEX-UTHO-2726-SM-4JBH9	GTEX-V1D1-1926-SM-4JBGX	GTEX-V955-1826-SM-4JBIL	GTEX-VJYA-1226-SM-3GIJ6	GTEX-WFG7-1826-SM-3GIL1	GTEX-WH7G-1726-SM-4LVKY	GTEX-WK11-2626-SM-4OOSK	GTEX-WOFM-0326-SM-4OOSL	GTEX-WY7C-2026-SM-4ONCM	GTEX-WYJK-0626-SM-4ONCZ	GTEX-WZTO-0926-SM-4PQZ3	GTEX-X5EB-1826-SM-4E3K8	GTEX-XAJ8-0626-SM-47JY4	GTEX-XGQ4-1826-SM-4AT6F	GTEX-XMK1-1026-SM-4B65H	GTEX-XOTO-2826-SM-4B65I	GTEX-XPVG-2026-SM-4B65E	GTEX-XQ3S-2526-SM-4BOOG	GTEX-XXEK-1226-SM-4BRUY	GTEX-Y8E4-2126-SM-5RQHO	GTEX-Y9LG-1826-SM-4VBQC	GTEX-YB5E-1826-SM-5IFI4	GTEX-YF7O-1926-SM-4W1YQ	GTEX-YFCO-1626-SM-4W1Z3	GTEX-YJ8A-1126-SM-5IFJU	GTEX-ZDYS-1226-SM-5IJF3	GTEX-ZEX8-2026-SM-4WKF3	GTEX-ZLFU-1726-SM-4WWBU	GTEX-ZPU1-2026-SM-57WFI	GTEX-ZT9W-1626-SM-4YCDQ	GTEX-ZTTD-2726-SM-57WFA	GTEX-ZTX8-1026-SM-5EGHD	GTEX-ZUA1-2826-SM-59HLE	GTEX-ZVP2-0826-SM-59HJ6	GTEX-ZY6K-1526-SM-5GZXE	GTEX-ZYFD-2526-SM-5E45L	GTEX-ZZ64-0926-SM-5E44L	GTEX-1117F-2926-SM-5GZYI	GTEX-111CU-1126-SM-5EGIM	GTEX-111FC-2526-SM-5GZXU	GTEX-111VG-1626-SM-5EGIO	GTEX-111YS-1526-SM-5GZYW	GTEX-117YX-1926-SM-5GIEC	GTEX-1192X-2726-SM-5N9DN	GTEX-11DXW-0826-SM-5H118	GTEX-11DXX-2126-SM-5PNYR	GTEX-11DXY-0126-SM-5H11Q	GTEX-11DXZ-2026-SM-5987S	GTEX-11DYG-1526-SM-5A5JS	GTEX-11DZ1-2426-SM-5GZZX	GTEX-11EI6-2826-SM-5H11D	GTEX-11EM3-1226-SM-5N9DD	GTEX-11EQ8-0926-SM-5H12V	GTEX-11EQ9-1626-SM-5PNY8	GTEX-11GS4-0226-SM-5HL77	GTEX-11GSP-2326-SM-5HL63	GTEX-11ILO-0626-SM-5A5LO	GTEX-11LCK-2226-SM-5HL4Q	GTEX-11NSD-0626-SM-5A5LU	GTEX-11NUK-2726-SM-5A5MC	GTEX-11O72-0626-SM-5PNYE	GTEX-11OF3-0126-SM-5PNYF	GTEX-11P7K-1126-SM-5HL4L	GTEX-11P81-2226-SM-5PNYI	GTEX-11P82-1426-SM-5BC5L	GTEX-11PRG-0726-SM-5EGL1	GTEX-11TT1-1826-SM-5EQLV	GTEX-11TUW-0626-SM-5LU9M	GTEX-11UD2-2526-SM-5CVNU	GTEX-11VI4-1126-SM-5EQMD	GTEX-11WQC-1826-SM-5GU59	GTEX-11WQK-1026-SM-5EQLX	GTEX-11ZTT-2126-SM-5CVLO	GTEX-11ZU8-0126-SM-5EQ58	GTEX-11ZUS-2626-SM-5FQUR	GTEX-1211K-1526-SM-5FQU4	GTEX-12126-0826-SM-5FQTZ	GTEX-1212Z-0126-SM-59HK4	GTEX-12584-0726-SM-5FQTK	GTEX-12696-0126-SM-5EQ4L	GTEX-1269C-0126-SM-5EQ5L	GTEX-12BJ1-0926-SM-5EQ62	GTEX-12C56-1526-SM-5FQUQ	GTEX-12KS4-2126-SM-5FQUT	GTEX-12WS9-0326-SM-59HJV	GTEX-12WSA-0426-SM-5EQ5X	GTEX-12WSB-2926-SM-59HKL	GTEX-12WSC-2826-SM-5BC5Y	GTEX-12WSD-0626-SM-5GCMW	GTEX-12WSH-1526-SM-5BC5W	GTEX-12WSJ-1126-SM-5LZVJ	GTEX-12WSK-2126-SM-5CVNC	GTEX-12WSL-2026-SM-5GCML	GTEX-12WSM-1926-SM-5BC65	GTEX-12WSN-1426-SM-5GCO6	GTEX-12ZZX-2426-SM-5GCOE	GTEX-12ZZY-0726-SM-5EQ66	GTEX-12ZZZ-0726-SM-5GCNZ	GTEX-13111-1826-SM-5GCP1	GTEX-13112-0126-SM-5P9IU	GTEX-13113-1626-SM-5EQ4I	GTEX-1313W-0626-SM-5EQ4H	GTEX-1314G-1326-SM-5BC6E	GTEX-131XE-1626-SM-5K7VO	GTEX-131XF-2626-SM-5EQ6K	GTEX-131XG-0326-SM-5L3DX	GTEX-131XH-0126-SM-5LZUY	GTEX-131XW-0626-SM-5PNVD	GTEX-131YS-2826-SM-5EQ47	GTEX-132AR-0326-SM-5KM2C	GTEX-133LE-2326-SM-5K7W3	GTEX-1399Q-2326-SM-5KM2X	GTEX-1399R-1326-SM-5PNYS	GTEX-1399S-0126-SM-5IJCF	GTEX-1399U-1126-SM-5L3DB	GTEX-139D8-1126-SM-5LU8W	GTEX-139T8-0626-SM-5KLZX	GTEX-139TS-2126-SM-5K7XC	GTEX-139TT-2126-SM-5LZWC	GTEX-139TU-0726-SM-5L3EK	GTEX-139UW-0326-SM-5J1ML	GTEX-139YR-1026-SM-5LZYN	GTEX-13D11-0926-SM-5J2NC	GTEX-13FH7-1126-SM-5K7UG	GTEX-13FHO-0426-SM-5L3F5	GTEX-13FLV-0126-SM-5K7WT	GTEX-13FTW-0326-SM-5K7UW	GTEX-13FTX-1526-SM-5K7VJ	GTEX-13FTY-2126-SM-5IFFB	GTEX-13G51-1826-SM-5KLZH	GTEX-13IVO-0726-SM-5LZYV	GTEX-13JUV-2026-SM-5K7UA	GTEX-13JVG-0726-SM-5KM16	GTEX-13N11-2326-SM-5IJBF	GTEX-13N1W-2426-SM-5IJD1	GTEX-13N2G-0226-SM-5K7VF	GTEX-13NYB-0126-SM-5J1MD	GTEX-13NYC-0126-SM-5L3F4	GTEX-13NYS-0626-SM-5L3F1	GTEX-13NZ8-1226-SM-5KM4A	GTEX-13NZ9-2626-SM-5L3FK	GTEX-13O3O-2326-SM-5IJD6	GTEX-13O3Q-0126-SM-5KM34	GTEX-13O61-1426-SM-5KM3D	GTEX-13OVG-1626-SM-5J1NF	GTEX-13OVH-0526-SM-5L3E6	GTEX-13OVI-2726-SM-5KM56	GTEX-13OVJ-0826-SM-5J1OK	GTEX-13OVL-0126-SM-5L3GJ	GTEX-13OW5-2326-SM-5L3HO	GTEX-13OW6-2726-SM-5J2OE	GTEX-13OW7-0426-SM-5K7VK	GTEX-13OW8-1026-SM-5J1NQ	GTEX-13PDP-0726-SM-5L3HP	GTEX-13PL6-1126-SM-5L3IE	GTEX-13PVQ-0626-SM-5LU47	GTEX-13PVR-0426-SM-5RQK2	GTEX-13QBU-1226-SM-5LU4G	GTEX-13RTJ-0126-SM-5S2NN	GTEX-13SLW-0626-SM-5Q5ER	GTEX-13U4I-2226-SM-5LU5H	GTEX-13VXT-1926-SM-5K7UO	GTEX-13VXU-0626-SM-5L3F9	GTEX-13W3W-0726-SM-5IJDQ	GTEX-13X6H-0926-SM-5SIB2	GTEX-13X6I-1826-SM-5SIAO	GTEX-13X6J-0626-SM-5LU5F	GTEX-13X6K-0626-SM-5LU5D	GTEX-144FL-0626-SM-5LU43	GTEX-144GL-0626-SM-5LU4D	GTEX-144GO-2026-SM-5O99P	GTEX-145LT-0526-SM-5LUB2	GTEX-145ME-1726-SM-5Q5EU	GTEX-145MF-0926-SM-5Q5EA	GTEX-145MG-1526-SM-5Q5EM	GTEX-145MH-2826-SM-5RQJF	GTEX-145MI-0626-SM-5SI8S	GTEX-145MN-1526-SM-5SI9T	GTEX-145MO-2826-SM-5LU96	GTEX-146FQ-2126-SM-5RQHU	GTEX-14753-0726-SM-5QGQO	GTEX-147F3-1726-SM-5SIAW	GTEX-147JS-0226-SM-5S2U9	GTEX-148VJ-0626-SM-5LUAW	GTEX-1497J-0226-SM-5QGPU	GTEX-14A5H-0826-SM-5QGPJ	GTEX-14A6H-2026-SM-5Q5DD	GTEX-14AS3-1526-SM-5Q5ED	GTEX-14B4R-1326-SM-5Q5EZ	GTEX-14BIN-1126-SM-5RQJZ	GTEX-14BMU-1226-SM-5S2OR	GTEX-14C38-0726-SM-5SI6M	GTEX-14C39-1726-SM-5RQIL	GTEX-14E6C-2426-SM-5S2NF	GTEX-U8XE-0226-SM-4E3J3	GTEX-UPJH-0226-SM-3GADV	GTEX-UPK5-0426-SM-3GAEK	GTEX-V1D1-2026-SM-3GAF4	GTEX-VJYA-1526-SM-3GIJV	GTEX-VUSG-2326-SM-4KL1U	GTEX-W5X1-2526-SM-3GILC	GTEX-WEY5-2326-SM-3GIKK	GTEX-WH7G-2026-SM-3NMBL	GTEX-WHPG-2626-SM-3NMBR	GTEX-WHSB-1326-SM-3LK6W	GTEX-WHSE-0126-SM-3NMBT	GTEX-WHWD-1826-SM-3LK6I	GTEX-WI4N-2726-SM-3LK7Y	GTEX-WK11-2726-SM-3NMAQ	GTEX-WRHU-2826-SM-3MJG8	GTEX-WXYG-2026-SM-4E3IY	GTEX-WY7C-2126-SM-3NB2R	GTEX-WYBS-0626-SM-3NMAS	GTEX-WYJK-0526-SM-3NM8Z	GTEX-WYVS-1626-SM-3NM9R	GTEX-X3Y1-2026-SM-3P5YM	GTEX-X4EO-2926-SM-4E3JH	GTEX-X4EP-0626-SM-3P621	GTEX-X585-2426-SM-46MW2	GTEX-X5EB-1926-SM-4E3IW	GTEX-X8HC-0626-SM-4E3HQ	GTEX-XAJ8-1426-SM-47JYM	GTEX-XBEC-0726-SM-4QARZ	GTEX-XBED-1926-SM-47JYP	GTEX-XBEW-1126-SM-4QARW	GTEX-XK95-0226-SM-4AT58	GTEX-XMD2-2126-SM-4YCF8	GTEX-XOT4-0626-SM-4B66L	GTEX-XOTO-0726-SM-4B659	GTEX-XPVG-2126-SM-4B667	GTEX-XQ3S-1426-SM-4BOPR	GTEX-XQ8I-0926-SM-4BOOF	GTEX-XUJ4-1826-SM-4BOOU	GTEX-XUW1-0926-SM-4BONX	GTEX-XV7Q-1826-SM-4BRUV	GTEX-XXEK-1626-SM-4BRUZ	GTEX-XYKS-1426-SM-4BRUO	GTEX-Y111-0626-SM-4SOIT	GTEX-Y114-2126-SM-4TT8B	GTEX-Y3I4-1726-SM-4TT89	GTEX-Y3IK-1626-SM-4YCF5	GTEX-Y5V5-0126-SM-5S2NW	GTEX-Y5V6-2326-SM-4VDSA	GTEX-Y8E4-2026-SM-5IFJB	GTEX-Y8LW-1526-SM-5IFHL	GTEX-Y9LG-1126-SM-4VBQ7	GTEX-YB5K-2026-SM-4VDT3	GTEX-YEC4-1826-SM-4W1YP	GTEX-YECK-0326-SM-4W1YS	GTEX-YF7O-1526-SM-5IFI6	GTEX-YFCO-1226-SM-5LUAT	GTEX-YJ8O-2526-SM-5HL85	GTEX-Z93S-1626-SM-5CVMB	GTEX-ZA64-1026-SM-5HL8R	GTEX-ZAB4-2126-SM-5HL8U	GTEX-ZAB5-2626-SM-5KM3Y	GTEX-ZAJG-1526-SM-5CVML	GTEX-ZAK1-0626-SM-5HL8E	GTEX-ZC5H-1526-SM-5HL9Y	GTEX-ZDTS-0826-SM-4WKHL	GTEX-ZDTT-0426-SM-4WKFL	GTEX-ZDXO-3126-SM-5IJDF	GTEX-ZDYS-2426-SM-4WKGI	GTEX-ZE7O-2726-SM-51MT5	GTEX-ZE9C-2526-SM-5IJDR	GTEX-ZF29-0926-SM-4WKFZ	GTEX-ZF2S-1626-SM-57WES	GTEX-ZLFU-1826-SM-4WWBV	GTEX-ZLV1-1526-SM-4WWBC	GTEX-ZLWG-0826-SM-59888	GTEX-ZP4G-1426-SM-4WWCL	GTEX-ZPCL-1126-SM-4WWFE	GTEX-ZPU1-1126-SM-4YCF3	GTEX-ZQG8-1926-SM-4YCEO	GTEX-ZT9W-1126-SM-57WDR	GTEX-ZT9X-1526-SM-5DUXD	GTEX-ZTSS-1426-SM-5985P	GTEX-ZTTD-2826-SM-4YCFA	GTEX-ZTX8-1326-SM-4YCEL	GTEX-ZU9S-1826-SM-5NQ9E	GTEX-ZUA1-2626-SM-5NQ92	GTEX-ZV7C-0926-SM-59HL1	GTEX-ZVE1-0726-SM-51MRN	GTEX-ZVE2-2826-SM-5GU51	GTEX-ZVP2-0326-SM-57WBP	GTEX-ZVT2-0126-SM-5GIDQ	GTEX-ZVT4-2426-SM-5GIEI	GTEX-ZVTK-0226-SM-51MRG	GTEX-ZVZP-1226-SM-5GID7	GTEX-ZWKS-0626-SM-5GIDV	GTEX-ZXG5-2126-SM-59HKD	GTEX-ZY6K-1426-SM-5GZX2	GTEX-ZYFC-0426-SM-5GICQ	GTEX-ZYFD-0626-SM-5E44E	GTEX-ZYFG-1526-SM-5GZYM	GTEX-ZYT6-2326-SM-5GZY3	GTEX-ZYVF-0926-SM-5E44J	GTEX-ZYW4-0626-SM-59HJR	GTEX-ZYWO-2226-SM-5GZXR	GTEX-ZYY3-2926-SM-5GIEB	GTEX-ZZ64-1026-SM-5GZXG	GTEX-ZZPU-0826-SM-5GZX5	GTEX-111CU-1926-SM-5GZYZ	GTEX-111FC-0126-SM-5N9DL	GTEX-111VG-2426-SM-5GZXD	GTEX-1122O-2126-SM-5EGIR	GTEX-1128S-2326-SM-5GZZY	GTEX-113IC-0126-SM-5HL6T	GTEX-113JC-2326-SM-5EQ4E	GTEX-117XS-2726-SM-5N9BL	GTEX-117YW-2626-SM-5GZZH	GTEX-117YX-2326-SM-5H12W	GTEX-1192W-2626-SM-5Q5AF	GTEX-1192X-0226-SM-5H12D	GTEX-11DXW-0226-SM-5H122	GTEX-11DXX-2426-SM-5GZZW	GTEX-11DXY-2626-SM-5GIE7	GTEX-11DXZ-2326-SM-5EGGV	GTEX-11DYG-0126-SM-59883	GTEX-11DZ1-0126-SM-5985Q	GTEX-11EI6-0126-SM-5985R	GTEX-11EM3-2426-SM-59861	GTEX-11EMC-2926-SM-5EQ4F	GTEX-11EQ8-0126-SM-5EQ54	GTEX-11EQ9-2426-SM-5HL5T	GTEX-11GS4-2726-SM-5A5LE	GTEX-11GSO-2426-SM-5A5LY	GTEX-11GSP-2526-SM-5N9BP	GTEX-11H98-0126-SM-5EGHG	GTEX-11ILO-0126-SM-5A5LN	GTEX-11LCK-1026-SM-5A5KB	GTEX-11NSD-2226-SM-5986V	GTEX-11NUK-0126-SM-5A5L3	GTEX-11O72-0126-SM-59887	GTEX-11OC5-0126-SM-5HL6A	GTEX-11OF3-2626-SM-5GU7F	GTEX-11P7K-2126-SM-5GU7G	GTEX-11P81-2326-SM-59875	GTEX-11P82-1626-SM-59879	GTEX-11TT1-2526-SM-5EGIB	GTEX-11TTK-0126-SM-5987B	GTEX-11TUW-2726-SM-5EQLC	GTEX-11UD1-0126-SM-5PNYG	GTEX-11UD2-0226-SM-5EQKY	GTEX-11VI4-1726-SM-5CVLH	GTEX-11WQC-2526-SM-5CVLE	GTEX-11WQK-0526-SM-5EQLD	GTEX-11XUK-2026-SM-5EQLF	GTEX-11ZTS-0126-SM-5EQ6M	GTEX-11ZTT-2426-SM-5EQLS	GTEX-11ZU8-2526-SM-5EQKI	GTEX-11ZUS-0626-SM-59885	GTEX-11ZVC-2526-SM-5FQTE	GTEX-1211K-2026-SM-5EQ4Z	GTEX-12126-0326-SM-5PNW3	GTEX-1212Z-2526-SM-5EGKP	GTEX-12584-0126-SM-5EGKQ	GTEX-12696-2426-SM-5EQ6H	GTEX-1269C-2526-SM-5EGJ3	GTEX-12C56-1726-SM-5EQ61	GTEX-12KS4-0326-SM-5EQ41	GTEX-12WS9-0126-SM-5EGL7	GTEX-12WSA-0226-SM-5BC5V	GTEX-12WSB-0126-SM-59HJN	GTEX-12WSC-0126-SM-5EQ4P	GTEX-12WSD-0126-SM-59HKN	GTEX-12WSG-2826-SM-5FQUS	GTEX-12WSJ-1826-SM-5GCNY	GTEX-12WSK-2326-SM-5GCOH	GTEX-12WSL-2526-SM-5GCNJ	GTEX-12WSN-2326-SM-5DUVG	GTEX-12ZZW-0126-SM-5DUVB	GTEX-12ZZX-0126-SM-5EGK9	GTEX-12ZZY-0226-SM-5LZVE	GTEX-12ZZZ-0626-SM-5DUXI	GTEX-13111-1626-SM-5EGJY	GTEX-13112-2826-SM-5DUWH	GTEX-13113-1926-SM-5LZWG	GTEX-1313W-0126-SM-5LZUN	GTEX-1314G-1526-SM-5EGK2	GTEX-131XE-2326-SM-5PNZ2	GTEX-131XF-2126-SM-5DUWS	GTEX-131XG-2626-SM-5KM17	GTEX-131XH-2226-SM-5DUXJ	GTEX-131XW-0426-SM-5LZWP	GTEX-131YS-0126-SM-5KM1M	GTEX-132NY-0326-SM-5IJBL	GTEX-133LE-1826-SM-5J1MV	GTEX-1399R-2726-SM-5IJBA	GTEX-1399T-2826-SM-5KLYZ	GTEX-1399U-2326-SM-5K7WY	GTEX-139D8-0226-SM-5KLZO	GTEX-139T4-0226-SM-5HL5S	GTEX-139T8-0126-SM-5K7XZ	GTEX-139TS-2826-SM-5J1OO	GTEX-139TT-0126-SM-5K7Y5	GTEX-139TU-0126-SM-5K7WH	GTEX-139UW-2826-SM-5L3E7	GTEX-13CF2-2526-SM-5LZYX	GTEX-13CF3-2426-SM-5IFGX	GTEX-13D11-2426-SM-5KM1V	GTEX-13FH7-2026-SM-5IJCR	GTEX-13FHO-0226-SM-5IFGY	GTEX-13FHP-0126-SM-5IJBG	GTEX-13FTW-2626-SM-5K7WL	GTEX-13FTX-1826-SM-5J1NX	GTEX-13FTY-0526-SM-5L3EV	GTEX-13FXS-0226-SM-5IJCK	GTEX-13G51-2526-SM-5LZYK	GTEX-13IVO-0126-SM-5J1NG	GTEX-13JUV-2726-SM-5LZZ8	GTEX-13N11-2526-SM-5K7UE	GTEX-13N1W-0126-SM-5K7VT	GTEX-13N2G-2626-SM-5J1OT	GTEX-13NYB-2526-SM-5K7Z6	GTEX-13NYC-0326-SM-5K7WP	GTEX-13NYS-0126-SM-5MR3W	GTEX-13NZ8-0826-SM-5MR3I	GTEX-13NZA-0226-SM-5K7Z7	GTEX-13NZB-2526-SM-5J1OM	GTEX-13O1R-0126-SM-5L3EH	GTEX-13O21-1426-SM-5K7XI	GTEX-13O3O-0126-SM-5KM4E	GTEX-13O3P-0126-SM-5KM4S	GTEX-13O3Q-2426-SM-5IJBR	GTEX-13OVG-1926-SM-5L3DK	GTEX-13OVH-0126-SM-5MR4B	GTEX-13OVI-1426-SM-5L3EY	GTEX-13OVJ-0126-SM-5KM36	GTEX-13OVL-0226-SM-5L3E9	GTEX-13OW5-0126-SM-5MR3A	GTEX-13OW6-0426-SM-5L3HM	GTEX-13OW7-0126-SM-5MR3B	GTEX-13OW8-1326-SM-5J1OW	GTEX-13PDP-0126-SM-5L3HD	GTEX-13PVQ-0126-SM-5SIB4	GTEX-13PVR-2326-SM-5QGR1	GTEX-13RTJ-2426-SM-5S2Q2	GTEX-13S7M-0126-SM-5SI6A	GTEX-13SLW-0126-SM-5SI6C	GTEX-13SLX-0526-SM-5S2ON	GTEX-13U4I-0126-SM-5LU38	GTEX-13VXT-0126-SM-5LU4I	GTEX-13VXU-0126-SM-5SI9F	GTEX-13W3W-2426-SM-5LU5B	GTEX-13W46-0226-SM-5SIAG	GTEX-13X6I-0626-SM-5QGP9	GTEX-13X6J-0126-SM-5QGOU	GTEX-13YAN-0326-SM-5O9DF	GTEX-144GN-2326-SM-5LU4F	GTEX-145LS-0126-SM-5QGP1	GTEX-145LT-1726-SM-5QGP3	GTEX-145LV-2126-SM-5LU8N	GTEX-145ME-1826-SM-5SI9G	GTEX-145MF-0626-SM-5LUAI	GTEX-145MI-0526-SM-5O9A8	GTEX-145MN-2226-SM-5SIAU	GTEX-145MO-0326-SM-5Q5B3	GTEX-146FH-0126-SM-5QGPP	GTEX-146FQ-0126-SM-5NQA9	GTEX-146FR-1326-SM-5SIAJ	GTEX-14753-0426-SM-5NQAM	GTEX-147F3-0526-SM-5SI98	GTEX-147F4-0226-SM-5QGPW	GTEX-147GR-0526-SM-5S2MY	GTEX-148VI-1626-SM-5SI6E	GTEX-14A5H-0426-SM-5QGQF	GTEX-14A6H-0126-SM-5QGPK	GTEX-14BIL-0126-SM-5SI92	GTEX-14BMV-0126-SM-5S2PO	GTEX-14C5O-0126-SM-5SI6N	GTEX-14DAQ-0126-SM-5S2MQ	GTEX-14DAR-2026-SM-5S2O3	GTEX-14E6C-0126-SM-5RQIP	GTEX-14E6E-1826-SM-5S2R7	GTEX-N7MS-0225-SM-4E3HO	GTEX-NFK9-0226-SM-2HMKQ	GTEX-NPJ8-0126-SM-2YUNR	GTEX-O5YT-0126-SM-48TBW	GTEX-O5YW-0126-SM-3LK6D	GTEX-OHPL-0126-SM-2HMJ7	GTEX-OHPM-0126-SM-2YUN9	GTEX-OIZH-0126-SM-2HMIS	GTEX-OOBK-0126-SM-2YUND	GTEX-OXRL-0126-SM-2YUMP	GTEX-OXRN-0126-SM-48TDM	GTEX-OXRO-0126-SM-2YUN4	GTEX-P44G-0226-SM-2I3F3	GTEX-P44H-0226-SM-2XCEU	GTEX-P4PP-0126-SM-3LK69	GTEX-P4PQ-0126-SM-2S1NM	GTEX-P4QT-0126-SM-2I3FL	GTEX-PLZ5-2026-SM-2S1O4	GTEX-POMQ-2226-SM-2I5FK	GTEX-PVOW-0126-SM-2XCFA	GTEX-PWN1-0126-SM-2I3FK	GTEX-PWO3-1526-SM-48TCM	GTEX-PX3G-0126-SM-2I3EN	GTEX-Q2AH-1626-SM-3GAF8	GTEX-Q2AI-1326-SM-2S1PL	GTEX-Q734-1926-SM-2I5EV	GTEX-QCQG-1726-SM-3GIJ9	GTEX-QDT8-0126-SM-48TZ1	GTEX-QDVJ-1726-SM-2I5FX	GTEX-QDVN-2026-SM-3GAEP	GTEX-QEG4-0226-SM-2S1PY	GTEX-QEG5-0226-SM-2I5GI	GTEX-QESD-1426-SM-2S1R9	GTEX-QLQ7-1626-SM-2S1R8	GTEX-QLQW-1126-SM-2S1Q8	GTEX-QV44-1926-SM-2S1RF	GTEX-QVJO-1626-SM-2S1QW	GTEX-R3RS-0126-SM-3GIJL	GTEX-R55E-0126-SM-2TC5Y	GTEX-R55F-0126-SM-48FCK	GTEX-R55G-2526-SM-2TC6D	GTEX-RM2N-1426-SM-2TF4H	GTEX-RN64-0126-SM-2TC68	GTEX-RNOR-0126-SM-2TF57	GTEX-RTLS-0126-SM-447CA	GTEX-RU72-0926-SM-2TF6B	GTEX-RUSQ-1526-SM-2TF62	GTEX-RVPU-2226-SM-2XCAQ	GTEX-RWS6-2026-SM-2XCB5	GTEX-RWSA-0126-SM-2XCBB	GTEX-S32W-2126-SM-2XCB1	GTEX-S341-1726-SM-3K2AK	GTEX-S3XE-1726-SM-3K2AM	GTEX-S4UY-0126-SM-3K2BB	GTEX-S7PM-0126-SM-4AD6S	GTEX-S7SE-0126-SM-2XCD5	GTEX-S7SF-1626-SM-3K2AY	GTEX-S95S-1226-SM-4GICG	GTEX-SIU7-1726-SM-2XCDZ	GTEX-SIU8-0126-SM-2XCDT	GTEX-SJXC-0126-SM-2XCFF	GTEX-SN8G-0126-SM-32PLI	GTEX-SNMC-1226-SM-2XCFP	GTEX-SSA3-0126-SM-32QPU	GTEX-SUCS-1926-SM-32PM3	GTEX-T2IS-0126-SM-4DM6O	GTEX-T2YK-0526-SM-32QPJ	GTEX-T5JC-0426-SM-32PLO	GTEX-T5JW-1626-SM-3GADZ	GTEX-T6MN-0126-SM-32PLP	GTEX-T6MO-1626-SM-32QOM	GTEX-T8EM-1026-SM-3DB7M	GTEX-TKQ1-1026-SM-4GICL	GTEX-TMKS-0126-SM-3DB7S	GTEX-TML8-1926-SM-32QOS	GTEX-TMMY-0226-SM-33HBA	GTEX-TMZS-0126-SM-3DB9Q	GTEX-TSE9-0126-SM-3DB83	GTEX-U3ZH-2026-SM-3DB78	GTEX-U3ZM-1526-SM-3DB9D	GTEX-U3ZN-2326-SM-3DB7W	GTEX-U412-0426-SM-3DB9O	GTEX-U4B1-1826-SM-4DXSU	GTEX-U8T8-0126-SM-3DB94	GTEX-U8XE-0326-SM-3DB8P	GTEX-UJHI-1526-SM-3DB99	GTEX-UPIC-1626-SM-4IHKT	GTEX-UPJH-0326-SM-3GADU	GTEX-UPK5-0726-SM-4IHL7	GTEX-V1D1-2226-SM-3NMAX	GTEX-VJWN-0126-SM-3GIK7	GTEX-VJYA-1126-SM-3GIJU	GTEX-VUSG-2526-SM-4KL1V	GTEX-W5WG-1826-SM-4KL2Y	GTEX-WH7G-2326-SM-3NMBC	GTEX-WI4N-1026-SM-3LK7N	GTEX-WOFL-0126-SM-3MJG2	GTEX-WQUQ-0426-SM-3MJFU	GTEX-WRHK-1426-SM-3MJF9	GTEX-WVJS-0126-SM-4MVOT	GTEX-WXYG-2326-SM-4E3I6	GTEX-WY7C-2326-SM-3NB2U	GTEX-WYJK-0126-SM-3NMAB	GTEX-WYVS-2126-SM-3NMA3	GTEX-WZTO-0126-SM-3NM95	GTEX-X261-0126-SM-3NMD6	GTEX-X4EO-0326-SM-3P5YO	GTEX-X4EP-0126-SM-3P5YV	GTEX-X4XX-0126-SM-3NMC2	GTEX-X4XY-0226-SM-4E3IZ	GTEX-X585-0226-SM-4QAS2	GTEX-X5EB-2226-SM-46MW4	GTEX-X62O-0126-SM-4E3JN	GTEX-X638-0126-SM-47JZ8	GTEX-X88G-0126-SM-47JZ3	GTEX-X8HC-0126-SM-4E3JW	GTEX-XAJ8-0826-SM-47JY6	GTEX-XBED-2226-SM-47JYQ	GTEX-XBEW-0626-SM-4QASP	GTEX-XMD2-0126-SM-4YCDU	GTEX-XOTO-0126-SM-4B66N	GTEX-XPVG-2626-SM-4B669	GTEX-XQ3S-1526-SM-4BOOC	GTEX-XQ8I-0426-SM-4BOPO	GTEX-XUJ4-2426-SM-4BOO3	GTEX-XUW1-0426-SM-4BOOT	GTEX-XUYS-0126-SM-47JWZ	GTEX-XUZC-1726-SM-4BRWS	GTEX-XV7Q-2526-SM-4BRV9	GTEX-XXEK-2226-SM-4BRUM	GTEX-XYKS-2126-SM-4E3IB	GTEX-Y111-0126-SM-4SOIV	GTEX-Y114-2426-SM-4TT8A	GTEX-Y3I4-2126-SM-4TT7C	GTEX-Y3IK-2426-SM-4WWDU	GTEX-Y5LM-1926-SM-5RQJH	GTEX-Y5V5-2326-SM-4V6GA	GTEX-Y5V6-2426-SM-4VDSB	GTEX-Y8DK-0126-SM-4TT3L	GTEX-Y8E4-0626-SM-4WWDL	GTEX-Y8LW-1826-SM-5S2MV	GTEX-YB5E-2026-SM-5IFIS	GTEX-YB5K-2126-SM-4WWDJ	GTEX-YEC4-2126-SM-5IFJH	GTEX-YF7O-2326-101833-SM-5CVN9	GTEX-YJ89-0126-SM-4TT3X	GTEX-YJ8A-0426-SM-5IFID	GTEX-Z93S-0126-SM-5HL7M	GTEX-Z93T-0126-SM-5HL5N	GTEX-Z9EW-1626-SM-5CVMN	GTEX-ZAB4-0226-SM-5N9F5	GTEX-ZAB5-1826-SM-5HL7C	GTEX-ZAJG-0126-SM-5HL94	GTEX-ZAK1-0126-SM-5IJD3	GTEX-ZC5H-0226-SM-4WAY9	GTEX-ZDTS-0126-SM-4WAY5	GTEX-ZDTT-2726-SM-4WKF8	GTEX-ZDXO-3026-SM-5J1N5	GTEX-ZDYS-2026-SM-5HL5L	GTEX-ZE7O-0126-SM-57WC1	GTEX-ZE9C-2726-SM-57WB5	GTEX-ZEX8-2426-SM-4WKG4	GTEX-ZF28-0126-SM-4WKGK	GTEX-ZF2S-2326-SM-4WWCE	GTEX-ZGAY-0526-SM-4WWBB	GTEX-ZP4G-2426-SM-57WEY	GTEX-ZPIC-1726-SM-57WF2	GTEX-ZQG8-1626-SM-5HL6H	GTEX-ZQUD-1426-SM-57WER	GTEX-ZT9W-2426-SM-57WFJ	GTEX-ZTPG-0326-SM-5O9AX	GTEX-ZTSS-1926-SM-57WEW	GTEX-ZTX8-1426-SM-5DUVO	GTEX-ZU9S-0226-SM-5E441	GTEX-ZUA1-0126-SM-5GU76	GTEX-ZV68-0126-SM-59HKS	GTEX-ZV6S-2326-SM-4YCEY	GTEX-ZVE2-0226-SM-59HJB	GTEX-ZVT2-2526-SM-51MT1	GTEX-ZVT3-0126-SM-5GU6I	GTEX-ZVT4-0126-SM-51MS1	GTEX-ZVTK-0426-SM-51MRS	GTEX-ZVZO-0126-SM-5A5L9	GTEX-ZVZP-2426-SM-59HKJ	GTEX-ZVZQ-0326-SM-59HLL	GTEX-ZWKS-0126-SM-5SIAA	GTEX-ZXES-1826-SM-5E43S	GTEX-ZXG5-0126-SM-5GIEU	GTEX-ZY6K-1826-SM-5GZXK	GTEX-ZYFC-0226-SM-5NQ75	GTEX-ZYFD-0126-SM-5GIDL	GTEX-ZYFG-2326-SM-5E44B	GTEX-ZYT6-0226-SM-5NQ6T	GTEX-ZYW4-0126-SM-5E44A	GTEX-ZYY3-0126-SM-5GZY5	GTEX-ZZ64-1726-SM-5GZYB	GTEX-ZZPT-0226-SM-5E43X	GTEX-111CU-1326-SM-5NQ8L	GTEX-111YS-1426-SM-5GID8	GTEX-1122O-1326-SM-5H11F	GTEX-117YX-0326-SM-5GICL	GTEX-1192X-2526-SM-59868	GTEX-11DXX-1626-SM-5H11H	GTEX-11DXZ-1326-SM-5H11X	GTEX-11EQ9-1326-SM-5985X	GTEX-11I78-1126-SM-5A5K5	GTEX-11LCK-1926-SM-5A5KE	GTEX-11NSD-1726-SM-5N9C3	GTEX-11P7K-1626-SM-5GU63	GTEX-11P82-0826-SM-5P9GU	GTEX-11TUW-1926-SM-5BC58	GTEX-11VI4-1626-SM-5EQKO	GTEX-11WQK-2326-SM-5GU4Z	GTEX-11XUK-1426-SM-5EQMG	GTEX-12BJ1-1926-SM-5HL9Z	GTEX-12WSK-1526-SM-5CVNO	GTEX-13111-1426-SM-5DUW3	GTEX-13113-1226-SM-5EGHT	GTEX-131XE-0926-SM-5HL7J	GTEX-131XF-1326-SM-5GCMQ	GTEX-131XG-1726-SM-5LZUR	GTEX-133LE-1426-SM-5IFH1	GTEX-1399R-2026-SM-5K7WN	GTEX-1399S-2026-SM-5KM4B	GTEX-1399U-2126-SM-5IFEZ	GTEX-139T6-1026-SM-5IJGC	GTEX-139YR-2226-SM-5IFFW	GTEX-13CF3-1226-SM-5LZXN	GTEX-13D11-0726-SM-5LZZB	GTEX-13FH7-1226-SM-5IJFK	GTEX-13FTW-2026-SM-5IJE2	GTEX-13NYB-1826-SM-5J1N3	GTEX-13O21-1026-SM-5IJDU	GTEX-13O61-1326-SM-5KM31	GTEX-13OVI-1926-SM-5IJCG	GTEX-13PL7-2626-SM-5IFH4	GTEX-13QBU-1926-SM-5IJEW	GTEX-13RTK-0826-SM-5Q5C6	GTEX-13W3W-2026-SM-5K7UL	GTEX-145LT-1026-SM-5LU9O	GTEX-145ME-0926-SM-5O9AR	GTEX-148VJ-2226-SM-5NQ9M	GTEX-14DAR-1426-SM-5RQIR	GTEX-14E6E-1626-SM-5RQI7	GTEX-UPK5-2026-SM-4JBIM	GTEX-VJYA-0926-SM-4KL1N	GTEX-VUSG-1726-SM-4KKZL	GTEX-W5X1-1926-SM-5CHSC-rep1	GTEX-WFG7-1726-SM-4LVME	GTEX-WFG8-1626-SM-4LVMB	GTEX-WFJO-0926-SM-4LVM2	GTEX-WFON-1526-SM-4LVMP	GTEX-WH7G-1626-SM-4LVMY	GTEX-WHSB-1026-SM-4M1XN	GTEX-WQUQ-2426-SM-4MVNW	GTEX-WRHK-1026-SM-4MVOD	GTEX-WY7C-1826-SM-4ONCE	GTEX-WYJK-1526-SM-4ONCW	GTEX-X15G-1426-SM-4PQZK	GTEX-X5EB-1626-SM-4E3IV	GTEX-XAJ8-0526-SM-47JYK	GTEX-XBED-1426-SM-4AT4G	GTEX-XGQ4-1326-SM-4GIDU	GTEX-XMK1-1826-SM-4B66F	GTEX-XPVG-1726-SM-4B65W	GTEX-XUZC-1426-SM-4BRV3	GTEX-XXEK-1026-SM-4BRUW	GTEX-Y111-2226-SM-4SOJB	GTEX-Y114-1426-SM-4TT6W	GTEX-Y3I4-1326-SM-4TT8Z	GTEX-Y3IK-1726-SM-4YCCR	GTEX-Y5LM-1626-SM-4VDTB	GTEX-Y5V5-1826-SM-4VDS5	GTEX-Y9LG-1626-SM-5IFHM	GTEX-YB5E-1526-SM-5IFIE	GTEX-YEC4-1726-SM-4W21E	GTEX-YF7O-1826-SM-5IFIU	GTEX-Z9EW-0926-SM-5CVMM	GTEX-ZA64-1226-SM-5HL7B	GTEX-ZAB5-1526-SM-5HL9P	GTEX-ZC5H-2326-SM-4WAYT	GTEX-ZEX8-1826-SM-57WBH	GTEX-ZF29-1626-SM-4WKFJ	GTEX-ZF2S-1726-SM-57WFT	GTEX-ZLFU-1526-SM-4WWBT	GTEX-ZLV1-1126-SM-4WWBW	GTEX-ZP4G-1626-SM-57WGD	GTEX-ZPCL-1726-SM-57WEO	GTEX-ZPIC-2326-SM-57WDW	GTEX-ZQG8-2526-SM-57WEQ	GTEX-ZQUD-0926-SM-57WE3	GTEX-ZTPG-2626-SM-57WFX	GTEX-ZTSS-0926-SM-59865	GTEX-ZTX8-0526-SM-59HLD	GTEX-ZVP2-1726-SM-5GU5P	GTEX-ZVT2-2126-SM-5NQ93	GTEX-ZVZP-1826-SM-5GZXB	GTEX-ZXES-1526-SM-5NQ95	GTEX-ZYFG-2026-SM-5E43Y	GTEX-ZYWO-1526-SM-5SIAL	GTEX-ZZ64-0526-SM-5GZXM	GTEX-111CU-0426-SM-5GZY1	GTEX-111FC-1326-SM-5N9D9	GTEX-1122O-0526-SM-5N9DM	GTEX-117YX-2126-SM-5GIEL	GTEX-11DXX-0726-SM-5H12X	GTEX-11EQ9-0426-SM-5A5JY	GTEX-11LCK-0126-SM-5A5M5	GTEX-11NSD-0426-SM-5N9CR	GTEX-11P7K-0426-SM-5BC5H	GTEX-11P81-1326-SM-5GU5S	GTEX-11VI4-0126-SM-5GU6Z	GTEX-11XUK-0426-SM-5EQML	GTEX-1211K-0426-SM-5FQTP	GTEX-12BJ1-0726-SM-5EGGF	GTEX-12WSD-1726-SM-5GCN4	GTEX-12WSG-0926-SM-5EGIH	GTEX-12WSJ-0526-SM-5GCOZ	GTEX-12WSK-0126-SM-5GCO7	GTEX-12WSN-0126-SM-5DUX5	GTEX-13111-0126-SM-5EGHO	GTEX-131XE-1126-SM-5EGHW	GTEX-131XG-0426-SM-5IFGD	GTEX-132QS-0226-SM-5IFFZ	GTEX-1399R-0226-SM-5IJGG	GTEX-1399S-0226-SM-5IFFG	GTEX-139T6-0226-SM-5IFGZ	GTEX-139YR-0426-SM-5IFFV	GTEX-13CF3-0226-SM-5J1NW	GTEX-13FH7-1326-SM-5IFG8	GTEX-13N11-0126-SM-5KM2Z	GTEX-13PL7-1126-SM-5MR5O	GTEX-13PVR-0326-SM-5RQJY	GTEX-13S86-0126-SM-5S2PI	GTEX-13U4I-1626-SM-5IFFR	GTEX-13VXT-1326-SM-5LU3Y	GTEX-13X6H-0726-SM-5Q5BX	GTEX-144GN-2126-SM-5O99D	GTEX-145MN-0126-SM-5RQHY	GTEX-146FQ-0626-SM-5LU9U	GTEX-146FR-1926-SM-5NQA6	GTEX-147F3-0126-SM-5NQBJ	GTEX-14DAR-0326-SM-5S2PS	GTEX-14E6E-1226-SM-5S2R5	GTEX-NPJ8-0626-SM-48TBO	GTEX-O5YT-0926-SM-48TDG	GTEX-OIZH-0926-SM-48TBR	GTEX-OOBJ-0926-SM-48TDO	GTEX-P4PP-0926-SM-48TBZ	GTEX-P4QS-0926-SM-48TBS	GTEX-PLZ6-0126-SM-48TC6	GTEX-POMQ-0126-SM-48TD6	GTEX-PW2O-0126-SM-48TC8	GTEX-PX3G-0926-SM-48U12	GTEX-Q2AH-0226-SM-48U1I	GTEX-Q734-0226-SM-48U1A	GTEX-QCQG-0226-SM-48U28	GTEX-QDVN-0526-SM-48TZ4	GTEX-QLQW-0126-SM-447BK	GTEX-QMRM-0226-SM-4R1K7	GTEX-QV31-0126-SM-447BP	GTEX-QV44-0126-SM-4R1KH	GTEX-R55G-0226-SM-48FEI	GTEX-RUSQ-0126-SM-47JWV	GTEX-S3XE-0626-SM-4AD6B	GTEX-S4Q7-0126-SM-4AD5P	GTEX-S4Z8-0226-SM-4AD5K	GTEX-U3ZH-0126-SM-4DXUK	GTEX-U3ZN-0126-SM-4DXUM	GTEX-U4B1-0526-SM-4DXTK	GTEX-UJHI-0126-SM-4IHLP	GTEX-UPK5-1626-SM-4JBHI	GTEX-VJYA-0126-SM-4KL1P	GTEX-W5WG-0626-SM-4SOID	GTEX-W5X1-0326-SM-5CHRA-rep1	GTEX-WHWD-0126-SM-4OORS	GTEX-WXYG-0126-SM-4OND7	GTEX-WY7C-0126-SM-4ONCO	GTEX-WYJK-0726-SM-4ONC9	GTEX-WYVS-0126-SM-4ONDH	GTEX-X3Y1-0126-SM-4PQZA	GTEX-X4LF-0226-SM-4QAS8	GTEX-X585-1826-SM-4QAS3	GTEX-XAJ8-0126-SM-47JYG	GTEX-XGQ4-0126-SM-4AT4H	GTEX-XMK1-0126-SM-4B65F	GTEX-XPVG-0626-SM-4B65B	GTEX-XQ8I-1726-SM-4BOQB	GTEX-XUJ4-0226-SM-4BOP8	GTEX-XV7Q-0126-SM-4BRVK	GTEX-XXEK-0126-SM-4BRVU	GTEX-Y114-0726-SM-4TT6U	GTEX-Y3I4-0126-SM-4TT26	GTEX-Y3IK-0126-SM-4WWE9	GTEX-Y5LM-0326-SM-4VBRN	GTEX-Y8LW-0126-SM-4VBS1	GTEX-YB5E-0426-SM-5IFHR	GTEX-YB5K-1926-SM-4VDT4	GTEX-YEC4-0126-SM-4W21T	GTEX-YFCO-0926-SM-5LUA5	GTEX-Z9EW-0726-SM-5HL9H	GTEX-ZAB5-0526-SM-5CVMU	GTEX-ZDTT-1026-SM-5KM19	GTEX-ZDYS-1026-SM-4WKHC	GTEX-ZEX8-0726-SM-4WKH8	GTEX-ZF29-0626-SM-4WKHD	GTEX-ZF2S-0326-SM-4WKGD	GTEX-ZLFU-0526-SM-4WWBN	GTEX-ZLWG-0426-SM-4WWFA	GTEX-ZP4G-0326-SM-4YCEF	GTEX-ZPU1-1026-SM-4YCEQ	GTEX-ZTTD-1726-SM-57WEL	GTEX-ZV6S-0826-SM-5NQ6Z	GTEX-ZVP2-0526-SM-51MSC	GTEX-ZVZP-0726-SM-59HKA	GTEX-ZYFG-0726-SM-5GIDX	GTEX-ZYWO-0226-SM-5GZX3	GTEX-ZZPU-0126-SM-5E446	GTEX-111CU-0926-SM-5EGIK	GTEX-111YS-1126-SM-5GZYQ	GTEX-1122O-1926-SM-5EGIQ	GTEX-117YW-2226-SM-5N9DB	GTEX-117YX-1026-SM-5H11V	GTEX-11DXX-1326-SM-5GIDZ	GTEX-11EI6-2426-SM-5PNVS	GTEX-11EM3-1026-SM-5A5KL	GTEX-11EQ9-1226-SM-5987E	GTEX-11GSP-2126-SM-5HL5E	GTEX-11I78-1726-SM-5A5M3	GTEX-11NSD-1426-SM-5HL67	GTEX-11NUK-2426-SM-5BC4U	GTEX-11P7K-1726-SM-5GU6F	GTEX-11P82-0726-SM-5PNYL	GTEX-11TT1-0726-SM-5GU5A	GTEX-11VI4-0326-SM-5EQ6L	GTEX-11WQK-2626-SM-5EQ4K	GTEX-1211K-1426-SM-5FQTF	GTEX-12696-1726-SM-5EQLH	GTEX-12BJ1-1726-SM-5HL9B	GTEX-12C56-0526-SM-5FQST	GTEX-12WS9-1426-SM-5FQT3	GTEX-12WSD-2326-SM-59HKQ	GTEX-12WSG-2026-SM-5FQUU	GTEX-12WSJ-0926-SM-5P9JD	GTEX-12WSK-1426-SM-5CVNN	GTEX-13111-1226-SM-5GCNC	GTEX-13113-0726-SM-5LZUF	GTEX-131XE-2226-SM-5PNYX	GTEX-131XF-1226-SM-5HL8V	GTEX-131XG-1226-SM-5EGH9	GTEX-132AR-2426-SM-5IFFD	GTEX-132QS-1826-SM-5IFFN	GTEX-1339X-1426-SM-5K7YO	GTEX-133LE-1326-SM-5IFGO	GTEX-1399R-1126-SM-5IFIO	GTEX-1399S-1626-SM-5P9GI	GTEX-1399U-1626-SM-5P9J3	GTEX-139D8-2326-SM-5IFGE	GTEX-139YR-1926-SM-5LZXM	GTEX-13CF3-1926-SM-5K7WF	GTEX-13D11-2126-SM-5IFH2	GTEX-13FH7-1026-SM-5IJGF	GTEX-13FTW-1726-SM-5KM2B	GTEX-13FTX-0726-SM-5N9BI	GTEX-13N1W-2026-SM-5K7YU	GTEX-13O21-0926-SM-5IFGT	GTEX-13O3Q-2126-SM-5KM4C	GTEX-13O61-1126-SM-5L3FI	GTEX-13OW6-2526-SM-5IJEC	GTEX-13PVQ-2126-SM-5L3FW	GTEX-13QBU-1126-SM-5LU44	GTEX-13QJ3-2726-SM-5SI6L	GTEX-13RTK-0226-SM-5RQHR	GTEX-13S7M-1826-SM-5RQK6	GTEX-13U4I-2526-SM-5SI8Z	GTEX-13X6H-1626-SM-5Q5CT	GTEX-144GM-1726-SM-5O9AS	GTEX-144GN-1226-SM-5O991	GTEX-145LT-1426-SM-5O9B3	GTEX-145ME-1026-SM-5O9B4	GTEX-145MN-1326-SM-5NQ9S	GTEX-145MO-2226-SM-5Q5BN	GTEX-146FH-2126-SM-5SI9U	GTEX-146FR-2026-SM-5NQAI	GTEX-14BMU-1126-SM-5RQJ8	GTEX-14BMV-2226-SM-5RQHX	GTEX-NFK9-1526-SM-3LK7B	GTEX-O5YW-1526-SM-3MJGL	GTEX-OHPK-1526-SM-3MJGM	GTEX-OIZH-1526-SM-3NB1J	GTEX-OOBJ-1526-SM-3NB1Q	GTEX-OXRK-1626-SM-3NB17	GTEX-P4PP-1526-SM-3P61M	GTEX-P4PQ-1526-SM-3NMCK	GTEX-P4QT-1526-SM-3NMCT	GTEX-P78B-1826-SM-3P5YX	GTEX-PLZ6-0826-SM-3P61K	GTEX-POMQ-0826-SM-3P61H	GTEX-PW2O-1226-SM-48TCH	GTEX-PWCY-0926-SM-48TD7	GTEX-PWN1-1526-SM-48TDA	GTEX-PWOO-1226-SM-48TCO	GTEX-PX3G-1526-SM-48U11	GTEX-Q2AH-1126-SM-48TZM	GTEX-Q2AI-0826-SM-48TZO	GTEX-Q734-1026-SM-48U16	GTEX-QCQG-0526-SM-48U2A	GTEX-QDVJ-1426-SM-48U1Y	GTEX-QDVN-1226-SM-48TZ5	GTEX-QLQ7-0826-SM-447B3	GTEX-QLQW-0726-SM-447AA	GTEX-QMRM-1126-SM-447BN	GTEX-QV31-0626-SM-447C5	GTEX-QV44-1226-SM-4R1KE	GTEX-QXCU-1926-SM-48FE4	GTEX-R53T-1226-SM-48FCT	GTEX-R55C-1026-SM-48FCM	GTEX-R55D-1526-SM-48FEJ	GTEX-R55G-1126-SM-48FDG	GTEX-RM2N-0826-SM-48FD3	GTEX-RTLS-2626-SM-46MUJ	GTEX-RU1J-0526-SM-46MUT	GTEX-RWS6-0926-SM-47JXE	GTEX-S341-0626-SM-4AD5T	GTEX-S3XE-1026-SM-4AD4O	GTEX-S4P3-0726-SM-4AD57	GTEX-S4Q7-0726-SM-4AD5F	GTEX-S4UY-1626-SM-4AD55	GTEX-S4Z8-1226-SM-4AD6W	GTEX-S7SF-0626-SM-4AD4V	GTEX-S95S-0826-SM-4B64N	GTEX-SIU7-1426-SM-4BRWT	GTEX-SNMC-0626-SM-4DM6H	GTEX-T5JC-1926-SM-4DM6Q	GTEX-T6MO-0726-SM-4DM58	GTEX-T8EM-1226-SM-4DM5J	GTEX-TKQ1-0526-SM-4DXTG	GTEX-TKQ2-0926-SM-4DXU5	GTEX-TMMY-1626-SM-4DXTY	GTEX-U3ZN-2026-SM-4DXUC	GTEX-U4B1-1026-SM-4DXT1	GTEX-U8T8-1226-SM-4E3IH	GTEX-U8XE-2126-SM-5CHRC-rep1	GTEX-UJHI-1026-SM-4IHJP	GTEX-UJMC-1226-SM-4IHLI	GTEX-UPIC-1826-SM-4IHKC	GTEX-UPK5-2126-SM-4JBJK	GTEX-V1D1-1726-SM-4JBHB	GTEX-V955-1326-SM-4JBHR	GTEX-VJYA-1026-SM-4KL21	GTEX-W5WG-1726-SM-4LMI5	GTEX-WFG7-1326-SM-4LMK1	GTEX-WFJO-1126-SM-4LVLZ	GTEX-WH7G-1526-SM-4LVMX	GTEX-WHPG-0426-SM-4M1XW	GTEX-WHSB-1226-SM-4M1XR	GTEX-WHWD-1426-SM-4OORU	GTEX-WRHK-0626-SM-4MVOE	GTEX-WXYG-1626-SM-4ONCR	GTEX-WY7C-1726-SM-4ONCC	GTEX-WYJK-2526-SM-4ONDF	GTEX-WYVS-1326-SM-4ONCQ	GTEX-WZTO-2126-SM-4PQYW	GTEX-X15G-1126-SM-4PQZG	GTEX-XAJ8-0326-SM-47JYI	GTEX-XBED-1226-SM-4AT5V	GTEX-XBEW-1826-SM-4RTWX	GTEX-XPVG-1526-SM-4B66C	GTEX-XQ8I-2026-SM-4BOOL	GTEX-XUJ4-1226-SM-4BOPD	GTEX-XUZC-0726-SM-4BOPH	GTEX-XV7Q-1326-SM-4BRWM	GTEX-XXEK-0826-SM-4BRWG	GTEX-Y114-1226-SM-4TT88	GTEX-Y3I4-1626-SM-4TT7W	GTEX-Y3IK-1426-SM-4YCES	GTEX-Y5LM-1326-SM-5RQIS	GTEX-Y5V6-1326-SM-4VDTF	GTEX-Y8E4-1526-SM-4WWDI	GTEX-Y8LW-0826-SM-4WWDO	GTEX-Y9LG-1026-SM-5IFJN	GTEX-YEC4-1426-SM-5IFHS	GTEX-YFCO-0826-SM-5LUAG	GTEX-YJ8A-1526-SM-5P9FT	GTEX-ZA64-0826-SM-5HL9U	GTEX-ZAB4-1526-SM-5CVN7	GTEX-ZDYS-1926-SM-5HL59	GTEX-ZE7O-3026-SM-51MS4	GTEX-ZEX8-1626-SM-4WKG7	GTEX-ZF29-1526-SM-4WKF7	GTEX-ZF2S-1426-SM-57WET	GTEX-ZLFU-1326-SM-4WWET	GTEX-ZLV1-0826-SM-4WWEQ	GTEX-ZP4G-1226-SM-4WWCJ	GTEX-ZPIC-2026-SM-57WG3	GTEX-ZPU1-1626-SM-4WWB2	GTEX-ZQUD-0826-SM-57WDQ	GTEX-ZT9W-1526-SM-4YCDE	GTEX-ZTX8-0426-SM-59HLG	GTEX-ZV6S-0926-SM-57WGB	GTEX-ZV7C-1626-SM-5NQ7E	GTEX-ZVP2-1626-SM-5GU5D	GTEX-ZVT2-1626-SM-51MRC	GTEX-ZVT3-2126-SM-59HL2	GTEX-ZVZP-1726-SM-5GZWY	GTEX-ZXES-1426-SM-5NQ8S	GTEX-ZY6K-0726-SM-5A5L8	GTEX-ZYFG-1326-SM-5GICJ	GTEX-ZYVF-2726-SM-5GID4	GTEX-ZYY3-1726-SM-5EGH3	GTEX-ZZ64-0426-SM-5E43F	GTEX-ZZPU-1426-SM-5GZZ6	GTEX-111CU-1726-SM-5EGHM	GTEX-111FC-1926-SM-5GZYC	GTEX-111VG-1926-SM-5GIDO	GTEX-111YS-2026-SM-5EGGL	GTEX-117XS-2026-SM-5GID1	GTEX-117YW-1526-SM-5EGGP	GTEX-117YX-2026-SM-5GIEF	GTEX-1192W-2326-SM-5N9BS	GTEX-11DXY-0226-SM-5H123	GTEX-11DXZ-2126-SM-59881	GTEX-11EI6-2226-SM-5EGJM	GTEX-11EQ8-1426-SM-5EGJR	GTEX-11EQ9-1926-SM-5PNVV	GTEX-11GS4-2026-SM-5N9CP	GTEX-11LCK-2326-SM-5HL53	GTEX-11NSD-1026-SM-5N9BE	GTEX-11NUK-2626-SM-5A5MB	GTEX-11NV4-1726-SM-5N9FC	GTEX-11O72-0726-SM-5P9GO	GTEX-11OF3-1826-SM-5987N	GTEX-11ONC-2226-SM-5HL6D	GTEX-11P7K-1026-SM-5HL6Y	GTEX-11P82-1526-SM-5BC5M	GTEX-11TT1-2226-SM-5GU6B	GTEX-11TUW-2226-SM-5EQL9	GTEX-11UD2-2826-SM-5GU6X	GTEX-11WQC-2326-SM-5EQKE	GTEX-11WQK-2826-SM-5EQKH	GTEX-11ZUS-2726-SM-5FQUA	GTEX-1212Z-0326-SM-5FQSJ	GTEX-12696-0226-SM-5EGL3	GTEX-12BJ1-1326-SM-5BC5P	GTEX-12C56-1426-SM-5FQSW	GTEX-12WSH-0326-SM-5GCNH	GTEX-12WSI-2126-SM-5GCMV	GTEX-12WSL-2326-SM-5DUXQ	GTEX-12WSM-1326-SM-5GCP9	GTEX-12ZZY-0126-SM-5LZV2	GTEX-13111-1526-SM-5EGJX	GTEX-13112-0226-SM-5P9IV	GTEX-131XE-0426-SM-5IJF4	GTEX-131XF-2026-SM-5DUWG	GTEX-132QS-1226-SM-5P9GD	GTEX-1339X-1926-SM-5PNVP	GTEX-1399Q-2826-SM-5IJEZ	GTEX-1399R-1626-SM-5P9GG	GTEX-1399T-1526-SM-5P9J6	GTEX-139T6-1226-SM-5IFFC	GTEX-139T8-0726-SM-5L3D2	GTEX-139TS-1726-SM-5IJG5	GTEX-139TT-2226-SM-5LZWO	GTEX-13FHP-2826-SM-5IJFW	GTEX-13FLW-2126-SM-5N9FD	GTEX-13FTW-1326-SM-5LZZD	GTEX-13G51-0826-SM-5K7VB	GTEX-13N1W-2626-SM-5IJEP	GTEX-13N2G-0126-SM-5N9DV	GTEX-13NYB-2226-SM-5MR58	GTEX-13NZA-2526-SM-5IJFX	GTEX-13NZB-2026-SM-5MR4M	GTEX-13O1R-0726-SM-5IJEI	GTEX-13O21-1226-SM-5J2MK	GTEX-13O61-2026-SM-5J2M6	GTEX-13OVH-0726-SM-5N9BU	GTEX-13OVL-0426-SM-5IFG6	GTEX-13OW5-2526-SM-5L3I1	GTEX-13OW6-0126-SM-5IJGM	GTEX-13OW8-0526-SM-5KM24	GTEX-13QJ3-0226-SM-5S2PU	GTEX-13VXU-0726-SM-5J2O7	GTEX-144GL-0726-SM-5LU4P	GTEX-144GM-0426-SM-5Q5C8	GTEX-144GN-1626-SM-5Q5BU	GTEX-145LT-0426-SM-5LUAP	GTEX-145MF-1726-SM-5LU9H	GTEX-145MH-2326-SM-5O9AW	GTEX-145MO-0126-SM-5S2QU	GTEX-14753-0626-SM-5Q5CY	GTEX-147F4-0626-SM-5LUAK	GTEX-147JS-0126-SM-5S2TW	GTEX-14A6H-2326-SM-5Q5B5	GTEX-14ABY-0626-SM-5Q5C9	GTEX-N7MS-0126-SM-3TW8O	GTEX-NFK9-0126-SM-3LK5H	GTEX-NPJ8-1226-SM-3MJHM	GTEX-O5YT-2126-SM-3MJGD	GTEX-OHPM-2126-SM-3LK75	GTEX-OIZH-2126-SM-3NB1P	GTEX-OIZI-0126-SM-3NB13	GTEX-OOBJ-2126-SM-3NB1N	GTEX-OOBK-2126-SM-3LK5T	GTEX-OXRL-2126-SM-3NM98	GTEX-P4PQ-2126-SM-3NMCV	GTEX-P4QR-0226-SM-3NMCH	GTEX-P4QS-2126-SM-3NMCF	GTEX-PLZ5-1526-SM-3P5ZX	GTEX-PLZ6-1226-SM-3P5ZS	GTEX-PW2O-1426-SM-48TCD	GTEX-Q2AH-1526-SM-48TZG	GTEX-Q2AI-1226-SM-48U14	GTEX-QDVN-1926-SM-48TZ8	GTEX-QEG4-0126-SM-48TZE	GTEX-QEG5-0126-SM-4R1JR	GTEX-QLQ7-1426-SM-4R1JX	GTEX-QLQW-1026-SM-447A9	GTEX-QMRM-1526-SM-4R1K6	GTEX-QV31-1126-SM-4R1K4	GTEX-QV44-1726-SM-4R1KG	GTEX-R55C-1426-SM-48FED	GTEX-R55D-0126-SM-48FEL	GTEX-R55E-0726-SM-48FCZ	GTEX-REY6-0126-SM-48FDT	GTEX-RM2N-1326-SM-48FCW	GTEX-RN64-2326-SM-48FDW	GTEX-RUSQ-2126-SM-47JXK	GTEX-RWSA-2426-SM-47JXR	GTEX-S33H-0126-SM-4AD62	GTEX-S3XE-1526-SM-4AD5A	GTEX-S4Q7-1226-SM-4AD5I	GTEX-S4Z8-2126-SM-4AD5H	GTEX-S7PM-0626-SM-4AD4Q	GTEX-S7SE-0326-SM-4AT5Q	GTEX-S95S-1126-SM-4B64E	GTEX-SIU7-1526-SM-4BRWQ	GTEX-SNMC-1026-SM-4DM7K	GTEX-T5JC-0726-SM-4DM55	GTEX-T8EM-0126-SM-4DM5R	GTEX-TKQ1-0926-SM-4DXU2	GTEX-TKQ2-1526-SM-4DXUN	GTEX-U3ZH-1526-SM-4DXV1	GTEX-U3ZM-1626-SM-4DXSK	GTEX-U4B1-1526-SM-4DXSL	GTEX-U8T8-1126-SM-4DXUE	GTEX-UPJH-0126-SM-4IHLL	GTEX-V1D1-2126-SM-4JBH4	GTEX-V955-1926-SM-4KL1L	GTEX-VJYA-1426-SM-4KL1Y	GTEX-WH7G-1926-SM-4LVMM	GTEX-WHSB-2126-SM-4M1XF	GTEX-WHSE-0426-SM-4M1XO	GTEX-WK11-0326-SM-4OOS6	GTEX-WOFM-1126-SM-4OOSB	GTEX-WVJS-2726-SM-4MVNU	GTEX-WVLH-2626-SM-4MVNV	GTEX-WY7C-2226-SM-4ONCS	GTEX-WYJK-1826-SM-4ONDM	GTEX-WZTO-0326-SM-4PQYZ	GTEX-X261-2326-SM-4PQYU	GTEX-X3Y1-2626-SM-4PQZI	GTEX-X4XX-0726-SM-4QARS	GTEX-X5EB-2026-SM-4E3KA	GTEX-XAJ8-1326-SM-47JYT	GTEX-XBEC-0126-SM-4GIDT	GTEX-XBED-2026-SM-4AT5D	GTEX-XGQ4-2026-SM-4AT6G	GTEX-XK95-2726-SM-4V6G6	GTEX-XLM4-1526-SM-4AT6D	GTEX-XMK1-2026-SM-4B65K	GTEX-XPT6-1626-SM-4B655	GTEX-XPVG-2226-SM-4B65U	GTEX-XQ3S-2726-SM-4BOP2	GTEX-Y111-2426-SM-4TT23	GTEX-Y3I4-2026-SM-4TT6Z	GTEX-Y5V6-1726-SM-4VDSZ	GTEX-Y8E4-2226-SM-5LU94	GTEX-Y9LG-1726-SM-4VBQE	GTEX-YB5E-1926-SM-5IFIG	GTEX-YEC3-1726-SM-5IFIK	GTEX-YEC4-1526-SM-4W1YU	GTEX-YF7O-2026-SM-4W1YE	GTEX-YFCO-1726-SM-4W21S	GTEX-YJ89-0626-SM-4TT3Z	GTEX-Z93S-1726-SM-5HL8G	GTEX-ZA64-1626-SM-5CVME	GTEX-ZAB4-0126-SM-5CVMG	GTEX-ZAB5-2426-SM-5CVMW	GTEX-ZDTT-2026-SM-5K7TY	GTEX-ZDYS-1326-SM-5IJFF	GTEX-ZLFU-2026-SM-4WWG2	GTEX-ZPU1-2126-SM-57WED	GTEX-ZQUD-2026-SM-51MSM	GTEX-ZT9W-2226-SM-57WFU	GTEX-ZT9X-1426-SM-5DUX1	GTEX-ZTSS-1526-SM-51MTC	GTEX-ZTX8-1126-SM-51MRM	GTEX-ZUA1-2726-SM-59HLJ	GTEX-ZV7C-2026-SM-5NQ8F	GTEX-ZVTK-0126-SM-57WDG	GTEX-ZVZP-2226-SM-57WBF	GTEX-ZY6K-1726-SM-5GZX8	GTEX-ZYFC-0126-SM-5GIEH	GTEX-ZYT6-2726-SM-5GICP	GTEX-ZZ64-1126-SM-5GZXY	GTEX-111CU-0226-SM-5GZXC	GTEX-111FC-1026-SM-5GZX1	GTEX-111VG-0526-SM-5N9BW	GTEX-111YS-0726-SM-5GZY8	GTEX-1122O-0226-SM-5N9DA	GTEX-1128S-0126-SM-5H12S	GTEX-113JC-0126-SM-5EGJW	GTEX-117XS-0526-SM-5987Q	GTEX-117YW-0126-SM-5EGGN	GTEX-117YX-1226-SM-5H11S	GTEX-1192W-0126-SM-5EGGS	GTEX-1192X-1126-SM-5EGGU	GTEX-11DXX-0226-SM-5P9HL	GTEX-11DXY-0426-SM-5H12R	GTEX-11DXZ-0926-SM-5N9CG	GTEX-11DYG-0826-SM-5N9GH	GTEX-11DZ1-2726-SM-5A5KH	GTEX-11EI6-0726-SM-59866	GTEX-11EM3-0126-SM-5985K	GTEX-11EMC-0226-SM-5EGLP	GTEX-11EQ8-0826-SM-5N9FG	GTEX-11EQ9-0626-SM-5A5K1	GTEX-11GS4-0826-SM-5986J	GTEX-11GSO-0626-SM-5A5LW	GTEX-11GSP-0126-SM-5A5KU	GTEX-11I78-0526-SM-5986A	GTEX-11LCK-0526-SM-5A5M9	GTEX-11NSD-0126-SM-5987F	GTEX-11NUK-1026-SM-5HL5J	GTEX-11NV4-0626-SM-5N9BR	GTEX-11O72-2326-SM-5BC7H	GTEX-11OF3-0626-SM-5BC4Y	GTEX-11P7K-0226-SM-5986Z	GTEX-11P81-0126-SM-5HL5Y	GTEX-11P82-0226-SM-5HL4O	GTEX-11TT1-1126-SM-5P9GV	GTEX-11TTK-0826-SM-5N9EG	GTEX-11TUW-0226-SM-5LU8X	GTEX-11UD2-0626-SM-5GU6L	GTEX-11VI4-0226-SM-5GU6C	GTEX-11XUK-0226-SM-5EQLW	GTEX-11ZTS-1126-SM-5LU9X	GTEX-11ZTT-1026-SM-5EQKF	GTEX-11ZVC-0126-SM-5986G	GTEX-1211K-0726-SM-5FQUW	GTEX-1212Z-0426-SM-5FQT6	GTEX-12584-0826-SM-5FQSK	GTEX-12696-0326-SM-5EGL4	GTEX-1269C-0226-SM-5EGKS	GTEX-12BJ1-0426-SM-5FQSO	GTEX-12WS9-0726-SM-5FQT7	GTEX-12WSB-0726-SM-5N9GD	GTEX-12WSC-0826-SM-5EQ5Q	GTEX-12WSD-0926-SM-5GCNL	GTEX-12WSG-0226-SM-5EGIF	GTEX-12WSH-0226-SM-5GCOG	GTEX-12WSJ-0326-SM-5GCMT	GTEX-12WSK-0926-SM-5CVNQ	GTEX-12WSL-0626-SM-5GCOY	GTEX-12WSN-0726-SM-5GCMS	GTEX-12ZZX-1226-SM-5EGHS	GTEX-12ZZY-0826-SM-5EQMT	GTEX-12ZZZ-1226-SM-59HK1	GTEX-13111-0226-SM-5EQ55	GTEX-13112-0326-SM-5P9IW	GTEX-13113-0126-SM-5LZVX	GTEX-1313W-0726-SM-5EGK1	GTEX-131XE-0126-SM-5LZVC	GTEX-131XF-1826-SM-5EGKG	GTEX-131XG-0226-SM-5IFG1	GTEX-131XH-0526-SM-5DUX7	GTEX-131YS-0726-SM-5P9G9	GTEX-132AR-1126-SM-5P9GA	GTEX-132NY-1026-SM-5P9IY	GTEX-132QS-0326-SM-5IJFN	GTEX-133LE-0326-SM-5P9G4	GTEX-1399R-0126-SM-5IFEV	GTEX-1399T-0126-SM-5KM15	GTEX-1399U-0326-SM-5P9G5	GTEX-139T6-0326-SM-5J2LY	GTEX-139TS-0126-SM-5K7XJ	GTEX-139UW-0126-SM-5KM1B	GTEX-139YR-1226-SM-5IFEU	GTEX-13CF3-0926-SM-5LZZC	GTEX-13D11-0226-SM-5LZXL	GTEX-13FH7-0126-SM-5KLZ1	GTEX-13FHO-0926-SM-5N9EW	GTEX-13FHP-0926-SM-5L3EC	GTEX-13FLV-0226-SM-5J2OF	GTEX-13FLW-0326-SM-5J2M4	GTEX-13FTW-0626-SM-5IFEX	GTEX-13FTY-0726-SM-5J2OH	GTEX-13FXS-0726-SM-5LZXJ	GTEX-13G51-1226-SM-5K7Z3	GTEX-13IVO-0926-SM-5KLZP	GTEX-13JVG-0926-SM-5IJE1	GTEX-13N11-1026-SM-5K7XQ	GTEX-13N1W-0826-SM-5MR5J	GTEX-13N2G-0726-SM-5MR38	GTEX-13NYB-0726-SM-5MR4J	GTEX-13NYC-2426-SM-5MR3K	GTEX-13NZ8-0226-SM-5J2OK	GTEX-13NZ9-1126-SM-5MR37	GTEX-13NZA-1026-SM-5MR48	GTEX-13O1R-0826-SM-5J2MB	GTEX-13O21-2226-SM-5MR3L	GTEX-13O3O-0926-SM-5KM1F	GTEX-13O3P-0726-SM-5J2OM	GTEX-13O3Q-0626-SM-5IJG1	GTEX-13O61-0226-SM-5KM52	GTEX-13OVG-0226-SM-5LU93	GTEX-13OVI-0826-SM-5KLZ8	GTEX-13OVJ-0626-SM-5J2O2	GTEX-13OW5-0626-SM-5J2N2	GTEX-13OW6-0726-SM-5L3FX	GTEX-13OW7-0826-SM-5L3EL	GTEX-13OW8-0126-SM-5IJE5	GTEX-13PDP-1026-SM-5L3FA	GTEX-13PL6-1026-SM-5L3E5	GTEX-13PVQ-0726-SM-5L3GI	GTEX-13QBU-0626-SM-5J2OG	GTEX-13QJC-0826-SM-5RQKC	GTEX-13RTK-0326-SM-5RQHS	GTEX-13S86-1126-SM-5RQJX	GTEX-13U4I-0526-SM-5LU59	GTEX-13VXT-0626-SM-5SIA1	GTEX-13VXU-0826-SM-5KLZ2	GTEX-13W46-0926-SM-5LU3T	GTEX-13X6H-0526-SM-5LU4Q	GTEX-13X6J-0826-SM-5LU32	GTEX-13YAN-0926-SM-5O9C3	GTEX-144FL-2326-SM-5LUAC	GTEX-144GL-1226-SM-5O9A4	GTEX-144GM-0226-SM-5Q5CB	GTEX-144GO-0126-SM-5LUAO	GTEX-145LU-0426-SM-5O9AH	GTEX-145ME-0126-SM-5S2QM	GTEX-145MG-0826-SM-5Q5C2	GTEX-145MH-0426-SM-5LU8T	GTEX-145MI-1126-SM-5O9AK	GTEX-146FQ-0726-SM-5LUA7	GTEX-146FR-0326-SM-5SI8U	GTEX-14753-0926-SM-5Q5BI	GTEX-147F4-0826-SM-5QGRB	GTEX-147GR-0726-SM-5S2PL	GTEX-148VJ-0726-SM-5LU8J	GTEX-1497J-0126-SM-5Q5BK	GTEX-14A5H-0726-SM-5Q5DW	GTEX-14A6H-2426-SM-5Q5BO	GTEX-14ABY-0926-SM-5Q5DY	GTEX-14AS3-0226-SM-5Q5B6	GTEX-14ASI-0726-SM-5Q5DC	GTEX-14BMU-0226-SM-5S2QA	GTEX-14C38-0826-SM-5S2U8	GTEX-14E6C-2626-SM-5RQJP	GTEX-14ICL-0426-SM-5RQJ3	GTEX-N7MS-2326-SM-2HMLD	GTEX-NFK9-0726-SM-2HMJW	GTEX-NPJ8-2526-SM-2HML8	GTEX-OHPJ-0526-SM-2HMJR	GTEX-OHPK-2626-SM-2HMK9	GTEX-OHPL-2626-SM-2HMJA	GTEX-OIZG-0226-SM-2TC5L	GTEX-OIZH-2626-SM-2HMJM	GTEX-OIZI-0726-SM-2XCEI	GTEX-OOBJ-2626-SM-2I3F6	GTEX-OOBK-2626-SM-2HMKY	GTEX-OXRK-0626-SM-2HMJ5	GTEX-OXRL-2626-SM-2I3F1	GTEX-OXRO-1226-SM-48TDL	GTEX-P44G-0626-SM-2I5EO	GTEX-P4QS-2626-SM-2I3EV	GTEX-P4QT-2626-SM-2I3FM	GTEX-P78B-0526-SM-2I5F7	GTEX-PLZ4-1226-SM-2I5FE	GTEX-POYW-0826-SM-2XCEM	GTEX-PSDG-0726-SM-2I5FN	GTEX-PWCY-2326-SM-2I3EQ	GTEX-PWN1-2626-SM-2I3FH	GTEX-PWOO-0926-SM-2I3EC	GTEX-PX3G-2626-SM-2I3EG	GTEX-Q2AG-0826-SM-2HMKF	GTEX-Q2AH-0726-SM-2I3EA	GTEX-Q2AI-0326-SM-2I3EK	GTEX-Q734-0526-SM-2I3EH	GTEX-QDVJ-0226-SM-2I5FV	GTEX-QDVN-0626-SM-2I3FP	GTEX-QEG5-0826-SM-2I5GF	GTEX-QEL4-0726-SM-3GIJ5	GTEX-QLQ7-0726-SM-2I5G2	GTEX-QMRM-0726-SM-2I5G8	GTEX-QV31-0726-SM-3GAEG	GTEX-QV44-0826-SM-2S1RG	GTEX-QXCU-0326-SM-2TC63	GTEX-R3RS-0726-SM-3GIJR	GTEX-R53T-0526-SM-3GADL	GTEX-R55C-0626-SM-2TF4Q	GTEX-R55E-0826-SM-2TC5M	GTEX-R55G-0726-SM-2TC6J	GTEX-REY6-0526-SM-2TF5M	GTEX-RM2N-0526-SM-2TF4N	GTEX-RN64-0626-SM-2TC5V	GTEX-RNOR-0926-SM-2TF56	GTEX-RU1J-0226-SM-2TF5Y	GTEX-RU72-0126-SM-2TF6Z	GTEX-RUSQ-1026-SM-2TF6V	GTEX-RVPV-1226-SM-2TF73	GTEX-RWS6-0626-SM-2XCAS	GTEX-RWSA-0826-SM-2XCBF	GTEX-S32W-0726-SM-2XCBL	GTEX-S4P3-0226-SM-3K2BD	GTEX-S4Q7-0326-SM-3K2B1	GTEX-S4UY-0626-SM-3K2AO	GTEX-S4Z8-0326-SM-3K2AU	GTEX-S7SE-0726-SM-2XCD7	GTEX-SE5C-0726-SM-4BRWY	GTEX-SIU7-1126-SM-2XCDW	GTEX-SIU8-0626-SM-2XCDN	GTEX-SJXC-0726-SM-2XCFJ	GTEX-SN8G-1526-SM-4DM79	GTEX-T2IS-0626-SM-32QP6	GTEX-T6MO-0226-SM-32QOL	GTEX-T8EM-0226-SM-3DB7C	GTEX-TKQ1-0126-SM-33HB3	GTEX-TMMY-0826-SM-33HB9	GTEX-TSE9-0626-SM-3DB8B	GTEX-U3ZH-0226-SM-3DB7B	GTEX-U3ZM-0126-SM-3DB8M	GTEX-U3ZN-0326-SM-3DB86	GTEX-U4B1-0626-SM-3DB8L	GTEX-U8T8-2326-SM-3DB96	GTEX-UJMC-0326-SM-3GAE2	GTEX-UPIC-0226-SM-3GADO	GTEX-V1D1-0926-SM-4JBHQ	GTEX-V955-0426-SM-3GAEL	GTEX-VJYA-0426-SM-3GIJK	GTEX-VUSG-0426-SM-3GIKD	GTEX-W5WG-1426-SM-4KKZP	GTEX-WFG8-0426-SM-3GILD	GTEX-WFJO-0226-SM-3GIKW	GTEX-WH7G-0526-SM-3NMBI	GTEX-WHPG-0226-SM-3NMB9	GTEX-WHSB-1626-SM-3LK6J	GTEX-WHSE-0626-SM-4RGNF	GTEX-WI4N-0926-SM-3LK7K	GTEX-WK11-0926-SM-3NMAU	GTEX-WL46-0126-SM-3TW8I	GTEX-WOFL-0726-SM-3MJG4	GTEX-WRHU-0926-SM-4E3IG	GTEX-WVLH-0626-SM-3MJG7	GTEX-WWYW-0826-SM-3NB2X	GTEX-WXYG-0226-SM-3NB2Y	GTEX-WY7C-0226-SM-3NB37	GTEX-WYBS-1926-SM-3NM8N	GTEX-WYJK-1626-SM-3NM9J	GTEX-WYVS-0326-SM-3NM9V	GTEX-X15G-0526-SM-3NMB7	GTEX-X4LF-0426-SM-3NMB5	GTEX-X4XX-0926-SM-46MV7	GTEX-X4XY-0826-SM-4E3JM	GTEX-X5EB-0726-SM-46MVR	GTEX-X8HC-0726-SM-46MWG	GTEX-XBED-0126-SM-47JY7	GTEX-XBEW-0126-SM-4AT66	GTEX-XGQ4-0426-SM-4AT4I	GTEX-XLM4-0726-SM-4AT64	GTEX-XMK1-0626-SM-4B65A	GTEX-XUJ4-0726-SM-4BOOP	GTEX-XUW1-1026-SM-4BONY	GTEX-XUZC-0126-SM-4BOO6	GTEX-XV7Q-0326-SM-4BRVM	GTEX-XXEK-1326-SM-4BRV1	GTEX-XYKS-0826-SM-4BRVF	GTEX-Y111-1926-SM-4SOIS	GTEX-Y114-0626-SM-4TT98	GTEX-Y3I4-0226-SM-4TT27	GTEX-Y3IK-0526-SM-4WWE3	GTEX-Y5LM-0626-SM-4V6G4	GTEX-Y5V5-0326-SM-5RQJG	GTEX-Y5V6-0526-SM-4VBRV	GTEX-Y8E4-0126-SM-4VBQ2	GTEX-Y9LG-0426-SM-4VBRT	GTEX-YB5E-0626-SM-4VDSE	GTEX-YB5K-0526-SM-5LUAS	GTEX-YEC4-0626-SM-5CVLU	GTEX-YF7O-0726-SM-4W213	GTEX-YFC4-2626-SM-5P9FQ	GTEX-YFCO-0326-SM-4W1ZP	GTEX-YJ89-0726-SM-5P9F7	GTEX-Z9EW-0226-SM-5CVM7	GTEX-ZA64-0426-SM-5HL96	GTEX-ZAB5-0726-SM-5P9JG	GTEX-ZAJG-0726-SM-5HL9A	GTEX-ZAK1-0726-SM-5HL8Q	GTEX-ZC5H-0626-SM-5LU9K	GTEX-ZDTS-0926-SM-4WAXG	GTEX-ZDYS-0626-SM-5J2N5	GTEX-ZE7O-1126-SM-57WC8	GTEX-ZF28-0826-SM-4WKGJ	GTEX-ZGAY-1026-SM-4WWBR	GTEX-ZLFU-0626-SM-4WWBO	GTEX-ZLV1-0126-SM-4WWBZ	GTEX-ZLWG-0526-SM-4WWFB	GTEX-ZPCL-0126-SM-4WWC8	GTEX-ZPU1-0426-SM-4WWCA	GTEX-ZQG8-0926-SM-57WFF	GTEX-ZQUD-0126-SM-4YCDY	GTEX-ZT9W-0226-SM-4YCCZ	GTEX-ZT9X-0226-SM-51MT2	GTEX-ZTPG-0826-SM-5DUVC	GTEX-ZTSS-0226-SM-59877	GTEX-ZTX8-0626-SM-59HKC	GTEX-ZUA1-0926-SM-4YCDX	GTEX-ZV6S-0226-SM-59HJT	GTEX-ZV7C-0126-SM-57WDE	GTEX-ZVP2-0426-SM-57WC2	GTEX-ZVT3-0726-SM-5GICN	GTEX-ZVZP-1026-SM-5GICI	GTEX-ZVZQ-0626-SM-59HJU	GTEX-ZXG5-0926-SM-5NQ8H	GTEX-ZY6K-0226-SM-5SIAY	GTEX-ZYFC-0926-SM-5GZWW	GTEX-ZYFD-0826-SM-5NQ9A	GTEX-ZYFG-0626-SM-5GZYA	GTEX-ZYT6-0426-SM-5GID3	GTEX-ZYVF-1126-SM-5E458	GTEX-ZYW4-1126-SM-5SI99	GTEX-ZYY3-1926-SM-5GZXS	GTEX-ZZ64-0126-SM-5GZXA	GTEX-ZZPU-1326-SM-5GZWS	GTEX-1117F-2426-SM-5EGGH	GTEX-113JC-2226-SM-5EGJG	GTEX-11DXX-1526-SM-5H115	GTEX-11EM3-1926-SM-5987U	GTEX-11EMC-1826-SM-5A5JT	GTEX-11GSP-2426-SM-5N9BD	GTEX-11I78-2126-SM-5A5K8	GTEX-11P81-1626-SM-5BC52	GTEX-11ZTS-2326-SM-5EQMY	GTEX-11ZTT-1726-SM-5EQL4	GTEX-12WSD-2826-SM-59HKT	GTEX-12WSG-2126-SM-5EGJ7	GTEX-12WSK-2026-SM-5CVNB	GTEX-12ZZX-2126-SM-5LZVL	GTEX-1313W-2826-SM-5P9G1	GTEX-131XG-2026-SM-5GCN5	GTEX-131YS-2326-SM-5IJFJ	GTEX-132AR-1526-SM-5KM1L	GTEX-1399S-2226-SM-5IFEW	GTEX-1399U-1326-SM-5IJET	GTEX-139D8-2526-SM-5N9G3	GTEX-13D11-1226-SM-5IFGA	GTEX-13FTX-1026-SM-5J2O5	GTEX-13N11-1126-SM-5KM41	GTEX-13OVI-1026-SM-5L3EM	GTEX-13OVJ-2326-SM-5IJGA	GTEX-13PL7-2026-SM-5IFGK	GTEX-13QBU-1626-SM-5LU4S	GTEX-13S7M-1726-SM-5RQK3	GTEX-13U4I-1926-SM-5LU39	GTEX-13VXT-1626-SM-5IJES	GTEX-13W3W-1426-SM-5LU56	GTEX-145ME-1326-SM-5O98Q	GTEX-14BIM-2226-SM-5SI8Y	GTEX-14BMU-1826-SM-5RQII	GTEX-N7MT-0726-SM-3TW8S	GTEX-OHPK-2026-SM-3MJH7	GTEX-OHPL-2026-SM-3TW8R	GTEX-P4PP-2026-SM-3P61N	GTEX-P4QT-2026-SM-3NMCJ	GTEX-P78B-2526-SM-3P5ZY	GTEX-POMQ-1226-SM-3P61F	GTEX-PWCY-1426-SM-48TCT	GTEX-PWN1-2026-SM-48TD9	GTEX-PWOO-1526-SM-48TCK	GTEX-PX3G-2026-SM-48U1H	GTEX-Q734-1626-SM-48U1B	GTEX-QCQG-1326-SM-48U24	GTEX-R55G-1626-SM-48FF4	GTEX-RTLS-2426-SM-46MUO	GTEX-RU1J-1026-SM-46MUR	GTEX-RWS6-1326-SM-47JXB	GTEX-S32W-1426-SM-4AD66	GTEX-S341-1026-SM-4AD71	GTEX-S4UY-1226-SM-4AD51	GTEX-S7SF-0826-SM-4AD4W	GTEX-T2IS-2226-SM-4DM65	GTEX-T6MO-1526-SM-4DM57	GTEX-TMMY-2226-SM-4DXTN	GTEX-U3ZN-0726-SM-4DXT5	GTEX-UPIC-1526-SM-4IHLU	GTEX-W5WG-1326-SM-4LMI9	GTEX-WI4N-2426-SM-4OOSC	GTEX-WWYW-2826-SM-4MVOQ	GTEX-WXYG-1326-SM-4ONCN	GTEX-WYVS-1226-SM-4ONCL	GTEX-XUJ4-1526-SM-4BONU	GTEX-XUW1-0226-SM-4BOOS	GTEX-XUZC-0926-SM-4BOQF	GTEX-XV7Q-1526-SM-4BRWB	GTEX-XYKS-1626-SM-4BRUQ	GTEX-Y114-1826-SM-4TT87	GTEX-Y3IK-2126-SM-4YCDS	GTEX-YFC4-2826-SM-5P9FR	GTEX-YJ8O-1126-SM-5P9IS	GTEX-ZAJG-2826-SM-5HL8D	GTEX-ZAK1-2526-SM-5S2N7	GTEX-ZLWG-1026-SM-4WWC4	GTEX-ZP4G-0726-SM-4WWF2	GTEX-ZTPG-2026-SM-5O999	GTEX-ZV6S-1526-SM-5NQ7O	GTEX-ZVT2-0426-SM-5E44S	GTEX-ZXES-0726-SM-5E451	GTEX-ZYVF-0526-SM-5E43E	GTEX-ZYWO-2126-SM-5GZXF	GTEX-1117F-2526-SM-5GZY6	GTEX-113JC-1926-SM-5N9GE	GTEX-11DXX-1726-SM-5H11T	GTEX-11EM3-1826-SM-5A5KO	GTEX-11EMC-1926-SM-5A5JU	GTEX-11GSP-2226-SM-5HL5Q	GTEX-11I78-2026-SM-5987C	GTEX-11P81-2126-SM-5HL6N	GTEX-11TTK-2726-SM-5GU58	GTEX-11VI4-0726-SM-5GU5B	GTEX-11XUK-1326-SM-5EQM4	GTEX-12WSB-2426-SM-5EGJC	GTEX-12WSD-2926-SM-5LZUH	GTEX-12WSJ-1326-SM-5GCOB	GTEX-12ZZX-1926-SM-5EGKC	GTEX-131XG-2126-SM-5DUXG	GTEX-131YS-2426-SM-5J2OD	GTEX-132AR-1626-SM-5EGHP	GTEX-1399S-2326-SM-5K7YV	GTEX-1399U-1526-SM-5J2N7	GTEX-13D11-1326-SM-5IJFY	GTEX-13N11-1526-SM-5L3FL	GTEX-13OVI-0926-SM-5J1MI	GTEX-13PL7-2726-SM-5L3GB	GTEX-13PVR-1426-SM-5S2PW	GTEX-13QBU-1726-SM-5IJFQ	GTEX-13QIC-1826-SM-5J1MY	GTEX-13U4I-2026-SM-5LU3L	GTEX-13W3W-2326-SM-5LU4Y	GTEX-145ME-1426-SM-5RQJS	GTEX-146FH-2626-SM-5Q5E1	GTEX-146FR-2426-SM-5NQAU	GTEX-147F3-1526-SM-5SIAK	GTEX-14A5I-2726-SM-5SIB3	GTEX-14AS3-1726-SM-5RQJV	GTEX-14BMU-1926-SM-5S2QC	GTEX-14DAQ-2326-SM-5S2QX	GTEX-N7MT-1926-SM-3LK5N	GTEX-NL3G-2526-SM-4SOIE	GTEX-OHPK-2526-SM-3MJH9	GTEX-OHPL-2526-SM-3MJGT	GTEX-P4PP-2526-SM-3P61P	GTEX-P78B-2226-SM-3P5ZZ	GTEX-PLZ4-2726-SM-3P61A	GTEX-PWCY-1726-SM-48TD3	GTEX-PWN1-2526-SM-48TDS	GTEX-PWOO-2026-SM-48TDE	GTEX-PX3G-2526-SM-48TZV	GTEX-Q734-1426-SM-48TZQ	GTEX-QCQG-1226-SM-48U23	GTEX-QDT8-2526-SM-48TYX	GTEX-QVJO-2526-SM-4R1KB	GTEX-RU1J-1426-SM-46MUV	GTEX-RWS6-1726-SM-47JXP	GTEX-S341-1226-SM-4AD5S	GTEX-S4P3-1126-SM-4AD52	GTEX-S4UY-1326-SM-4AD4X	GTEX-S7SF-1426-SM-4AT5A	GTEX-SE5C-1126-SM-4BRWZ	GTEX-T2IS-1926-SM-4DM74	GTEX-T6MO-1226-SM-4DM5S	GTEX-TML8-1126-SM-4DXSS	GTEX-TMMY-1926-SM-4DXUU	GTEX-TSE9-2526-SM-4DXUS	GTEX-U3ZN-0926-SM-4DXTU	GTEX-UJHI-1326-SM-4IHJO	GTEX-UPIC-1426-SM-4IHLQ	GTEX-W5WG-1026-SM-4LMIF	GTEX-W5X1-2226-SM-5CHTP-rep1	GTEX-WRHU-2926-SM-4MVNQ	GTEX-WYVS-1426-SM-4ONCV	GTEX-X15G-1926-SM-4PQZQ	GTEX-X8HC-2826-SM-46MWJ	GTEX-XUJ4-1626-SM-4BONV	GTEX-XUW1-0326-SM-4BOOR	GTEX-XV7Q-1626-SM-4BRWC	GTEX-Y114-1926-SM-4TT8J	GTEX-Y3IK-2226-SM-4YCD4	GTEX-Y8LW-1426-SM-5RQJJ	GTEX-YFC4-2926-SM-5IFJ8	GTEX-YJ8O-1226-SM-5P9JE	GTEX-ZAJG-2926-SM-5HL8P	GTEX-ZC5H-2226-SM-4WAWS	GTEX-ZE7O-2426-SM-57WD7	GTEX-ZGAY-2226-SM-4YCCX	GTEX-ZLWG-1126-SM-4WWFQ	GTEX-ZP4G-0826-SM-4WWF3	GTEX-ZQG8-1126-SM-51MRL	GTEX-ZTPG-2226-SM-57WF9	GTEX-ZV6S-1326-SM-59HJA	GTEX-ZVT2-0626-SM-5GICR	GTEX-ZVT3-2726-SM-5GU5X	GTEX-ZXES-0626-SM-5E45P	GTEX-ZYVF-0326-SM-5GIES	GTEX-ZYWO-2026-SM-5GIDA	GTEX-ZYY3-2626-SM-5N9DH	GTEX-ZZPU-2226-SM-5EGIV	GTEX-111YS-0006-SM-5NQBE	GTEX-1122O-0005-SM-5O99J	GTEX-1128S-0005-SM-5P9HI	GTEX-113IC-0006-SM-5NQ9C	GTEX-113JC-0006-SM-5O997	GTEX-117XS-0005-SM-5PNU6	GTEX-117YW-0005-SM-5NQ8Z	GTEX-1192W-0005-SM-5NQBQ	GTEX-1192X-0005-SM-5NQC3	GTEX-11DXW-0006-SM-5NQ7Y	GTEX-11DXX-0005-SM-5NQ8B	GTEX-11DXY-0006-SM-5NQ8N	GTEX-11DXZ-0006-SM-5LZZH	GTEX-11DYG-0006-SM-5NQB2	GTEX-11EI6-0005-SM-5N9GN	GTEX-11EM3-0005-SM-5N9DK	GTEX-11EMC-0006-SM-5O9DN	GTEX-11EQ8-0006-SM-5P9HJ	GTEX-11EQ9-0006-SM-5LUB6	GTEX-11GS4-0006-SM-5SI9M	GTEX-11GSO-0005-SM-5O9CA	GTEX-11GSP-0006-SM-5N9EL	GTEX-11I78-0005-SM-5N9GB	GTEX-11ILO-0006-SM-5LZWE	GTEX-11LCK-0005-SM-5O98U	GTEX-11NSD-0005-SM-5LZZ5	GTEX-11NUK-0005-SM-5MR5F	GTEX-11NV4-0005-SM-5N9EX	GTEX-11O72-0006-SM-5O9DB	GTEX-11OC5-0006-SM-5N9FA	GTEX-11OF3-0006-SM-5O9CM	GTEX-11ONC-0005-SM-5O9CY	GTEX-11P7K-0006-SM-5N9FM	GTEX-11P81-0006-SM-5NQ7A	GTEX-11P82-0006-SM-5N9FY	GTEX-11PRG-0005-SM-5NQ6X	GTEX-11TT1-0005-SM-5NQ8Y	GTEX-11TTK-0005-SM-5O9BX	GTEX-11TUW-0006-SM-5LZW2	GTEX-11UD2-0005-SM-5NQ9B	GTEX-11VI4-0006-SM-5N9D8	GTEX-11WQC-0006-SM-5LZVP	GTEX-11WQK-0005-SM-5O9AV	GTEX-11XUK-0005-SM-5LU9F	GTEX-11ZTS-0005-SM-5NQ8A	GTEX-11ZTT-0006-SM-5N9FX	GTEX-11ZU8-0005-SM-5PNU5	GTEX-11ZUS-0006-SM-5O9AJ	GTEX-1211K-0006-SM-5MR53	GTEX-12126-0006-SM-5O9B8	GTEX-1212Z-0006-SM-5NQ8M	GTEX-12584-0005-SM-5N9GM	GTEX-12696-0005-SM-5LZYS	GTEX-1269C-0005-SM-5N9CJ	GTEX-12BJ1-0006-SM-5SIB5	GTEX-12C56-0006-SM-5N9E9	GTEX-12KS4-0005-SM-5SI94	GTEX-12WS9-0006-SM-5O99W	GTEX-12WSA-0005-SM-5O9BM	GTEX-12WSB-0006-SM-5O998	GTEX-12WSC-0005-SM-5MR3H	GTEX-12WSD-0005-SM-5N9FZ	GTEX-12WSE-0005-SM-5NQAE	GTEX-12WSF-0005-SM-5NQAQ	GTEX-12WSG-0005-SM-5NQA2	GTEX-12WSH-0005-SM-5NQ9P	GTEX-12WSI-0005-SM-5O99K	GTEX-12WSJ-0005-SM-5LU8S	GTEX-12WSK-0006-SM-5NQA1	GTEX-12WSL-0005-SM-5NQAD	GTEX-12WSM-0005-SM-5NQB3	GTEX-12WSN-0006-SM-5NQAP	GTEX-12ZZW-0005-SM-5O9BY	GTEX-12ZZX-0005-SM-5O9A9	GTEX-13111-0005-SM-5NQ7Z	GTEX-13113-0006-SM-5NQ7X	GTEX-1313W-0006-SM-5O9B1	GTEX-1314G-0005-SM-5NQ9O	GTEX-131XE-0006-SM-5P9F9	GTEX-131XF-0006-SM-5P9HK	GTEX-131XG-0006-SM-5O9CE	GTEX-131XH-0006-SM-5O98V	GTEX-131XW-0006-SM-5O9AO	GTEX-131YS-0005-SM-5NQAS	GTEX-132AR-0006-SM-5NQ7N	GTEX-132NY-0005-SM-5O9AC	GTEX-132Q8-0006-SM-5NQA4	GTEX-132QS-0005-SM-5LZXK	GTEX-1399Q-0005-SM-5NQAG	GTEX-1399R-0006-SM-5N9FR	GTEX-1399S-0006-SM-5NQ7U	GTEX-1399U-0005-SM-5NQ8K	GTEX-139D8-0006-SM-5LZX8	GTEX-139T6-0006-SM-5LU92	GTEX-139T8-0006-SM-5NQ6V	GTEX-139TS-0005-SM-5NQC1	GTEX-139TT-0006-SM-5O9CG	GTEX-139TU-0006-SM-5LZVN	GTEX-139UC-0005-SM-5PNU7	GTEX-139UW-0005-SM-5NQ8U	GTEX-13CF2-0006-SM-5O99L	GTEX-13CF3-0006-SM-5N9ED	GTEX-13CIG-0006-SM-5P9HF	GTEX-13CZU-0005-SM-5LU8K	GTEX-13CZV-0006-SM-5P9IN	GTEX-13FTW-0005-SM-5LZVZ	GTEX-13FTX-0005-SM-5N9F6	GTEX-13FTY-0005-SM-5NQ78	GTEX-13FTZ-0005-SM-5NQ9N	GTEX-13FXS-0006-SM-5O99X	GTEX-13G51-0005-SM-5N9EP	GTEX-13JUV-0006-SM-5NQ97	GTEX-13O61-0005-SM-5O9AU	GTEX-13OVG-0005-SM-5P9HA	GTEX-13OVH-0005-SM-5P9HB	GTEX-13OVI-0001-SM-5O9BL	GTEX-13OVJ-0006-SM-5O98T	GTEX-13OVK-0006-SM-5O9B7	GTEX-13OVL-0006-SM-5O996	GTEX-13OW6-0005-SM-5NQ9Z	GTEX-13OW8-0005-SM-5NQAC	GTEX-13PL7-0005-SM-5N9ET	GTEX-13PLJ-0005-SM-5NQ99	GTEX-13S7M-0005-SM-5NQ76	GTEX-13S86-0005-SM-5NQ7I	GTEX-13U4I-0006-SM-5N9CI	GTEX-13VXT-0005-SM-5N9F3	GTEX-13VXU-0006-SM-5N9FF	GTEX-13W3W-0005-SM-5SI9Y	GTEX-1477Z-0005-SM-5PNWD	GTEX-147F3-0005-SM-5N9FI	GTEX-147F4-0006-SM-5O99T	GTEX-147GR-0005-SM-5NQAO	GTEX-147JS-0006-SM-5NQ7K	GTEX-148VI-0006-SM-5O9A6	GTEX-148VJ-0006-SM-5NQB1	GTEX-1497J-0005-SM-5NQBD	GTEX-14A5H-0006-SM-5O9AI	GTEX-14A5I-0005-SM-5N9FU	GTEX-14A6H-0006-SM-5NQ7W	GTEX-14ABY-0005-SM-5O99U	GTEX-14AS3-0006-SM-5NQC2	GTEX-14B4R-0006-SM-5O9A7	GTEX-14BIL-0006-SM-5N9F2	GTEX-14BIM-0006-SM-5O9AA	GTEX-14BIN-0005-SM-5N9FE	GTEX-14BMU-0006-SM-5MR3T	GTEX-14BMV-0005-SM-5NQ6Y	GTEX-14C38-0006-SM-5NQBF	GTEX-14C39-0005-SM-5NQBR	GTEX-14C5O-0005-SM-5P9ER	GTEX-14DAQ-0005-SM-5NQ7B	GTEX-14DAR-0006-SM-5N9GC	GTEX-14E1K-0006-SM-5N9DY	GTEX-14E6C-0005-SM-5O98N	GTEX-14E6D-0005-SM-5N9D7	GTEX-14E6E-0006-SM-5MR5N	GTEX-14E7W-0006-SM-5N9GG	GTEX-14H4A-0006-SM-5N9E3	GTEX-14ICK-0006-SM-5NQB5	GTEX-14ICL-0006-SM-5SIAB	GTEX-N7MT-0007-SM-3GACQ	GTEX-NFK9-0006-SM-3GACS	GTEX-NL3G-0007-SM-4SOIF	GTEX-NL3H-0006-SM-2I3FW	GTEX-NL4W-0006-SM-2I3GH	GTEX-NPJ7-0006-SM-3GACR	GTEX-O5YT-0007-SM-32PK7	GTEX-O5YV-0006-SM-2I5GX	GTEX-O5YW-0006-SM-3LK6E	GTEX-OHPJ-0006-SM-3LK6G	GTEX-OHPK-0006-SM-2HMKH	GTEX-OHPL-0006-SM-3MJHB	GTEX-OHPM-0006-SM-2HMKU	GTEX-OHPN-0005-SM-2YUML	GTEX-OIZF-0006-SM-2I5GQ	GTEX-OIZG-0005-SM-2HMJC	GTEX-OIZH-0005-SM-2HMJN	GTEX-OIZI-0005-SM-2XCED	GTEX-OOBJ-0006-SM-2I3F4	GTEX-OOBK-0005-SM-2YUMG	GTEX-OXRK-0006-SM-2HML1	GTEX-OXRL-0005-SM-3LK6A	GTEX-OXRN-0005-SM-2I5EU	GTEX-OXRO-0006-SM-2I5EM	GTEX-OXRP-0006-SM-2I3FN	GTEX-P44G-0006-SM-2TC6A	GTEX-P44H-0006-SM-2XCFB	GTEX-P4PP-0005-SM-2HMKX	GTEX-P4PQ-0005-SM-2HMKJ	GTEX-P4QR-0006-SM-2I5GN	GTEX-P4QS-0005-SM-2I3EY	GTEX-P78B-0005-SM-2I5GM	GTEX-POYW-0006-SM-2XCF4	GTEX-PSDG-0005-SM-3GADC	GTEX-PVOW-0006-SM-3NMB8	GTEX-PW2O-0006-SM-2I3DV	GTEX-PWO3-0005-SM-2I5FS	GTEX-PWOO-0006-SM-2I3E3	GTEX-Q2AI-0006-SM-2I3FG	GTEX-Q734-0006-SM-2I3FJ	GTEX-QDVJ-0005-SM-2TC5X	GTEX-QDVN-0006-SM-48U1R	GTEX-QEG4-0006-SM-2I5FY	GTEX-QEG5-0006-SM-2I5FZ	GTEX-QESD-0006-SM-2I5G6	GTEX-QLQ7-0005-SM-2S1QP	GTEX-QLQW-0005-SM-2S1RA	GTEX-QMR6-0005-SM-32PKY	GTEX-QV44-0006-SM-2S1Q7	GTEX-QVJO-0006-SM-2S1RC	GTEX-QVUS-0006-SM-3GAE8	GTEX-QXCU-0006-SM-2TC5K	GTEX-R3RS-0005-SM-3GAEH	GTEX-R45C-0006-SM-3GAD6	GTEX-R53T-0005-SM-3GADK	GTEX-R55C-0005-SM-3GAE9	GTEX-R55D-0006-SM-3GIJS	GTEX-R55E-0006-SM-2TC5G	GTEX-R55F-0005-SM-2TF4W	GTEX-R55G-0006-SM-2TC6O	GTEX-REY6-0005-SM-2TF54	GTEX-RM2N-0006-SM-2TF5H	GTEX-RNOR-0005-SM-2TF4Z	GTEX-RTLS-0006-SM-2TF58	GTEX-RU1J-0006-SM-2TF6M	GTEX-RU72-0006-SM-2TF65	GTEX-RUSQ-0006-SM-2TF6P	GTEX-RVPU-0005-SM-2TF6L	GTEX-RVPV-0006-SM-2TF6Q	GTEX-RWS6-0005-SM-2XCAN	GTEX-RWSA-0005-SM-2XCAO	GTEX-S32W-0006-SM-2XCAK	GTEX-S33H-0005-SM-2XCAL	GTEX-S341-0006-SM-3NM8D	GTEX-S3XE-0006-SM-3K2AA	GTEX-S4P3-0006-SM-3K2AW	GTEX-S4Q7-0006-SM-3K2AT	GTEX-S4UY-0006-SM-3K2A7	GTEX-S4Z8-0006-SM-3K2AQ	GTEX-S7PM-0006-SM-3NM8C	GTEX-S7SE-0005-SM-2XCEA	GTEX-S7SF-0006-SM-3K2B6	GTEX-S95S-0005-SM-2XCEC	GTEX-SE5C-0006-SM-4BRW5	GTEX-SIU7-0006-SM-2XCE6	GTEX-SIU8-0006-SM-2XCE5	GTEX-SJXC-0005-SM-2XCE7	GTEX-SN8G-0006-SM-32PLD	GTEX-SNMC-0006-SM-2XCFE	GTEX-SSA3-0005-SM-32QOT	GTEX-SUCS-0006-SM-4DM59	GTEX-T2YK-0005-SM-32QOV	GTEX-T5JC-0005-SM-4DM7B	GTEX-T5JW-0005-SM-3GADE	GTEX-T6MN-0005-SM-32PLJ	GTEX-T6MO-0006-SM-32QOU	GTEX-T8EM-0006-SM-3DB71	GTEX-TKQ1-0006-SM-33HBI	GTEX-TKQ2-0006-SM-33HBH	GTEX-TML8-0005-SM-32QPA	GTEX-TMMY-0005-SM-33HBN	GTEX-TMZS-0006-SM-3DB8G	GTEX-TSE9-0005-SM-4DXUF	GTEX-U3ZG-0006-SM-47JWX	GTEX-U3ZH-0005-SM-3DB72	GTEX-U3ZN-0006-SM-3DB7Y	GTEX-U412-0006-SM-3DB8J	GTEX-U4B1-0006-SM-3DB8E	GTEX-U8T8-0005-SM-3DB8F	GTEX-U8XE-0005-SM-3DB8I	GTEX-UJHI-0006-SM-3DB8H	GTEX-UJMC-0005-SM-3GACU	GTEX-UPIC-0005-SM-3GACV	GTEX-UPJH-0006-SM-3GACW	GTEX-UPK5-0006-SM-3GAD8	GTEX-UTHO-0006-SM-3NMCC	GTEX-V1D1-0006-SM-3NMCE	GTEX-V955-0005-SM-3P5ZC	GTEX-VJWN-0005-SM-3GIKF	GTEX-VJYA-0005-SM-3P5ZD	GTEX-VUSG-0006-SM-3GIK9	GTEX-VUSH-0005-SM-3NB2H	GTEX-W5WG-0006-SM-3GIJT	GTEX-W5X1-0006-SM-3GIJZ	GTEX-WCDI-0005-SM-3NB2M	GTEX-WEY5-0006-SM-3GIKG	GTEX-WFG7-0005-SM-3GIKM	GTEX-WFG8-0006-SM-3GIKS	GTEX-WFJO-0005-SM-3GIKY	GTEX-WFON-0005-SM-3NMC9	GTEX-WH7G-0005-SM-3NMBX	GTEX-WHPG-0006-SM-3NMBV	GTEX-WHSB-0005-SM-3LK7C	GTEX-WHSE-0006-SM-3NMBW	GTEX-WHWD-0005-SM-3LK7D	GTEX-WI4N-0005-SM-3LK7E	GTEX-WK11-0006-SM-3NB3J	GTEX-WL46-0006-SM-4OOS5	GTEX-WOFL-0006-SM-3TW8K	GTEX-WOFM-0005-SM-3MJF3	GTEX-WQUQ-0006-SM-3MJF4	GTEX-WRHK-0005-SM-3MJF5	GTEX-WRHU-0006-SM-3MJF6	GTEX-WVLH-0006-SM-3MJF7	GTEX-WWYW-0005-SM-3NB3K	GTEX-WXYG-0005-SM-3NB3M	GTEX-WY7C-0006-SM-3NB3L	GTEX-WYBS-0005-SM-4ONDR	GTEX-WYJK-0005-SM-3NMA1	GTEX-WYVS-0006-SM-3NMA7	GTEX-WZTO-0006-SM-3NM9T	GTEX-X15G-0005-SM-3NMDA	GTEX-X261-0005-SM-4PQYX	GTEX-X3Y1-0006-SM-3P5ZG	GTEX-X4EO-0006-SM-3P5ZF	GTEX-X4EP-0005-SM-3P5ZE	GTEX-X4LF-0006-SM-3NMCO	GTEX-X4XX-0005-SM-3NMCS	GTEX-X4XY-0006-SM-46MV2	GTEX-X585-0005-SM-46MV3	GTEX-X5EB-0006-SM-46MV5	GTEX-X62O-0005-SM-46MV1	GTEX-X638-0005-SM-47JX6	GTEX-X88G-0006-SM-47JX5	GTEX-X8HC-0006-SM-46MV6	GTEX-XAJ8-0006-SM-46MVM	GTEX-XBEC-0006-SM-4AT5T	GTEX-XBED-0006-SM-47JXO	GTEX-XBEW-0006-SM-4AT4E	GTEX-XGQ4-0005-SM-4AT5U	GTEX-XK95-0005-SM-4AT4S	GTEX-XLM4-0005-SM-4AT4P	GTEX-XMD1-0006-SM-4AT4Q	GTEX-XMD2-0006-SM-4WWEG	GTEX-XMD3-0006-SM-4AT5X	GTEX-XMK1-0005-SM-4B665	GTEX-XOT4-0005-SM-4B64S	GTEX-XOTO-0006-SM-4B64T	GTEX-XPT6-0006-SM-4B66Q	GTEX-XPVG-0006-SM-4B65Z	GTEX-XQ3S-0006-SM-4BOQ4	GTEX-XQ8I-0006-SM-4BOQ5	GTEX-XUJ4-0005-SM-4BOQ6	GTEX-XUW1-0005-SM-4BOQ7	GTEX-XUYS-0005-SM-47JZ2	GTEX-XUZC-0005-SM-4BOQ8	GTEX-XV7Q-0005-SM-4BRWI	GTEX-XXEK-0005-SM-4BRWJ	GTEX-XYKS-0005-SM-4BRUD	GTEX-Y111-0006-SM-4SOIO	GTEX-Y114-0006-SM-4TT76	GTEX-Y3I4-0006-SM-4TT1E	GTEX-Y3IK-0005-SM-4WWDE	GTEX-Y5LM-0005-SM-4V6EJ	GTEX-Y5V5-0006-SM-4V6FE	GTEX-Y5V6-0005-SM-4V6FD	GTEX-Y8DK-0005-SM-4RGNR	GTEX-Y8E4-0006-SM-4V6EW	GTEX-Y8E5-0006-SM-47JWQ	GTEX-Y8LW-0005-SM-4V6EV	GTEX-Y9LG-0006-SM-4VBRK	GTEX-YB5E-0005-SM-4VDSO	GTEX-YB5K-0005-SM-4VDSP	GTEX-YBZK-0005-SM-59HKG	GTEX-YEC3-0005-SM-4W21J	GTEX-YEC4-0001-SM-4W1Y6	GTEX-YECK-0005-SM-4W217	GTEX-YF7O-0005-SM-4W1ZU	GTEX-YFC4-0006-SM-4RGLV	GTEX-YFCO-0005-SM-4W1ZI	GTEX-Z93S-0005-SM-4RGLW	GTEX-ZAB4-0005-SM-4RGM8	GTEX-ZC5H-0005-SM-4WAXM	GTEX-ZDTS-0006-SM-4WAYZ	GTEX-ZDTT-0006-SM-4WKFP	GTEX-ZDXO-0006-SM-4WKGF	GTEX-ZDYS-0002-SM-4WKGR	GTEX-ZE7O-0006-SM-51MTA	GTEX-ZE9C-0006-SM-4WKG2	GTEX-ZEX8-0005-SM-4WKGE	GTEX-ZF28-0005-SM-4WKH3	GTEX-ZF29-0006-SM-4WKGQ	GTEX-ZF2S-0006-SM-4WKHF	GTEX-ZF3C-0005-SM-4WWAR	GTEX-ZG7Y-0006-SM-4WWEA	GTEX-ZGAY-0006-SM-4WWAQ	GTEX-ZLV1-0005-SM-4WWAP	GTEX-ZP4G-0006-SM-4WWE6	GTEX-ZPCL-0006-SM-4WWAS	GTEX-ZPIC-0005-SM-4WWEB	GTEX-ZPU1-0006-SM-4WWAT	GTEX-ZQG8-0005-SM-4YCEH	GTEX-ZQUD-0005-SM-4YCE5	GTEX-ZT9W-0005-SM-4YCEG	GTEX-ZTPG-0006-SM-4YCFG	GTEX-ZTSS-0005-SM-4YCDR	GTEX-ZTTD-0006-SM-51MSJ	GTEX-ZTX8-0006-SM-4YCE4	GTEX-ZUA1-0005-SM-4YCEV	GTEX-ZV68-0006-SM-4YCEJ	GTEX-ZV7C-0005-SM-57WDL	GTEX-ZVE2-0006-SM-51MRW	GTEX-ZVP2-0005-SM-51MRK	GTEX-ZVT2-0005-SM-57WBW	GTEX-ZVT3-0006-SM-51MT9	GTEX-ZVT4-0006-SM-57WB8	GTEX-ZVTK-0006-SM-57WBK	GTEX-ZVZP-0006-SM-51MSW	GTEX-ZVZQ-0006-SM-51MR8	GTEX-ZXES-0005-SM-57WCB	GTEX-ZXG5-0005-SM-57WCN
chr1	999278	999279	AG	-	8	63	30	7	4	5	30	8	91	10	48	42	32	53	56	31	66	76	9	14	9	60	20	61	135	116	12	156	48	31	12	77	31	11	66	25	34	17	29	17	51	40	14	85	76	51	52	13	22	22	28	66	20	68	92	4	59	11	15	51	69	93	4	177	23	16	32	124	69	9	84	45	45	120	275	59	42	59	59	22	163	22	19	28	23	6	27	9	20	71	153	27	35	102	34	31	97	41	80	25	218	11	49	50	70	107	44	52	70	48	72	65	37	28	8	14	28	98	128	48	27	9	81	27	67	101	25	3	31	8	42	152	1	13	111	33	52	60	50	92	38	103	29	74	17	25	28	35	10	37	77	12	17	90	38	63	6	1	8	19	13	7	3	0	15	2	19	1	86	4	14	3	2	34	76	62	40	24	2	50	4	1	11	8	6	10	0	102	3	1	0	0	0	1	4	102	0	2	18	31	3	1	9	4	18	38	6	7	6	23	2	12	24	6	59	10	3	16	19	39	71	71	3	2	41	0	66	6	75	21	74	16	8	20	3	20	10	25	13	18	2	10	83	0	12	86	4	4	7	109	10	7	40	113	97	55	11	50	19	73	41	39	16	246	11	25	39	78	13	31	111	58	50	114	104	23	79	12	90	181	7	59	25	51	29	31	63	141	57	49	26	46	4	93	36	16	32	19	66	21	120	10	68	26	18	78	68	58	27	31	57	42	58	46	0	47	34	40	22	10	42	28	46	9	86	79	11	12	61	24	26	36	46	7	87	8	42	12	6	58	12	37	48	8	10	100	107	166	4	54	23	12	27	10	122	29	7	46	81	100	46	9	117	39	19	89	34	91	78	97	46	35	18	135	6	18	25	51	58	57	79	87	54	51	17	82	70	138	1	31	47	49	7	24	31	31	141	31	12	25	38	74	82	18	26	108	27	31	66	26	86	26	65	31	13	1	145	47	95	76	67	52	7	17	34	18	22	75	132	44	142	80	2	43	134	85	89	70	19	43	83	63	72	18	28	132	57	480	6	28	11	59	14	99	102	22	23	26	9	5	139	114	63	66	48	38	3	17	118	49	29	35	68	37	8	57	25	99	91	62	139	51	68	9	74	11	6	0	5	5	1	42	29	22	35	97	55	10	25	198	57	11	131	29	31	19	129	157	11	123	26	127	45	50	21	17	123	74	5	42	16	25	21	50	91	47	36	83	22	61	24	40	59	224	92	49	89	11	7	27	23	38	32	63	11	163	8	468	36	35	25	31	20	36	41	48	31	33	19	14	23	10	34	12	7	25	27	26	203	25	106	57	104	64	10	22	53	67	24	54	17	91	144	51	21	25	11	7	6	0	8	0	7	8	12	5	6	79	6	13	13	7	4	0	0	5	9	22	4	5	4	0	32	7	3	8	35	5	13	1	1	9	7	7	5	4	3	5	14	5	67	2	37	2	14	18	16	4	11	12	4	3	7	10	28	14	40	9	3	1	17	0	5	13	11	12	1	13	4	13	0	2	6	3	5	9	14	4	7	3	3	9	0	3	3	5	10	9	1	53	9	5	2	44	9	4	221	13	27	12	4	18	3	13	4	7	12	5	0	12	9	1	6	3	5	4	9	7	13	57	13	7	2	3	4	17	5	6	17	7	10	4	1	13	1	14	1	1	5	8	12	12	9	0	1	15	7	15	1	10	16	10	0	8	32	12	21	35	397	45	103	245	60	62	130	99	30	111	57	16	141	62	44	12	167	92	47	9	51	121	73	19	52	220	57	41	16	81	43	87	11	89	69	293	179	48	25	156	253	100	92	107	265	99	191	48	47	40	58	52	172	35	192	48	40	75	40	148	52	12	31	12	62	105	75	90	323	137	46	31	58	121	113	10	58	7	54	52	53	52	16	51	82	29	49	203	84	198	39	61	30	30	15	8	25	85	10	52	82	120	75	32	55	11	76	52	65	94	28	76	119	55	86	125	146	62	7	79	122	63	42	7	33	27	136	51	48	103	86	49	100	64	57	72	40	11	9	185	25	64	15	23	54	35	51	88	35	74	123	97	0	79	157	39	152	146	49	118	19	85	123	129	262	14	103	80	146	133	100	47	45	20	1	30	108	41	18	25	207	24	34	74	217	77	71	65	48	86	170	122	8	117	55	49	149	24	98	103	91	13	49	115	7	24	6	70	305	69	282	32	58	104	20	70	34	64	10	31	57	83	104	36	111	168	149	54	90	80	53	43	9	35	108	23	196	71	19	44	127	41	55	16	61	3	75	57	235	29	140	66	172	60	69	86	80	169	43	196	130	124	97	65	474	58	17	83	85	108	61	27	179	83	103	122	53	44	98	21	173	99	190	273	27	82	44	25	11	42	54	19	92	257	243	157	64	12	105	133	10	67	58	23	74	213	181	113	103	68	20	68	217	40	137	555	61	34	330	406	209	92	66	31	214	98	98	24	10	174	0	26	25	169	21	56	36	68	35	250	12	357	17	28	118	193	78	29	86	216	68	346	339	109	95	33	116	82	40	33	197	176	52	202	114	34	133	12	22	36	40	24	56	78	338	53	148	157	112	110	64	44	93	138	137	114	92	167	174	23	166	131	392	131	208	406	146	392	80	184	201	313	153	120	162	108	149	818	20	41	331	98	2	60	75	180	460	386	129	63	82	25	159	62	189	55	357	84	109	134	144	78	109	217	136	115	184	140	126	88	35	166	159	165	16	22	129	27	274	379	178	199	40	636	474	201	87	308	179	439	217	172	176	12	302	289	477	109	1012	257	402	130	170	212	93	191	327	411	122	70	202	199	265	239	149	55	39	225	16	96	58	58	257	33	318	93	134	382	220	51	32	123	52	95	100	131	23	73	227	85	75	124	32	32	181	242	128	115	191	274	553	53	246	234	181	264	42	301	21	18	18	6	7	22	74	49	13	8	154	6	1	12	63	21	2	15	10	17	36	38	4	2	21	264	62	35	50	11	27	7	4	17	60	16	1	18	49	99	1	19	5	0	13	0	5	53	0	35	44	30	55	14	27	88	21	223	1	41	16	157	8	24	44	66	76	4	39	113	40	68	20	89	64	41	80	68	65	3	30	81	50	45	20	18	517	48	280	56	49	139	196	175	59	64	20	274	4	238	58	201	47	116	51	316	57	210	7	15	253	187	261	561	158	34	105	35	81	44	331	384	195	370	9	180	169	365	201	42	194	190	102	808	394	391	805	85	640	163	25	261	118	356	77	345	68	134	75	93	211	290	344	71	258	115	49	296	223	683	226	65	196	150	32	171	99	127	333	152	73	36	127	111	398	41	156	310	70	29	378	280	142	307	44	98	84	42	50	346	23	54	124	183	167	36	224	129	398	463	177	66	79	53	208	380	9	25	2	10	5	31	56	11	26	8	43	137	119	38	71	34	52	23	84	109	105	53	65	74	50	44	19	41	59	8	62	49	54	30	53	26	147	12	14	70	2	25	110	4	35	61	7	1	4	4	1	4	8	29	22	19	62	10	8	4	1	6	8	12	33	7	85	92	128	56	12	44	85	24	7	69	38	16	17	20	24	56	29	45	8	51	13	83	50	23	36	53	101	71	21	143	38	23	89	61	44	99	14	34	102	19	91	87	134	55	192	33	29	83	55	13	114	81	27	78	44	50	100	47	28	15	93	60	40	33	19	29	36	76	13	1	1	7	80	18	39	7	18	88	1	18	6	1	0	8	121	36	72	104	19	21	47	52	183	56	49	35	13	24	70	104	3	70	6	62	36	165	108	37	44	104	38	42	21	38	56	117	61	19	62	61	142	65	51	39	112	82	21	51	35	55	14	82	62	7	40	146	106	123	54	104	184	47	10	92	145	34	29	329	106	16	161	72	37	86	46	25	63	124	45	19	40	81	94	23	128	216	178	76	31	56	47	40	28	37	16	107	30	28	30	119	23	130	29	19	2	4	30	14	4	3	24	45	28	29	77	17	21	0	30	0	10	10	8	20	9	12	35	31	135	3	198	176	121	90	196	7	88	18	133	32	230	119	77	49	43	15	140	122	65	46	57	63	69	77	97	9	4	7	9	20	1	9	9	6	5	11	6	4	9	8	9	9	3	2	4	22	10	11	6	9	17	4	21	12	15	5	6	10	8	18	4	3	4	17	32	1	14	9	4	11	5	12	6	5	16	28	8	20	21	11	4	20	4	24	7	22	13	8	9	3	19	1	10	5	8	1	0	11	2	10	3	4	2	4	4	3	1	3	2	6	5	0	21	7	2	21	6	8	65	6	57	12	10	11	3	7	5	4	2	4	7	26	27	4	1	10	12	8	12	34	27	6	5	24	3	17	10	32	43	12	0	2	36	39	12	3	33	107	40	8	29	11	37	35	6	33	4	13	11	6	8	11	8	15	22	10	8	12	9	37	6	7	32	18	23	26	17	8	17	23	10	21	2	12	7	26	20	36	35	12	38	5	9	26	1	16	9	10	10	5	19	14	29	13	6	3	15	2	15	12	19	33	8	5	8	1	0	0	1	1	2	2	0	0	4	14	1	8	16	4	5	0	19	19	2	19	21	8	12	34	0	13	28	29	10	10	16	31	6	17	11	9	9	13	16	10	23	6	11	91	13	38	177	20	75	32	53	21	51	79	19	171	36	13	7	114	4	92	149	84	54	31	45	37	27	66	31	40	63	21	29	39	21	61	71	9	27	75	84	122	24	92	69	39	26	11	23	69	15	73	31	39	74	69	103	111	65	75	35	25	13	111	27	71	16	13	46	75	171	8	147	58	79	41	9	17	86	80	11	3	7	3	21	9	17	16	5	0	12	6	59	15	61	8	0	105	17	53	41	139	6	72	17	16	167	57	52	63	24	18	14	6	26	107	29	13	16	57	70	187	56	67	15	29	38	36	39	37	27	29	4	10	38	56	66	8	134	27	24	88	47	12	39	39	19	89	59	63	25	72	51	57	52	50	40	104	30	92	150	12	102	113	62	81	120	117	57	84	13	68	12	40	233	19	40	20	36	49	57	146	38	7	2	11	10	70	25	92	49	23	10	15	1	2	9	17	0	15	8	1	7	18	2	3	0	19	26	57	9	19	15	17	22	82	434	8	6	41	69	22	13	30	4	24	14	22	7	80	57	24	10	60	30	27	34	8	23	16	14	16	34	16	10	24	12	4	10	18	59	60	9	125	5	26	29	50	26	16	15	31	21	57	45	60	22	47	101	9	10	12	144	27	25	43	30	57	55	9	37	25	18	20	5	4	5	10	6	38	5	42	11	11	66	60	2	6	14	14	3	11	10	4	6	0	8	2	7	21	13	37	4	56	78	196	24	22	110	15	34	26	119	11	34	49	10	9	10	20	57	20	32	20	104	115	73	25	31	53	20	83	133	95	39	118	123	68	68	36	53	59	31	73	42	291	33	134	186	45	99	17	29	35	26	45	12	82	135	107	115	30	102	136	36	51	19	77	21	20	37	68	46	75	35	83	2	8	122	84	1	2	16	24	8	0	20	21	14	3	28	140	19	22	0	6	34	40	32	25	110	14	6	142	162	238	20	91	67	5	9	225	23	1	31	2	13	17	82	20	21	144	105	171	41	59	90	56	34	90	49	120	167	107	28	117	178	44	60	166	132	44	29	41	15	11	23	55	108	74	37	20	19	51	68	53	78	65	308	104	167	112	18	93	78	163	179	22	54	88	85	79	85	38	51	154	36	38	12	120	95	71	147	184	10	21	67	17	51	172	92	145	28	25	17	2	16	43	17	12	7	6	5	33	33	8	18	46	18	3	0	9	19	26	129	30	234	88	87	25	146	78	44	38	123	146	120	120	243	59	13	28	46	5	115	62	73	33	22	47	46	23	235	199	39	140	25	24	8	101	64	35	111	6	36	150	225	80	39	225	130	38	310	25	229	64	93	82	76	117	111	20	8	71	13	124	136	143	87	92	143	36	53	157	209	20	133	31	73	51	94	39	32	23	28	135	19	57	35	74	10	15	27	48	37	20	4	16	14	16	56	48	32	0	50	20	2	6	102	97	117	34	9	8	240	99	765	2	80	202	24	22	7	37	10	44	59	47	2	154	16	80	42	82	16	24	34	3	10	16	20	7	6	41	11	21	79	7	40	26	29	4	17	4	11	21	21	86	20	17	44	25	118	23	1	11	12	14	18	1	27	43	22	9	1	15	15	1	24	15	0	6	2	4	5	2	13	1	4	2	31	5	31	6	114	6	3	12	5	2	5	4	16	16	22	21	12	27	10	18	59	18	34	50	68	13	54	33	53	57	46	42	8	110	51	70	46	115	34	15	43	32	86	14	18	35	18	10	5	2	3	4	0	1	3	8	31	3	3	8	14	10	2	2	0	14	39	16	1	70	216	31	99	15	57	75	67	27	65	46	4	15	68	69	52	23	58	40	12	16	163	68	25	27	67	50	25	34	161	52	59	90	22	20	78	66	29	19	29	10	28	45	91	29	49	113	21	9	31	19	8	15	50	16	88	4	88	66	173	54	283	47	39	66	61	71	19	20	49	31	83	7	76	41	7	60	185	150	64	102	82	183	27	46	38	40	83	111	38	64	9	57	57	263	177	28	98	5	166	18	24	87	24	195	37	43	31	144	20	81	4	2	237	183	49	45	22	4	33	87	6	101	86	59	58	71	19	17	150	10	17	13	3	3	12	5	3	16	13	42	0	86	17	133	86	7	52	1	7	0	26	1	1	122	51	39	39	8	82	63	39	25	54	50	99	75	31	179	393	5	103	67	165	37	36	27	56	7	133	48	59	54	74	100	34	47	38	15	39	24	70	130	17	113	17	39	43	162	54	24	99	9	10	35	44	112	10	12	185	27	19	56	79	44	55	64	51	30	95	90	45	29	41	17	99	27	24	53	70	82	25	7	17	36	12	30	286	20	81	118	83	29	114	26	29	21	60	29	86	83	33	25	39	8	46	15	63	8	36	37	14	28	44	81	18	32	21	299	181	23	26	38	44	34	62	47	140	58	45	95	56	28	287	54	8	76	47	20	146	61	13	64	81	86	30	29	79	177	2	108	97	38	24	15	46	20	28	245	28	75	30	112	39	9	26	9	146	51	144	50	58	21	97	59	16	60	112	6	0	58	47	43	13	26	160	72	49	85	19	8	35	19	86	23	28	44	45	28	16	37	19	56	95	55	54	48	73	10	67	22	41	105	145	107	84	30	84	19	46	22	138	90	215	47	59	116	43	116	143	45	8	43	44	87	7	77	96	96	50	68	113	28	10	65	42	23	310	16	81	79	98	30	52	10	44	29	323	61	36	15	31	89	163	24	108	9	69	159	136	18	36	15	46	43	77	3	78	38	2	13	14	21	25	18	49	7	8	83	15	10	62	24	11	30	80	49	6	23	145	64	28	26	78	5	70	217	144	14	41	16	22	51	9	24	48	103	5	16	67	22	90	39	92	15	20	148	46	33	77	291	23	37	66	8	8	38	49	17	9	79	21	24	48	18	58	82	62	25	26	16	37	26	15	23	19	18	26	9	42	14	1	4	18	31	8	34	73	24	15	34	44	26	50	25	102	0	7	56	21	39	14	38	43	5	71	27	37	17	98	3	20	49	2	23	56	90	7	36	29	34	71	40	31	47	27	52	62	62	31	46	43	40	40	28	77	17	21	49	9	15	57	25	29	14	20	18	80	35	46	31	75	7	11	23	24	15	28	19	3	19	17	6	18	10	34	65	12	59	122	30	31	41	41	30	105	107	41	18	51	48	85	127	77	31	84	154	34	19	78	17	106	13	131	67	9	30	82	5	56	20	50	43	39	12	61	45	16	35	63	55	108	35	7	9	18	90	78	81	146	42	37	54	101	96	61	59	157	41	40	55	9	65	7	358	81	19	23	132	75	86	43	125	33	50	69	74	33	24	53	101	85	90	49	55	22	23	35	74	69	39	61	280	90	70	63	21	91	87	63	237	16	4	33	85	77	94	128	13	7	37	487	12	25	104	60	84	112	76	83	71	46	19	132	297	111	50	19	104	105	39	124	140	76	78	23	90	12	15	20	199	198	107	10	18	17	123	167	40	31	63	50	74	110	34	55	76	31	8	22	10	11	17	44	11	18	97	19	63	36	17	35	43	38	11	46	8	16	82	24	21	169	54	47	54	55	47	7	8	46	19	79	7	18	83	55	6	32	45	25	32	24	17	59	50	23	30	23	77	17	32	29	46	41	51	20	6	12	74	23	22	32	17	11	9	70	13	4	33	64	18	35	23	57	15	8	66	80	34	34	21	51	19	66	101	11	18	92	188	52	56	63	53	140	13	17	93	34	10	17	56	23	24	16	23	6	13	21	197	42	13	54	21	20	58	44	17	11	91	20	15	5	28	15	33	37	55	9	18	59	31	52	95	38	22	63	74	6	90	7	26	7	22	21	24	32	16	27	57	35	14	46	12	8	56	36	33	51	27	29	12	71	12	49	57	40	69	38	40	44	175	38	28	13	9	80	78	10	17	121	9	83	4	34	153	88	18	6	45	24	56	20	27	76	49	20	35	79	19	54	24	55	65	60	23	78	69	20	10	50	15	35	58	39	77	0	61	41	8	18	32	16	36	19	28	5	23	24	86	23	9	44	4	7	0	22	24	33	6	1	5	81	108	50	60	29	99	10	34	74	44	11	29	49	38	82	64	73	40	63	12	10	16	39	51	40	64	168	120	39	24	50	47	42	34	38	152	62	34	21	73	24	11	18	17	27	114	66	61	79	32	3	28	20	50	8	18	29	39	4	31	21	30	39	21	12	64	30	28	20	28	26	32	97	6	63	9	241	21	33	16	23	18	19	135	19	92	70	26	12	53	49	49	50	82	95	105	39	17	49	84	32	35	133	111	236	55	163	130	43	125	36	165	15	127	26	71	13	135	93	100	23	38	82	21	109	18	32	46	58	31	32	34	0	74	10	58	81	25	8	85	106	32	137	58	57	35	75	31	42	70	122	68	120	100	20	32	134	142	64	110	26	16	11	16	210	78	11	34	113	64	53	60	22	10	55	20	28	19	25	46	63	27	42	102	39	54	48	80	9	69	63	17	13	53	106	10	32	85	26	42	8	22	74	52	21	12	42	30	45	54	85	35	100	84	68	85	100	124	52	58	21	23	83	139	37	64	21	73	11	77	59	26	56	31	39	90	11	7	38	81	132	63	114	73	50	198	0	79	105	80	84	15	99	74	8	14	16	13	27	148	99	176	57	33	132	38	22	72	55	115	20	33	152	696	197	90	83	72	58	36	131	0	95	161	107	35	18	4	1	99	364	67	158	12	45	46	18	20	112	19	91	54	91	65	181	195	75	81	106	66	106	69	82	137	52	99	20	38	16	107	99	2	48	239	81	130	80	30	26	92	40	51	77	115	75	79	50	26	6	158	130	179	136	44	31	29	53	47	93	19	42	17	80	73	36	52	189	98	62	23	25	25	23	18	86	95	14	15	18	100	13	26	48	46	57	71	26	72	90	56	169	72	79	101	42	15	320	106	130	32	30	19	127	28	127	38	68	240	311	47	52	140	126	43	47	62	77	76	27	34	254	53	137	86	65	62	63	163	55	67	139	65	12	45	22	32	71	9	66	131	95	90	69	45	292	109	248	135	102	49	40	34	114	91	51	69	73	155	65	91	16	81	18	59	139	202	131	85	17	36	121	36	79	48	52	224	3	90	53	89	73	74	63	68	53	36	211	21	124	89	46	94	80	112	42	56	30	8	113	70	91	23	9	12	3	1	13	17	122	110	164	68	100	423	28	375	86	35	265	108	1	81	59	68	165	53	97	55	187	55	94	228	163	99	95	154	46	95	88	111	193	11	56	40	43	13	20	211	116	233	113	143	81	24	34	410	131	8	43	14	168	132	49	58	123	89	19	34	42	54	64	4	58	65	25	73	160	44	90	249	85	46	16	133	14	16	57	58	15	58	47	164	33	39	38	9	11	83	74	175	38	65	215	149	118	26	27	14	17	183	148	93	99	24	21	112	34	59	18	93	66	117	200	126	36	50	17	180	37	78	113	112	19	40	44	13	158	39	81	60	32	167	41	159	38	100	93	66	234	21	137	419	31	88	96	62	44	121	121	82	52	74	37	45	65	42	23	6	51	42	116	82	10	37	12	41	86	42	110	11	71	93	9	49	91	43	25	63	33	23	18	24	14	22	4	1	41	31	20	40	13	19	10	38	32	35	30	16	40	32	17	13	23	6	22	58	12	42	32	5	7	0	1	29	16	6	53	33	45	45	36	12	9	0	30	5	0	5	2	17	37	5	11	23	29	34	28	19	3	14	2	13	10	56	49	283	6	203	60	2	127	90	18	20	33	35	22	33	14	271	32	88	32	128	108	39	62	52	76	107	61	23	9	20	40	53	15	132	112	44	16	131	60	39	91	14	92	28	67	218	9	57	72	113	22	37	72	35	87	17	9	22	91	12	55	86	9	36	112	37	114	165	34	17	59	18	41	49	26	70	66	27	36	30	42	6	5	26	16	33	74	54	0	49	0	8	65	13	10	60	97	37	23	35	36	45	39	1	7	5	42	8	4	2	18	18	74	6	7	7	3	9	0	4	5	6	35	9	4	5	11	11	6	21	0	11	4	19	5	0	9	26	3	4	37	11	3	24	7	4	27	4	45	3	80	13	6	11	8	12	2	0	11	2	11	7	21	13	27	28	7	0	22	2	0	53	7	9	10	2	5	5	7	6	5	21	10	4	38	3	6	12	4	4	34	13	8	7	4	2	0	2	5	36	9	0	63	8	1	1	4	9	10	23	30	9	52	7	4	2	32	4	5	0	6	37	3	2	3	1	0	42	14	4	17	2	12	4	81	8	324	48	27	54	151	47	27	46	35	33	93	14	234	51	86	13	45	33	122	42	110	162	76	198	14	55	17	87	115	76	46	111	15	29	61	18	74	23	52	66	32	78	31	92	146	12	16	5	43	47	10	32	46	58	9	87	140	80	28	42	9	60	72	24	89	60	175	33	68	38	68	35	96	93	81	90	48	23	19	58	208	38	47	36	231	75	31	85	7	70	66	28	149	87	7	173	48	89	81	40	32	68	104	93	82	1	51	37	40	33	87	156	58	30	10	29	29	46	82	177	31	21	67	24	53	65	18	12	25	26	34	106	12	42	139	4	36	85	3	28	9	18	19	3	15	2	22	66	27	24	15	16	22	8	34	20	28	23	20	4	5	13	7	4	3	7	26	20	5	4	24	15	7	70	9	2	5	1	13	14	1	2	18	4	14	61	2	5	0	18	2	1	15	3	2	31	11	3	9	18	16	9	81	46	32	1	25	56	12	35	15	34	20	0	13	16	10	89	15	11	1	8	15	25	5	51	99	86	17	35	36	91	131	6	15	48	70	7	26	99	42	69	130	37	23	55	79	176	65	80	27	6	42	24	83	62	17	117	88	38	45	32	18	126	119	35	18	230	24	58	164	135	39	58	39	66	284	95	45	48	139	62	65	75	20	15	119	62	2	19	72	28	23	46	27	281	96	38	36	17	26	37	117	31	4	53	32	73	43	53	18	69	49	44	93	102	10	33	25	15	5	18	22	19	115	77	38	77	28	43	76	41	84	16	78	35	64	66	30	34	36	11	29	70	110	9	0	58	17	3	146	116	152	98	32	87	7	110	44	112	81	81	27	30	85	36	62	82	87	88	6	26	58	8	30	46	54	9	12	5	12	19	8	30	11	23	16	6	1	10	27	7	8	7	7	49	11	2	11	20	5	36	15	14	10	4	14	2	30	6	17	4	5	9	9	14	31	3	5	5	33	4	2	6	2	7	8	30	5	8	16	7	25	11	29	3	3	8	13	6	4	19	5	3	13	17	2	34	3	3	24	45	9	11	25	9	7	14	16	27	17	25	13	32	2	9	6	26	8	14	1	1	41	76	7	10	26	41	5	50	47	17	1	12	15	21	2	4	10	13	87	61	2	8	22	25	20	6	23	23	42	29	29	13	16	8	10	41	7	21	4	3	20	23	10	7	15	45	14	6	34	0	13	14	22	5	14	14	13	17	6	11	4	0	1	26	18	4	22	42	0	17	6	9	13	24	6	11	13	13	10	25	54	5	12	1	3	27	12	37	54	28	20	23	11	13	8	25	10	23	2	20	31	31	5	5	13	7	9	6	0	0	9	4	0	0	1	3	4	1	4	0	0	3	41	64	0	1	1	1	5	0	1	1	3	0	12	3	2	0	1	2	0	0	2	3	3	0	1	7	7	2	0	0	0	1	4	1	0	8	1	5	5	7	17	7	9	0	2	3	0	0	1	1	3	88	1	1	8	2	4	3	2	4	4	4	5	6	5	2	9	4	2	1	5	1	15	128	0	11	18	1	1	3	9	0	7	25	25	9	0	3	21	10	0	24	1	2	3	2	1	8	59	3	1	7	3	26	4	9	12	13	2	8	34	33	5	7	6	25	7	14	14	19	52	2	17	6	12	10	22	14	26	9	11	15	171	27	38	13	9	21	10	16	21	4	8	15	38	9	12	56	3	17	8	2	23	12	6	11	6	8	4	36	2	15	9	4	6	13	18	15	19	8	35	4	6	10	14	7	4	49	21	12	27	10	46	6	12	12	8	3	7	6	30	29	64	41	16	4	0	5	13	3	45	2	9	8	8	5	45	13	42	3	2	36	9	12	6	17	15	0	42	16	93	18	5	38	46	44	137	49	45	19	91	21	47	105	55	14	64	118	101	69	62	43	23	40	109	24	87	52	51	79	19	13	36	54	49	40	88	45	115	29	16	7	23	63	48	89	57	20	14	49	21	48	19	32	67	82	50	108	33	34	15	56	391	117	131	60	55	46	46	93	67	33	24	168	107	34	129	62	19	82	109	98	6	99	76	167	31	18	35	26	64	152	89	99	56	77	92	30	77	207	102	14	70	120	27	59	54	33	21	23	51	56	31	51	8	40	110	12	62	19	44	14	69	84	105	7	44	41	173	36	120	81	17	26	71	69	114	39	53	17	59	37	124	2	4	5	40	6	1	40	64	7	84	0	18	5	29	27	1	85	12	15	13	0	16	105	24	18	2	20	0	2	3	19	3	16	19	13	2	0	1	0	7	11	24	51	15	43	8	8	5	3	3	26	9	21	14	22	13	19	24	30	50	3	0	29	5	20	76	48	32	19	58	111	22	11	12	11	53	27	17	7	55	53	6	16	4	6	0	2	0	31	28	137	14	95	44	49	16	72	50	10	140	151	120	45	19	27	17	34	114	81	47	55	67	83	73	15	66	5	53	102	40	99	58	95	46	81	75	64	94	70	33	82	32	146	75	116	158	99	96	34	151	128	51	33	21	105	87	38	23	55	20	70	43	50	7	84	112	34	188	43	62	83	17	14	107	91	30	88	33	18	25	117	55	25	146	75	45	9	7	48	46	36	1	42	51	9	33	13	10	6	25	11	70	1	7	2	9	11	0	10	0	7	34	15	27	1	27	54	67	16	15	49	19	8	3	33	6	38	45	6	4	26	7	1	1	15	8	4	17	15	14	13	41	37	96	13	30	16	30	29	44	127	1	118	2	37	5	5	43	24	10	38	49	3	22	43	5	1	0	178	88	75	12	78	18	102	9	7	2	60	31	7	12	184	2	227	1	9	4	30	80	13	7	181	11	2	5	6	40	0	12	6	3	23	27	8	6	35	13	41	29	20	4	32	14	36	88	9	4	15	22	19	19	25	8	15	2	26	21	3	11	26	7	22	6	8	36	30	12	54	127	31	42	16	16	10	26	12	30	9	19	16	2	29	28	23	35	16	1	14	39	16	16	181	3	20	5	20	38	20	21	33	22	21	16	51	27	24	23	11	44	13	5	43	3	11	45	26	14	16	31	24	20	44	42	16	41	49	49	7	69	11	12	14	17	22	14	30	13	4	1	3	7	53	32	0	12	0	35	28	11	7	5	23	69	52	44	3	36	29	2	25	7	29	30	13	21	32	42	27	25	27	65	35	105	26	23	89	47	10	42	2	53	67	23	4	51	12	22	44	19	99	15	40	12	22	16	28	59	23	45	7	49	7	5	121	26	18	22	23	20	108	12	6	26	35	96	40	26	89	42	74	31	9	104	172	151	144	89	66	676	386	14	122	20	163	67	62	143	52	10	298	128	149	4	191	29	37	88	26	19	57	11	49	56	51	126	32	20	40	8	64	45	23	60	51	59	18	78	26	101	179	8	32	43	190	9	61	67	91	58	28	85	49	11	23	50	107	68	29	36	16	84	10	121	52	26	26	68	60	66	107	94	89	56	28	42	17	55	38	167	40	50	14	10	399	58	127	10	95	65	89	80	21	106	11	77	56	114	42	12	70	103	44	9	54	82	65	134	105	27	60	5	8	33	42	102	81	73	22	72	75	14	41	85	15	71	37	9	97	102	140	92	74	173	166	3	66	127	168	117	157	178	78	227	67	44	171	421	142	75	45	128	164	140	39	80	79	11	33	6	75	112	73	41	105	108	53	110	126	74	46	81	209	25	26	100	479	96	134	87	47	112	78	32	89	73	36	64	1	18	7	196	54	45	249	54	39	89	86	274	398	99	39	92	28	59	120	152	123	28	120	21	50	53	53	103	121	62	14	740	34	141	59	11	171	28	12	10	43	121	48	48	30	9	56	101	62	4	37	13	62	72	9	38	14	115	111	2	87	31	20	54	62	20	31	22	56	10	33	6	15	36	114	57	34	44	21	2	8	46	35	53	45	5	30	50	31	4	15	14	39	9	73	43	43	26	17	34	86	4	19	51	35	27	21	42	26	180	48	24	26	127	61	19	40	17	42	43	78	20	25	90	29	35	56	60	102	56	11	51	120	8	16	19	55	7	82	71	39	71	55	6	39	151	41	13	63	147	28	15	45	6	43	28	14	7	94	19	11	27	35	7	0	24	37	69	8	8	72	31	28	12	61	60	28	48	28	81	12	25	79	33	24	4	8	31	14	32	49	69	4	11	8	9	79	5	3	30	30	56	43	44	19	77	68	59	15	26	47	64	26	92	38	56	58	27	49	88	37	46	138	36	76	113	69	56	105	67	15	69	20	30	30	44	55	11	70	85	52	12	24	38	29	24	122	8	67	59	25	40	33	32	32	10	17	12	23	57	26	8	27	39	23	32	21	37	40	14	32	22	49	12	16	14	74	71	32	138	22	28	21	45	64	14	20	39	41	13	212	105	80	72	17	45	31	41	12	90	12	65	12	53	20	45	33	39	7	9	15	50	38	19	13	24	6	9	44	37	41	21	41	36	36	43	30	14	32	48	29	55	6	2	67	103	34	92	42	109	29	5	5	43	33	7	34	11	36	37	11	85	38	76	11	16	8	22	12	30	11	35	67	9	36	8	10	4	25	40	17	38	26	24	4	50	32	51	66	25	23	6	48	45	33	25	21	65	94	72	49	24	31	16	39	24	16	30	28	10	22	7	76	60	17	58	92	16	31	88	30	4	28	49	44	3	47	63	63	38	6	80	11	73	7	23	41	18	32	30	27	31	83	28	59	11	10	26	21	43	11	29	100	17	10	22	34	23	8	6	20	23	28	33	37	43	54	70	38	24	75	18	10	65	50	22	66	18	6	26	145	8	24	20	1	7	33	20	10	2	12	10	76	17	45	4	67	3	2	7	3	9	9	45	8	0	0	8	7	25	5	19	10	12	1	1	4	10	1	18	33	31	22	3	55	27	121	12	3	15	8	3	6	5	7	10	33	0	24	20	9	28	3	34	2	10	14	57	4	18	0	18	1	2	56	40	6	4	12	4	21	26	74	8	59	22	3	26	177	1	8	24	17	12	79	7	2	50	24	16	4	112	22	43	16	52	66	25	17	50	26	175	38	17	122	8	13	51	69	18	14	58	38	62	19	113	11	37	24	29	53	11	94	44	25	19	62	39	24	35	58	23	23	17	7	19	27	15	26	21	40	11	95	19	34	28	72	59	4	108	29	107	16	75	80	35	48	24	72	14	44	41	11	26	14	58	24	26	43	11	16	20	118	37	32	22	7	26	38	11	38	22	29	17	9	61	83	30	38	38	9	9	33	75	23	32	12	3	31	13	9	23	18	6	54	8	4	14	74	17	16	3	29	14	10	6	13	15	28	5	4	27	7	158	6	25	65	6	71	12	31	11	30	18	16	13	66	30	24	0	41	32	15	74	7	2	42	23	2	105	40	25	21	17	15	59	69	30	14	41	11	80	3	24	250	7	13	21	27	26	9	6	26	8	12	16	9	15	5	15	11	37	36	2	23	5	11	6	5	4	6	18	22	29	77	28	6	4	2	23	94	29	34	11	16	39	19	29	45	22	28	26	82	60	21	24	14	44	13	22	71	90	31	11	51	12	25	20	27	45	13	31	111	31	6	68	6	51	8	28	16	5	27	76	15	47	146	6	37	20	62	31	159	34	42	23	150	121	32	46	21	38	29	33	84	24	0	35	43	23	7	160	17	160	78	40	38	65	81	21	46	75	70	39	71	39	72	21	28	25	28	23	15	22	60	51	37	13	33	76	110	64	14	11	11	99	30	43	10	61	10	7	1	36	13	10	33	11	113	28	1	7	29	33	120	18	15	41	68	7	9	44	77	47	3	55	3	60	35	20	25	18	22	16	23	35	7	25	70	25	60	7	7	15	11	2	26	17	43	6	52	10	17	34	37	9	5	19	13	11	7	2	15	52	32	67	13	16	21	10	10	9	3	6	13	77	101	10	30	7	24	16	25	17	7	16	14	8	4	5	4	12	3	25	4	11	20	8	6	74	25	2	81	79	9	30	1	73	29	23	38	31	12	26	18	87	2	27	55	49	20	22	18	50	0	132	8	189	34	27	16	16	9	31	52	35	5	16	6	25	11	5	37	27	34	7	31	36	29	41	5	36	24	27	17	88	34	10	32	5	17	3	19	4	8	121	3	4	4	110	12	2	15	18	32	33	11	1	8	2	24	9	18	8	10	65	0	12	26	3	37	82	5	7	28	28	17	7	17	4	7	118	8	20	11	12	20	23	13	3	6	15	33	24	17	11	18	11	27	18	5	11	10	9	11	18	5	7	3	5	6	32	38	38	34	68	19	53	25	33	40	22	24	34	11	23	31	6	164	59	4	25	69	25	36	33	12	16	37	21	17	101	34	9	16	7	26	12	41	16	7	21	19	8	19	2	22	4	5	42	47	14	3	6	13	13	47	107	17	24	46	18	19	24	6	7	38	41	7	14	24	15	19	9	6	24	12	35	25	26	27	31	35	58	1	41	39	0	16	19	40	22	13	6	7	3	34	33	8	20	42	30	4	3	17	33	72	119	24	39	8	6	23	11	8	19	28	54	9	28	22	37	96	68	66	31	8	18	13	16	31	36	55	10	20	18	27	8	18	13	13	41	5	32	50	8	45	17	33	29	29	5	9	17	8	13	9	27	27	98	42	54	4	44	50	52	31	23	10	37	17	22	13	49	50	13	4	33	5	48	24	139	66	20	35	39	19	0	7	67	36	12	36	96	40	91	18	16	146	8	92	6	29	22	42	142	17	32	21	42	22	27	23	15	7	5	3	90	6	37	76	80	10	43	33	62	36	30	53	26	53	34	39	10	82	58	23	87	73	8	11	35	17	65	41	11	17	11	12	66	10	36	30	23	29	21	113	54	4	12	124	52	28	79	6	158	10	6	27	29	53	17	33	18	35	38	64	10	2	20	11	11	38	21	70	23	38	47	20	79	42	24	156	28	40	27	24	49	4	72	16	75	12	27	75	50	27	20	83	26	51	11	61	20	16	2	16	7	4	17	12	0	18	24	6	11	37	5	10	7	9	5	4	13	22	11	9	8	7	2	7	9	10	5	2	0	20	2	1	1	15	1	2	2	29	0	17	2	61	17	1	0	2	0	11	17	2	11	9	4	8	11	14	25	7	0	56	11	4	21	8	23	8	5	12	21	8	21	1	3	65	9	8	4	34	4	6	18	8	53	45	60	33	58	48	85	47	48	51	23	16	24	42	6	4	86	44	30	19	34	25	25	78	52	27	12	21	76	37	55	64	31	68	99	27	51	24	2	35	38	25	29	51	27	54	17	26	17	46	21	75	61	116	97	67	54	49	60	31	114	44	57	42	68	13	50	9	88	40	33	51	29	71	29	6	113	38	18	21	18	39	30	32	20	68	19	7	15	55	49	112	7	54	42	39	10	21	45	7	29	134	123	13	65	41	4	49	23	17	54	62	14	37	61	60	7	29	125	136	13	8	73	90	29	40	31	92	130	121	123	147	70	131	71	15	39	71	27	59	97	17	42	49	124	21	99	86	50	14	205	121	22	57	5	41	58	96	67	84	49	82	197	211	37	93	152	128	122	36	49	115	88	55	15	31	186	10	147	44	66	52	15	39	13	68	52	161	54	11	18	23	45	34	13	19	11	44	166	66	48	84	13	47	92	177	36	17	60	85	13	44	14	51	38	80	37	85	41	116	76	89	19	35	36	186	106	51	23	121	76	31	68	32	39	37	38	56	172	40	106	0	90	110	69	77	24	71	60	79	12	20	112	62	39	5	39	13	17	145	181	53	66	10	96	0	7	55	27	9	1	0	1	6	13	1	3	13	0	19	0	0	1	14	2	0	6	21	0	31	24	6	0	13	0	1	11	50	8	5	33	6	0	1	2	4	0	4	5	3	0	8	3	1	12	2	7	168	1	30	9	2	4	14	1	0	1	1	7	31	12	6	13	13	8	6	77	0	1	0	2	4	1	20	0	1	4	0	8	0	0	4	5	33	1	26	13	0	2	3	0	0	2	1	4	5	22	23	10	1	26	1	2	0	1	2	0	12	6	20	17	1	0	0	6	0	0	0	15	36	8	3	0	1	0	13	0	7	2	2	1	8	58	11	4	8	1	23	3	11	2	0	0	15	5	30	1	4	0	1	0	14	0	0	0	28	1	4	1	2	1	1	0	1	2	0	1	1	0	2	13	0	3	0	0	1	7	1	0	0	0	3	3	2	1	4	2	3	0	1	0	0	1	1	0	1	2	6	0	0	2	3	1	2	2	3	0	0	0	1	2	0	2	1	1	0	0	1	2	0	0	2	0	9	1	0	3	0	0	3	0	0	0	1	0	0	4	1	1	0	1	8	0	0	1	2	2	1	1	0	0	0	0	0	0	0	0	1	1	5	1	1	0	4	1	0	1	2	0	2	0	1	0	0	1	1	17	21	1	0	2	1	1	1	2	6	0	0	0	0	0	2	2	4	13	2	41	23	17	1	1	2	0	2	0	1	0	0	30	68	24	10	1	3	5	6	43	1	13	10	3	0	6	10	11	4	0	18	6	9	2	2	52	6	17	8	3	46	9	2	1	18	3	3	2	6	0	8	3	2	68	0	0	5	0	5	0	1	16	0	2	5	2	5	4	0	0	10	0	24	0	34	25	3	8	0	40	26	15	575	3	2	0	0	2	0	1	1	6	0	7	0	1	3	0	0	1	3	0	25	4	1	5	5	2	5	2	1	0	5	0	14
chr1	1014083	1014084	AG	+	23	72	238	47	67	30	575	65	124	58	68	138	129	49	181	175	78	94	112	86	74	393	57	224	201	185	88	168	76	138	23	121	92	376	239	228	38	252	48	403	228	362	34	228	112	57	46	338	160	126	46	71	412	159	146	65	129	145	108	80	111	110	50	195	92	69	91	205	180	55	82	119	206	63	182	112	95	174	47	252	226	83	54	65	72	100	196	94	718	166	192	77	125	112	60	188	152	157	308	91	232	153	66	83	111	91	53	67	182	370	137	105	321	160	89	54	61	176	74	116	260	184	183	58	146	69	56	93	100	130	90	154	68	34	179	168	62	53	55	831	136	33	72	265	129	68	185	69	160	66	116	40	99	121	45	88	72	19	81	28	70	148	59	32	88	29	46	148	61	19	27	29	25	37	110	115	135	60	47	48	31	22	44	118	55	156	17	143	31	22	24	17	5	20	33	84	17	14	45	66	34	36	16	13	32	82	28	29	27	116	24	36	39	42	126	53	110	40	25	113	133	89	34	37	85	27	70	87	163	43	81	68	63	43	15	112	68	175	112	69	9	63	83	20	117	41	136	26	31	114	67	55	88	117	153	212	49	72	82	72	57	50	90	84	108	157	63	116	62	167	65	84	63	288	316	152	124	69	83	90	33	44	54	64	73	68	90	154	68	132	592	157	113	101	85	51	60	88	59	75	189	62	125	97	220	82	161	100	58	87	150	156	143	126	25	97	46	137	631	130	42	107	422	56	36	75	71	44	125	32	138	107	78	59	181	73	82	27	71	123	92	148	79	34	60	127	124	134	40	49	79	55	88	48	77	139	41	71	150	340	109	72	385	66	86	173	128	60	92	159	77	27	70	161	154	158	71	109	37	254	54	105	90	33	254	317	57	186	79	113	98	71	111	93	128	131	610	58	70	64	114	284	78	148	77	252	87	53	66	123	170	65	163	267	47	28	83	92	225	111	82	87	122	31	40	80	123	128	104	80	107	133	78	32	104	202	222	120	108	90	144	61	59	82	87	143	728	158	165	102	95	79	74	30	42	272	57	76	148	93	275	194	148	343	181	118	97	77	136	66	25	282	128	122	78	43	130	221	323	36	109	94	86	77	131	67	59	20	17	40	20	101	58	168	63	222	133	62	59	144	42	99	179	119	118	51	142	139	79	155	167	54	70	300	211	610	154	76	37	53	78	49	76	139	92	94	65	118	66	63	42	117	88	97	139	40	238	89	55	174	206	174	229	72	44	162	71	380	735	85	54	55	68	209	53	79	83	76	61	58	66	60	75	29	49	153	120	83	71	169	101	57	132	69	52	108	80	206	208	163	46	224	148	51	44	50	93	73	33	49	21	20	27	45	23	92	37	57	47	61	35	100	30	61	56	27	77	83	13	22	58	36	83	49	16	93	73	52	183	18	43	39	53	34	87	37	57	69	79	55	1438	67	23	15	29	405	36	45	20	27	34	30	120	35	4	19	30	26	60	62	75	29	27	40	188	60	41	59	51	44	40	41	103	242	61	55	27	66	43	38	89	33	21	51	49	62	50	29	21	27	36	63	33	22	25	54	56	106	258	50	74	49	36	30	34	49	27	134	75	17	59	23	45	38	45	62	41	24	43	49	48	82	28	17	49	38	87	54	84	150	49	32	259	84	27	71	38	28	62	56	32	31	55	62	59	35	88	32	17	39	40	44	56	39	67	80	171	119	285	85	212	84	81	237	111	115	98	212	183	90	56	41	70	273	153	57	360	310	110	102	136	144	107	194	64	29	112	60	94	98	100	141	76	146	285	74	97	94	152	159	118	77	348	74	110	156	115	121	124	80	219	117	198	141	473	268	321	159	74	88	168	76	85	150	291	77	926	75	106	343	149	281	75	72	191	44	82	98	158	48	194	52	201	72	150	71	90	237	54	124	69	290	79	71	131	171	100	109	164	158	138	111	189	139	127	105	110	224	58	227	518	36	148	94	85	68	60	137	137	36	375	300	114	71	35	64	41	91	251	92	56	55	62	123	57	206	244	92	94	43	58	81	58	62	169	78	57	111	184	218	0	57	312	148	86	80	50	180	102	228	158	57	121	135	152	74	214	85	75	51	37	92	54	71	77	216	121	127	243	59	48	91	437	83	270	37	79	43	149	37	71	46	90	35	165	156	141	244	87	166	304	205	80	108	118	43	263	146	161	193	70	537	239	86	1059	336	60	227	62	224	54	199	219	300	152	266	125	102	43	71	121	227	127	84	205	303	68	127	64	67	87	99	201	139	92	57	199	53	91	57	96	240	144	342	65	191	128	74	151	155	60	116	348	113	367	276	95	90	98	187	148	124	66	170	177	75	98	109	111	65	56	56	92	175	141	155	177	54	126	81	110	88	140	38	72	65	54	99	399	79	82	173	129	94	46	87	156	74	57	62	99	88	396	397	80	175	106	59	72	78	134	74	48	99	78	88	2723	98	0	77	163	74	165	43	133	38	59	112	87	59	72	17	101	137	72	21	66	61	188	61	65	49	159	241	125	162	208	63	103	70	220	137	139	145	226	298	112	730	129	180	71	42	212	89	87	248	94	267	70	27	139	107	101	648	73	144	139	159	338	131	52	74	195	125	147	221	111	383	87	103	153	79	198	182	181	149	81	78	252	136	79	88	364	154	182	175	175	112	101	194	232	118	149	52	99	138	80	105	251	61	90	103	67	101	97	96	252	161	145	250	273	223	94	65	97	111	114	178	119	197	93	312	99	242	89	159	165	328	124	176	313	135	103	230	73	109	746	105	118	137	185	136	154	63	142	163	80	108	149	86	462	72	161	519	77	119	179	82	82	264	144	67	167	189	196	140	132	138	45	144	109	88	70	105	88	103	87	31	118	90	61	82	116	152	63	265	178	229	95	72	113	85	48	122	165	126	93	57	77	53	106	68	94	260	100	98	239	18	79	33	181	90	429	29	26	9	41	28	27	43	35	87	92	44	55	96	57	60	22	47	58	12	43	149	164	123	34	44	55	14	47	16	20	94	17	94	40	54	120	27	24	75	60	55	82	75	29	69	50	22	149	26	97	30	87	146	146	81	90	119	62	41	39	169	52	74	69	146	24	61	46	59	146	121	197	80	51	96	218	160	113	87	75	164	50	109	71	64	183	218	119	76	112	132	38	28	120	115	67	133	184	77	101	310	68	64	174	97	175	152	104	708	80	114	64	234	131	101	112	106	83	192	150	329	105	73	88	64	61	73	95	134	106	129	134	175	65	124	134	214	80	82	154	66	91	604	112	115	120	118	90	131	52	79	226	164	183	112	49	82	195	280	154	105	80	225	403	104	239	67	87	203	92	114	121	79	98	57	260	172	136	117	202	122	109	123	204	69	82	83	117	146	98	125	34	166	77	114	160	91	80	193	199	347	360	150	108	174	137	61	134	134	262	367	127	147	312	97	218	91	70	357	137	146	166	160	215	326	383	133	274	197	94	142	167	276	154	154	89	61	86	52	121	151	116	129	122	71	121	221	46	108	54	73	122	190	277	34	252	377	379	4439	89	121	221	221	182	234	102	69	73	76	143	186	89	181	89	53	104	66	100	99	90	122	87	256	86	79	120	106	62	43	45	104	34	92	170	460	61	72	283	57	126	77	209	105	101	51	110	185	73	119	86	68	147	113	125	53	113	108	106	91	81	105	192	40	59	74	45	76	381	59	85	77	58	197	27	42	55	52	0	24	92	129	91	6095	55	69	178	62	144	75	140	191	60	122	72	287	43	113	88	80	125	81	121	101	329	197	93	284	190	210	105	97	110	168	97	82	141	91	136	108	74	42	176	140	157	68	89	91	100	144	74	44	82	116	151	97	73	74	38	134	107	208	584	374	99	85	79	195	91	190	127	54	300	202	131	125	90	167	110	105	144	246	108	123	127	93	120	140	65	83	68	126	88	28	57	60	68	97	137	126	54	94	107	226	30	18	99	60	77	106	111	181	67	73	91	6	29	43	37	34	47	31	32	49	143	12	102	86	135	98	117	138	6292	87	84	79	174	117	85	97	59	131	113	97	220	90	150	72	174	85	74	8	10	22	13	16	16	23	83	12	16	15	8	79	20	18	36	21	31	24	19	24	19	8	34	84	19	32	15	20	42	145	8	13	2	20	12	43	6	48	29	28	16	7	8	36	8	7	43	19	18	30	35	39	15	15	10	40	29	34	52	20	49	12	31	118	15	10	21	15	116	3	28	22	12	95	15	15	13	29	14	29	8	10	12	16	13	9	43	27	14	21	24	31	310	14	35	153	7	17	23	14	9	19	12	20	29	53	19	34	19	16	22	3	22	21	6	30	12	20	43	32	9	16	29	41	16	7	13	76	18	30	26	28	38	30	46	41	195	37	25	40	8	30	16	6	13	18	11	32	17	11	17	17	17	24	18	14	19	23	26	21	7	14	14	19	16	54	3	12	17	9	31	23	15	37	28	12	24	23	15	7	5	14	13	23	47	17	17	33	9	96	23	16	16	18	13	17	13	18	13	48	5	5	8	21	4	19	8	20	12	34	0	8	37	17	19	9	30	32	14	34	29	16	14	1216	18	27	18	26	17	42	14	26	19	25	31	24	11	25	22	29	28	29	35	59	169	73	159	133	117	102	82	137	134	52	55	166	119	82	87	162	15	118	132	93	198	101	105	169	81	140	72	95	85	63	98	78	58	96	71	61	95	153	162	86	75	88	118	60	78	46	37	80	85	195	64	92	76	88	78	85	145	60	85	80	106	115	97	154	110	97	85	115	4497	109	99	83	108	109	46	57	72	96	25	559	40	41	86	58	54	125	44	50	42	36	84	56	96	92	34	77	89	104	102	116	67	139	81	46	126	215	151	47	90	112	138	106	86	90	130	54	51	156	88	84	93	128	56	62	83	391	106	118	220	95	102	91	93	80	86	66	95	122	161	122	123	81	104	101	95	37	74	81	82	82	92	64	55	109	110	136	431	201	101	95	121	134	80	76	284	118	54	189	82	81	123	113	310	94	103	96	87	91	83	384	69	359	49	46	73	137	104	73	100	111	135	93	62	34	246	57	43	36	56	93	107	68	26	41	6	49	99	122	37	162	113	63	107	128	7773	47	110	98	102	46	104	84	72	98	163	110	133	57	146	74	86	112	27	72	74	76	133	123	52	209	161	82	123	116	77	100	137	202	134	169	80	181	43	91	73	110	80	123	424	300	61	103	101	100	83	245	87	53	49	142	198	93	75	75	174	73	97	95	86	47	60	156	122	81	114	141	45	90	28	138	82	171	151	97	58	80	101	59	36	53	78	104	17	41	69	119	18	81	39	97	25	185	109	203	111	92	7713	217	59	76	150	72	145	98	157	241	85	62	101	63	176	65	248	105	508	68	218	343	353	125	130	485	300	71	154	277	85	116	123	172	120	244	563	557	67	105	197	387	118	116	116	107	233	191	122	93	105	202	140	115	137	254	44	146	129	532	257	164	183	426	131	175	242	136	347	40	146	203	72	194	108	176	100	154	65	98	119	34	88	233	135	72	16	53	86	144	83	56	254	252	125	139	338	4943	140	69	125	100	70	270	86	113	132	115	73	54	213	119	152	169	259	108	88	96	47	203	236	74	254	83	98	100	89	65	114	89	102	77	48	56	50	108	97	51	60	96	73	129	68	177	75	56	56	103	208	246	233	69	129	94	65	67	105	194	124	68	61	76	88	25	77	98	216	97	91	96	95	73	82	56	69	161	187	39	90	58	50	78	61	124	97	138	28	63	41	78	158	60	45	58	97	194	50	73	80	94	14	40	14	65	71	54	55	62	146	123	182	297	114	122	5761	69	107	87	79	68	150	141	114	114	46	131	101	71	179	100	302	51	88	49	77	133	104	150	103	177	269	86	129	84	126	115	105	124	144	131	152	120	126	96	832	93	80	109	175	44	104	99	177	86	131	82	67	182	127	348	296	139	110	131	210	101	176	138	147	75	68	124	160	90	136	181	124	175	52	85	211	105	51	87	87	115	55	150	37	180	66	114	73	196	42	10	73	13	34	31	76	146	133	134	186	151	141	168	6832	10	129	140	135	97	86	81	117	84	114	331	47	116	74	121	143	54	225	73	56	230	128	102	193	155	62	107	108	67	145	36	91	18	114	280	103	92	49	87	470	82	80	165	156	73	106	316	48	34	40	44	49	81	478	211	66	284	94	77	26	151	56	53	96	11	58	28	112	18	68	17	22	3	55	28	72	120	3920	84	39	133	138	82	60	188	56	163	70	72	138	126	98	91	94	61	102	138	159	72	151	197	130	241	74	105	263	96	122	112	83	210	120	43	49	98	198	66	118	103	107	133	50	77	61	64	80	126	46	55	43	50	57	144	161	38	50	90	1	69	72	90	18	192	176	89	10716	68	116	213	47	120	106	409	83	122	257	70	57	46	41	122	47	99	165	107	88	150	118	34	60	76	97	101	51	422	40	105	285	141	221	77	54	66	20	115	89	43	135	117	43	376	30	175	48	84	490	46	80	53	78	55	206	72	131	65	300	110	85	34	62	54	53	70	77	42	68	51	102	87	492	92	44	154	307	115	135	61	208	29	42	128	119	61	92	91	40	251	277	102	96	63	64	70	69	69	75	128	157	53	32	137	167	28	40	51	135	75	86	50	12	55	66	69	49	33	82	148	51	35	82	36	345	43	842	25	42	48	82	23	51	116	42	38	0	72	128	43	113	30	94	34	11	105	77	46	37	56	136	116	30	39	80	79	80	92	55	480	83	103	39	66	157	68	105	86	80	17	49	41	112	106	131	65	61	70	30	109	64	81	30	42	88	44	50	89	99	227	26	198	64	79	76	55	79	39	67	290	61	57	32	48	44	67	83	60	72	211	58	27	48	84	126	68	139	113	70	47	199	182	59	51	68	64	65	117	134	156	74	96	166	152	198	88	151	163	204	141	59	116	96	186	109	164	74	102	82	83	206	52	303	65	158	116	80	131	106	158	68	91	72	163	198	186	112	42	154	65	94	97	196	94	138	245	79	124	194	72	128	88	72	97	126	105	195	74	208	62	54	85	89	429	92	111	81	75	56	153	132	53	63	341	136	264	75	155	111	75	321	259	133	64	138	127	80	94	74	162	108	72	92	19	0	45	67	43	147	152	130	59	122	108	78	91	33	123	108	145	19	69	94	56	84	45	74	81	110	65	188	110	41	65	74	83	150	88	164	176	219	44	196	120	59	117	139	86	910	126	95	169	121	97	122	114	140	72	111	119	18	81	140	83	118	108	142	173	26	93	89	114	245	96	91	83	88	119	162	88	88	71	175	128	71	79	35	126	148	39	841	27	90	118	128	46	155	34	276	129	87	39	91	257	24	36	32	80	74	61	168	63	86	186	70	32	131	88	79	50	92	65	60	60	111	180	65	35	102	124	64	158	131	74	102	414	56	31	36	123	95	62	64	142	229	24	79	53	185	92	50	177	80	110	176	236	30	81	58	48	159	169	85	85	89	105	89	138	204	77	81	71	55	49	82	55	52	67	14	103	73	43	82	91	85	53	75	37	59	54	59	66	54	112	78	63	48	91	114	79	197	0	41	72	115	49	62	23	92	44	106	13	66	114	94	100	24	30	23	54	88	109	94	47	145	59	31	38	138	123	34	85	359	29	43	21	46	118	76	82	71	146	96	50	57	93	132	41	40	47	138	38	148	137	364	71	105	120	88	64	81	124	62	60	47	77	103	58	31	48	87	70	136	83	143	97	94	46	42	49	131	131	100	94	180	170	119	29	61	46	43	137	102	98	95	137	51	64	102	66	93	64	205	71	89	48	122	131	253	53	52	111	64	59	74	41	55	26	176	53	48	97	153	136	111	107	54	35	72	90	103	47	479	51	67	47	43	163	196	183	294	112	95	62	45	61	176	158	180	91	157	98	41	85	51	139	175	32	89	72	88	110	133	87	100	69	83	321	89	69	138	94	84	44	47	243	127	41	76	60	61	73	108	65	182	88	144	48	87	109	34	48	87	26	62	87	76	58	103	150	56	23	55	65	71	45	87	118	92	238	79	51	121	50	111	38	50	153	43	119	50	59	132	129	69	89	121	131	142	102	85	125	44	44	39	97	59	35	62	71	132	112	98	77	155	111	76	58	37	75	44	35	30	34	18	27	27	42	47	41	50	35	30	6	58	12	188	60	30	84	91	8	33	30	58	44	36	20	30	85	272	20	17	163	13	27	20	119	37	39	6	142	33	40	27	52	42	30	26	12	46	19	35	28	52	21	73	37	19	18	23	34	40	21	39	13	63	16	33	61	80	18	39	54	45	88	106	21	46	24	59	29	42	22	12	16	29	23	53	13	73	45	20	98	45	9	32	24	60	45	35	44	39	40	40	12	10	39	38	130	18	31	31	1075	20	8	31	42	29	26	32	209	12	52	22	26	19	15	55	48	16	10	16	210	34	22	24	33	18	42	75	25	66	128	20	49	45	20	21	65	37	32	11	14	42	64	33	19	45	27	13	41	16	50	159	28	43	31	19	37	31	23	13	296	50	24	16	36	10	34	17	134	40	64	43	8	17	26	26	38	30	28	112	31	51	37	35	28	19	27	0	30	6	10	22	28	9	8	31	25	26	19	30	41	22	22	28	54	17	0	8	76	14	13	7	14	117	78	19	20	16	65	10	16	54	30	15	24	86	41	12	46	36	12	51	64	11	60	18	127	53	87	30	54	14	17	18	54	15	60	34	88	35	29	28	29	17	26	12	33	12	56	29	20	47	13	14	31	48	68	30	26	35	182	70	86	149	81	31	35	17	77	15	45	49	55	78	255	44	16	102	29	60	42	14	20	72	29	15	142	26	68	21	29	46	23	85	72	62	51	77	117	220	73	68	117	135	59	144	105	190	106	69	85	99	127	101	120	109	183	65	36	111	114	82	67	74	69	271	59	213	172	37	82	85	66	73	46	160	82	101	113	47	39	75	74	133	99	87	73	92	42	114	141	104	58	58	75	164	93	88	94	497	232	62	46	81	45	31	190	186	235	71	99	50	87	137	222	70	110	58	147	189	212	58	71	40	79	70	70	94	154	99	81	58	137	52	110	85	91	37	77	362	68	92	111	78	46	70	223	73	52	53	97	83	91	95	30	295	211	254	46	132	121	78	124	111	25	91	91	243	79	51	46	36	54	99	89	75	57	71	62	101	30	73	78	48	92	100	72	78	149	67	29	126	35	47	46	98	95	69	59	81	84	1492	136	110	81	43	54	92	131	67	36	84	40	107	37	117	195	114	109	106	94	85	128	180	0	64	79	72	41	125	43	47	166	268	31	47	38	137	78	78	131	103	25	36	43	77	60	92	115	46	28	43	107	107	69	109	129	227	94	84	94	78	200	156	56	80	109	73	114	111	115	87	152	127	63	225	161	76	145	68	93	42	61	100	179	124	56	121	51	50	68	51	49	45	48	113	72	165	105	134	45	49	72	68	97	68	33	107	118	31	53	80	81	45	108	91	40	51	43	66	50	100	71	104	116	534	60	165	119	85	69	63	40	78	135	78	65	126	498	34	88	95	54	66	95	72	83	72	68	58	261	48	44	141	88	75	86	39	36	45	98	32	155	95	31	32	43	35	144	48	129	73	84	83	81	48	49	183	313	632	53	83	47	47	632	70	201	99	83	420	76	77	58	60	30	37	23	44	331	107	86	110	36	71	54	62	98	76	197	112	65	76	83	165	67	56	77	77	44	87	122	69	142	160	71	66	53	42	75	31	18	130	57	62	10	24	56	34	19	57	160	59	74	108	128	98	216	90	98	47	44	89	111	7	77	55	328	140	33	62	37	121	45	104	386	63	54	61	49	23	63	41	62	47	62	90	82	52	55	70	98	46	148	98	138	59	89	142	144	58	49	82	50	151	98	42	56	203	68	67	20	62	45	63	46	145	58	72	64	62	83	99	191	57	33	98	75	74	33	157	64	74	39	44	131	36	50	62	65	33	71	82	127	36	50	199	253	91	193	114	197	42	85	68	29	270	26	160	109	73	51	51	61	70	66	100	129	71	54	35	68	36	140	55	45	51	38	60	31	113	43	113	42	29	58	72	205	64	66	62	61	79	391	111	1360	46	30	44	49	40	78	25	253	88	81	23	55	37	22	104	48	65	36	70	75	29	32	78	75	68	42	43	56	53	61	15	115	60	38	60	106	119	58	44	44	68	76	23	17	29	85	31	44	70	38	21	56	58	65	111	133	105	36	46	77	30	68	25	73	33	56	63	44	38	7	4	93	51	11	160	83	29	87	17	33	66	20	19	37	32	29	25	449	68	14	60	39	199	105	60	51	33	87	22	20	31	89	81	55	97	116	48	61	117	62	78	137	128	32	35	49	70	59	89	129	33	82	83	46	22	27	64	25	57	54	43	122	44	50	34	80	67	64	117	222	75	51	56	51	80	45	107	265	45	58	42	70	62	25	43	79	112	51	56	32	43	36	84	78	46	36	138	139	268	126	89	40	165	119	566	1144	41	162	393	55	97	96	74	56	62	48	46	77	176	33	0	56	0	6	76	29	48	87	655	134	82	25	74	153	152	69	80	88	139	99	117	76	255	453	286	82	277	81	180	116	72	339	115	92	163	235	60	139	20	57	56	100	36	49	181	229	134	150	941	129	132	120	462	152	58	227	46	497	196	46	576	58	167	324	199	21	84	4677	37	74	44	145	85	81	138	38	113	195	52	132	142	73	33	493	65	40	127	26	78	66	131	42	44	91	50	90	149	61	40	34	64	95	76	102	133	77	55	91	153	56	99	80	119	0	83	58	113	25	56	20	53	358	78	99	164	93	115	63	311	58	194	59	38	324	177	79	134	83	56	175	43	407	187	113	134	27	287	229	189	124	155	137	193	174	104	274	163	161	68	94	243	138	1639	110	181	148	639	87	143	187	138	399	178	137	309	238	431	229	202	187	112	143	73	77	286	100	167	109	281	289	197	167	259	68	162	144	62	181	176	116	100	188	238	73	180	138	192	270	143	100	129	86	87	142	94	170	239	126	124	116	147	274	269	86	875	258	172	176	215	100	163	204	766	109	92	402	291	194	58	131	160	111	72	221	88	124	97	288	85	97	105	248	290	53	83	311	353	94	158	134	197	185	87	58	85	85	123	208	95	102	199	168	99	161	73	193	220	115	103	543	201	125	139	78	161	77	107	169	92	113	113	74	229	256	100	181	166	71	196	83	73	47	129	85	136	111	275	351	95	291	224	32	206	92	236	69	91	95	92	197	123	149	31	269	32	120	32	84	58	11	119	13	58	120	96	59	115	91	40	80	50	95	203	68	101	136	64	460	30	2604	161	224	119	28	172	204	72	316	175	263	75	77	215	95	58	279	90	130	38	96	248	198	61	167	343	160	166	254	218	256	225	156	67	173	1147	90	239	77	208	73	297	166	46	69	171	702	121	92	160	66	154	130	123	360	80	163	170	346	97	339	55	299	283	88	535	233	240	185	119	156	62	228	261	176	169	155	86	194	155	183	329	90	155	165	81	224	117	408	101	90	965	105	183	153	197	171	119	67	70	305	91	123	209	136	494	113	26	31	30	56	57	29	88	43	47	31	77	10	15	24	19	26	40	24	47	36	34	27	40	28	60	185	48	28	83	33	19	15	19	25	34	19	44	14	0	31	38	20	19	108	38	29	16	36	27	68	51	135	47	27	32	63	32	40	30	361	55	33	23	53	60	40	7	70	69	12	30	24	24	12	11	14	61	13	33	19	25	20	18	19	29	16	28	24	14	28	24	20	11	27	32	17	22	15	26	32	17	18	42	17	16	19	8	32	5	22	26	42	39	21	42	15	16	55	21	101	30	100	17	37	11	15	67	17	25	22	18	28	55	23	23	11	14	18	13	22	12	38	33	30	17	17	36	36	28	9	21	20	14	19	6	40	29	14	20	179	18	20	33	9	61	40	11	39	44	25	63	33	42	31	31	18	22	14	27	23	12	29	244	33	32	31	26	14	27	24	17	32	178	26	24	17	44	13	28	103	18	18	14	21	19	11	26	18	18	30	14	62	26	28	48	17	23	22	16	13	16	22	44	22	12	26	38	60	44	18	47	16	24	49	11	34	24	47	55	13	16	24	31	17	35	24	18	18	27	19	12	9	68	19	7	16	27	13	27	114	19	30	27	71	17	25	24	21	20	11	29	17	9	21	8	4	25	6	86	29	25	3	10	11	8	13	38	34	2	14	6	14	17	24	5	10	28	6	34	9	6	7	7	9	1	2	15	15	14	15	6	29	5	8	12	3	4	9	7	3	10	37	12	5	18	31	9	19	5	3	19	6	6	16	20	3	5	27	8	4	7	15	5	8	19	19	15	17	6	11	21	238	28	13	20	17	15	15	31	58	12	20	19	24	52	17	24	12	14	12	21	19	93	21	36	35	8	2	11	7	15	4	1	54	33	21	9	13	21	31	24	31	40	15	17	57	38	19	25	27	23	36	33	11	33	41	27	5	28	117	28	21	21	35	17	14	35	77	31	34	35	10	14	14	14	20	31	26	29	36	35	19	40	40	36	6	78	39	66	23	13	24	26	40	16	46	13	31	24	21	26	12	17	31	36	16	42	57	14	34	38	22	54	127	22	38	59	17	38	15	13	26	14	32	26	199	19	29	30	30	17	28	22	10	17	39	35	24	30	23	25	15	54	29	10	19	28	57	12	27	12	29	62	12	63	110	112	40	431	89	124	98	141	118	79	127	51	35	99	52	56	414	32	63	91	68	109	129	73	52	63	80	79	62	161	69	134	49	246	173	288	57	196	80	50	45	61	86	134	94	307	230	100	62	53	70	84	121	57	87	220	477	136	62	57	139	87	120	167	45	207	165	135	74	83	45	142	99	65	69	58	208	130	295	102	55	91	84	54	74	108	170	181	112	279	98	89	76	60	254	28	61	33	117	798	162	103	129	80	48	80	76	56	142	132	86	83	34	126	162	140	61	95	138	86	68	75	106	115	89	109	47	26	214	134	48	91	49	118	121	112	74	83	157	87	110	72	152	95	39	35	70	141	57	56	47	142	45	111	22	32	20	72	51	30	178	14	79	21	27	21	238	71	55	28	97	41	8	28	222	18	60	71	32	24	56	43	4	36	32	21	93	51	64	23	34	32	22	38	34	13	173	54	46	20	68	66	107	160	18	60	98	61	27	78	65	123	48	88	53	66	30	34	18	99	64	86	18	72	54	165	144	18	66	32	58	12	103	51	54	107	114	137	78	116	79	170	45	99	126	100	64	73	856	85	56	88	70	114	72	42	81	49	120	103	161	146	98	72	67	48	64	42	70	129	77	150	70	125	97	181	98	338	44	69	83	48	162	65	183	33	110	88	96	84	65	39	129	134	173	86	90	113	104	98	125	136	75	48	98	39	65	76	139	47	53	70	87	75	76	73	87	65	192	121	67	56	138	66	38	43	76	19	30	36	14	14	24	218	16	34	68	15	42	61	75	16	38	13	9	36	36	19	21	84	77	52	19	70	95	55	15	13	18	37	30	79	18	47	69	19	14	11	18	19	10	18	47	48	71	51	206	147	20	69	37	87	45	47	112	8	135	21	20	14	20	64	38	160	53	27	75	25	134	13	17	0	46	20	69	22	58	36	39	26	37	12	35	46	37	56	120	22	92	61	213	17	70	28	25	24	47	49	18	26	20	373	16	14	11	21	14	27	17	16	12	9	281	10	25	13	8	36	16	32	14	13	9	15	11	51	22	21	46	7	19	33	20	38	25	19	63	24	25	36	26	16	33	138	68	21	9	40	75	58	35	17	20	19	57	18	7	18	13	45	22	21	37	33	5	17	67	16	32	34	20	20	9	26	24	22	28	25	25	31	35	26	14	23	17	18	68	30	9	8	10	12	13	13	10	32	25	13	13	12	35	33	15	19	17	26	3799	23	25	8	17	19	27	4	7	49	23	32	9	22	0	23	16	15	13	17	21	38	12	14	13	45	25	17	27	18	24	5	53	19	18	35	30	10	7	35	17	40	42	61	61	20	8	12	11	59	46	12	6	14	26	19	88	16	80	10	10	20	18	18	136	20	17	24	32	21	34	21	47	15	3	11	18	27	29	8	10	27	21	84	107	158	63	51	53	107	73	116	58	789	78	51	114	270	243	62	74	148	235	54	32	129	75	414	286	49	40	34	459	44	133	222	28	219	288	55	169	71	250	114	43	48	128	78	160	127	109	109	58	225	1037	54	119	54	76	50	75	40	437	417	59	70	60	44	262	59	88	50	45	78	402	52	476	39	67	109	43	28	34	84	43	97	63	41	71	107	231	57	40	44	53	89	65	697	141	47	62	14	61	67	74	53	98	15	55	120	702	94	289	191	118	161	83	80	49	119	468	68	236	134	53	79	52	70	64	70	92	87	61	78	100	89	46	36	86	105	60	221	39	49	74	79	61	68	172	49	102	161	89	44	59	219	60	61	73	78	98	128	57	83	96	180	56	64	87	45	90	50	57	35	41	75	66	17	53	71	43	81	44	83	64	22	99	35	57	47	185	58	64	91	137	46	53	69	50	58	48	92	46	46	61	70	21	27	51	148	18	40	59	64	58	60	84	121	110	115	133	60	39	52	111	91	75	70	108	95	43	65	75	83	75	101	40	261	247	74	20	11	34	22	20	57	41	60	9	47	23	556	66	50	23	26	15	29	40	121	51	44	32	52	48	14	48	18	23	26	18	40	18	43	24	8	47	34	24	83	25	15	16	28	13	14	33	11	21	94	32	39	24	23	56	34	12	32	25	15	32	58	46	27	18	34	95	10	11	48	19	25	31	25	47	141	11	20	35	54	34	19	29	34	57	12	40	22	25	47	37	145	26	27	38	12	24	33	56	144	24	20	15	64	28	26	19	22	8	69	30	43	28	85	20	29	24	25	25	11	27	21	22	53	27	30	21	22	38	40	20	27	34	18	24	41	37	92	19	18	36	18	129	14	15	45	15	21	47	49	33	5	35	23	17	5	15	29	13	8	4	5	44	26	5	28	46	11	33	11	36	38	44	30	45	62	28	61	41	44	226	49	17	35	14	47	29	16	46	36	107	37	23	30	29	17	10	26	16	45	23	12	15	82	31	18	26	19	18	45	48	46	21	39	82	34	8	44	106	25	48	42	29	9	50	421	38	128	18	34	37	13	32	40	36	36	130	29	36	13	21	6	75	62	39	20	35	20	6	52	74	12	25	11	19	25	76	31	20	35	22	16	6	20	14	64	32	50	30	20	174	153	21	56	56	208	58	67	30	35	43	31	51	37	17	45	185	13	48	34	64	17	66	9	29	70	53	30	63	45	41	32	13	36	44	141	37	20	37	27	10	96	20	75	95	130	20	55	11	10	13	65	21	36	25	22	105	20	59	29	11	11	24	16	31	27	12	27	10	22	25	101	27	21	12	21	32	30	24	47	15	14	17	27	32	41	47	51	17	45	30	45	16	22	31	29	46	15	27	130	31	52	38	9	48	48	22	41	66	32	51	21	36	55	33	22	16	43	58	21	17	33	55	22	78	71	25	34	79	7	17	31	23	45	60	43	38	24	54	24	19	18	66	15	29	25	18	11	25	23	25	46	90	24	38	45	39	31	23	14	108	25	27	20	33	14	28	18	49	27	15	21	24	29	12	17	34	19	45	20	24	12	26	12	12	16	80	17	20	41	14	2	14	52	6	112	24	17	15	34	8	9	24	30	19	38	64	24	17	15	44	37	40	15	21	17	12	5	9	3	7	9	47	32	21	22	952	39	12	33	4	32	28	18	8	18	13	21	15	23	13	71	13	10	30	5	38	24	59	44	25	15	49	23	51	10	3	56	6	8	59	22	31	30	36	33	14	84	17	42	28	36	69	25	37	321	49	87	56	17	64	50	125	23	28	42	15	71	46	18	22	34	9	29	32	12	40	20	40	32	24	34	75	19	16	22	71	32	26	24	23	30	19	66	34	39	41	10	56	40	21	33	41	35	14	132	133	51	407	58	39	52	15	22	25	12	13	61	30	18	3	32	143	20	17	40	20	67	68	20	34	15	9	15	14	35	39	57	44	27	34	30	15	12	94	81	71	85	97	298	102	77	91	29	71	138	70	139	47	47	75	84	97	57	142	28	136	43	79	81	61	93	87	97	83	66	108	170	451	635	75	76	44	77	91	90	51	59	138	76	87	169	108	72	125	0	47	75	86	71	50	77	78	77	54	82	82	87	115	136	88	170	188	88	122	117	91	123	83	140	194	51	67	147	70	94	104	112	96	193	124	101	47	95	112	125	111	92	95	100	63	137	40	117	88	77	93	101	106	165	262	174	96	107	116	113	285	73	152	89	159	119	137	129	226	113	76	184	200	167	208	112	219	147	112	157	186	176	209	154	187	84	327	113	170	218	109	199	232	131	143	111	68	336	129	112	146	70	114	254	249	308	65	178	87	110	169	129	156	136	84	162	203	241	193	233	672	211	124	143	155	118	0	234	71	162	109	337	61	140	90	138	160	199	193	111	71	230	150	131	151	199	218	117	217	217	197	93	112	372	101	101	408	142	230	156	171	233	141	156	131	41	135	102	131	124	26	22	9	78	39	84	147	11	112	31	14	26	118	83	77	34	120	56	155	13	53	256	92	883	38	102	12	212	24	129	22	63	44	15	46	40	22	57	135	46	80	49	49	45	86	196	72	58	107	134	234	62	15	198	126	89	102	200	27	31	30	30	34	43	99	101	39	107	31	32	39	72	60	27	50	120	98	81	82	220	45	21	46	32	14	21	34	29	170	86	42	86	10	57	19	15	24	37	91	69	69	15	47	88	25	30	48	75	42	29	42	134	58	2993	33	73	19	81	70	153	30	49	46	45	0	74	4	120	144	45	22	71	24	33	94	53	439	93	21	20	23	46	40	55	73	17	71	84	47	134	34	42	36	64	17	259	43	55	29	28	75	19	19	69	19	77	19	38	23	238	37	49	28	22	53	43	64	18	12	16	48	214	42	23	37	192	43	29	19	33	44	77	24	47	22	33	11	17	24	13	28	90	49	24	36	30	24	17	34	30	12	27	38	30	46	35	16	36	30	60	23	27	23	58	16	18	12	19	50	20	28	18	33	42	25	50	33	46	102	113	128	15	48	59	22	10	22	29	80	22	41	144	57	44	95	44	49	42	16	22	222	167	67	27	48	12	48	29	38	25	7	49	38	40	84	18	29	43	57	62	13	45	38	44	10	22	85	85	20	228	82	21	41	20	96	24	34	37	21	35	16	20	15	32	31	16	22	37	30	34	24	36	28	79	6	38	31	1088	35	29	24	18	22	38	23	17	24	52	36	31	52	34	21	15	14	6	106	84	58	26	23	30	18	81	22	28	25	28	17	66	48	34	41	29	25	23	49	34	32	34	52	19	27	33	100	73	33	17	45	31	57	19	75	30	44	15	65	27	51	38	51	34	51	40	23	17	16	69	108	196	57	83	49	165	76	59	46	64	59	143	96	101	121	52	113	45	127	183	88	88	44	113	61	55	63	138	123	58	153	53	37	51	382	91	73	181	21	83	260	41	557	30	67	39	44	369	34	54	389	186	98	75	90	118	22	41	55	138	86	178	79	84	43	143	69	43	49	125	126	68	324	110	195	106	161	55	56	112	49	95	29	69	84	82	120	225	171	108	1379	173	59	52	74	30	73	99	1155	117	80	237	133	602	80	76	48	126	81	33	54	46	56	551	86	105	135	74	29	40	58	130	43	165	60	87	62	41	152	62	46	313	151	38	114	43	139	111	50	60	92	29	40	182	24	90	76	126	126	87	128	91	57	37	55	138	47	64	330	57	62	101	53	21	46	56	68	59	57	17	34	197	116	38	9	43	44	16	38	63	86	39	86	46	105	41	216	15	109	80	29	19	31	21	44	18	172	22	24	24	107	42	32	41	24	50	81	52	30	21	72	38	78	92	63	1732	100	57	108	49	68	77	63	68	37	44	68	134	57	67	10	21	72	23	34	61	83	32	27	63	119	60	22	92	118	160	98	94	77	51	37	65	54	81	127	65	39	70	68	68	47	357	35	44	342	92	32	24	78	84	44	57	162	47	79	144	50	55	137	69	53	177	171	91	119	147	79	170	58	34	230	74	76	51	82	147	100	54	42	32	91	100	86	99	52	48	45	146	54	36	56	83	66	75	105	86	70	169	87	69	121	58	68	70	45	39	61	75	64	20	136	75	77	49	109	52	58	146	46	106	86	78	107	127	59	45	58	69	40	105	45	76	173	28	61	78	58	35	115	94	144	59	59	82	142	54	61	54	114	122	254	52	102	69	140	82	59	151	33	56	50	97	106	67	108	82	91	45	121	63	56	67	39	109	72	18	43	166	123	95	88	131	148	220	180	26	50	187	60	104	50	68	93	110	15	158	78	68	28	95	15	35	228	28	31	140	86	42	108	72	105	7	34	24	73	72	60	25	42	38	97	175	56	157	67	74	65	33	34	48	80	81	21	34	92	62	105	73	30	41	105	192	83	66	201	68	109	44	25	29	61	112	29	62	27	74	53	48	91	132	47	93	0	82	89	51	36	30	48	103	95	43	25	89	115	30	43	120	68	86	109	102	73	84	44	66	35	56	72	54	14	70	63	52	1221	879	161	180	260	38	235	29	99	124	101	171	52	281	358	28	141	145	159	36	1090	60	18	175	451	154	123	489	193	53	96	70	139	115	120	129	201	53	195	102	49	793	65	893	1004	19	1101	51	39	62	436	42	68	158	212	82	929	258	91	119	210	102	257	920	21	41	49	146	80	46	477	90	41	150	79	184	48	84	69	115	171	54	326	409	12	898	155	54	26	66	19	99	172	161	170	366	86	309	20	143	66	14	100	23	1757	94	115	138	39	43	52	157	50	23	43	161	1301	56	174	58	63	60	372	105	158	34	26	153	38	1035	127	84	77	55	255	27	140	16	684	41	72	64	240	49	127	28	55	35	289	48	82	41	198	32	180	18	48	36	206	41	46	41	51	198	84	72	47	118	72	71	44	266	304	181	18	20	50	43	52	47	71	57	60	41	13	45	28	133	9	92	14	58	165	78	223	26	34	83	73	36	144	234	68	30	26	8	27	45	81	59	51	23	110	13	47	306	7	20	13	12	43	6	27	102	11	9	29	19	34	13	35	67	27	15	24	39	24	94	210	96	37	60	3206	99	111	94	8	271	29	43	49	406	114	21	61	39	175	48	51	142	53	118	99	323	137	111	130	126	125	1	128	86	43	73	306	81	37	51	42	14	11	42	143	9	39	16	16	57	85	107	66	129	76	70	421	347	54	89	76	49	184	111	138	31	110	216	112	392	175	122	62	129	110	1575	66	130	33	70	47	63	202	212	64	80	231	456	330	48	27	934	79	132	186	130	824	81	50	54	230	22	24	52	142	48	185	114	107	697	83	86	78	77	93	38	388	160	21	198	275	97	91	96	33	59	265	109	125	45	302	302	38	172	37	183	229	85	2396	193	54	133	44	777	60	171	54	139	25	88	53	82	10	46	103	30	100	56	173	110	50	53	11	34	239	156	88	48	161	93	81
chr1	1281228	1281229	AG	+	12	5	7	2	3	2	19	2	8	4	8	5	6	1	6	4	2	2	6	1	3	7	5	1	9	4	5	14	5	0	2	9	5	5	8	8	5	3	8	4	3	9	3	3	10	5	7	11	14	11	1	1	9	4	9	2	5	6	7	0	3	8	6	5	8	2	5	9	10	4	1	8	4	1	5	9	5	5	9	19	7	7	9	5	1	17	4	3	3	7	2	9	12	11	10	5	9	5	4	14	6	3	5	1	6	1	12	6	10	6	9	5	10	9	16	6	3	4	5	14	6	11	3	3	5	2	9	10	3	8	4	2	5	8	7	7	8	4	3	8	3	2	3	1	2	5	10	5	6	5	12	1	3	12	6	6	5	1	8	6	5	6	4	7	7	2	7	7	4	2	0	2	2	6	5	9	5	5	0	3	6	4	3	3	3	6	3	8	3	0	5	2	2	1	2	8	0	1	4	5	3	3	2	4	0	5	2	3	2	8	2	2	2	1	5	3	12	0	2	3	5	2	3	3	0	4	4	6	11	6	1	1	9	9	2	3	5	5	2	4	0	2	6	2	6	4	9	5	5	9	3	5	5	7	12	6	6	4	7	12	7	1	7	10	9	3	8	8	5	1	3	2	3	10	5	8	5	8	3	8	3	4	9	5	5	1	12	7	9	6	10	8	2	9	9	3	4	4	5	7	10	5	4	5	14	5	13	2	15	3	2	8	5	5	2	8	2	2	1	3	4	8	7	5	3	2	4	9	7	1	5	2	2	3	9	3	2	7	9	2	7	7	3	8	2	6	15	2	1	6	7	3	3	4	3	3	4	3	1	8	6	2	4	1	6	12	12	4	2	6	1	3	4	4	4	5	1	7	3	2	8	7	1	3	4	1	2	12	3	2	4	4	2	0	10	12	3	3	0	7	4	4	1	3	5	13	3	3	0	6	8	3	11	4	3	1	3	1	9	13	2	4	9	4	4	5	5	3	2	11	1	2	6	3	4	2	5	5	5	13	6	1	3	0	5	5	8	5	5	4	8	3	5	8	7	3	10	1	6	2	2	4	0	10	8	2	6	3	11	3	4	11	2	3	3	4	2	10	6	0	2	4	9	6	2	0	4	3	2	5	2	6	3	16	13	5	0	8	3	2	8	5	4	2	11	2	1	4	2	11	1	4	2	12	8	9	5	2	3	6	7	3	9	4	2	2	3	1	7	13	6	5	4	5	11	3	5	3	1	8	2	3	7	10	1	13	7	2	1	1	3	2	7	1	3	6	3	1	4	3	6	3	3	8	1	6	3	1	1	7	2	2	7	2	2	0	9	2	6	2	5	9	0	4	4	4	10	2	6	13	2	5	7	4	8	5	7	5	4	2	4	2	7	7	8	3	5	16	7	15	0	3	0	6	3	4	8	4	5	9	12	10	4	22	3	8	5	5	7	9	4	14	1	4	7	17	1	10	12	11	5	6	3	5	1	0	0	3	0	2	16	1	7	8	8	4	11	8	6	12	7	7	9	12	20	5	10	8	11	6	6	5	9	10	5	2	4	5	7	2	4	16	3	5	8	9	1	8	6	4	8	5	5	2	2	14	7	17	3	5	6	4	6	11	7	8	10	5	6	7	7	6	5	17	11	2	7	5	8	4	16	3	10	10	7	1	2	8	6	5	3	12	6	2	5	3	3	5	7	3	10	0	3	4	1	0	3	2	2	1	3	3	3	5	5	5	1	1	1	4	3	1	1	2	2	0	0	4	1	3	0	1	5	6	3	0	3	6	3	6	2	6	4	1	3	3	2	5	1	2	5	2	1	6	2	0	2	3	0	4	2	6	3	1	3	4	1	7	0	1	5	2	1	4	1	2	4	1	3	2	1	2	0	8	3	3	4	1	2	1	2	3	3	2	3	4	2	1	0	4	2	4	2	5	2	2	3	1	0	6	1	3	5	0	3	4	2	1	2	5	5	1	8	0	3	3	1	8	2	2	9	5	1	2	2	2	1	1	3	4	1	5	2	2	4	6	1	1	5	1	3	0	2	3	5	2	4	1	2	3	0	1	2	1	3	1	2	2	1	3	4	2	1	7	1	5	0	3	2	4	2	4	2	0	0	11	5	3	8	2	3	6	4	4	2	5	7	3	3	3	0	5	9	2	2	0	5	1	2	3	4	5	4	1	1	3	2	2	1	2	4	1	1	3	0	3	2	1	2	2	4	2	7	11	5	1	3	1	3	1	1	0	0	0	1	2	0	8	12	1	9	0	1	1	5	2	1	3	4	1	2	2	4	8	4	4	2	3	2	3	3	3	2	4	9	1	2	2	2	1	1	5	1	5	9	3	4	8	0	10	3	3	0	1	2	2	4	4	5	2	8	3	1	4	7	3	6	4	0	1	1	5	11	2	1	2	13	4	2	2	4	3	1	8	3	4	4	1	2	1	1	1	4	2	1	1	9	1	0	0	2	1	1	6	10	3	1	1	5	5	3	1	1	10	2	2	7	4	5	5	1	3	2	3	1	6	3	4	0	4	3	1	2	3	3	12	3	1	2	2	3	2	6	1	0	8	6	6	4	1	2	1	2	2	3	2	3	0	1	0	1	1	1	1	5	4	2	1	1	1	1	1	1	1	2	2	1	2	1	0	1	2	1	0	3	1	1	6	2	1	2	1	2	1	1	2	0	1	1	1	2	1	3	3	1	0	0	1	3	3	5	3	4	2	1	0	0	1	1	2	1	0	0	1	1	2	0	5	3	0	0	7	2	4	4	4	1	0	1	2	3	3	0	1	1	1	3	2	4	3	5	3	6	2	3	3	3	1	1	3	2	0	1	3	3	2	1	0	1	4	1	1	2	1	1	1	0	2	12	1	0	1	3	3	1	0	1	1	2	1	0	3	0	1	4	0	1	1	0	1	0	2	2	5	1	2	7	0	0	1	0	2	8	0	0	0	2	0	0	1	2	2	0	3	0	1	1	1	1	2	0	1	0	6	1	4	1	0	0	0	2	2	0	2	0	2	0	0	6	1	0	3	3	2	3	1	0	6	3	1	3	1	3	1	0	1	1	1	0	10	2	2	2	4	0	3	0	4	1	0	0	1	1	0	2	4	0	0	5	3	4	3	0	1	3	3	2	2	5	0	2	1	1	2	1	0	3	2	0	5	6	0	1	8	1	5	2	5	1	4	6	2	0	1	2	6	1	4	1	1	1	6	0	1	3	2	2	3	2	3	3	0	0	5	2	4	0	1	0	3	0	4	4	0	3	2	2	3	2	2	4	0	2	2	2	2	1	2	1	2	0	1	1	0	0	2	0	1	1	4	3	2	0	0	1	0	2	0	1	1	1	1	2	1	4	3	1	0	0	3	1	3	0	2	0	1	12	7	6	0	0	1	7	4	5	5	2	1	4	5	4	5	6	5	2	9	6	5	8	2	6	4	4	5	2	13	9	8	8	3	8	11	3	5	6	4	0	8	3	9	7	1	4	2	4	4	5	4	10	4	5	5	1	7	3	5	7	1	6	31	8	4	4	5	5	15	6	2	8	11	4	0	2	3	2	5	6	8	5	0	8	1	1	5	12	2	1	3	2	5	0	7	7	12	1	4	11	6	2	3	7	8	6	11	3	5	13	2	6	8	11	5	4	5	13	8	8	14	5	10	6	17	13	17	2	2	5	5	1	5	0	12	12	2	9	3	3	3	5	3	0	0	6	8	20	5	3	4	11	5	15	7	18	10	4	6	21	7	0	6	2	1	7	1	14	9	0	6	7	4	2	2	8	6	3	3	3	0	5	6	2	4	12	7	13	12	1	5	3	4	1	5	1	5	11	6	9	14	17	21	1	11	6	13	2	3	0	2	11	16	5	13	10	9	15	23	7	14	15	6	17	26	6	21	13	10	11	14	2	4	3	4	3	14	1	0	3	6	14	6	19	13	1	5	3	13	4	2	8	6	11	5	9	4	4	12	5	1	8	5	4	3	6	7	7	4	4	2	5	14	25	8	20	1	8	4	4	9	8	10	20	3	2	10	9	4	6	2	2	1	2	9	9	23	20	37	18	17	24	22	9	11	58	21	5	33	23	29	50	14	44	3	31	7	35	23	3	12	34	20	43	43	13	28	40	40	6	20	29	24	31	29	10	33	19	33	32	59	42	21	42	61	33	23	29	27	41	52	16	80	52	31	28	48	32	71	35	36	28	23	12	23	7	15	8	24	18	7	27	26	40	39	26	41	1	36	10	35	46	18	25	32	54	6	33	23	18	11	17	15	9	31	18	26	23	28	34	55	24	15	3	28	9	27	27	24	21	16	37	51	61	17	27	34	6	19	30	29	38	43	9	7	19	19	29	6	13	78	27	57	15	11	17	17	24	60	40	17	25	20	34	31	24	39	57	28	12	45	27	53	58	44	40	52	49	77	27	37	34	32	5	26	61	27	59	44	22	46	42	38	7	19	20	28	30	28	29	58	24	22	36	26	49	24	39	4	31	33	22	14	17	30	7	15	12	21	33	20	23	32	16	18	10	20	12	31	26	46	22	53	39	43	30	37	22	36	19	24	34	23	14	34	43	41	56	55	35	40	14	39	59	6	37	23	31	23	4	29	12	7	22	3	10	20	9	13	5	7	15	4	11	7	5	9	38	13	8	4	2	1	8	27	6	8	9	17	18	12	3	5	10	9	15	8	14	12	14	7	14	23	19	8	47	19	1	9	6	24	15	4	12	6	10	5	13	5	25	11	7	15	11	17	18	7	10	3	7	14	10	15	15	15	5	8	18	17	5	4	8	6	18	6	10	13	10	4	9	11	10	10	9	21	15	12	24	16	11	18	13	12	12	4	15	27	6	17	11	7	11	14	16	2	9	9	11	10	9	5	2	7	9	11	3	3	10	3	8	2	1	25	9	4	7	3	11	2	8	10	16	6	5	6	0	7	22	11	16	6	15	7	3	10	2	13	1	10	2	4	2	10	6	11	20	15	11	18	2	14	8	7	22	7	4	9	1	11	4	14	11	2	3	3	7	10	13	11	6	10	6	2	3	2	7	8	1	11	4	8	5	5	6	5	1	3	14	15	1	9	33	12	17	1	5	3	0	8	10	11	10	10	3	10	18	15	4	12	9	0	1	4	4	5	6	2	2	2	2	8	10	9	4	1	5	3	4	8	13	2	3	3	2	2	2	8	3	3	3	9	11	10	6	11	9	0	3	4	2	4	8	2	3	7	6	5	1	4	11	7	19	8	13	2	8	1	1	5	0	7	4	8	4	2	4	2	8	9	0	2	6	1	0	4	11	7	3	9	2	4	5	6	6	12	4	19	5	8	10	11	6	5	13	3	4	8	2	2	6	3	7	4	3	4	5	2	1	2	9	6	5	7	4	1	4	8	0	6	2	1	8	19	9	71	2	6	6	6	1	2	2	9	8	8	4	4	2	12	13	2	3	7	4	15	2	15	6	12	7	1	0	16	11	1	5	0	2	9	3	4	2	2	5	3	6	4	4	0	8	6	4	9	0	6	6	13	2	0	8	8	5	13	2	2	0	0	6	18	9	12	7	5	10	9	7	1	6	5	4	6	7	12	11	5	2	5	0	7	16	12	6	4	9	6	6	12	5	13	14	18	2	11	3	5	6	16	2	5	17	12	13	1	11	3	9	10	7	11	11	9	6	4	22	9	17	7	0	2	5	11	14	9	16	14	3	22	2	18	3	8	5	12	5	0	1	17	14	15	16	23	15	11	7	13	10	13	19	7	3	6	9	6	14	22	4	2	2	3	0	6	3	10	11	2	7	19	28	10	18	2	2	7	1	13	21	9	10	22	12	14	6	8	14	2	5	1	8	0	2	4	19	6	9	8	4	3	2	7	6	1	5	5	2	2	4	7	4	10	7	11	22	2	12	6	1	3	10	4	7	10	15	12	4	7	4	5	2	7	3	10	3	9	5	10	12	5	9	13	12	9	5	9	1	7	0	7	10	4	0	11	9	2	4	7	0	1	5	1	6	20	3	2	3	4	3	3	4	12	7	11	8	9	13	1	3	1	15	14	5	7	3	6	4	7	1	2	3	14	1	1	6	3	4	4	1	1	4	7	7	13	8	10	2	3	6	7	2	3	3	1	20	7	8	11	6	2	2	0	3	13	3	4	8	2	6	12	1	10	5	13	9	3	11	7	4	21	3	6	1	3	4	4	6	0	3	4	5	0	6	2	2	14	4	2	4	3	17	5	8	4	8	2	6	4	3	2	5	0	6	0	5	5	12	12	8	7	1	8	2	7	14	1	12	6	2	5	4	2	6	2	10	8	7	0	8	6	0	5	4	0	0	5	0	8	1	0	2	9	6	8	1	5	0	2	5	3	1	5	9	23	6	10	4	6	2	13	5	8	10	5	6	1	2	20	11	7	4	11	19	5	7	3	14	10	27	7	8	5	5	12	7	6	6	3	4	1	16	7	3	18	5	0	16	1	3	7	3	10	2	10	13	5	5	4	14	1	5	4	28	15	2	4	10	6	17	6	3	19	17	5	4	3	4	4	17	24	6	2	11	23	3	5	0	4	15	5	13	2	6	0	9	2	13	7	12	1	7	3	3	3	9	11	1	3	5	8	4	6	3	2	7	12	9	1	11	1	9	4	0	5	10	5	17	2	3	11	3	4	14	4	3	34	34	7	3	10	10	12	0	16	15	8	0	4	11	3	3	2	4	4	3	7	12	12	9	2	7	25	13	17	1	10	5	15	2	7	5	1	14	4	5	6	4	16	4	4	9	9	6	12	4	2	0	2	8	10	10	6	1	34	3	3	6	7	4	20	6	2	9	7	13	10	1	7	5	2	4	1	1	10	14	7	4	4	11	6	10	12	5	0	26	3	6	5	4	8	3	4	6	5	7	7	5	7	9	16	8	8	7	1	20	14	5	4	3	2	4	6	4	9	6	5	6	3	6	10	14	6	5	13	20	15	4	6	4	0	12	7	8	1	10	5	9	6	14	3	3	4	6	9	13	6	13	8	10	2	27	5	8	5	4	5	6	11	8	20	18	16	5	9	8	11	7	7	4	9	22	9	12	11	5	7	8	4	10	12	1	14	8	6	5	10	8	6	5	3	0	6	6	4	5	11	6	2	3	1	12	7	3	16	22	21	1	0	5	0	14	9	9	13	9	12	12	7	6	2	7	36	18	4	12	7	10	7	9	4	5	9	4	2	9	4	3	12	3	8	4	5	7	11	7	5	4	2	1	4	4	3	5	11	1	4	9	4	5	15	9	10	8	2	7	5	1	3	2	7	2	4	2	8	17	6	3	2	4	6	8	2	14	0	1	13	7	4	7	8	2	4	1	9	1	5	3	5	4	6	0	2	3	3	3	7	5	3	3	3	6	14	5	4	6	4	5	2	4	5	6	8	1	6	2	12	6	2	2	3	8	2	10	3	10	3	1	6	5	9	3	1	0	1	0	9	6	7	5	5	7	26	12	12	11	3	8	6	4	3	7	1	4	3	3	3	1	1	3	7	4	2	3	5	2	0	4	3	10	15	5	4	2	5	5	7	6	0	6	10	5	2	8	2	6	1	5	4	6	7	5	1	4	2	1	2	14	4	6	6	3	1	14	5	2	5	5	7	6	1	3	4	3	6	3	6	7	8	14	4	4	7	2	4	1	7	13	4	9	8	2	7	5	4	9	7	14	3	3	1	2	8	6	2	2	3	6	1	18	4	3	1	3	4	5	6	4	4	2	2	5	6	12	7	2	2	10	8	4	8	4	10	6	2	7	5	2	2	2	0	5	6	10	7	0	11	1	2	11	3	8	4	1	5	7	4	5	0	3	4	5	4	0	5	2	7	3	7	2	4	3	4	6	4	5	11	11	5	11	10	11	11	11	6	2	8	10	11	9	2	7	2	10	4	8	6	13	2	8	5	8	5	5	9	27	7	3	1	5	2	1	6	1	3	6	0	9	4	11	3	6	5	20	2	2	8	4	8	4	2	2	0	11	11	12	5	6	9	8	8	1	8	4	10	5	7	3	1	3	3	9	1	3	3	2	11	2	4	4	8	2	5	8	4	10	7	4	12	3	4	10	5	5	8	1	0	0	6	4	5	8	4	9	1	6	5	5	1	2	3	2	2	0	2	9	2	3	2	0	1	2	0	2	1	2	3	0	1	3	1	1	1	6	8	0	2	2	7	3	0	5	2	3	1	0	3	2	5	1	2	3	8	4	2	2	4	2	2	3	5	3	0	0	8	3	5	5	5	5	2	2	3	2	8	0	4	2	1	5	7	4	4	1	5	2	3	1	0	7	3	4	2	3	0	2	1	0	1	3	5	2	6	4	1	2	8	11	3	5	2	2	8	4	4	3	5	3	4	5	2	1	1	2	2	0	3	1	0	1	7	4	1	1	0	6	5	3	5	0	9	1	5	8	4	1	4	3	3	6	2	5	10	4	3	3	0	3	0	2	3	2	7	5	2	1	8	1	4	3	1	7	2	3	4	3	1	7	0	2	1	0	5	0	1	0	3	5	4	4	3	2	7	6	2	2	2	2	5	5	3	2	2	3	6	1	3	0	2	3	2	2	2	5	2	4	3	2	7	6	7	4	3	1	6	1	0	0	0	2	5	3	0	2	3	7	1	2	8	6	6	1	5	1	10	0	5	2	5	2	1	8	5	1	1	1	7	0	2	1	0	3	3	6	5	1	1	4	4	5	1	0	5	4	1	3	1	1	3	6	0	8	3	2	3	3	3	0	1	3	3	5	2	5	7	0	6	3	5	4	1	2	11	1	8	0	1	1	3	1	7	2	2	8	2	2	10	1	9	3	0	2	3	3	8	1	5	2	11	2	4	2	8	10	5	6	1	5	2	4	4	11	6	4	5	6	6	10	1	3	10	5	3	4	1	12	1	9	5	2	8	3	2	4	4	7	2	4	6	2	2	7	8	8	9	5	6	8	3	12	4	5	0	1	15	10	5	4	12	3	1	12	2	7	4	12	12	8	8	12	7	12	2	11	14	0	7	5	0	8	15	4	11	6	9	8	6	7	6	6	3	21	6	13	3	8	17	5	3	7	10	6	7	6	1	3	9	5	5	4	5	5	4	12	6	3	10	10	8	7	2	8	5	9	1	6	8	4	4	8	3	4	9	4	10	6	5	5	6	7	5	3	2	3	6	8	12	1	7	6	5	13	4	9	1	6	4	5	7	6	7	0	4	13	8	3	12	9	10	4	3	5	2	7	3	9	25	14	9	13	2	7	10	11	0	5	5	6	4	9	6	1	6	23	6	0	2	4	7	6	14	5	8	4	5	3	5	14	6	4	5	4	3	10	2	1	15	13	13	1	2	8	1	2	0	4	23	3	1	6	3	9	10	2	3	5	9	2	5	9	11	5	1	5	19	0	4	2	2	2	0	3	1	3	7	6	0	2	16	8	4	2	3	10	2	3	4	6	1	1	6	1	3	6	3	2	2	1	3	6	10	3	2	2	1	2	3	6	9	0	2	7	2	0	1	0	1	6	5	2	0	1	3	3	1	4	4	4	7	2	1	5	2	4	2	3	6	0	1	1	5	5	3	4	2	6	3	3	4	5	1	3	4	2	2	2	3	5	4	4	7	2	9	2	7	3	2	1	3	2	4	1	0	1	3	2	1	2	3	5	0	2	3	3	2	3	3	0	4	3	6	3	2	4	2	6	4	6	3	3	4	0	4	2	1	3	2	3	2	1	1	8	0	1	0	0	1	0	2	1	7	1	7	10	6	2	8	10	2	0	2	5	5	0	4	1	4	1	4	1	0	1	4	4	9	7	4	2	1	1	6	1	2	9	1	7	2	5	5	3	8	3	11	4	2	0	2	3	7	5	3	8	2	3	4	1	0	6	6	15	2	3	2	0	0	4	0	3	3	4	8	1	5	0	2	10	4	0	3	0	4	5	4	3	0	1	2	2	3	1	3	2	0	0	2	7	0	4	1	0	4	1	3	1	2	0	4	4	7	1	4	1	3	2	8	9	3	3	2	2	1	2	3	3	5	1	2	1	2	0	2	6	3	5	1	1	5	2	0	0	7	1	2	6	2	5	1	1	4	8	6	0	3	3	1	3	7	1	0	2	8	0	4	4	3	0	8	1	1	7	2	2	5	0	3	2	12	0	1	2	0	4	1	6	2	2	0	6	2	4	6	5	2	1	0	1	8	1	3	2	5	10	6	7	2	4	4	3	8	1	2	7	2	7	0	0	2	6	3	3	3	0	4	7	1	2	1	0	2	10	0	0	1	2	1	1	0	8	4	2	8	9	9	3	3	1	4	3	2	8	3	3	12	0	4	0	9	7	2	1	6	4	2	2	0	1	9	2	3	5	0	0	2	7	1	0	5	2	5	1	4	2	6	3	1	4	2	3	4	4	2	3	0	2	2	4	3	6	1	3	0	1	4	5	1	8	3	3	2	3	0	1	3	6	1	3	6	5	11	10	5	8	8	5	4	2	11	6	1	1	8	9	6	8	8	0	3	0	0	8	5	3	3	11	6	8	1	6	5	8	10	3	3	8	20	18	6	4	0	4	6	4	4	5	5	0	2	3	11	3	1	1	5	3	8	5	2	2	18	5	8	14	13	6	6	13	2	11	7	6	22	0	0	10	1	0	1	4	14	3	2	5	8	4	3	11	5	4	4	1	6	2	9	5	13	2	8	3	16	9	2	7	0	11	6	5	1	6	8	2	6	5	2	10	14	8	2	4	5	7	6	9	3	4	17	1	2	1	0	10	1	5	8	6	4	6	14	2	1	7	0	2	13	3	3	9	6	3	10	9	3	4	5	4	1	2	8	4	7	2	5	1	4	8	2	3	2	9	3	2	8	10	5	3	3	2	2	3	1	5	11	2	1	2	0	5	8	1	3	3	2	1	2	5	5	1	3	1	6	1	7	2	6	6	9	2	0	2	4	11	5	0	6	2	5	5	7	2	2	2	3	1	1	3	8	7	5	15	12	3	1	1	6	1	2	7	3	7	2	2	2	3	3	7	10	2	4	4	5	3	4	2	9	0	5	3	8	8	1	0	10	6	2	11	7	6	3	5	4	2	1	7	9	1	9	0	1	1	3	5	6	2	6	10	4	1	4	1	5	4	2	1	0	4	8	3	2	3	3	11	2	2	4	1	1	9	1	3	3	10	4	6	5	9	3	6	7	6	12	2	1	6	5	4	1	3	3	3	3	7	3	4	5	3	4	2	4	0	0	2	0	2	2	6	1	2	1	4	0	1	7	2	1	0	2	3	0	5	2	2	2	11	3	2	3	2	5	8	1	5	6	5	5	4	1	8	11	8	5	2	5	1	1	3	2	4	9	7	2	4	6	7	5	5	2	5	1	16	12	3	11	2	7	4	8	3	5	5	4	0	6	5	6	6	5	3	0	10	8	5	7	2	6	5	9	3	3	10	5	0	6	0	2	0	5	5	2	2	3	1	5	1	4	11	6	7	3	8	1	3	2	11	4	3	1	2	1	2	2	2	5	7	2	7	10	3	6	2	0	3	5	10	1	2	2	6	8	10	8	8	0	2	6	1	7	3	5	5	9	9	5	5	8	5	9	9	9	5	13	10	7	4	2	4	3	6	6	7	5	0	5	1	7	22	2	18	7	14	5	4	4	6	0	11	4	0	5	11	6	6	2	20	3	3	5	5	2	3	0	4	1	0	2	5	0	1	1	0	2	1	0	1	4	0	1	2	3	0	1	1	0	0	1	2	1	1	0	2	0	0	2	3	1	4	2	1	2	3	2	0	3	0	7	0	1	2	2	0	1	1	0	3	1	0	4	0	0	1	0	0	4	1	0	3	1	1	1	0	0	0	2	1	3	1	1	1	1	1	1	1	1	0	1	2	1	1	5	2	0	1	1	2	2	1	1	4	8	0	0	5	2	7	3	3	2	2	2	0	0	3	3	1	0	1	2	2	1	3	6	4	0	4	0	2	6	1	0	0	2	3	0	5	2	0	1	0	0	0	0	3	1	1	2	3	3	3	0	1	7	2	0	0	0	6	0	5	1	11	0	1	1	1	1	2	3	6	4	1	9	3	0	0	1	1	0	3	0	2	2	1	3	1	0	9	1	2	2	1	0	5	0	6	3	1	2	0	1	0	4	2	4	3	0	1	0	0	2	2	3	8	2	0	1	1	0	3	1	2	11	1	0	2	3	6	12	0	3	1	2	2	0	0	0	1	1	1	0	0	0	0	5	1	0	0	2	2	1	0	3	1	0	2	3	0	0	2	0	2	2	1	0	1	2	7	0	1	0	1	0	1	1	0	1	0	0	0	4	2	5	2	1	1	0	0	1	2	1	1	6	1	2	2	2	1	5	11	3	0	1	2	3	1	3	4	0	3	2	2	1	0	3	1	1	1	3	1	0	1	7	5	1	3	2	16	2	1	3	3	0	1	7	2	2	2	0	5	3	1	2	7	8	2	0	1	0	5	4	1	6	2	6	2	1	2	1	2	4	0	3	3	2	0	0	4	1	1	0	1	0	7	1	4	5	0	10	0	1	0	4	1	0	1	1	1	3	0	2	3	3	1	8	1	1	3	0	4	2	0	4	3	1	1	2	2	1	1	2	0	2	1	1	2	2	1	0	1	0	1	0	4	0	0	0	3	4	1	1	0	0	4	3	0	0	5	1	10	15	8	14	26	5	9	20	4	16	9	18	7	12	15	15	12	14	12	5	11	8	15	5	9	12	9	14	4	21	12	9	20	8	14	33	20	9	9	6	7	2	9	21	17	6	17	13	18	12	6	22	15	10	11	12	13	6	3	7	9	8	16	18	5	9	19	7	25	7	9	11	8	18	8	6	32	17	26	12	18	10	26	14	17	23	7	10	10	27	9	19	18	10	18	47	13	18	8	39	13	26	40	18	15	8	11	12	33	6	11	8	13	3	10	25	42	12	20	12	11	8	10	17	12	11	14	14	8	13	12	8	10	14	21	12	15	10	10	5	5	7	9	23	18	12	8	7	7	9	8	12	12	3	12	10	11	0	6	6	3	7	3	7	3	2	10	12	7	6	13	6	6	2	10	14	1	4	25	5	5	19	6	1	3	14	9	14	15	10	6	8	11	3	8	14	4	13	9	6	5	6	6	6	25	5	3	10	12	6	10	13	28	9	15	9	24	9	8	7	11	16	10	8	18	8	11	9	5	24	9	3	0	9	9	23	8	1	17	25	13	15	18	7	26	27	6	23	33	17	8	16	23	4	16	11	16	17	22	12	31	29	15	24	23	9	14	6	6	6	23	3	26	7	10	4	35	21	20	4	7	10	12	12	16	32	11	13	6	15	25	7	9	16	4	7	14	10	12	2	4	6	24	6	15	10	4	10	17	10	7	7	10	12	17	7	13	7	8	2	25	16	10	16	3	5	6	6	15	6	15	25	13	10	21	21	13	7	7	13	20	15	23	16	14	20	10	19	19	6	11	8	41	12	12	15	36	17	14	9	15	9	13	32	7	21	16	12	26	10	9	24	8	24	15	15	28	32	12	13	11	19	11	11	7	1	24	6	4	5	10	24	16	3	10	12	11	11	4	8	26	11	0	6	7	57	13	13	21	20	18	10	13	6	11	11	16	10	27	4	21	11	5	5	4	21	14	2	17	16	15	13	20	8	3	2	5	1	2	3	3	4	5	3	5	5	2	6	3	2	5	1	1	2	1	3	2	5	1	2	3	6	6	3	3	1	2	2	5	3	8	7	8	6	7	3	1	2	7	3	1	3	6	7	10	4	1	1	3	4	13	2	1	6	6	3	1	4	6	4	2	1	8	4	2	7	2	5	4	2	7	8	3	3	1	5	3	4	4	1	1	3	8	1	4	5	2	4	1	5	5	6	6	2	7	4	1	3	0	5	1	2	2	5	4	5	5	6	3	0	8	0	1	3	0	1	5	4	3	4	3	12	2	6	2	1	7	4	1	7	3	1	5	6	5	3	2	1	10	4	7	2	6	1	3	6	8	2	3	11	2	3	4	2	0	3	3	3	8	3	2	6	2	2	6	5	3	2	5	4	3	1	5	0	3	6	3	1	2	5	5	10	8	15	21	18	10	27	37	30	20	25	22	16	15	16	25	12	16	26	13	10	11	21	17	37	9	4	15	6	13	21	17	19	9	11	30	15	19	10	22	7	13	18	7	22	15	27	24	40	32	24	25	10	39	34	5	27	9	14	12	16	14	24	19	21	15	14	17	34	12	17	37	10	24	17	18	16	12	12	10	20	9	14	17	19	20	38	17	26	24	7	19	12	29	16	17	15	9	10	40	16	44	26	5	33	20	42	20	25	16	16	8	25	13	14	17	21	14	21	12	17	15	12	4	3	6	4	14	8	6	7	8	8	6	6	4	4	16	0	3	17	6	10	3	19	5	14	19	16	16	12	5	6	8	6	18	10	21	5	7	9	8	11	12	4	8	10	13	9	2	6	5	10	6	5	16	26	11	14	8	6	4	9	10	9	24	8	7	9	7	10	8	2	5	11	4	10	15	14	15	7	7	2	9	7	7	7	18	3	8	6	10	11	10	3	14	6	1	12	16	7	3	6	2	6	4	7	4	8	2	4	2	3	4	2	8	1	5	9	0	7	3	2	10	7	2	6	5	2	11	11	2	5	9	6	1	5	1	5	5	13	3	6	5	6	14	3	19	4	2	3	4	1	5	10	5	26	2	3	5	12	10	3	2	6	3	5	2	3	2	1	4	3	6	3	4	2	10	12	4	3	4	11	0	0	4	0	9	8	8	1	15	1	7	2	3	3	7	8	5	2	6	7	12	3	5	6	4	5	0	14	3	8	6	9	6	8	1	1	4	7	9	1	11	1	3	2	12	3	10	5	5	2	3	15	6	5	3	0	7	3	3	6	3	6	8	3	2	2	3	9	5	8	1	2	6	9	7	11	2	5	8	2	6	1	6	4	4	9	3	4	0	8	2	4	1	4	2	3	0	1	2	1	2	4	7	6	8	11	4	9	2	9	9	10	10	9	6	3	4	4	8	0	1	4	4	3	2	11	6	2	6	6	4	4	3	2	3	1	5	5	3	3	8	7	3	4	5	5	0	7	1	6	3	8	2	3	3	8	11	12	6	1	2	3	2	4	4	13	11	3	8	5	8	5	2	3	3	9	6	0	1	14	3	6	11	10	2	1	0	2	6	3	5	6	4	1	3	1	4	3	9	4	3	2	9	14	6	4	6	0	8	3	5	3	8	2	5	0	7	4	4	2	4	5	2	7	3	10	7	1	12	2	4	8	5	3	9	1	6	3	8	9	6	3	0	7	1	3	5	9	5	5	2	9	2	3	4	6	2	1	1	7	7	8	1	3	6	3	1	13	2	6	2	2	4	10	6	6	3	1	3	4	4	3	3	1	9	4	0	4	11	6	3	8	4	0	1	2	0	5	4	4	2	3	9	7	2	6	4	2	6	8	4	5	1	1	10	8	2	6	3	1	8	11	6	6	7	6	2	4	12	13	4	8	3	6	12	2	6	4	9	12	5	8	4	2	6	5	2	5	4	5	4	8	3	1	4	2	7	3	5	12	14	5	1	7	6	10	4	5	2	0	1	13	2	2	0	3	2	4	4	6	15	3	11	7	0	3	3	2	1	1	3	3	4	2	1	2	5	0	2	1	2	6	5	1	8	15	4	1	1	12	7	2	2	8	6	4	0	1	3	4	1	2	0	1	1	3	6	2	3	2	8	2	0	1	5	8	2	1	1	2	5	0	5	9	7	0	0	3	3	15	7	17	5	6	0	2	0	9	6	0	12	0	2	6	4	7	4	14	8	4	1	2	3	5	4	16	7	9	6	0	5	5	2	12	5	7	5	2	2	0	2	5	7	4	2	2	1	6	4	2	2	5	5	1	2	2	0	9	2	5	6	6	4	6	3	1	8	7	6	6	2	5	4	2	4	5	0	2	13	3	3	6	4	4	1	4	1	5	3	7	0	4	1	0	1	14	3	4	7	0	3	1	0	1	1	30	2	3	9	3	17	3	3	1	3	3	0	5	5	4	12	4	10	6	10	10	7	15	7	6	21	3	8	1	10	13	10	11	7	9	13	13	8	6	7	15	6	1	5	6	14	8	8	13	21	10	6	12	4	7	14	6	7	5	14	4	12	3	0	10	8	9	4	11	13	2	13	11	11	5	10	11	13	11	21	16	5	6	6	17	12	9	3	2	22	11	13	9	5	13	2	8	12	12	5	7	8	8	9	6	10	19	9	5	5	5	5	12	7	4	4	4	9	13	15	8	1	7	13	7	7	6	5	3	14	3	12	9	16	11	6	15	2	11	2	10	9	6	6	12	13	7	10	17	0	4	6	4	4	2	5	8	10	7	7	8	6	9	20	7	8	18	3	7	8	5	8	1	11	13	5	10	6	9	3	8	1	12	5	3	1	12	8	10	6	0	16	10	4	24	14	12	7	8	9	10	9	12	9	11	14	5	15	14	8	10	6	13	7	6	4	6	5	6	11	5	5	8	13	13	10	10	3	10	9	8	7	4	4	2	5	5	1	4	6	2	6	2	1	4	2	0	5	10	3	2	3	9	4	9	6	1	4	3	7	10	14	19	9	2	2	4	3	1	8	9	10	10	5	4	6	4	5	8	11	3	6	6	6	6	5	7	15	4	7	8	1	5	11	0	10	12	0	2	8	6	4	6	4	3	6	6	3	9	4	2	10	16	5	5	5	6	12	8	2	6	9	4	8	5	5	10	4	8	3	8	3	3	3	3	1	8	6	4	3	6	2	5	5	3	5	10	4	7	8	8	5	4	15	12	3	4	3	0	10	10	15	6	10	9	4	1	4	5	0	4	5	9	4	8	9	8	4	6	6	3	3	8	6	5	7	9	7	0	4	5	7	1	9	6	6	16	7	2	6	5	7	3	3	2	3	6	6	14	13	5	4	8	7	3	4	9	11	5	3	4	8	2	4	4	2	10	6	31	36	50	44	40	37	32	13	21	35	29	13	23	36	34	46	36	65	51	31	40	20	27	29	42	47	36	50	34	45	26	21	56	15	29	26	34	47	37	35	26	7	93	42	28	49	67	23	14	28	40	37	26	36	11	38	37	34	66	35	65	68	56	65	43	61	59	165	37	40	34	51	32	28	49	57	34	45	48	49	22	31	44	24	26	58	32	60	70	69	38	43	77	33	61	37	56	27	49	37	73	37	39	57	34	32	33	37	54	23	29	56	25	28	31	32	43	32	23	59	45	49	54	27	41	29	35	31	36	60	29	30	32	72	75	33	28	21	35	18	22	38	26	104	38	51	34	18	26	23	41	41	60	32	34	32	30	64	99	112	41	59	43	43	18	55	48	59	28	39	34	60	20	27	34	13	51	48	28	31	32	25	28	25	27	56	48	22	38	45	30	21	32	1	4	5	2	4	6	8	7	6	4	7	5	4	11	11	19	7	7	5	14	3	3	9	16	7	2	7	12	10	14	4	3	9	5	3	10	22	4	4	3	14	5	3	2	4	4	10	4	4	4	2	15	7	7	8	3	1	11	2	10	8	4	7	3	8	25	6	5	3	6	8	16	6	10	7	7	7	7	14	8	1	8	8	4	4	7	10	5	11	8	2	19	11	5	1	9	11	7	11	11	15	3	18	9	1	4	10	8	9	5	4	12	7	15	16	6	16	6	8	4	10	5	7	6	5	13	7	6	11	2	15	10	7	4	6	11	5	3	6	7	6	6	8	5	7	9	4	1	9	4	26	4	2	4	7	1	7	11	1	2	6	4	5	7	7	6	4	7	5	5	5	5	5	7	11	2	10	8	7	7	12	7	0	4	8	3	5	7	1	8	10	5	9	5	2	5	5	3	1	4	3	22	8	3	3	2	3	3	4	3	3	9	5	3	5	7	1	8	12	10	1	7	9	16	11	8	3	3	4	6	3	2	1	18	3	3	4	3	1	3	14	4	7	3	5	10	18	6	12	13	6	6	11	6	10	4	10	4	5	12	3	7	2	11	2	9	8	6	5	3	8	5	13	4	5	4	10	11	7	3	17	8	3	8	3	1	27	3	17	2	4	8	4	10	2	9	10	1	4	6	6	6	4	4	8	3	9	3	9	3	5	2	9	4	4	6	8	4	12	7	3	10	0	3	9	4	9	11	2	6	10	17	11	5	21	17	7	9	5	16	25	13	18	8	22	6	22	10	6	8	16	8	10	11	15	15	9	8	8	6	24	4	6	7	10	16	4	16	47	10	12	8	16	4	6	14	13	4	7	26	12	12	9	6	1	10	7	7	1	11	14	12	2	8	6	14	8	8	15	8	14	6	15	14	19	2	15	16	21	7	4	12	5	10	3	9	13	4	11	3	11	2	1	9	6	3	17	13	6	8	6	11	4	5	8	5	18	10	3	14	22	10	7	5	1	5	7	4	3	0	1	13	2	3	4	7	24	8	16	2	4	3	11	15	3	8	7	3	14	6	4	13	4	2	4	6	6	4	3	7	6	7	7	0	11	16	9	4	11	5	5	6	4	2	9	12	1	5	19	11	1	6	4	3	7	4	22	4	3	4	6	1	3	0	2	4	1	0	3	1	0	5	1	4	0	1	3	2	1	1	0	3	2	4	0	6	0	0	2	12	2	2	4	1	0	0	1	1	5	0	0	2	2	4	13	2	0	0	0	4	0	2	2	2	0	2	1	0	4	3	0	1	9	7	4	2	2	2	0	0	1	2	0	0	0	8	3	0	4	2	0	1	0	1	2	7	1	1	1	0	2	5	0	1	2	0	1	2	2	1	7	0	2	0	0	1	0	0	1	3	3	8	7	5	0	0	0	0	1	0	3	10	4	1	5	1	1	1	3	6	1	1	0	1	4	8	0	1	2	0	0	6	1	3	2	3	1	4	0	2	0	2	2	7	0	1	1	3	1	9	2	1	1	1	0	1	1	0	2	0	0	4	4	1	0	0	2	3	3	1	3	1	0	1	1	0	1	0	0	0	0	0	0	0	0	0	3	1	1	2	1	0	0	0	0	8	5	3	0	0	0	0	1	2	5	0	0	1	0	0	1	0	0	0	1	2	3	0	2	0	2	1	2	0	0	1	1	0	0	0	1	1	0	4	1	0	2	1	4	1	0	1	2	0	1	2	0	4	0	1	0	2	1	2	2	1	0	1	0	0	0	1	5	2	2	2	2	3	4	1	0	4	0	1	0	1	1	2	0	0	1	0	0	1	2	1	0	3	1	11	3	1	0	1	0	6	4	1	1	0	2	5	3	4	2	1	0	4	2	1	2	3	6	1	2	0	0	2	1	1	1	1	0	1	3	0	2	3	1	6	2	1	0	4	1	1	2	2	1	0	1	2	2	2	0	1	6	0	0	1	6	0	2	0	1	0	1	1	0	2	1	7	1	20	2	0	7	0	6	1	2	3	1	0	3	0	6	0	8	1	2	0	1	0	0	2	0	2	0	1	1	0	6	1	1	0	0	0	0	2	1	1	1	1
chr1	1281247	1281248	AG	+	10	6	4	2	2	2	14	2	8	3	6	4	6	2	7	6	4	3	8	1	3	8	6	2	4	7	11	12	4	1	2	9	4	6	10	6	5	3	6	4	5	9	2	4	9	5	5	9	18	8	0	2	9	5	9	4	6	7	5	1	2	8	5	5	9	3	4	9	9	3	2	5	2	1	4	7	3	4	7	15	4	5	7	6	0	15	4	3	3	9	2	8	11	10	7	6	10	5	4	17	7	3	5	0	6	0	12	7	11	5	11	7	11	6	11	7	3	7	3	15	5	9	3	3	5	3	9	9	4	8	2	2	4	7	7	6	10	5	5	5	3	3	3	2	2	4	13	4	7	4	11	1	3	12	4	8	5	2	7	5	6	6	3	4	8	2	6	5	5	2	0	1	1	7	5	11	4	8	2	3	4	2	1	1	2	6	3	8	1	0	4	2	2	1	2	7	0	2	4	5	3	2	2	3	1	3	1	2	3	7	2	2	2	1	6	2	10	1	1	4	4	4	6	1	0	3	1	5	7	5	1	3	5	7	1	6	4	4	3	4	0	1	5	1	6	2	12	5	4	10	5	5	6	7	10	9	6	4	7	12	8	1	6	12	9	4	8	6	6	0	4	3	2	12	4	7	7	6	1	8	3	5	7	8	4	0	8	10	8	5	10	10	2	10	8	1	1	3	5	6	11	3	5	5	12	5	11	4	16	3	1	9	5	7	1	9	2	2	1	4	3	7	8	3	3	2	3	9	3	0	6	3	4	3	7	3	2	4	9	3	5	7	2	9	2	9	12	1	1	6	7	3	2	4	3	2	3	2	2	8	8	2	5	1	7	7	11	4	2	7	1	1	4	3	4	6	2	4	3	2	10	5	1	5	2	4	3	13	2	4	5	7	1	1	9	10	3	3	0	6	4	2	2	5	5	12	3	4	1	6	8	4	9	4	1	3	4	1	9	11	2	3	6	4	5	4	6	3	2	13	0	2	7	2	4	2	2	6	9	13	6	1	3	0	6	6	8	4	5	4	9	2	3	8	4	3	10	0	3	6	4	3	1	10	8	4	6	1	11	4	3	12	6	4	3	2	3	7	6	1	0	7	9	4	1	0	4	2	1	4	1	9	4	11	12	7	0	7	5	2	7	5	4	3	9	3	0	3	3	10	3	3	1	10	6	8	8	2	2	7	7	4	9	5	3	2	3	2	7	12	4	4	3	5	11	2	5	2	2	6	2	5	6	10	0	11	7	2	2	2	3	2	8	2	4	7	3	2	5	1	9	3	2	3	2	7	4	2	1	6	1	1	3	2	2	1	12	1	8	2	4	6	0	3	4	4	8	2	3	11	2	6	8	6	6	5	8	5	5	2	2	2	10	5	9	3	6	15	8	14	0	2	0	6	5	4	5	3	5	6	7	13	4	19	3	12	5	4	6	6	4	12	3	5	9	17	2	7	11	7	5	7	8	4	1	2	0	3	1	3	17	1	7	6	7	7	10	5	4	10	8	7	12	11	18	4	9	7	9	6	4	10	9	10	4	4	7	4	5	2	3	15	3	2	8	9	0	8	7	4	7	7	6	1	3	17	5	16	2	8	10	4	5	11	7	11	9	4	5	9	6	5	4	18	9	1	6	7	10	6	12	3	10	8	9	0	6	5	7	3	4	12	9	3	5	2	5	5	9	2	7	0	5	4	1	1	5	1	0	1	3	3	3	5	3	3	1	1	1	6	3	2	1	2	2	0	0	3	1	2	0	1	5	6	3	1	4	5	3	5	2	6	3	2	2	2	2	4	1	1	5	3	1	4	4	0	2	3	0	3	3	5	3	1	4	3	0	5	0	0	5	2	2	4	2	3	2	2	3	0	1	1	0	9	3	4	4	2	3	1	2	3	2	1	4	4	3	1	0	6	2	5	3	3	3	2	2	1	0	4	1	2	4	0	3	4	2	1	1	5	5	2	5	0	3	3	2	7	2	2	8	4	1	2	2	5	0	1	2	4	0	7	4	2	5	4	1	2	4	1	3	0	2	2	2	2	3	1	2	4	0	1	3	1	3	1	2	2	1	3	4	4	1	7	1	6	0	3	2	4	1	3	3	0	0	9	7	4	9	4	2	5	4	5	3	5	6	3	3	7	0	4	5	2	2	0	4	1	2	3	2	2	2	1	1	2	3	3	2	2	6	2	0	2	1	2	2	1	0	2	2	3	4	9	2	1	2	1	2	1	1	1	1	0	2	1	0	7	10	1	9	0	1	1	5	0	2	5	3	1	2	1	4	7	2	8	3	3	2	3	3	3	3	2	11	2	1	1	2	1	2	4	5	5	6	2	4	7	0	7	3	2	1	2	2	2	3	3	6	2	8	3	0	3	9	3	5	3	2	1	1	4	10	3	1	1	11	4	3	3	3	2	1	12	3	5	4	2	1	1	2	2	5	1	0	1	10	1	0	0	4	1	1	4	9	4	3	1	5	4	4	1	1	10	1	4	10	3	4	4	1	4	1	4	1	4	3	3	1	3	3	2	2	3	3	14	3	1	2	3	4	1	6	2	0	9	6	5	4	3	2	0	2	2	3	2	2	0	0	1	2	1	2	2	5	2	1	0	1	1	1	1	0	2	3	3	0	3	2	0	2	1	1	0	1	1	2	6	1	2	1	1	2	1	1	4	0	1	1	1	2	1	3	0	1	0	0	0	2	2	6	3	3	1	0	0	0	1	1	3	1	1	1	3	2	1	0	2	1	0	2	5	1	4	4	4	2	0	1	2	3	1	0	1	2	1	2	0	1	3	5	3	8	3	3	5	4	2	1	2	3	0	1	2	6	2	1	0	1	4	0	1	2	1	0	3	0	2	9	1	0	2	6	2	1	0	1	1	0	1	0	3	0	0	4	0	2	2	0	2	0	2	1	3	1	2	7	0	0	1	1	1	6	0	0	0	2	0	0	1	2	3	0	3	1	1	1	2	1	2	0	1	0	7	3	6	1	0	0	0	3	1	0	4	0	2	0	1	6	1	0	3	4	2	4	0	0	5	3	1	4	1	4	1	1	2	1	1	1	8	2	1	2	4	2	3	0	2	1	0	0	2	0	0	1	6	2	1	6	3	3	1	0	1	3	2	4	2	4	0	2	1	1	2	0	0	4	2	0	5	4	0	1	7	1	4	3	3	1	1	4	3	0	2	2	6	1	4	1	0	1	7	0	0	3	1	2	3	4	4	2	0	0	5	2	2	2	1	0	3	0	4	3	0	2	2	2	3	4	1	3	0	1	4	1	1	2	2	1	3	0	2	1	1	0	3	1	1	1	4	2	1	0	0	1	0	1	1	1	1	1	1	2	1	5	3	1	0	1	3	1	3	0	2	0	1	10	6	6	0	1	2	9	3	5	4	2	1	3	6	2	4	4	4	1	7	6	6	8	1	5	5	5	3	2	13	10	7	4	5	10	10	3	5	5	5	0	10	4	5	6	1	3	3	3	3	5	4	9	5	6	5	1	6	3	4	7	1	5	23	9	4	4	4	4	17	6	3	6	9	2	0	2	3	3	8	6	8	6	0	8	2	3	3	9	1	2	1	2	5	2	4	7	10	1	5	14	4	3	3	7	7	5	14	4	6	11	2	8	9	9	5	6	5	9	8	12	12	5	11	5	16	8	21	2	1	8	4	2	8	1	13	13	2	9	3	4	4	3	2	0	0	6	11	16	6	2	5	10	4	15	9	16	8	3	8	17	7	2	5	5	2	9	2	14	9	0	7	5	6	2	2	8	5	5	3	3	0	6	7	4	5	11	9	11	13	0	4	1	3	2	2	1	4	12	5	11	10	14	21	2	11	6	9	1	4	2	3	7	16	3	12	8	8	13	23	6	11	11	5	19	19	7	18	12	13	10	8	5	5	2	5	3	18	1	0	3	3	16	7	18	14	2	5	1	8	4	1	4	4	9	5	6	4	4	11	8	1	6	7	4	5	2	5	5	6	4	2	7	17	21	7	18	2	7	4	5	7	10	10	20	3	2	9	13	5	7	1	2	1	3	9	7	25	20	34	20	12	18	23	11	11	63	20	4	33	23	32	54	16	43	4	33	6	29	23	2	12	33	19	38	44	15	20	40	43	6	13	25	24	30	27	8	29	17	29	29	55	44	21	42	53	33	19	31	27	36	46	16	69	46	23	26	44	25	69	31	30	25	24	14	27	6	13	6	18	19	8	25	27	25	32	26	37	2	34	9	30	43	20	25	28	52	10	40	26	19	10	13	14	11	22	20	31	23	31	35	60	19	15	4	27	10	24	27	18	21	20	36	44	55	16	22	36	4	19	36	27	40	48	8	8	19	16	33	6	17	69	25	58	15	14	16	16	26	59	39	17	20	23	33	27	29	37	50	27	9	41	30	46	54	48	38	51	54	73	24	31	36	31	3	22	55	27	51	39	27	42	43	44	5	17	23	28	30	26	29	50	25	21	33	26	43	29	41	4	32	29	23	16	14	26	7	14	8	21	34	18	19	28	17	18	13	19	11	27	23	35	15	56	29	39	35	33	14	31	22	29	30	21	12	30	45	45	56	53	34	41	9	32	63	5	35	25	26	18	7	24	14	7	19	1	9	20	11	14	6	7	16	1	10	5	6	9	30	12	6	4	1	4	9	25	7	6	7	16	15	10	4	4	12	7	14	8	9	11	15	8	11	19	21	9	42	19	1	11	7	26	13	5	11	7	10	3	15	9	24	10	9	12	12	25	15	5	9	3	6	16	11	15	14	15	8	8	18	14	3	3	8	5	14	5	7	9	12	3	10	4	10	8	11	18	12	8	24	15	9	12	13	10	11	5	14	19	8	19	11	7	10	12	15	2	12	9	14	8	10	5	2	9	10	10	2	3	12	2	5	3	1	25	12	4	7	4	12	2	7	12	18	4	5	6	0	5	22	11	11	7	18	7	2	7	3	11	2	10	4	3	2	11	4	8	19	14	13	15	2	16	9	5	19	8	4	10	1	12	4	10	12	1	4	3	5	15	11	13	6	9	1	3	3	2	8	7	0	10	3	8	4	7	7	5	1	2	15	13	1	8	34	8	12	3	2	2	0	13	12	11	7	10	5	8	15	13	5	11	8	1	2	4	5	8	7	3	2	2	2	6	10	4	3	2	3	4	6	10	13	3	4	3	2	2	2	8	2	5	2	9	11	8	3	9	8	1	2	4	3	3	5	2	3	7	8	7	4	4	6	7	21	9	12	2	9	1	2	7	0	7	4	7	5	3	4	2	7	10	1	2	6	1	0	4	8	9	0	5	3	2	5	3	7	12	3	13	4	9	7	13	8	6	10	3	5	12	2	3	6	3	6	3	2	2	4	2	1	3	7	7	6	5	5	1	5	12	0	5	2	1	7	18	9	73	1	6	5	5	2	1	4	8	10	10	3	3	3	10	11	3	3	5	6	15	5	18	6	12	9	1	0	15	8	3	4	2	1	14	4	4	3	2	5	3	6	5	5	0	8	10	6	6	0	6	3	13	3	0	7	7	3	11	2	2	1	0	6	16	6	11	6	5	8	7	6	1	6	7	5	4	8	10	10	10	3	4	0	6	15	11	4	7	8	5	5	7	5	13	17	16	5	10	1	6	5	21	3	7	19	14	13	1	11	2	5	9	8	11	11	8	5	3	18	8	15	11	0	1	6	14	9	14	13	11	3	24	3	16	3	3	5	14	4	0	1	14	14	14	15	20	14	9	8	11	4	13	13	6	3	5	10	6	10	18	4	4	1	4	0	6	3	6	10	4	8	19	25	7	13	2	7	7	1	11	22	10	9	21	13	9	7	9	14	2	5	2	9	0	1	5	15	5	9	7	4	4	2	8	8	1	5	5	3	1	3	5	4	9	4	11	20	1	13	7	1	1	8	3	8	12	16	11	4	6	6	4	3	7	5	9	3	9	7	10	14	5	9	11	13	8	6	8	2	9	0	6	12	7	0	10	8	2	4	4	0	1	3	1	5	17	1	2	6	4	0	3	3	12	8	8	7	7	10	2	3	1	17	12	5	6	3	4	4	6	1	3	4	18	2	0	7	3	4	5	1	0	4	13	6	14	6	9	2	4	6	5	1	5	3	2	18	11	8	8	5	1	3	0	2	20	5	5	10	4	7	10	1	9	1	13	9	2	13	8	5	20	4	9	1	2	2	4	5	0	3	4	3	1	7	2	4	13	5	1	4	4	17	6	8	4	7	3	5	5	4	2	5	0	3	0	6	4	8	11	8	9	1	7	1	5	14	1	9	7	2	5	2	3	4	2	9	7	7	0	6	4	1	5	4	0	2	4	1	9	0	0	1	6	7	4	2	2	0	4	7	2	2	6	8	19	10	7	2	5	2	13	4	9	9	2	6	1	3	17	11	7	5	12	14	3	7	2	11	11	26	8	12	6	6	10	5	7	9	3	3	1	18	6	4	20	5	1	22	1	4	8	4	7	3	10	16	5	4	5	14	0	5	3	26	21	2	8	11	4	18	4	10	15	15	4	3	5	3	5	11	22	9	1	8	17	5	5	0	5	14	5	14	1	5	1	11	3	10	4	10	1	8	3	2	3	12	11	1	1	3	9	2	8	4	5	5	12	7	2	12	2	12	4	1	7	12	3	24	2	2	10	5	4	13	4	5	34	25	9	2	9	11	10	0	14	15	10	0	7	11	3	3	2	7	8	5	5	11	17	11	5	3	19	14	18	1	10	2	15	2	7	7	2	10	5	5	7	3	11	5	3	12	9	5	10	5	4	0	2	7	9	9	6	1	36	3	4	8	6	6	16	6	2	11	6	14	9	2	7	5	1	6	1	3	9	12	6	3	6	15	8	9	12	5	0	23	3	6	5	6	6	3	7	4	5	7	9	5	10	10	11	11	8	6	1	20	6	4	4	4	5	4	4	4	8	6	4	6	4	5	8	17	6	3	13	22	13	4	5	4	1	9	9	8	1	12	8	11	5	11	2	6	5	9	7	15	7	13	5	9	3	26	4	8	9	4	5	5	11	7	17	21	10	5	8	13	12	10	8	4	7	20	11	14	10	6	8	7	5	10	12	1	16	8	6	6	8	8	7	5	5	0	6	7	4	8	12	5	3	4	1	11	7	2	15	21	23	3	0	3	1	13	14	8	10	5	13	13	5	6	2	10	31	19	3	14	10	8	7	7	5	4	10	3	3	11	4	2	12	3	8	5	9	5	10	8	3	3	2	3	3	2	4	6	7	1	4	8	3	4	10	8	12	10	3	6	5	1	2	2	5	1	5	2	5	14	6	3	1	2	6	11	3	20	0	2	15	10	4	8	6	2	4	3	10	2	7	2	3	3	7	0	3	4	2	3	10	5	3	6	5	4	10	5	3	4	4	6	2	2	3	7	7	1	7	1	11	8	3	1	3	8	2	16	5	10	4	2	7	4	9	3	1	1	1	1	9	6	6	4	4	4	15	10	12	10	3	7	6	4	4	8	3	4	5	3	3	1	2	5	5	2	3	3	6	2	0	3	6	10	17	5	4	2	5	7	7	7	0	9	7	3	3	7	3	5	1	4	7	6	8	4	3	4	5	0	2	13	4	5	5	3	3	13	5	2	5	6	6	5	1	3	3	4	5	2	6	5	9	12	2	5	7	2	4	2	6	11	4	8	9	2	7	7	5	8	8	17	2	3	1	1	7	4	2	2	3	9	1	20	3	3	1	4	5	6	6	5	5	2	3	5	5	12	6	2	2	10	7	5	8	4	9	6	2	10	3	1	2	3	0	3	4	10	7	2	10	1	2	9	4	9	5	1	5	7	3	5	1	4	2	6	5	1	5	2	8	5	5	2	5	4	3	7	2	7	11	12	4	12	4	10	10	12	8	5	4	8	6	9	2	5	2	11	5	8	7	13	1	7	6	6	5	5	7	21	7	2	2	6	3	2	9	1	4	5	1	10	4	11	7	6	5	20	2	3	6	4	7	3	2	2	0	10	12	11	3	6	7	5	7	2	9	6	10	5	9	3	1	5	1	10	0	5	3	1	9	1	3	2	8	4	6	8	3	7	6	4	12	2	5	8	5	7	6	1	0	0	10	5	4	6	3	12	2	4	6	4	1	3	4	2	1	0	2	7	3	2	1	0	1	3	0	3	0	1	3	0	1	2	1	1	2	7	8	0	2	2	4	2	0	5	2	2	1	0	3	2	3	1	3	3	7	4	4	2	4	2	2	3	3	4	1	0	5	3	6	6	6	7	2	3	3	2	6	1	4	2	2	6	5	3	3	1	3	3	3	2	0	6	2	6	1	2	0	1	0	0	0	4	4	2	8	4	0	2	6	10	2	3	3	2	7	5	4	3	5	2	4	3	2	1	1	2	2	0	2	1	0	0	9	3	1	2	0	6	4	1	7	1	9	1	6	7	5	1	2	2	3	7	3	7	9	5	2	3	0	4	0	2	2	2	6	3	1	2	6	2	4	4	2	7	4	4	3	3	2	6	4	3	3	0	3	0	2	0	3	5	2	1	2	3	4	3	1	3	1	1	3	2	5	3	3	3	7	0	3	0	2	2	3	3	1	5	3	4	2	2	4	5	7	6	3	0	4	2	0	1	0	3	8	2	3	3	3	10	2	2	9	6	7	2	5	2	11	0	4	1	4	2	1	8	7	1	1	1	5	0	2	1	0	3	2	6	5	1	1	4	3	3	1	1	4	4	1	4	0	3	4	6	1	6	1	2	3	4	5	0	0	4	2	6	3	6	2	0	7	2	3	3	0	2	12	1	7	0	1	1	2	1	8	1	2	8	2	1	13	0	11	3	1	1	3	3	8	1	5	3	10	2	4	2	9	10	5	3	2	6	2	3	3	10	6	5	5	5	6	9	1	5	4	4	3	5	1	11	2	8	4	0	12	2	4	3	3	7	1	7	8	4	1	9	8	8	6	6	5	6	3	9	3	4	2	1	16	9	6	5	7	4	2	10	2	7	3	8	9	8	6	13	7	11	2	12	15	1	5	7	1	8	17	5	10	4	6	8	7	8	6	3	2	17	6	13	5	10	16	6	3	6	9	5	8	7	3	3	9	5	6	5	4	3	6	10	7	2	5	10	7	6	5	7	9	7	4	9	4	4	6	7	3	4	6	4	8	6	5	5	7	5	3	3	3	2	9	7	12	2	5	5	5	11	3	10	2	8	4	4	7	1	4	0	5	11	10	5	11	10	10	4	5	5	1	4	3	12	25	13	9	14	2	4	9	10	0	5	5	8	4	9	4	1	8	21	7	0	2	3	8	6	10	6	8	2	6	4	6	17	5	5	6	3	3	9	2	0	11	12	12	1	3	10	2	2	0	2	22	2	3	5	2	10	9	1	3	4	9	0	6	7	10	3	4	2	21	0	4	4	1	4	0	2	1	3	5	4	1	2	10	8	4	3	4	6	1	4	2	6	2	0	6	1	3	5	3	1	3	2	4	5	7	4	2	2	0	2	5	5	6	0	2	7	2	0	1	0	2	4	7	2	0	2	2	2	0	4	3	5	8	1	0	4	3	6	1	2	5	0	1	1	5	6	2	1	3	4	2	3	4	4	1	2	4	2	2	2	3	3	6	4	5	2	7	2	4	3	2	1	2	3	3	2	0	1	2	4	0	2	3	4	0	4	4	1	2	3	3	0	4	3	7	3	2	5	2	7	8	5	4	4	1	1	3	2	1	4	1	2	2	1	1	9	0	1	1	0	2	0	2	1	5	0	4	10	4	2	9	7	3	0	4	5	6	0	6	1	7	1	5	1	0	2	2	4	11	9	8	2	1	4	5	2	2	7	1	4	2	4	6	1	6	2	9	5	3	0	3	4	9	6	2	8	1	3	4	2	1	7	5	16	2	4	2	0	0	3	0	1	4	2	8	1	3	0	4	4	4	1	2	0	5	6	3	2	0	0	2	0	3	1	4	1	0	1	2	4	1	5	1	1	1	1	3	1	1	0	4	3	6	1	3	1	2	1	6	7	4	2	2	1	2	3	3	3	4	0	2	1	4	0	1	7	1	5	1	2	4	2	2	0	6	0	2	4	2	4	1	1	5	8	8	0	2	4	2	3	6	1	0	2	6	0	3	4	4	0	8	2	1	4	1	2	4	0	3	1	13	0	1	1	0	4	1	6	1	1	1	5	3	5	6	3	2	1	0	1	8	1	3	2	5	7	5	5	2	4	2	3	8	1	1	6	2	5	0	0	2	3	3	4	3	0	4	3	1	3	0	2	1	5	0	1	1	2	2	1	0	5	3	1	7	11	11	3	1	1	6	3	1	7	4	3	7	0	2	0	12	5	3	1	3	4	2	2	0	2	9	1	2	4	1	0	2	6	1	1	6	2	7	0	5	2	5	3	1	3	2	5	3	5	1	3	0	2	1	4	3	5	2	4	0	1	5	7	2	4	2	3	1	3	1	2	1	4	4	4	6	5	11	10	2	7	7	7	5	1	13	4	1	1	6	10	5	8	7	0	4	0	0	10	4	3	2	9	3	6	1	5	5	8	10	4	4	7	25	20	8	4	1	3	7	4	4	4	7	0	1	3	10	3	2	1	5	7	8	4	1	3	21	4	9	15	12	3	8	12	2	11	6	6	22	0	2	7	1	2	1	4	15	2	4	6	6	6	3	11	6	5	5	2	8	3	8	5	10	3	9	4	15	8	1	7	1	12	8	3	1	7	5	2	5	4	2	12	11	5	3	5	6	7	4	7	6	2	15	3	1	1	0	8	1	3	8	7	3	4	18	1	2	8	0	4	10	2	2	8	5	5	10	8	4	5	3	4	1	1	9	6	6	2	6	1	4	11	2	2	1	5	2	2	6	11	3	3	3	2	2	2	1	4	10	2	1	2	1	5	4	1	2	1	2	2	4	5	4	1	3	1	5	1	6	2	6	5	7	2	0	2	4	11	3	0	6	4	5	6	5	4	2	3	1	2	1	2	9	6	5	16	9	1	0	2	6	1	2	7	5	7	1	2	1	2	2	5	8	1	3	4	5	3	6	3	12	0	2	3	3	7	1	1	6	7	2	10	6	5	3	6	5	4	1	9	8	2	8	0	1	1	4	5	3	4	6	13	4	1	4	1	4	4	0	2	1	2	10	4	2	1	2	9	3	4	4	2	1	6	1	4	3	6	7	5	5	11	2	3	5	4	11	2	3	7	4	3	2	5	3	5	2	5	3	6	5	4	4	3	7	0	0	2	0	2	1	5	1	2	0	2	2	1	8	1	1	0	2	0	0	5	3	2	2	10	5	3	2	1	5	4	1	5	7	9	5	4	1	5	12	7	4	2	5	0	1	2	4	4	7	5	4	4	5	7	7	7	1	2	1	18	11	3	13	2	4	6	9	3	8	6	4	0	6	8	6	8	4	4	0	11	8	5	6	3	5	4	8	3	3	11	6	0	5	0	2	0	7	7	2	3	4	2	6	2	4	8	6	7	1	8	2	2	2	8	5	3	1	2	1	2	2	3	6	5	0	6	10	4	5	3	0	1	3	13	1	3	3	4	9	9	4	5	1	2	6	1	7	4	4	6	10	9	3	4	7	4	9	7	10	6	14	10	6	5	1	7	3	4	6	7	5	0	4	2	7	24	1	14	10	14	7	4	6	4	1	11	4	0	7	7	6	7	0	16	3	1	5	4	1	7	0	5	3	0	2	4	0	0	1	0	2	0	0	1	3	0	0	2	3	0	1	1	0	0	1	3	4	2	0	3	0	1	3	3	1	3	2	1	1	3	3	0	3	0	5	0	1	2	3	0	1	2	0	2	2	0	4	0	0	2	0	0	1	0	1	3	1	1	2	0	0	0	3	1	3	2	1	0	0	2	1	1	1	0	2	5	1	1	5	1	0	1	1	2	1	1	1	4	11	0	0	5	1	7	2	1	1	2	2	0	0	5	4	2	0	1	2	2	1	3	8	4	1	3	0	4	8	1	0	0	3	3	0	5	2	0	2	0	1	0	0	3	1	2	1	2	4	2	0	3	8	2	0	0	0	4	0	4	1	6	0	0	0	1	1	1	4	9	4	1	7	2	0	0	0	1	0	3	0	2	1	2	3	1	0	8	1	0	4	2	0	6	0	5	4	2	3	2	1	0	3	1	4	3	0	1	0	0	2	2	2	8	2	0	1	1	0	2	1	3	9	1	0	2	3	5	11	0	3	1	0	2	0	0	0	1	0	1	0	1	0	0	4	1	0	1	0	1	1	0	3	1	0	2	2	0	1	1	0	1	2	1	1	1	1	9	0	0	0	1	0	1	0	0	1	0	1	0	4	1	5	2	1	1	0	1	0	1	0	1	6	2	2	1	3	1	3	12	3	0	1	2	5	1	2	2	2	3	2	2	0	0	3	1	2	1	2	0	0	1	6	5	1	2	1	13	1	1	2	3	1	0	6	2	1	3	0	7	2	1	2	5	8	2	0	1	0	6	4	3	6	3	5	2	1	2	1	2	5	0	3	3	1	0	0	4	1	1	0	1	0	8	2	3	4	0	9	0	2	0	5	0	0	1	1	2	3	0	1	2	4	1	5	2	1	2	2	4	3	2	5	2	1	0	2	2	0	1	2	0	3	1	2	1	2	1	0	1	0	1	0	1	1	0	0	3	3	1	2	0	0	4	1	1	0	6	2	10	17	6	12	26	6	8	21	3	16	12	15	8	15	16	12	10	11	11	10	12	7	17	7	6	15	9	14	5	16	15	9	20	8	13	28	21	12	8	8	5	3	9	15	16	6	16	9	14	14	3	19	12	9	10	11	9	7	4	5	8	9	15	22	5	9	18	6	20	10	8	13	8	15	9	5	28	20	22	10	18	10	25	16	15	17	9	8	12	29	11	13	19	8	16	37	16	14	9	31	13	17	38	16	14	10	11	14	28	6	16	5	12	4	13	26	44	12	16	11	11	6	10	19	13	11	16	11	7	15	12	6	11	12	25	12	15	9	13	8	7	7	11	22	24	11	8	5	9	11	9	12	11	3	12	7	9	2	7	5	2	9	4	7	3	3	8	13	6	4	10	10	8	2	9	14	1	5	21	7	3	14	7	2	3	15	7	10	16	9	6	6	10	3	8	13	4	18	9	7	3	8	10	5	23	5	2	13	9	5	10	9	25	5	15	9	21	10	7	6	8	17	9	4	22	7	10	8	3	26	7	4	1	7	9	21	8	1	12	20	13	13	12	8	25	26	4	22	30	20	9	10	21	4	17	8	15	15	21	10	31	30	16	28	18	11	13	6	6	7	22	3	22	8	10	3	34	21	18	3	5	10	12	11	16	28	6	14	5	19	25	8	8	19	3	12	13	11	8	5	4	9	19	5	15	14	5	10	14	12	6	7	12	12	18	11	13	6	7	2	22	18	9	15	2	6	5	6	19	6	17	25	12	9	17	19	13	7	7	13	18	21	23	16	14	22	9	17	21	5	11	8	34	8	14	15	38	15	12	10	18	8	11	27	7	21	16	9	26	9	10	25	9	26	12	10	26	38	14	14	8	16	11	9	6	3	18	8	4	4	9	22	12	5	11	13	12	15	5	5	27	9	0	7	9	55	9	11	19	25	19	10	12	6	11	6	16	11	23	4	21	10	4	5	4	27	13	3	16	12	16	13	22	7	2	2	3	0	1	4	5	2	4	2	4	6	2	4	5	2	4	1	3	4	2	3	2	8	2	0	4	4	4	3	2	1	2	2	6	3	6	5	7	8	11	0	1	2	6	3	1	2	6	5	8	1	1	1	4	5	12	2	1	6	3	3	1	2	5	5	2	2	6	4	1	6	1	2	5	2	5	10	4	2	0	4	4	4	6	3	1	3	7	1	5	4	2	2	3	4	5	6	6	1	4	4	0	3	0	5	1	1	3	4	3	5	4	6	3	0	7	0	2	3	1	1	5	5	3	5	1	11	2	6	1	2	6	3	0	7	5	3	4	6	5	2	2	1	7	6	5	1	4	3	3	5	9	1	0	9	2	2	5	1	2	3	3	2	6	4	3	8	2	2	7	4	3	2	5	4	5	2	6	1	2	7	4	1	1	4	3	11	9	14	11	17	13	27	39	33	10	24	17	12	12	16	27	14	18	24	14	11	6	19	18	35	10	6	14	6	9	20	16	19	11	9	29	12	20	13	19	7	12	19	8	23	19	27	24	43	30	20	21	9	34	33	6	28	7	11	9	21	14	20	16	18	19	10	20	30	10	14	38	10	30	17	15	15	10	12	10	23	10	16	17	18	20	34	19	25	27	7	20	16	28	16	20	14	10	11	38	9	40	23	4	34	20	43	20	25	13	15	9	26	18	11	19	19	12	19	9	19	14	11	4	3	6	3	15	7	6	10	7	9	8	7	5	4	13	1	6	13	3	12	5	21	5	12	20	12	15	13	5	3	5	5	11	10	22	4	7	7	7	12	15	4	11	11	11	11	2	5	5	11	5	4	11	22	9	12	10	11	4	9	7	10	22	6	5	7	9	8	7	2	4	11	5	11	14	13	19	4	7	4	8	6	7	5	23	4	9	6	9	9	11	4	14	6	0	14	11	6	3	4	3	9	4	6	3	8	2	3	3	5	4	3	9	1	2	8	0	6	5	5	12	6	1	4	7	1	12	12	2	6	9	7	1	6	1	3	5	10	3	5	6	7	15	3	13	3	3	3	6	1	4	6	4	22	4	3	4	14	10	4	2	8	2	6	2	3	2	3	4	3	6	3	3	1	10	8	3	3	1	11	0	0	4	3	8	8	8	2	18	0	4	1	2	4	6	10	3	2	9	6	12	2	4	6	3	1	0	14	4	9	4	7	6	8	1	2	3	6	9	1	9	2	3	2	12	2	11	4	4	2	3	14	6	5	3	2	5	3	5	8	2	6	7	3	2	2	3	10	7	6	2	1	9	10	4	10	2	4	7	1	6	0	8	5	3	12	3	3	0	7	3	4	1	3	2	5	1	2	3	2	1	2	6	7	8	9	6	9	1	7	8	8	10	8	7	5	2	3	5	0	3	4	4	2	2	10	7	2	5	7	3	3	4	4	2	1	4	7	4	5	8	8	4	4	5	4	0	6	3	5	2	6	1	4	2	7	10	15	6	0	3	4	3	3	5	14	11	4	11	6	11	4	2	1	2	10	7	0	1	13	8	6	12	10	3	1	0	2	5	5	7	4	4	0	1	2	5	1	7	4	4	2	9	16	6	3	7	1	5	3	5	2	10	2	6	0	6	3	5	3	2	5	3	7	4	10	6	1	13	5	5	5	4	3	9	2	6	2	5	9	6	5	0	9	1	4	3	7	5	4	2	6	1	3	4	4	3	1	1	7	7	10	2	2	5	1	2	12	2	4	3	1	6	10	6	3	3	1	2	4	3	3	3	3	5	3	0	3	14	3	3	7	8	0	0	4	0	5	5	6	1	5	5	6	4	6	6	4	6	7	4	3	1	1	10	9	3	6	4	1	6	9	5	6	6	6	3	5	9	13	2	9	4	4	13	2	7	4	7	10	6	12	4	2	7	3	3	6	4	4	2	9	2	1	3	3	7	3	3	13	9	5	1	8	8	8	6	7	2	0	0	11	1	2	1	3	2	5	4	5	13	4	7	5	0	2	3	1	1	1	2	3	3	2	0	2	4	0	1	3	2	5	5	1	6	12	4	0	1	13	9	2	3	6	5	5	1	1	1	6	2	2	0	1	2	4	6	2	3	1	7	2	0	1	4	6	6	1	1	2	2	1	3	8	7	1	0	2	4	13	6	16	6	6	0	4	0	11	2	1	11	0	4	7	4	6	4	16	7	2	1	3	3	5	5	13	7	10	8	0	5	5	2	14	5	9	4	4	3	1	2	6	5	4	2	2	1	6	5	3	2	3	5	0	1	1	0	7	3	3	6	7	3	5	6	1	8	7	5	5	1	5	4	2	4	4	1	1	12	2	4	9	4	6	2	4	1	5	3	6	0	3	1	0	1	23	4	5	6	1	4	1	1	1	0	28	2	3	8	3	16	3	1	1	4	4	2	4	7	6	14	5	14	8	7	12	7	16	8	7	20	5	8	0	12	10	8	11	8	11	12	10	9	6	4	15	4	1	5	8	13	4	11	12	22	7	4	9	3	5	12	7	6	6	12	4	11	3	0	9	9	8	5	8	12	2	12	11	8	6	9	12	17	10	18	17	7	5	7	13	12	8	4	4	16	15	10	8	6	13	1	15	12	10	8	8	9	8	9	5	8	14	7	3	3	7	2	11	11	4	5	7	7	11	16	7	1	5	9	4	5	6	7	4	15	4	13	5	12	12	7	10	2	8	2	12	6	5	6	11	10	9	10	14	0	4	8	5	4	1	3	9	11	5	5	8	5	8	20	9	6	19	3	8	8	4	8	1	9	13	5	13	4	7	3	10	1	13	5	4	1	14	9	8	8	0	19	9	7	29	14	12	7	4	6	11	7	11	7	11	16	6	15	15	6	11	7	11	7	9	6	3	3	7	12	7	6	9	13	10	10	10	2	9	7	5	9	4	5	1	5	2	0	7	5	4	5	2	1	7	3	0	7	9	3	1	1	11	3	8	5	0	3	3	6	12	12	14	5	1	2	4	3	1	6	8	7	6	4	4	4	4	6	8	7	4	4	7	9	5	6	5	12	5	6	11	4	5	6	0	11	15	0	1	8	3	6	5	4	5	5	4	3	9	3	3	10	12	6	4	4	5	8	9	2	5	8	3	8	7	5	10	4	5	2	7	3	2	2	4	0	10	8	3	2	6	3	5	5	6	7	10	4	4	9	6	3	4	14	13	4	4	1	0	8	9	19	6	10	7	2	1	4	6	0	4	5	8	5	8	11	11	4	6	6	4	3	6	8	4	6	8	6	0	2	7	7	1	10	3	5	12	8	2	6	6	7	5	6	5	5	6	5	12	10	6	5	5	8	3	6	8	9	4	2	3	7	2	7	3	1	9	4	28	43	44	43	43	38	32	12	25	37	29	13	27	33	34	42	34	62	44	28	43	24	28	30	48	46	35	47	32	36	24	28	51	21	33	24	36	40	42	39	28	8	90	42	24	47	62	25	12	29	34	36	27	37	14	35	36	30	61	35	61	63	55	53	42	55	57	142	36	40	27	45	35	30	38	55	36	50	46	52	20	24	44	22	20	58	27	57	66	67	44	42	72	30	60	38	62	26	47	37	76	27	39	54	38	30	34	46	57	26	26	53	25	34	38	27	37	30	22	61	46	43	50	25	35	29	38	34	34	62	23	31	32	72	70	29	26	25	33	24	21	42	31	105	42	47	38	12	32	24	47	29	57	37	32	35	31	61	104	113	33	54	36	45	17	47	51	57	25	37	33	63	20	27	34	12	46	42	38	30	28	27	26	30	29	59	46	24	36	49	31	22	20	2	4	6	0	4	6	8	6	5	4	10	3	6	9	10	19	7	7	7	15	4	4	7	15	8	2	6	13	11	13	4	3	10	6	3	12	13	3	4	3	14	4	2	3	3	5	6	2	6	3	3	13	7	7	8	4	2	7	2	9	8	6	10	4	7	21	6	6	3	6	7	17	6	6	8	5	6	8	15	8	4	7	5	3	5	8	11	7	10	5	2	19	9	3	1	9	11	7	8	12	13	2	19	7	1	6	9	2	5	3	4	9	7	15	17	6	18	6	7	5	11	5	6	6	5	14	4	6	11	3	17	8	6	5	5	11	3	4	5	5	6	6	8	6	7	9	5	2	9	3	25	5	0	4	6	3	4	12	0	2	5	3	5	6	6	9	4	5	6	4	3	5	5	6	14	2	9	5	4	6	14	6	0	7	9	2	4	2	2	9	9	4	9	4	1	4	5	4	0	4	3	18	5	2	4	2	3	5	4	1	1	5	7	2	9	7	0	9	8	13	3	5	9	15	9	6	1	2	3	11	1	2	1	17	2	2	5	1	1	1	11	4	9	3	4	5	20	6	10	13	7	7	11	4	9	6	8	4	6	11	3	4	2	8	3	7	6	6	6	5	7	5	15	5	6	5	10	11	6	4	18	5	2	7	2	3	31	2	16	2	3	6	5	6	4	9	7	3	4	5	7	6	5	5	8	4	7	2	6	3	6	4	9	6	6	10	5	4	9	2	4	9	1	3	8	5	8	12	2	6	11	15	11	4	21	14	6	10	5	10	34	12	12	7	16	5	19	9	7	6	13	8	3	13	15	16	9	11	10	6	23	5	6	7	10	14	3	12	47	17	8	7	14	3	5	10	13	6	5	26	14	10	8	5	4	8	5	5	2	13	12	12	2	7	7	11	8	9	12	9	14	8	16	13	16	4	14	18	20	8	5	10	7	12	4	8	15	2	14	2	7	3	2	13	5	2	16	10	8	8	5	15	2	5	8	4	14	9	3	13	16	10	5	6	1	6	8	2	3	1	1	13	4	6	5	6	23	8	14	1	4	4	7	15	2	8	8	2	16	4	2	18	3	2	4	6	4	3	3	6	7	8	8	0	13	12	9	5	12	5	6	9	4	3	12	14	1	6	18	12	1	6	5	2	6	6	18	4	1	5	5	1	3	1	3	5	1	1	1	1	0	7	1	4	0	1	6	2	1	2	0	3	4	4	1	5	0	0	3	10	0	2	3	1	0	0	1	2	4	0	0	2	2	3	11	3	1	0	0	5	0	2	2	1	0	2	1	0	4	2	0	1	8	6	5	1	2	4	1	0	1	1	1	0	0	9	3	0	3	2	0	1	0	1	1	8	1	4	1	0	2	3	0	0	2	0	1	3	0	1	6	0	3	0	0	1	0	0	0	4	2	7	6	2	0	0	0	0	0	0	3	10	4	1	4	1	2	2	3	3	0	1	0	0	4	6	0	2	3	0	0	4	1	3	2	1	1	3	0	2	0	2	0	6	0	1	2	4	0	8	2	2	1	2	0	2	1	0	3	0	0	2	3	0	0	0	1	2	2	1	2	1	0	0	1	0	1	0	0	0	0	0	0	0	0	0	4	1	0	1	1	0	0	1	0	5	3	2	0	0	0	0	1	2	4	0	0	2	0	0	1	0	0	0	1	2	3	1	1	0	2	1	0	0	0	2	1	0	0	0	1	0	2	3	1	0	2	1	3	1	0	0	2	0	0	1	0	2	0	1	0	2	1	1	1	1	0	1	0	0	0	1	3	2	1	1	1	0	1	1	0	3	0	1	0	1	1	1	0	0	1	0	0	1	3	2	1	3	1	10	5	1	0	2	1	5	1	1	1	0	2	6	3	2	2	3	1	4	2	0	1	3	5	1	2	1	0	2	0	2	1	1	0	1	2	0	2	3	1	5	2	1	0	4	1	1	2	3	1	0	1	1	3	1	0	1	5	1	1	1	6	0	2	0	1	0	1	1	0	1	0	5	0	18	2	0	7	1	7	0	2	1	2	0	4	0	5	0	9	1	3	0	1	0	0	2	0	2	0	0	0	2	6	1	1	0	0	0	0	2	1	1	1	2
chr1	1284002	1284003	AG	+	11	5	19	5	6	3	18	11	14	3	9	14	12	5	17	12	10	13	14	3	6	4	18	6	12	10	12	28	7	8	2	14	3	8	20	9	4	8	11	7	11	13	5	10	18	6	3	17	18	16	3	3	18	11	10	3	12	21	10	3	4	17	12	8	10	9	9	15	18	6	17	7	5	4	18	11	5	9	13	22	9	5	6	6	6	19	5	6	15	14	19	11	17	14	10	20	9	19	7	22	12	2	14	3	14	12	8	15	13	13	15	7	43	8	20	9	4	9	16	30	7	10	5	5	6	4	9	27	10	9	8	12	8	3	9	11	14	7	4	11	15	8	6	5	8	11	18	6	16	5	28	8	3	18	5	12	6	2	5	7	6	5	4	2	7	1	10	10	8	6	5	2	10	10	7	11	10	21	8	4	6	2	6	11	4	10	0	22	4	8	2	7	3	4	4	14	0	3	7	14	5	5	4	7	7	9	4	2	1	12	4	1	6	5	18	9	8	1	5	10	8	6	5	4	12	1	11	2	15	12	4	7	11	22	4	6	9	15	2	6	0	5	9	2	14	10	14	4	3	16	6	5	9	10	13	16	15	6	8	15	8	2	14	13	17	11	12	9	7	3	6	13	3	29	11	13	14	12	7	13	8	3	11	14	6	9	12	13	7	12	13	14	10	19	26	2	7	4	11	18	10	10	13	9	17	11	12	14	23	11	3	10	3	15	3	6	6	7	4	9	8	3	10	8	4	9	9	13	17	10	17	3	9	15	21	9	8	8	9	9	11	10	5	5	12	9	24	4	1	8	5	8	5	8	12	6	4	6	6	9	20	8	8	5	21	16	20	7	7	12	4	10	6	14	5	20	6	19	8	9	10	9	4	9	5	6	4	12	8	2	9	13	6	4	22	19	8	6	9	10	11	14	10	21	14	25	7	5	7	15	38	8	20	14	6	6	7	5	14	38	1	17	30	10	10	11	10	7	12	15	7	7	16	11	10	13	21	21	9	20	14	6	12	1	9	13	31	21	13	9	28	11	10	12	8	5	19	12	13	24	15	14	20	11	24	7	10	8	20	11	13	19	14	14	8	8	16	28	15	8	17	19	32	8	2	3	6	4	5	13	2	11	13	27	24	17	9	14	8	11	9	10	15	16	15	19	5	12	12	21	5	7	11	20	29	21	33	10	6	7	27	5	12	15	6	12	1	9	14	25	8	9	6	15	16	6	14	8	11	18	16	19	22	30	6	18	11	11	17	9	17	3	9	10	14	12	11	11	11	8	20	3	8	4	4	21	6	6	4	20	5	4	12	13	8	5	7	8	23	4	19	24	1	8	17	6	12	18	14	20	4	11	14	10	12	15	18	4	32	7	7	10	14	20	19	11	9	26	21	19	11	14	10	19	10	10	18	17	19	15	25	21	10	29	8	18	14	14	7	18	2	20	3	15	16	40	5	18	26	27	22	13	11	13	3	7	0	7	15	10	23	12	11	31	19	16	15	20	15	34	26	18	19	47	30	19	19	22	12	10	8	18	11	15	16	7	14	20	15	3	12	33	11	20	21	17	13	18	16	21	9	20	18	14	15	30	15	18	9	10	26	20	8	21	18	14	24	18	13	11	12	25	16	35	28	14	16	21	20	7	52	19	15	25	20	10	9	17	18	11	22	16	26	3	11	15	9	16	12	12	26	2	14	17	1	1	3	3	9	3	12	10	3	8	8	10	9	2	9	1	9	6	6	3	5	1	5	9	1	13	3	3	7	12	8	4	4	11	8	3	8	3	5	14	7	9	2	15	11	5	10	6	5	10	7	3	4	3	6	12	2	7	6	3	4	9	1	7	5	5	15	6	10	10	5	9	6	6	9	4	13	7	10	14	5	5	5	4	7	3	9	2	3	9	7	5	4	8	6	7	3	10	2	12	6	9	6	6	4	8	11	8	12	5	7	3	4	9	6	9	13	12	10	5	5	6	3	8	6	4	7	7	2	4	7	4	7	1	5	2	2	5	8	4	7	16	4	5	8	1	1	3	11	5	6	5	4	5	2	9	0	8	8	7	3	2	3	15	3	10	4	7	3	3	10	13	6	9	4	7	4	8	3	7	4	12	12	7	22	1	9	7	6	9	12	4	13	1	13	11	10	8	11	5	8	3	5	6	7	8	9	10	3	8	7	7	12	6	2	3	7	6	5	5	4	9	9	9	2	3	11	6	7	17	3	15	8	3	4	3	3	6	3	6	1	4	4	7	11	8	12	4	3	5	19	4	9	7	5	4	3	6	2	7	2	18	10	5	9	17	6	9	9	10	19	2	16	5	4	5	4	20	3	15	15	3	8	14	4	11	5	1	5	6	7	12	10	6	6	8	8	3	4	10	15	11	20	5	8	4	7	9	17	11	3	9	16	6	7	4	2	5	3	35	12	7	9	2	5	3	2	4	4	0	6	0	13	7	0	4	10	7	3	4	8	3	4	2	14	5	7	5	10	18	3	8	12	2	4	19	12	7	7	8	5	13	2	6	10	5	16	7	7	6	4	26	4	3	7	6	10	6	15	9	1	10	10	20	8	4	5	0	1	7	4	2	7	3	7	6	5	5	1	3	5	4	4	3	3	4	4	3	0	10	2	8	0	5	9	4	5	1	3	4	2	2	4	2	2	1	6	4	4	2	7	3	4	4	2	4	3	7	3	3	10	4	6	5	3	2	8	11	5	5	1	1	1	6	0	13	1	10	5	4	1	5	2	5	3	5	8	7	3	6	8	14	5	7	6	8	10	4	7	3	4	6	4	5	6	7	15	10	11	7	6	18	3	5	7	2	5	1	7	3	3	9	7	2	4	9	2	8	10	5	8	5	2	5	11	4	4	5	1	3	6	2	4	3	6	8	0	6	1	3	9	2	5	5	1	3	5	2	6	5	4	14	12	1	2	2	4	0	15	3	1	0	0	1	3	1	1	2	2	2	6	8	3	1	3	3	2	1	2	10	2	7	0	0	0	2	3	0	1	6	0	1	2	3	6	2	1	6	5	11	2	6	0	6	9	1	5	2	8	2	1	3	3	3	1	8	3	5	7	8	6	1	2	11	3	6	4	1	7	4	10	10	7	5	14	2	5	4	2	2	2	6	6	4	7	3	5	1	0	5	2	1	9	8	2	4	6	2	4	11	6	11	12	5	7	9	10	4	3	6	6	8	5	3	10	3	3	3	11	10	7	4	6	5	7	5	6	7	4	9	4	9	2	0	3	12	1	3	11	4	2	7	2	5	10	3	6	1	1	2	5	3	7	3	4	5	4	7	8	2	3	6	0	1	4	2	1	6	1	1	7	2	4	5	3	7	6	14	5	1	4	2	0	1	2	4	3	3	3	11	0	14	9	24	13	4	8	5	22	22	26	7	14	10	17	13	14	12	20	20	17	13	21	18	43	11	12	22	11	18	23	48	29	19	24	19	33	71	9	5	18	19	6	26	23	9	13	6	16	13	15	7	17	8	17	8	3	15	11	18	10	20	19	6	22	47	31	10	15	16	24	29	22	11	18	24	8	3	3	10	11	33	11	21	30	11	21	17	13	26	19	10	5	18	4	11	11	25	17	25	10	21	46	19	14	21	63	20	25	30	11	28	17	11	25	21	33	13	35	17	50	31	27	35	13	31	23	39	13	57	8	17	25	16	9	28	1	33	33	19	30	22	13	10	20	7	0	9	20	44	49	3	21	28	40	26	33	21	33	37	10	32	31	20	16	20	14	12	28	16	32	14	4	16	12	37	10	15	28	23	24	12	12	6	26	31	20	11	27	26	29	28	5	24	10	23	11	7	7	11	36	10	20	31	28	36	2	26	16	33	18	29	17	9	26	70	22	25	29	27	69	41	29	33	31	32	40	45	18	48	41	28	38	35	12	14	14	23	4	47	0	9	9	30	21	17	29	32	11	14	23	16	9	2	30	16	41	12	34	11	17	28	18	1	16	11	4	10	12	9	19	12	18	6	37	33	51	28	39	18	23	23	18	26	21	21	27	11	21	22	21	27	20	15	20	10	16	23	23	68	51	98	49	28	65	60	46	46	137	52	31	91	64	59	139	53	99	19	79	17	69	74	18	41	81	47	83	88	58	77	72	93	25	62	49	59	86	77	26	71	57	76	72	131	100	44	122	110	78	73	128	77	122	95	47	142	135	81	71	106	68	155	108	99	60	59	48	59	21	38	21	60	55	20	80	58	69	82	53	84	6	73	32	61	109	24	94	86	112	33	87	57	45	39	42	22	16	62	43	78	82	71	86	101	82	44	23	95	32	62	79	59	60	44	93	96	163	36	66	71	32	51	82	67	68	81	31	47	60	65	68	11	39	140	54	98	36	37	33	27	76	101	75	48	72	63	75	65	74	90	112	79	38	84	76	83	105	102	95	122	52	132	54	87	116	107	9	62	115	60	93	98	72	88	93	86	37	60	63	81	55	83	65	124	75	58	66	62	90	72	86	34	101	85	61	36	48	69	30	28	28	43	77	40	59	69	54	46	36	52	31	43	46	89	57	118	116	101	82	81	65	90	43	71	83	44	48	78	101	116	94	124	106	82	63	74	72	35	65	66	78	65	16	56	49	28	61	7	36	43	32	37	28	35	27	23	44	20	22	38	113	46	20	22	10	14	21	65	13	38	16	41	34	34	26	26	42	29	53	23	48	29	41	17	56	63	49	37	83	46	12	32	20	59	37	28	19	50	32	27	45	25	54	19	34	22	24	37	55	34	37	29	17	31	48	39	25	48	25	30	43	40	13	9	13	18	46	17	29	22	29	13	15	31	30	31	34	38	37	34	59	37	46	51	57	27	36	16	45	69	28	47	24	36	44	40	25	19	30	30	24	34	39	25	20	26	28	21	12	11	35	8	27	15	6	40	25	23	20	8	31	7	25	21	42	11	26	15	7	30	61	30	36	21	49	19	5	29	24	43	18	28	8	14	16	28	16	34	50	42	28	50	12	54	32	20	50	18	16	35	4	42	20	51	37	14	17	18	30	38	24	34	28	40	26	39	18	14	30	20	7	25	10	43	28	32	15	7	4	10	33	26	4	40	59	37	42	7	23	31	1	30	37	27	25	27	27	20	46	33	18	33	27	5	25	29	9	18	9	8	5	7	10	33	21	13	15	14	8	16	15	22	28	11	18	10	2	23	8	29	11	25	8	17	23	14	12	19	34	17	8	12	14	9	24	16	31	20	27	18	17	25	24	12	43	8	28	13	18	2	2	17	6	28	13	19	17	6	6	4	26	20	4	8	20	7	4	10	31	22	2	23	6	8	6	24	23	26	29	21	8	24	18	27	22	14	38	7	18	21	7	11	22	9	19	19	11	21	7	5	2	12	23	23	26	32	26	16	15	28	2	15	13	8	19	31	35	179	6	11	24	33	13	9	19	18	33	21	14	18	23	30	35	10	17	17	15	38	14	44	20	24	25	13	2	33	28	11	4	4	28	28	17	9	10	9	12	15	6	21	17	4	25	14	7	16	2	10	22	47	7	18	39	9	13	38	14	17	19	0	22	41	28	34	24	12	14	21	23	11	31	13	15	26	30	22	32	10	4	43	2	27	30	26	18	28	27	10	24	44	16	25	19	40	1	25	5	34	20	35	8	39	51	33	18	6	22	12	22	34	30	20	61	24	26	23	28	24	58	16	5	13	18	31	37	30	52	42	29	54	14	42	11	27	11	40	11	0	4	25	29	33	42	75	31	37	29	30	33	32	25	20	11	15	42	20	18	23	4	15	7	8	1	10	14	18	20	13	28	48	42	26	34	7	19	28	1	35	45	32	27	36	17	14	20	21	37	20	25	10	23	2	9	17	43	17	21	25	9	10	2	26	16	6	15	19	6	12	17	19	16	27	18	38	51	5	26	35	1	17	36	9	18	26	33	20	10	6	21	12	12	33	13	22	5	24	17	16	18	13	66	20	32	20	18	48	9	13	4	20	29	27	0	16	25	19	13	23	5	11	7	16	19	38	9	5	17	14	5	6	12	29	31	20	10	18	36	6	13	3	22	30	9	21	11	15	19	8	4	8	8	39	9	4	34	10	21	11	1	12	4	24	31	17	19	25	13	17	29	19	7	12	20	16	30	24	15	54	19	11	23	5	26	29	20	17	15	9	20	18	2	21	28	19	25	17	25	24	8	36	17	29	10	4	15	5	20	1	13	8	4	5	21	5	11	41	16	7	15	11	23	14	23	9	17	16	16	6	3	6	12	3	13	4	15	19	12	13	5	19	4	21	9	16	22	6	23	15	14	20	11	15	21	24	19	12	22	10	25	12	10	13	12	8	4	20	5	4	10	11	5	28	12	15	6	8	0	9	14	17	6	17	27	49	13	27	13	11	18	22	10	35	15	8	12	9	14	23	13	16	6	20	37	11	29	7	28	15	36	17	19	9	9	15	10	17	13	18	19	12	32	17	0	29	9	4	22	3	8	16	7	13	7	20	19	9	4	10	23	16	14	14	36	17	9	24	23	19	27	12	47	23	20	5	14	8	9	8	36	39	11	10	20	32	9	21	10	9	13	20	33	4	18	4	14	18	12	6	19	8	13	8	13	4	30	13	10	9	8	20	8	12	6	7	8	13	15	8	14	8	14	11	9	17	11	7	23	11	2	11	13	8	9	8	4	42	54	15	4	27	18	18	0	21	16	9	2	7	35	7	0	8	19	8	12	20	17	24	15	17	19	37	28	30	7	23	9	18	8	16	15	19	20	14	16	20	7	22	15	4	17	7	13	12	7	17	12	14	10	13	20	10	0	72	15	9	10	15	10	41	13	6	23	8	26	11	8	15	13	11	15	3	16	12	20	13	7	10	12	13	15	12	8	6	41	8	14	30	5	5	6	6	14	17	16	11	16	14	25	31	38	14	26	10	28	30	12	13	6	15	7	15	5	20	14	11	11	11	12	15	28	8	9	35	28	35	16	19	14	5	20	21	23	13	20	9	23	22	51	8	24	11	30	12	43	14	41	10	19	13	42	15	15	29	6	17	19	21	26	40	64	40	37	18	19	29	26	7	3	22	61	35	24	16	19	22	21	27	37	27	10	45	17	27	17	11	17	19	13	9	0	10	16	16	23	33	20	8	18	7	19	19	10	43	35	33	5	3	13	6	27	23	22	39	32	21	26	14	6	9	17	60	46	12	12	33	23	10	18	14	19	29	7	9	30	16	11	17	16	9	17	19	4	12	18	19	4	8	11	13	11	10	26	47	2	7	18	12	20	23	30	27	10	4	17	10	5	9	11	10	3	10	5	22	20	7	8	3	13	21	14	4	38	3	2	34	19	3	14	13	5	4	7	14	12	21	12	4	4	6	6	9	4	6	5	11	13	6	5	4	18	28	8	6	6	10	18	8	15	5	24	23	2	10	5	25	17	5	3	9	24	10	20	8	24	10	7	24	9	23	6	0	4	1	11	12	14	19	14	13	10	31	14	15	15	6	11	11	7	6	12	4	2	14	5	5	11	11	7	16	2	5	6	9	6	7	8	13	27	41	10	7	6	11	15	13	19	0	21	22	12	6	17	10	4	4	10	4	8	19	14	11	3	8	0	6	10	18	24	21	20	9	16	15	6	6	6	9	5	11	7	5	6	7	8	12	8	29	21	11	11	21	16	6	4	22	18	5	18	13	6	6	14	7	15	10	11	9	9	14	2	11	8	8	3	2	12	2	55	14	7	3	14	14	10	6	17	7	16	4	11	17	30	12	9	5	18	10	30	20	5	14	15	4	19	5	5	2	8	7	5	4	8	14	8	17	5	12	13	0	19	6	5	17	19	5	9	24	3	8	8	5	5	18	6	20	10	9	11	12	9	7	14	15	11	27	21	8	29	28	21	13	16	19	15	7	14	24	15	2	18	12	14	8	8	23	22	11	14	22	16	5	21	11	33	11	20	10	9	7	7	20	10	10	12	17	11	15	15	14	13	21	46	13	14	19	9	10	15	10	15	26	19	9	17	19	19	16	13	19	10	12	6	27	7	19	11	2	20	23	27	7	8	10	9	32	7	11	12	21	10	13	9	10	21	19	14	23	5	10	9	12	10	7	4	3	3	20	9	5	16	7	18	9	5	14	8	3	3	3	2	2	4	8	15	10	9	3	7	3	4	4	7	2	2	6	4	1	6	3	1	5	6	13	0	3	2	8	8	2	2	5	10	3	9	6	11	6	5	4	7	7	9	7	3	0	11	3	11	5	3	7	7	13	4	9	3	13	4	4	3	8	5	15	4	9	4	1	5	12	8	6	4	6	2	10	5	10	12	6	8	8	12	3	4	2	4	4	10	9	9	6	11	2	5	9	12	7	8	1	12	7	8	7	9	9	1	6	5	3	2	0	7	3	4	1	11	2	4	10	14	4	1	3	8	7	2	12	5	13	5	11	8	9	4	9	2	9	13	5	11	10	16	6	11	1	13	4	8	0	3	11	6	8	1	4	12	5	11	1	12	14	10	7	3	6	6	8	5	8	2	5	2	9	5	7	9	5	4	2	7	5	7	10	4	1	5	9	4	7	6	7	4	6	1	4	0	3	2	3	6	5	8	3	10	0	3	10	7	16	12	7	1	4	8	0	9	1	2	4	8	1	6	12	8	7	6	7	4	7	4	6	3	11	5	9	2	11	14	4	10	9	8	3	5	28	9	3	6	4	6	5	10	8	3	7	8	16	3	5	5	9	5	7	5	8	2	14	9	4	7	2	8	8	5	6	6	2	4	7	13	3	10	24	2	5	6	12	9	5	3	14	3	13	3	1	4	6	3	15	5	2	8	4	0	16	3	8	3	3	6	9	3	19	11	3	6	14	4	7	11	20	32	11	16	9	15	5	11	9	7	24	7	17	10	13	33	1	10	19	9	6	11	7	27	8	36	11	2	9	21	15	5	15	26	13	22	27	9	6	29	9	22	24	10	12	21	4	17	13	7	10	9	32	23	13	7	23	23	9	24	8	9	13	16	9	21	25	29	18	19	11	26	28	10	20	17	7	9	23	16	27	17	27	16	20	17	8	18	9	19	10	17	14	29	35	8	8	25	15	22	16	10	3	8	28	8	17	12	10	16	16	18	8	17	32	24	20	10	6	19	18	27	12	21	13	10	13	18	19	15	15	6	13	14	7	17	23	10	11	15	19	16	8	29	28	5	14	14	14	25	16	8	6	9	4	9	19	17	11	11	12	23	17	6	27	24	26	18	13	12	3	11	9	9	33	21	30	44	14	11	21	24	0	11	11	17	9	21	9	14	8	57	17	9	9	10	20	16	27	22	16	12	3	18	10	28	25	15	14	19	15	14	16	1	42	12	26	5	7	20	4	10	4	8	36	2	11	20	9	15	26	5	8	13	18	2	7	14	12	12	10	11	21	2	14	4	7	11	9	6	11	10	13	7	8	7	35	22	12	11	14	15	6	15	8	15	10	2	10	5	3	11	3	0	4	6	7	13	11	12	6	9	4	13	10	15	9	6	3	9	4	4	7	1	2	12	14	2	6	5	2	6	8	3	12	5	6	10	4	3	6	17	8	11	15	4	5	9	6	13	14	2	3	6	12	4	13	8	6	12	12	8	8	4	10	14	4	8	10	14	10	3	9	7	7	5	6	1	12	7	6	3	5	7	2	0	18	13	3	3	14	8	7	8	2	7	8	13	20	15	6	16	7	11	8	18	6	7	12	6	10	9	2	9	3	2	5	9	2	19	14	5	3	4	4	1	1	4	10	6	15	12	14	14	18	19	12	4	10	3	15	2	14	12	14	12	6	8	3	4	4	2	15	19	14	9	9	6	14	5	7	9	4	11	8	17	8	6	8	6	11	4	7	5	4	5	22	10	5	14	7	8	10	6	9	17	12	23	1	4	5	1	2	5	4	5	5	4	9	3	11	4	4	11	9	4	3	5	9	11	9	13	6	3	2	5	10	1	4	6	4	2	6	12	8	11	4	9	8	3	9	3	2	2	8	11	9	4	9	9	4	5	11	19	10	5	5	4	7	7	6	2	3	6	5	5	4	1	10	3	5	6	3	2	6	1	5	3	15	2	2	8	2	7	4	3	14	11	11	1	5	10	4	9	8	6	4	11	10	4	9	11	12	4	16	1	6	23	9	3	8	1	9	1	20	6	2	6	3	8	3	11	6	7	5	14	2	6	8	2	3	3	5	4	7	3	2	10	4	12	7	5	4	7	4	4	8	5	7	5	6	13	0	2	6	7	6	5	11	7	5	5	9	5	1	6	4	10	1	7	6	0	2	7	7	26	7	3	11	8	17	5	1	4	7	10	10	19	12	14	19	2	6	7	17	12	3	0	13	9	1	3	8	1	5	14	8	7	6	3	2	5	3	9	20	8	21	1	7	6	7	7	7	7	5	12	6	11	6	8	2	3	5	2	4	9	6	5	3	4	4	10	6	15	13	4	7	4	9	10	10	9	10	5	8	22	17	15	5	11	12	18	4	13	13	12	6	9	9	29	9	15	16	0	11	0	0	12	7	16	9	16	13	10	2	9	10	14	23	8	16	18	40	33	18	14	2	3	7	13	16	9	13	3	6	16	12	4	14	2	7	4	19	23	2	6	30	9	25	28	24	17	14	28	6	28	10	9	27	16	8	13	12	2	5	9	32	3	5	5	15	14	2	12	8	4	11	12	7	3	16	13	23	3	15	10	21	5	3	12	3	11	8	15	4	20	6	13	9	1	1	18	38	16	2	21	2	14	10	20	14	10	23	17	9	13	0	25	3	9	23	6	6	14	35	5	14	12	5	7	27	7	14	19	7	1	26	10	3	6	10	2	6	10	16	15	24	9	14	1	11	8	9	10	6	11	2	5	15	18	11	7	5	8	12	4	2	7	18	0	2	2	13	10	10	1	5	5	3	2	9	9	11	3	13	0	6	2	7	9	9	4	9	7	0	12	4	17	10	2	18	14	6	12	7	6	7	4	8	12	3	6	10	12	9	31	9	4	2	4	8	3	5	24	7	8	7	2	11	7	16	24	19	2	11	4	9	5	10	3	15	3	7	2	11	12	4	5	17	5	4	18	23	3	5	10	13	3	3	19	14	1	12	6	7	0	7	2	8	3	18	22	9	6	9	6	6	3	3	6	2	5	18	8	5	7	7	13	6	3	10	3	1	9	2	5	5	14	7	7	8	13	6	5	8	15	9	7	5	13	3	4	6	2	1	11	6	17	6	7	15	4	2	4	13	2	0	2	3	5	2	5	1	5	0	7	4	2	9	3	0	2	8	4	4	12	11	2	4	19	5	1	9	7	10	13	4	12	12	9	10	7	3	17	11	16	10	2	13	2	3	5	6	2	12	16	10	14	15	14	8	10	11	8	4	23	26	6	13	5	4	8	16	10	4	20	9	6	5	10	5	12	3	1	0	14	14	4	10	10	12	6	16	17	8	11	12	8	10	5	12	5	10	9	5	9	11	9	8	8	6	19	11	31	0	9	6	10	9	6	7	3	3	5	3	9	4	7	16	10	1	9	15	9	6	7	4	8	5	11	4	1	6	23	16	15	16	7	3	3	6	1	13	7	10	13	19	14	11	0	9	15	19	13	17	19	26	18	13	14	6	12	12	11	11	11	10	0	4	0	12	35	10	25	14	18	10	12	7	10	5	26	10	1	10	7	8	6	2	19	11	5	5	10	3	10	3	6	0	1	5	5	1	3	8	5	4	4	2	3	8	0	8	14	3	5	3	0	2	3	4	5	5	5	0	2	1	3	3	10	2	6	1	2	3	7	7	1	6	1	16	7	0	11	0	1	1	0	5	3	8	1	8	8	5	6	3	2	6	2	3	3	0	10	3	4	4	1	2	4	6	0	1	1	5	7	6	5	3	1	1	4	5	3	7	5	3	3	2	3	2	4	2	13	32	2	5	3	7	8	11	4	3	8	0	3	0	8	13	2	1	3	3	9	1	10	8	4	3	2	5	9	18	3	1	0	7	5	0	7	3	2	6	4	1	3	5	3	5	3	5	4	8	5	5	4	20	6	2	1	1	12	3	11	2	12	3	4	2	13	4	12	6	15	19	4	19	11	2	2	7	4	4	9	2	3	1	2	9	4	0	5	2	4	13	4	1	5	6	6	9	1	6	5	6	3	8	2	3	4	3	1	2	1	0	3	3	6	8	0	2	2	1	2	2	10	23	3	0	3	7	15	16	1	2	1	2	2	4	1	0	2	0	2	0	12	2	1	3	4	0	3	1	5	0	0	8	2	4	1	12	3	3	6	5	3	3	3	0	6	5	10	2	2	0	1	7	2	2	3	1	0	0	1	5	6	8	2	0	0	3	5	6	2	2	8	11	2	6	3	8	5	5	30	5	1	3	5	21	10	1	11	3	5	1	2	2	6	4	3	2	0	3	3	4	0	2	2	0	5	16	19	6	1	15	16	5	0	6	2	9	8	1	14	3	1	5	8	24	2	1	4	1	9	7	4	10	6	6	10	6	1	3	3	7	8	3	2	12	2	0	4	1	6	3	2	9	16	4	4	3	1	17	3	6	2	5	3	6	4	2	3	7	4	3	8	8	5	9	3	3	6	5	13	11	1	5	4	1	2	4	1	3	0	8	0	3	8	4	0	2	4	1	3	3	4	7	7	2	2	5	11	12	5	5	0	1	3	0	4	1	9	0	24	33	23	23	27	12	37	34	18	33	27	25	25	28	14	18	20	20	24	10	25	14	28	16	16	24	15	30	6	47	28	20	21	5	28	33	26	12	33	11	18	12	10	28	18	18	37	24	30	20	11	23	23	25	19	32	28	16	15	17	15	32	37	29	6	19	39	11	41	17	19	22	33	20	16	17	37	43	34	15	23	32	40	24	25	40	35	16	17	37	18	31	33	22	38	92	37	27	17	52	41	57	65	40	26	15	25	26	43	10	36	26	20	12	20	43	58	40	28	32	21	11	27	24	26	22	36	22	18	27	17	21	17	37	34	23	24	14	31	14	19	17	19	29	46	20	28	34	21	27	12	8	23	12	21	11	15	3	19	20	17	26	14	17	6	4	17	41	15	10	13	15	13	4	16	22	2	12	35	19	7	6	5	1	7	23	10	23	26	8	11	19	17	6	8	18	7	20	14	13	5	14	12	13	62	10	4	25	24	3	10	33	47	11	27	13	29	24	12	13	28	23	6	11	40	13	16	18	2	36	15	17	4	19	9	37	12	10	36	36	28	30	36	15	30	33	12	27	47	40	19	42	28	20	32	28	36	15	41	28	52	37	17	34	38	37	33	26	20	13	35	14	28	19	20	12	56	56	30	11	14	9	13	23	26	50	23	22	14	32	43	13	13	22	5	22	27	19	24	10	17	19	33	18	30	18	15	21	19	36	11	24	35	22	27	22	34	12	19	5	30	22	21	32	3	7	23	16	39	14	28	40	22	26	58	41	29	12	19	32	45	72	32	32	31	52	48	63	47	36	24	25	53	29	37	36	46	45	22	46	50	28	42	63	15	64	30	26	58	32	24	29	25	59	46	38	84	56	36	30	33	26	43	13	35	9	44	20	14	18	32	47	43	5	28	35	25	29	17	35	47	23	0	26	35	81	72	31	27	37	39	51	16	25	36	22	40	28	41	8	41	38	29	19	30	59	45	14	28	47	40	32	45	18	3	4	7	6	4	4	12	2	7	7	9	7	2	5	4	4	9	3	3	5	6	11	8	9	5	3	5	15	8	6	16	3	8	3	4	6	9	9	8	12	20	2	5	5	5	4	4	5	5	4	5	7	6	4	5	6	19	7	7	4	7	5	10	17	8	16	4	5	15	10	6	7	4	6	4	14	14	10	13	3	5	6	3	10	5	4	4	4	9	5	6	10	3	9	5	5	9	14	4	1	14	6	6	7	2	6	8	12	6	6	5	9	15	4	7	1	6	0	4	1	3	2	8	3	5	10	2	8	2	13	7	13	6	6	2	5	6	4	19	6	11	4	6	2	18	7	13	15	8	3	10	5	9	7	4	8	1	1	12	10	1	11	4	5	6	1	4	16	5	3	10	9	4	6	4	12	7	5	4	6	4	12	8	1	5	9	26	33	22	41	34	40	45	49	73	64	62	59	36	53	40	56	33	54	50	68	20	26	16	35	38	90	37	27	22	45	30	40	46	40	58	35	57	50	50	41	45	31	37	50	24	52	48	46	77	74	67	49	34	62	94	56	24	81	40	64	15	67	50	44	49	55	41	38	58	67	31	38	66	61	70	41	41	42	41	35	30	37	14	33	43	41	31	77	91	73	54	17	69	37	89	54	57	28	16	32	77	48	81	33	14	68	60	78	66	77	72	47	22	69	41	30	48	54	55	50	19	38	27	28	15	7	16	14	41	11	17	19	28	12	14	11	9	6	38	3	12	23	15	17	9	41	5	30	37	16	34	21	17	16	28	14	31	28	39	19	17	16	15	19	36	18	16	33	33	34	4	10	17	17	5	14	23	36	12	41	29	21	18	34	15	15	43	14	4	17	20	15	14	7	19	32	7	12	16	33	42	11	23	2	9	11	17	22	42	13	15	21	24	21	24	16	21	18	2	31	35	15	12	4	21	23	5	19	8	15	12	10	10	5	2	12	26	5	5	18	3	10	3	8	15	1	12	17	7	7	22	7	8	11	5	10	7	12	7	12	10	22	5	9	5	10	16	6	17	9	5	3	5	2	11	5	14	33	7	9	6	10	11	6	1	6	13	7	4	5	1	11	6	5	13	1	5	5	20	16	6	9	6	13	3	4	16	16	11	18	8	11	34	0	5	4	7	4	13	13	4	4	12	7	12	10	8	8	7	7	3	24	13	8	12	18	13	7	7	3	5	14	19	6	12	8	4	3	7	5	14	7	21	0	2	18	7	9	8	6	14	9	16	7	10	10	12	7	3	6	7	23	14	11	6	5	17	17	7	14	10	5	11	2	3	7	13	3	14	14	9	5	4	5	4	7	3	7	5	6	3	1	4	6	7	4	7	7	16	20	10	15	5	12	15	24	19	19	8	6	7	5	21	5	7	5	12	20	8	17	15	8	5	1	8	4	9	5	3	5	7	8	7	9	3	10	7	8	16	5	5	14	11	10	9	11	15	11	6	13	6	20	6	2	8	5	8	4	4	23	12	9	10	9	14	7	15	5	0	14	14	2	3	21	15	4	18	23	6	8	6	3	10	9	15	10	5	4	4	4	2	11	19	9	2	1	13	28	10	5	9	4	10	3	9	5	13	5	6	6	14	8	8	3	9	4	7	6	6	10	8	2	25	6	9	12	7	4	12	6	10	7	10	17	11	11	5	3	1	7	10	12	7	4	14	15	3	6	4	10	10	1	5	9	6	5	6	4	4	3	8	10	2	11	6	3	12	7	5	11	5	4	6	6	3	8	8	5	9	6	6	3	20	1	4	8	8	2	0	4	3	7	6	17	5	6	26	6	9	10	6	7	12	16	9	10	1	14	11	16	3	8	3	8	9	12	4	6	10	9	6	2	13	11	5	16	7	4	10	5	5	7	8	7	12	14	10	6	10	7	6	8	6	11	9	13	8	5	7	10	9	1	5	17	12	5	9	9	16	15	13	10	3	5	1	21	6	0	3	2	6	5	4	4	10	6	6	10	2	4	3	8	4	2	3	0	12	10	1	0	11	3	8	1	3	6	8	6	14	20	6	3	3	21	6	5	5	12	9	5	3	3	6	7	5	6	2	5	2	8	4	3	4	4	8	4	6	3	4	7	6	3	4	3	7	2	2	12	14	2	3	2	4	15	11	28	5	16	8	6	1	18	9	0	18	3	2	4	7	5	7	13	10	17	11	2	10	3	13	26	6	8	8	6	4	4	5	17	9	3	5	8	1	4	6	7	11	6	7	0	6	9	5	10	9	7	8	3	6	1	2	10	4	9	16	5	4	6	4	8	9	4	5	8	4	7	11	4	3	7	9	6	18	7	6	14	3	16	4	3	1	1	3	10	8	8	2	4	4	44	5	2	14	4	11	1	0	2	7	102	2	0	8	10	18	6	5	3	7	6	11	5	11	12	16	9	26	10	17	17	12	22	23	28	34	8	16	14	18	18	13	12	29	24	21	29	23	19	16	17	18	9	11	20	30	19	19	22	19	17	15	20	10	13	26	17	13	8	29	19	12	13	0	16	3	21	9	15	13	15	13	24	45	16	21	11	17	20	25	24	21	14	20	24	34	14	6	17	29	16	24	13	18	16	10	26	26	18	19	13	19	29	13	14	10	30	14	21	12	10	13	16	11	21	10	8	20	24	14	23	8	19	24	20	16	9	9	10	19	19	21	20	30	15	8	18	8	18	10	37	9	17	11	26	21	11	20	28	11	11	22	17	14	12	11	17	9	11	9	18	12	10	16	17	13	16	9	18	12	17	31	6	23	13	13	8	14	9	11	11	5	14	10	7	10	16	27	10	21	0	32	21	19	35	42	19	20	18	6	13	12	14	16	17	17	2	23	43	15	23	13	13	17	8	11	12	13	17	27	20	23	26	9	20	20	12	3	14	19	11	6	7	3	13	12	10	4	6	11	14	18	12	8	8	12	1	12	17	4	7	8	11	5	7	5	11	7	9	11	14	16	18	20	1	2	13	7	7	11	16	9	20	21	12	13	9	13	7	10	11	7	23	13	10	7	15	35	9	4	13	3	6	10	7	21	23	11	11	8	8	11	21	12	11	11	6	6	19	12	16	13	27	8	13	18	8	20	7	13	11	9	10	8	10	6	14	4	9	18	12	8	7	14	15	7	11	14	7	9	6	13	11	17	20	22	11	8	5	15	10	11	8	26	23	11	10	2	0	10	5	43	16	15	13	10	7	11	5	5	6	15	11	12	10	14	8	19	14	11	10	9	18	11	11	14	10	9	5	22	10	5	4	10	24	10	25	8	6	10	13	8	6	13	6	5	13	10	17	18	7	4	4	5	9	2	12	15	10	8	8	30	4	7	6	7	14	8	68	105	90	110	80	57	60	37	60	87	102	67	70	82	110	104	76	100	119	95	76	53	60	65	88	113	64	80	103	81	62	56	90	50	97	62	68	109	94	95	78	23	175	124	81	103	128	78	31	79	92	111	83	89	32	99	94	88	190	88	143	142	111	85	85	124	158	323	57	78	86	121	74	62	79	118	75	116	67	108	83	98	118	91	39	136	59	118	107	157	91	95	130	62	118	97	93	67	69	72	132	68	72	58	73	72	88	104	83	73	74	98	98	92	91	90	81	84	68	113	104	106	122	45	103	71	84	69	83	77	58	75	78	150	118	109	89	86	69	69	64	118	54	162	96	97	71	60	76	73	111	84	89	88	74	99	82	137	176	168	106	100	75	130	71	117	74	108	81	96	85	146	52	69	88	71	84	88	98	67	72	64	89	79	103	125	101	79	98	84	67	79	80	4	15	20	5	12	10	17	13	7	15	15	26	9	16	19	47	36	19	8	31	22	8	15	34	23	10	16	25	27	16	21	15	17	11	11	6	44	15	8	9	16	7	4	17	9	15	12	4	12	9	14	30	20	10	26	14	17	20	10	14	17	11	18	6	27	44	21	15	6	7	27	36	38	23	10	30	16	18	21	7	10	10	12	8	7	4	18	24	20	23	7	38	19	13	11	13	15	13	38	27	28	18	30	11	5	24	12	17	15	7	16	12	21	21	32	17	52	27	20	16	8	13	15	13	21	17	21	38	14	20	36	11	22	7	20	16	10	12	23	15	20	19	26	19	15	9	10	10	21	13	35	21	9	14	12	6	12	21	3	8	9	5	12	13	11	11	7	13	17	20	5	6	10	13	37	5	27	11	4	12	16	7	8	11	15	4	6	11	3	8	16	3	12	19	3	17	6	17	3	9	6	29	17	9	8	3	6	8	14	6	8	8	16	10	17	17	15	16	16	30	13	5	15	29	18	9	1	13	9	22	13	3	9	25	5	6	12	16	8	8	20	16	18	14	10	19	37	21	16	29	18	6	15	13	18	11	14	8	25	21	15	12	13	14	13	20	15	10	7	4	23	5	17	15	20	16	18	10	13	5	49	18	9	14	7	7	53	4	50	5	11	15	24	19	24	8	11	11	27	15	17	16	17	9	22	11	23	7	22	5	8	12	30	8	5	10	21	7	28	10	4	25	19	13	17	12	16	4	5	16	21	35	23	10	37	28	19	25	12	26	34	39	31	33	54	13	60	31	11	26	36	30	31	20	25	50	36	19	29	23	53	16	33	28	25	43	2	21	81	38	29	16	37	8	16	26	36	19	21	52	22	21	19	12	16	19	16	14	9	21	20	18	7	15	23	24	43	26	30	28	30	16	35	34	48	7	41	48	26	14	8	20	28	22	5	7	22	11	35	15	12	4	2	9	14	9	28	14	17	19	10	36	5	3	22	20	37	14	7	7	38	36	18	17	13	14	13	10	11	1	6	24	13	13	5	16	23	19	47	11	5	11	18	21	16	9	10	19	9	10	8	43	16	11	17	3	8	11	6	12	12	16	13	0	27	17	13	7	15	9	17	24	10	11	24	18	10	14	40	21	7	16	18	2	17	6	28	7	3	14	22	3	0	3	3	6	2	1	15	3	0	12	1	5	5	6	19	2	0	3	2	6	3	4	4	2	0	3	15	12	7	4	6	2	4	0	6	2	0	1	2	1	2	7	22	0	4	0	1	3	0	8	8	4	1	3	2	1	10	5	1	6	15	10	8	9	3	3	2	1	2	1	1	1	1	14	2	0	6	2	5	1	3	1	4	14	2	6	1	2	9	15	0	0	2	2	3	6	7	6	4	0	6	0	3	1	0	0	4	6	4	8	9	3	1	1	8	2	2	1	6	12	5	2	1	2	1	2	2	4	2	1	0	1	6	3	0	1	5	1	3	4	1	2	6	6	5	14	1	2	2	1	1	15	1	1	5	6	2	6	0	2	3	0	1	2	4	1	3	1	4	3	3	1	3	2	1	4	2	2	1	1	0	1	5	1	0	2	0	0	0	0	1	0	1	2	0	10	4	2	2	1	3	1	1	8	1	1	0	0	0	1	3	3	4	1	2	2	0	1	2	0	0	2	0	2	2	3	4	0	1	3	2	0	0	2	0	0	2	1	0	0	6	14	1	1	0	1	3	10	4	0	1	0	2	2	3	5	1	2	2	4	4	4	1	2	2	2	0	1	1	2	8	2	1	2	10	2	7	2	0	2	1	0	4	0	1	2	0	1	1	1	4	6	2	2	1	2	0	6	15	0	6	6	2	9	2	3	2	1	1	5	7	7	3	2	6	7	4	2	3	3	7	3	8	9	2	3	2	0	0	0	0	1	7	1	4	6	6	5	5	0	0	8	2	1	0	8	0	4	2	2	5	1	1	0	9	2	1	5	5	0	1	0	1	5	6	0	7	3	1	10	1	35	3	0	12	4	16	7	2	8	5	0	2	0	7	0	7	0	8	2	1	2	1	1	0	1	1	0	0	6	7	2	3	4	0	2	1	1	0	7	1	5
chr1	1291372	1291373	AG	+	15	9	24	9	8	5	26	9	8	6	11	10	27	6	18	21	16	14	17	8	4	15	12	11	12	25	12	19	10	9	0	27	4	11	20	12	6	13	19	10	19	15	9	25	19	15	3	28	32	15	3	5	24	19	15	1	14	14	23	5	14	26	19	9	7	12	6	22	25	6	12	9	12	9	12	20	5	16	14	22	10	16	7	3	5	16	30	10	18	21	17	19	24	21	16	26	19	18	12	17	15	7	18	4	27	11	14	14	19	16	31	25	29	27	20	15	3	19	27	26	11	16	13	13	18	8	12	21	13	11	3	11	9	14	16	11	22	12	8	16	12	7	13	12	8	13	12	8	20	18	25	11	6	18	15	14	7	1	7	13	8	13	6	7	7	0	15	17	10	6	0	3	4	6	10	13	14	12	11	3	10	5	6	13	10	9	2	26	4	6	4	4	1	1	2	14	0	4	8	15	5	5	5	3	9	7	6	4	6	30	3	2	10	7	26	8	27	6	3	8	23	20	9	3	9	8	12	12	19	8	10	14	12	17	3	11	16	16	6	9	0	5	8	3	13	19	28	1	6	29	7	9	10	13	27	30	11	12	8	13	11	6	23	33	34	11	12	7	17	9	11	14	4	33	23	24	33	15	24	22	14	6	9	13	9	8	20	17	10	12	11	19	12	29	34	8	14	13	16	22	29	10	20	21	34	15	29	19	28	11	4	13	9	8	3	12	7	8	7	13	15	8	20	12	8	12	14	12	13	4	10	9	13	14	31	21	15	7	12	20	15	14	13	12	17	12	19	31	2	9	11	6	6	2	6	4	2	10	6	19	22	3	16	4	46	26	35	11	16	39	22	7	7	32	15	22	12	38	7	13	14	20	12	11	9	19	5	46	27	7	5	7	21	15	28	18	17	12	10	17	13	31	8	37	33	31	10	5	8	19	58	12	34	15	8	6	5	5	29	52	4	20	26	10	8	8	20	4	24	34	22	14	23	8	20	25	30	26	21	43	23	13	15	8	14	18	20	23	29	36	28	11	12	19	7	5	22	8	22	33	49	10	26	14	23	15	20	15	36	24	20	26	18	10	8	17	22	65	27	9	16	22	35	13	11	6	9	8	6	7	1	18	11	24	37	19	18	17	15	37	18	23	26	14	29	17	15	16	12	31	10	12	14	28	21	34	42	25	4	25	21	12	10	41	8	7	6	15	20	38	6	30	12	20	37	6	22	12	4	18	21	13	30	40	5	27	4	17	21	12	37	1	16	20	14	14	11	9	10	5	34	9	17	9	7	17	9	3	5	37	5	3	37	9	10	4	13	23	43	2	17	36	2	15	18	13	9	12	18	28	9	9	20	15	17	46	19	17	31	3	13	7	16	24	31	14	13	65	12	28	11	14	32	19	16	12	37	27	28	12	37	19	16	22	9	15	14	10	6	12	6	30	9	8	24	47	11	28	12	25	13	11	18	12	19	23	6	20	8	13	39	23	17	20	10	38	18	9	14	39	26	17	17	41	33	35	23	28	25	10	13	36	15	24	13	10	14	29	14	10	25	38	16	20	19	22	16	18	30	21	24	18	25	21	28	31	26	36	14	19	25	28	13	42	19	12	20	26	17	26	15	30	24	31	23	10	18	30	33	14	72	12	16	24	13	33	13	19	24	10	27	25	23	3	15	5	27	5	14	7	27	29	16	15	5	4	9	13	9	2	19	18	5	12	10	6	7	6	9	8	4	3	4	3	12	3	6	8	1	16	6	6	14	16	16	2	10	20	8	6	19	9	10	23	12	11	9	12	1	7	15	10	8	11	7	6	6	3	2	17	14	7	22	6	8	14	2	16	4	10	12	8	11	16	9	7	12	9	15	6	2	10	13	10	10	7	9	9	9	6	14	1	5	14	6	10	2	13	7	8	3	12	2	15	5	10	4	5	5	12	1	5	15	7	10	3	6	18	8	9	5	13	8	4	18	12	6	4	9	5	12	7	3	9	13	3	5	1	8	6	5	9	6	6	8	18	5	14	8	4	1	4	2	4	6	6	7	13	10	22	0	7	13	5	6	9	5	9	4	5	11	16	13	12	13	7	9	2	9	7	2	5	9	4	1	21	11	9	16	7	8	6	8	9	9	6	16	2	7	11	2	6	12	2	10	8	11	7	2	12	14	16	4	9	2	4	20	13	9	5	8	9	10	7	3	8	4	14	6	16	12	6	9	36	6	7	9	7	8	4	11	5	5	5	1	2	7	16	15	8	20	6	12	10	38	2	17	12	10	3	8	4	10	22	5	21	12	14	6	18	5	10	5	20	22	5	20	9	7	27	6	24	5	10	11	12	10	17	5	10	10	8	6	16	10	16	12	10	24	7	23	5	5	12	29	6	27	10	4	8	5	10	15	16	3	16	21	12	4	5	5	3	6	23	14	22	8	6	15	6	5	7	12	3	5	1	23	5	0	7	18	3	3	9	7	7	12	9	20	7	9	3	19	13	10	7	15	11	10	8	10	2	6	12	2	13	7	9	20	11	12	11	10	11	5	36	9	14	6	8	16	4	16	22	8	34	10	23	16	7	4	5	3	12	6	4	6	3	8	6	5	7	6	4	5	7	4	10	3	5	4	5	3	9	7	4	1	5	1	3	5	2	2	7	3	2	5	13	5	2	5	9	5	1	2	10	2	2	5	6	5	8	2	4	9	4	15	4	3	8	10	10	4	2	3	4	4	9	3	6	4	5	8	7	1	12	6	7	4	7	5	11	11	9	9	6	5	6	3	12	14	9	7	5	2	4	8	5	9	6	16	5	9	9	4	17	8	8	4	10	10	2	3	9	7	3	6	2	7	6	1	7	8	4	12	8	7	4	18	4	4	1	10	10	4	3	5	4	7	4	1	4	4	2	10	6	6	1	3	3	4	1	6	5	7	3	13	2	2	2	4	3	11	3	3	0	2	0	1	2	3	7	3	0	6	5	4	6	6	5	2	0	2	11	13	5	2	3	1	1	6	0	2	3	0	1	1	2	13	4	4	3	5	5	1	1	1	10	3	3	6	2	7	0	1	2	6	2	3	12	8	2	0	10	7	4	3	13	2	11	2	4	6	8	8	3	6	9	16	7	10	3	2	6	3	12	5	6	10	8	9	1	6	11	1	1	8	12	5	10	8	2	4	11	4	5	3	6	11	5	10	9	3	7	4	12	3	13	3	5	5	8	6	19	12	11	10	0	3	7	7	2	7	18	7	13	1	11	6	4	15	8	13	8	7	16	6	0	6	3	4	1	4	7	8	8	8	1	3	6	6	6	11	6	6	7	6	1	3	2	3	5	1	4	5	3	3	2	0	10	5	21	3	1	12	5	0	2	4	2	2	4	5	26	5	35	44	51	30	11	22	28	32	43	47	29	24	33	27	35	48	26	52	51	30	36	55	33	62	28	45	55	58	41	63	62	51	55	48	41	44	92	23	29	39	26	18	50	47	30	13	7	33	14	35	11	24	9	43	26	8	20	23	18	26	32	40	11	31	63	48	14	30	43	25	55	34	33	38	30	15	21	23	26	18	88	45	26	32	31	41	37	43	32	47	54	20	26	17	41	20	51	44	55	17	33	60	48	28	31	131	36	40	48	30	53	52	40	67	53	53	19	62	43	72	52	35	38	31	80	37	82	58	65	23	22	60	25	14	36	8	32	39	39	23	32	22	27	29	17	0	10	26	61	43	4	30	43	40	43	74	42	72	56	31	33	59	91	71	53	33	42	43	28	36	39	14	45	31	67	23	29	39	36	35	34	28	33	40	36	31	14	33	33	68	59	36	54	16	42	10	23	26	29	42	33	62	70	67	47	17	39	34	52	25	85	39	14	36	96	39	57	47	46	81	61	77	43	62	43	93	69	30	77	45	51	36	73	15	31	32	28	14	77	6	9	15	36	64	32	56	44	14	24	26	36	13	9	35	23	47	29	48	21	31	23	32	8	14	20	32	12	22	13	15	22	56	4	46	54	53	36	63	29	23	33	61	54	51	37	58	39	23	48	76	54	41	54	57	37	19	46	44	85	69	102	121	79	73	122	101	59	153	128	86	141	82	72	143	150	105	78	78	82	112	163	18	132	119	137	112	145	215	112	114	178	55	181	76	112	118	96	52	109	56	120	85	173	88	55	153	159	92	104	186	141	155	119	84	186	128	156	227	183	178	162	157	149	134	115	82	149	41	46	113	65	45	56	92	68	59	75	52	90	26	62	39	39	110	42	105	135	89	99	122	105	77	45	67	33	41	68	59	78	124	98	130	183	127	116	88	139	74	119	101	89	62	84	146	122	165	57	162	134	54	95	111	95	80	112	30	58	102	106	100	53	46	179	171	158	82	71	105	70	115	127	110	64	112	75	132	120	99	109	138	105	56	132	120	125	127	162	101	178	86	149	82	132	177	142	28	74	135	103	130	128	103	121	134	136	119	116	84	106	84	99	89	127	107	64	97	118	89	134	150	143	88	153	121	88	55	79	50	66	33	35	90	83	75	65	89	40	49	119	25	67	35	117	46	147	160	149	104	109	123	122	89	81	98	85	66	128	174	110	104	178	136	111	69	106	118	97	100	133	116	95	23	112	71	59	84	16	66	95	34	89	76	56	51	48	73	22	76	95	128	75	42	53	30	31	57	88	36	61	50	50	58	56	65	38	66	35	52	46	51	58	78	45	95	97	100	55	111	60	31	39	45	102	47	58	59	62	71	44	80	57	90	51	75	69	80	76	63	49	58	58	74	52	89	82	88	66	69	51	70	46	31	18	27	32	41	31	34	59	63	31	39	51	52	28	81	86	61	38	66	58	53	59	72	91	92	35	79	136	78	53	58	49	90	55	71	73	73	54	43	71	39	44	42	54	54	45	20	19	23	44	62	40	13	54	61	66	43	36	40	22	54	41	64	36	32	30	17	66	78	66	78	49	99	51	21	57	53	81	38	67	47	36	55	75	24	43	96	66	52	71	32	84	50	40	145	34	31	62	28	37	45	91	49	44	36	31	50	51	85	53	50	43	37	27	12	18	36	31	25	26	11	34	19	30	14	20	9	37	35	51	27	38	44	49	51	37	40	54	6	41	54	42	37	56	36	31	64	74	43	50	56	57	36	51	16	34	24	25	13	13	25	68	48	46	44	32	39	18	35	42	38	26	35	36	9	43	21	46	28	53	14	32	40	43	23	40	53	35	22	15	22	25	73	33	40	48	51	52	31	47	40	34	82	33	47	24	35	8	10	29	14	67	41	24	37	19	20	17	35	41	5	24	40	10	15	6	29	29	9	24	20	32	10	34	40	81	39	50	18	43	39	50	56	37	56	22	43	51	34	46	22	23	50	20	51	60	36	6	30	17	104	37	28	39	35	35	26	43	4	40	28	31	39	67	83	234	31	32	49	38	28	27	38	54	36	90	26	45	58	44	57	36	55	35	28	55	32	80	39	35	49	19	5	58	55	41	24	4	37	59	26	31	21	31	14	19	26	21	30	3	24	45	22	27	6	18	31	59	19	11	51	27	22	45	23	19	11	5	33	42	62	56	43	48	37	46	35	33	35	38	41	67	64	45	51	39	35	97	12	49	62	76	54	64	70	44	58	57	32	48	26	68	10	44	27	39	38	92	50	74	45	34	38	13	72	52	36	54	53	55	89	44	65	34	36	74	55	88	30	17	67	53	65	67	67	40	17	99	21	80	49	54	54	46	28	16	11	47	63	57	59	103	32	57	24	40	36	49	47	29	17	31	39	22	34	21	20	26	13	16	1	31	29	45	38	19	31	46	50	51	51	22	26	38	12	62	51	53	48	81	45	47	36	27	85	53	52	34	42	18	14	28	88	41	41	57	22	30	7	45	35	10	59	49	37	37	27	27	36	63	25	70	170	14	56	62	10	26	58	31	60	43	30	35	21	57	35	20	52	56	32	39	29	50	47	50	61	12	67	47	40	39	37	98	25	41	18	32	38	30	0	33	52	30	17	43	7	18	17	33	38	41	29	7	19	10	3	14	34	55	28	50	24	32	48	21	18	2	31	55	39	52	36	26	35	41	15	43	33	40	18	7	58	19	47	23	7	24	29	35	45	40	45	38	21	26	40	18	15	17	36	25	45	25	26	58	40	15	36	14	44	40	24	19	49	12	25	33	8	30	57	28	20	58	51	44	27	48	19	38	16	9	17	8	29	11	20	11	7	6	32	8	26	46	21	12	35	16	52	58	24	20	41	32	24	15	13	10	35	16	23	8	9	36	34	32	19	44	18	47	23	42	65	11	34	27	10	22	28	26	24	24	34	24	63	29	44	45	22	36	18	6	6	31	10	17	18	19	13	23	25	29	10	25	1	19	34	14	15	22	39	50	26	46	37	28	23	47	14	49	33	16	52	29	9	32	9	28	6	28	36	23	31	7	32	31	37	25	24	22	13	18	8	21	21	15	17	17	29	25	4	48	12	2	16	3	11	22	7	19	10	28	18	7	8	6	36	12	31	12	56	38	7	24	19	24	26	19	39	43	41	8	22	13	12	12	44	44	15	18	19	26	5	15	23	13	19	21	31	16	16	4	10	14	17	11	34	10	22	24	18	6	28	33	13	9	11	28	8	17	8	5	16	32	13	13	14	12	19	9	13	20	21	30	19	15	11	16	22	10	21	11	5	55	69	15	9	17	11	19	0	21	35	11	5	8	24	13	4	11	41	2	4	17	17	25	20	30	25	37	47	37	5	24	10	25	9	31	22	21	18	18	15	22	11	27	19	10	22	20	12	30	22	16	10	13	21	23	12	18	13	75	15	15	12	16	17	49	17	11	33	12	42	16	9	23	15	15	22	9	12	14	21	30	9	12	23	15	17	41	18	9	43	14	30	45	4	17	10	17	11	15	14	28	10	10	66	39	75	19	54	27	40	41	14	31	6	17	19	25	4	26	18	15	38	8	16	16	83	17	14	54	44	42	12	15	33	13	64	47	15	15	30	5	30	25	68	26	15	23	48	18	80	21	65	11	14	6	50	18	23	40	10	25	6	28	36	105	77	55	55	23	21	23	39	16	5	41	96	53	34	60	34	20	61	49	52	33	17	80	15	31	36	28	14	34	16	10	0	14	11	15	22	42	43	18	22	14	32	39	16	48	49	63	12	10	11	7	35	23	13	34	33	18	29	22	14	10	69	72	85	10	21	63	59	19	35	18	43	44	17	41	60	28	13	28	18	8	16	24	21	17	29	25	6	13	23	18	16	27	38	53	3	34	9	8	28	31	51	35	12	11	40	14	5	17	6	7	4	15	4	33	29	8	26	5	18	55	21	3	42	4	4	71	23	7	38	21	8	4	6	21	9	18	32	4	10	11	9	7	5	4	7	8	22	4	5	8	7	48	4	9	17	14	26	13	20	9	31	33	11	10	11	19	22	9	2	11	31	7	30	8	52	18	10	32	20	20	18	1	9	9	19	14	14	13	16	5	9	30	12	17	30	6	18	9	9	7	21	6	5	13	8	18	13	24	8	21	5	12	10	9	7	7	8	21	15	42	8	20	10	6	14	9	16	0	19	22	13	8	26	20	10	2	6	12	10	35	10	5	4	12	4	11	14	25	20	32	17	5	15	22	10	11	15	11	14	6	10	2	7	5	14	17	12	25	28	19	7	19	18	14	4	14	23	3	46	22	4	14	15	8	18	17	25	13	12	7	5	13	18	11	5	10	14	7	61	17	9	8	9	20	12	8	35	13	15	6	31	20	58	8	10	7	19	28	40	64	11	21	17	4	37	11	15	5	27	2	10	6	8	28	4	16	3	24	14	10	26	6	5	24	35	2	17	12	4	8	7	14	1	16	5	24	13	10	21	17	8	13	23	15	35	73	29	34	47	26	36	13	37	25	19	18	31	30	15	2	27	9	26	12	32	18	19	13	25	11	21	12	35	18	38	23	31	22	9	9	13	19	6	13	12	41	26	15	46	18	16	44	81	18	22	31	16	19	18	8	12	18	32	15	27	16	25	10	22	20	10	15	7	50	21	14	16	12	38	37	41	11	43	11	11	27	9	12	9	38	13	24	32	12	32	11	27	19	4	14	18	63	12	6	14	15	9	17	16	15	13	46	16	19	11	8	7	3	4	44	4	15	1	16	24	21	30	15	7	10	40	1	11	5	3	21	10	5	8	10	10	12	5	6	2	5	10	17	3	22	8	15	5	22	13	11	5	12	14	10	19	5	22	19	4	4	9	9	13	6	11	15	19	5	10	13	7	46	8	27	8	8	6	18	11	6	2	2	15	23	16	26	11	19	3	12	8	11	17	10	3	14	23	16	8	11	13	8	6	18	6	8	21	20	9	15	25	9	10	6	7	12	11	5	12	14	9	10	9	5	8	5	15	16	16	1	7	1	7	10	6	3	5	6	19	17	13	11	12	13	13	7	15	6	8	14	11	15	11	9	13	19	20	10	12	24	13	8	6	11	11	31	15	6	10	6	12	8	7	5	12	14	12	14	13	8	12	6	7	38	14	9	4	7	12	13	17	29	12	17	18	5	6	17	10	4	34	14	9	14	3	10	7	13	6	13	0	22	5	6	9	11	5	6	13	6	7	13	12	18	24	3	3	17	5	0	8	2	3	11	7	3	34	16	9	11	9	24	7	8	6	6	12	28	17	15	7	25	13	11	15	9	16	11	8	34	16	16	18	21	7	11	11	7	6	10	21	33	7	7	6	16	7	9	8	5	2	30	24	11	15	2	3	10	16	35	14	4	9	11	10	10	8	27	5	13	4	12	15	3	10	12	8	10	3	7	5	11	29	24	15	3	11	3	9	47	4	30	9	16	20	9	6	26	9	8	8	25	26	2	10	33	44	11	18	23	33	7	21	11	49	40	26	48	2	14	22	6	26	50	11	12	6	7	61	4	94	15	10	18	29	22	6	10	53	11	28	26	5	3	26	13	15	13	11	12	41	9	34	13	12	10	5	45	74	24	15	30	55	6	27	11	10	12	12	22	69	36	35	25	32	5	41	20	13	15	21	5	31	43	12	22	15	49	11	21	31	7	12	20	41	12	15	16	43	47	11	17	35	13	49	12	18	5	14	26	10	20	12	6	13	9	13	12	11	26	14	23	17	7	18	24	42	19	26	15	26	12	9	19	17	23	13	15	10	9	25	41	21	10	22	12	12	16	42	61	9	16	9	6	36	14	22	5	12	6	10	22	13	20	9	13	64	37	15	17	25	36	21	19	16	8	13	13	14	40	42	49	39	15	20	23	19	0	16	7	9	17	14	13	15	18	107	13	7	7	7	30	20	56	13	20	18	8	13	13	29	35	22	14	13	24	25	17	10	64	14	46	11	29	23	11	31	4	16	66	12	16	15	6	15	35	10	5	11	14	6	10	14	15	12	18	20	27	4	9	4	14	9	25	23	14	6	12	7	12	13	73	53	21	13	13	37	8	14	5	20	15	2	12	11	7	13	7	9	1	11	4	34	6	12	17	16	3	12	13	29	9	6	5	15	6	3	7	4	1	28	40	5	10	9	3	6	12	13	11	7	26	7	9	8	6	19	13	16	21	4	5	1	7	15	9	2	2	7	11	6	18	18	10	16	18	8	6	4	12	18	2	18	13	18	15	6	3	6	8	8	12	4	13	14	5	10	4	7	3	5	11	11	20	13	4	8	14	11	6	12	9	8	22	11	15	27	5	10	10	20	8	12	13	28	16	23	7	12	3	3	6	8	1	26	16	16	1	6	8	4	2	12	19	4	17	11	21	11	36	17	16	9	13	15	24	4	15	26	18	20	11	20	3	4	8	7	23	20	12	10	16	7	12	3	3	10	5	12	12	20	6	15	22	5	14	11	13	7	12	13	23	10	5	23	5	18	4	4	5	28	7	21	5	5	8	9	1	17	7	5	12	7	15	13	28	6	7	17	5	6	5	19	7	20	13	8	12	2	2	5	11	3	11	9	11	6	6	19	20	1	9	15	7	4	15	9	3	10	10	12	13	6	6	16	10	10	12	40	27	10	6	2	6	7	14	2	2	7	5	6	7	15	10	23	3	9	4	4	12	6	15	10	14	2	3	15	5	10	6	7	7	13	21	4	17	21	11	8	11	5	4	8	6	4	1	28	17	10	30	5	13	15	8	24	11	5	20	5	27	4	9	7	4	6	2	18	17	14	7	6	4	1	11	9	5	1	12	1	13	3	6	11	4	13	4	4	6	12	7	2	18	7	8	4	5	15	3	2	14	17	4	8	11	8	7	9	15	3	0	7	13	10	2	2	1	6	3	1	5	20	5	3	7	6	32	5	4	0	6	15	8	18	15	21	18	4	10	9	21	22	9	6	11	15	2	7	5	3	12	13	16	9	5	5	4	10	5	7	20	7	16	0	9	4	16	10	29	14	3	19	7	11	8	10	13	9	4	6	7	12	18	10	3	7	8	5	4	40	9	9	9	9	7	19	21	17	21	4	17	48	17	48	5	23	20	27	17	13	40	21	9	10	14	29	11	18	35	0	16	0	2	18	7	14	32	34	28	10	11	18	34	24	51	16	17	24	51	68	27	11	3	14	32	29	42	31	16	3	18	12	20	6	24	8	28	35	28	24	3	28	51	20	40	28	40	38	22	47	19	31	10	36	45	14	11	38	26	8	9	20	48	6	6	17	27	36	1	34	17	21	16	10	21	13	22	26	28	11	17	7	24	20	3	16	3	20	35	18	4	36	18	13	15	21	10	46	49	33	11	34	13	29	5	51	12	3	27	21	18	13	0	107	9	7	36	17	6	13	54	9	29	19	4	14	25	6	7	85	13	6	34	10	7	11	13	5	10	12	38	21	40	21	14	2	19	14	4	14	3	19	6	3	13	12	10	8	6	13	12	7	8	12	11	5	10	1	23	11	27	4	6	8	7	4	5	10	15	3	16	2	6	2	2	10	5	13	17	4	4	10	7	25	2	9	21	26	1	19	10	14	9	4	14	15	3	6	15	19	9	28	29	6	7	7	6	3	6	22	9	5	12	11	22	6	13	21	32	4	8	21	9	7	28	10	15	2	10	5	12	13	4	3	15	10	4	11	18	7	5	23	17	7	4	16	11	7	16	6	8	1	6	3	15	7	28	14	7	14	6	9	6	8	6	6	8	4	22	16	6	3	6	15	8	9	7	6	5	5	6	1	3	16	14	8	5	7	6	15	11	10	17	7	2	6	28	7	9	11	3	9	16	17	4	3	12	6	9	3	16	4	2	4	0	5	4	8	1	8	2	7	15	3	8	8	4	1	7	3	7	19	19	6	3	13	13	2	6	10	14	15	0	15	22	21	11	16	6	16	22	24	14	5	26	5	3	4	6	10	21	16	8	28	11	11	7	10	15	11	11	31	39	14	13	16	11	17	12	19	4	12	9	17	5	11	17	13	11	8	9	15	38	3	15	15	12	10	15	15	5	28	11	18	30	9	10	11	13	12	12	8	14	15	13	11	8	29	16	32	7	14	10	16	11	9	8	15	6	13	7	17	16	4	22	11	8	12	20	10	12	3	6	14	5	19	11	10	5	22	18	13	14	11	3	4	19	7	10	5	17	5	29	19	16	7	14	10	9	17	26	28	18	28	14	25	4	14	6	8	12	22	20	0	12	4	15	49	15	26	18	21	23	16	27	34	4	26	15	8	27	3	7	7	60	23	34	5	7	16	3	19	25	2	5	5	5	5	4	5	6	2	3	2	2	3	9	0	7	10	7	5	5	4	4	3	6	3	4	4	2	6	1	0	3	11	5	8	7	1	1	13	6	1	11	6	18	7	1	5	1	1	1	1	5	3	9	1	8	6	1	5	5	4	9	1	8	6	6	3	10	1	5	1	1	3	6	3	6	3	8	7	5	1	6	1	7	3	5	3	6	5	0	2	7	3	2	2	2	18	26	1	4	8	5	13	10	2	5	7	0	3	5	9	10	5	1	4	4	10	4	8	9	5	5	4	4	7	31	3	4	3	11	4	0	5	2	3	4	4	1	5	5	2	6	4	5	7	13	14	5	4	21	7	3	1	4	18	3	12	2	11	6	5	7	9	2	11	15	11	21	5	33	10	0	3	6	11	2	5	3	6	2	11	7	7	4	14	3	2	14	2	6	6	6	9	3	7	18	1	5	1	7	2	2	3	7	4	1	0	0	1	2	19	3	0	1	2	1	4	1	11	15	1	3	2	9	10	10	1	4	3	4	4	1	1	1	1	2	2	0	12	1	4	5	2	1	1	1	3	1	1	3	7	5	3	11	1	1	6	3	4	3	2	1	4	0	7	0	2	0	5	18	4	0	2	6	1	0	0	5	3	10	2	3	4	11	9	3	5	1	2	11	12	7	3	3	1	7	33	8	4	1	2	22	6	2	8	3	2	5	2	3	5	3	2	2	0	4	11	3	1	4	6	3	4	18	19	13	0	9	12	6	6	7	7	7	5	3	7	0	0	4	15	19	5	0	5	0	14	13	19	8	4	7	10	5	5	2	3	6	3	7	7	5	3	3	5	5	12	3	8	6	33	0	3	7	2	10	0	17	5	4	0	2	2	2	2	6	0	7	8	3	2	3	3	4	17	7	7	10	6	7	9	2	1	13	7	3	2	9	1	5	7	1	0	6	12	2	1	4	9	7	5	3	6	4	7	6	3	3	6	0	3	0	3	3	12	2	23	44	38	17	40	13	22	41	19	38	44	46	35	25	22	29	23	30	25	16	34	30	40	24	21	26	28	39	11	52	30	23	29	7	54	52	34	8	56	31	28	15	18	29	41	20	55	51	21	29	19	32	35	38	21	31	32	24	19	27	10	39	54	42	17	25	54	19	45	24	24	49	40	38	27	19	66	49	35	30	26	37	34	47	31	48	34	94	29	47	24	30	31	17	47	97	37	27	17	92	36	53	56	37	37	22	27	38	59	22	35	29	23	22	39	50	64	49	64	33	10	12	38	36	35	48	37	20	18	40	15	30	38	43	53	49	17	29	57	18	24	18	22	47	38	13	27	20	24	21	6	18	44	10	27	9	12	4	17	16	16	35	18	19	14	6	13	36	16	10	24	31	11	4	16	18	4	25	49	15	5	20	7	3	3	40	13	23	48	16	21	13	14	5	11	25	3	23	36	15	13	18	15	17	48	12	10	49	27	17	31	48	56	24	37	29	66	17	14	13	38	21	12	9	41	27	20	26	5	45	18	17	1	21	11	39	27	12	45	47	32	36	56	35	42	32	39	39	62	42	37	37	73	26	47	19	42	24	52	34	80	60	51	50	56	32	31	31	19	19	55	18	31	54	23	52	65	58	32	17	63	30	21	22	65	132	27	31	14	34	48	20	17	20	9	30	48	39	31	12	25	40	48	21	25	26	16	23	39	46	19	26	51	20	38	28	47	31	15	63	55	42	45	38	9	21	31	19	65	14	30	47	24	29	57	25	39	13	24	43	88	93	53	37	33	49	57	84	82	24	21	24	63	45	33	48	59	76	30	53	52	32	45	79	19	70	41	23	78	43	30	26	25	53	45	48	86	53	45	52	29	34	54	21	76	17	54	28	33	31	40	69	42	14	35	45	44	45	37	32	62	27	0	22	94	90	104	54	41	51	44	97	22	30	39	47	46	38	36	13	52	52	27	18	37	62	47	2	32	42	47	32	51	20	3	6	11	3	3	6	11	5	3	12	15	5	3	5	7	7	9	4	3	7	10	11	8	7	1	4	4	5	11	6	13	1	10	6	4	6	12	11	7	3	47	4	13	8	8	3	4	3	9	6	16	10	11	9	5	7	22	7	4	6	11	7	4	22	7	8	2	2	11	9	7	10	5	7	7	13	12	12	8	12	5	6	3	14	10	10	4	5	5	7	5	8	4	13	5	2	7	12	6	5	3	3	5	8	4	7	8	6	5	8	6	12	13	11	15	5	8	0	7	10	6	4	1	3	12	13	5	18	14	12	5	6	7	15	3	5	9	7	9	10	8	5	9	4	11	9	10	10	7	3	7	7	15	5	3	7	9	1	15	8	6	23	9	5	8	8	5	23	8	4	8	11	5	3	3	9	16	12	9	5	6	20	15	4	9	9	52	44	38	46	66	65	45	82	107	71	97	90	44	53	85	103	70	58	73	93	26	40	32	38	75	143	60	34	30	69	31	49	66	42	86	32	92	40	63	68	68	68	52	66	71	82	101	60	97	112	92	64	63	71	126	82	52	86	58	84	18	92	48	68	44	51	60	67	83	80	64	56	82	77	64	44	51	89	66	85	40	36	26	45	60	52	47	89	136	98	79	16	115	80	127	85	97	42	9	55	110	34	92	68	21	98	61	79	123	100	92	68	43	86	61	48	66	150	95	75	28	82	43	77	19	13	18	16	125	23	25	32	64	25	22	10	21	23	95	5	19	49	30	23	21	92	12	42	65	21	44	21	46	33	69	18	68	25	74	38	28	46	50	36	47	21	31	51	51	31	10	25	24	37	10	17	42	50	18	54	34	53	15	66	29	17	70	33	9	22	45	30	33	11	28	55	9	24	42	31	64	32	51	4	16	20	50	21	66	34	36	24	34	34	27	24	36	27	6	41	46	19	37	13	27	13	8	21	13	11	24	10	31	9	12	11	26	14	9	12	2	11	7	8	25	6	14	16	18	7	38	13	9	10	8	12	5	13	12	20	14	30	3	14	7	14	38	11	19	9	7	4	5	6	23	12	25	50	14	12	11	14	14	9	15	18	12	11	14	7	3	9	14	11	13	10	13	7	22	36	13	11	12	14	6	10	22	19	17	26	7	16	70	10	7	5	7	9	12	12	6	6	13	14	25	16	12	9	7	10	5	26	12	12	13	23	10	12	8	11	17	17	23	6	32	10	12	5	22	9	9	12	28	8	6	25	21	11	15	8	15	4	14	14	11	18	20	10	10	12	17	20	16	12	14	4	18	22	15	20	4	7	16	2	8	13	8	4	10	16	10	9	4	10	10	8	2	8	3	19	5	5	3	7	9	12	6	23	34	28	10	8	13	25	20	27	17	23	10	13	6	8	36	8	3	13	13	29	7	20	14	8	5	17	17	10	20	18	1	9	12	18	35	11	2	42	22	31	35	11	8	12	16	16	5	11	15	11	13	12	22	19	17	6	12	6	16	9	2	19	28	24	13	15	12	10	9	8	1	30	16	3	15	18	13	5	18	51	12	9	6	21	13	23	18	21	8	20	11	6	16	12	34	10	3	18	14	25	20	12	15	9	15	3	6	10	13	6	16	6	17	12	7	7	2	14	14	18	4	11	16	9	17	9	9	3	15	9	15	19	13	4	20	15	7	6	2	10	7	13	11	26	15	3	17	18	9	7	12	20	7	1	8	15	12	13	4	7	8	6	8	13	9	11	4	5	6	9	10	8	13	3	5	10	7	2	9	11	8	6	3	15	26	5	9	6	12	4	10	11	5	14	11	16	9	5	16	6	12	17	13	18	5	18	20	14	6	13	11	10	7	3	9	9	24	13	21	13	22	12	12	11	15	17	10	23	15	10	12	3	12	9	17	13	19	11	9	10	12	12	7	10	4	11	16	15	13	8	7	14	10	14	7	15	8	2	10	13	12	12	12	8	6	9	11	27	6	8	6	11	7	7	6	6	19	9	9	16	4	20	6	12	5	15	7	2	26	7	1	1	10	3	13	8	9	9	10	0	9	16	10	4	4	23	17	4	6	7	18	19	2	3	1	4	4	4	7	2	2	19	16	5	10	3	28	1	3	5	6	18	5	2	7	7	8	4	9	23	33	6	1	14	4	13	6	39	10	15	3	8	8	26	6	0	19	2	5	15	11	10	5	25	15	6	19	16	17	11	19	23	10	16	16	18	12	17	9	20	12	15	10	9	8	6	10	13	19	12	11	7	6	8	11	19	7	7	13	9	16	7	5	10	26	10	13	7	8	7	15	7	9	15	12	8	3	19	6	6	4	11	18	8	19	4	10	27	16	21	4	8	22	9	13	10	11	6	6	5	8	48	5	10	15	8	13	9	9	5	4	118	5	9	10	7	19	20	15	2	11	8	10	7	20	20	30	15	40	11	20	26	22	26	17	19	53	13	16	10	18	27	19	25	16	32	23	21	38	21	13	21	18	11	12	20	30	11	69	25	17	29	24	30	11	15	33	23	18	11	32	27	21	13	0	16	6	29	20	18	16	24	33	30	44	25	47	15	20	28	45	28	22	9	54	35	61	23	16	60	44	18	43	20	10	24	9	36	29	34	30	22	22	26	19	17	31	17	34	14	8	16	8	33	19	31	25	16	17	48	33	20	22	11	31	45	23	13	22	25	25	28	23	28	31	28	32	33	7	12	20	34	28	16	17	44	14	32	28	39	11	14	24	29	38	21	19	23	23	26	28	42	30	29	29	13	22	43	14	19	25	20	26	17	28	35	20	37	20	18	22	29	30	41	21	27	19	30	30	8	32	0	30	30	53	38	37	30	26	32	18	36	20	26	34	18	20	9	21	43	26	39	29	9	18	50	9	17	16	33	31	21	25	27	20	26	17	17	9	24	31	10	13	23	11	13	9	9	7	8	10	56	11	12	7	8	5	2	17	21	10	18	6	22	5	5	15	11	10	14	14	18	25	16	24	3	4	12	9	0	17	12	14	31	34	16	12	14	13	12	18	12	17	38	16	12	7	11	47	16	12	18	9	12	20	9	18	9	19	9	14	15	26	14	11	17	15	10	6	20	11	9	22	15	11	21	6	8	22	6	14	10	15	6	4	4	17	12	4	8	13	9	7	10	19	11	11	13	17	14	17	12	13	15	26	33	23	13	14	13	29	12	19	16	33	22	11	8	8	0	18	13	54	44	23	16	13	11	16	15	4	18	20	14	21	8	16	17	19	20	7	17	13	17	26	11	10	11	14	14	18	27	9	5	10	29	17	22	12	7	8	11	13	14	47	5	12	13	13	17	22	7	9	4	15	15	12	14	19	9	22	12	24	7	7	15	9	9	16	103	192	159	113	125	97	89	44	118	165	195	186	101	148	173	179	152	172	205	175	155	71	128	68	146	165	146	123	208	149	148	54	134	118	142	134	118	158	157	203	124	32	205	186	141	158	222	86	28	144	134	209	184	106	33	116	202	138	245	173	289	176	154	197	167	179	207	453	123	147	141	164	120	92	174	225	113	185	154	183	162	178	221	169	75	204	118	154	163	249	150	146	208	121	178	212	97	134	110	114	208	132	163	97	122	101	143	141	151	140	137	132	117	168	151	136	159	98	92	157	212	187	224	41	208	167	153	124	92	176	131	127	146	255	170	212	157	181	91	134	124	169	148	262	129	158	120	175	98	145	175	103	183	119	116	188	183	147	350	242	200	210	99	285	149	213	70	117	218	229	241	243	132	131	120	114	93	116	134	119	208	78	149	132	229	164	139	114	128	144	143	94	116	9	31	21	11	16	16	24	29	14	20	16	24	10	19	25	64	20	34	12	24	29	16	16	47	19	10	10	21	30	24	36	15	12	9	11	11	71	11	20	9	22	14	14	30	14	17	28	7	19	4	12	30	32	17	13	24	17	26	18	15	32	13	27	14	30	47	26	17	12	7	33	43	42	23	7	25	19	20	42	14	16	11	9	4	13	10	28	40	24	33	4	37	49	21	22	13	16	15	44	40	45	51	37	29	5	24	10	13	23	6	18	15	21	39	42	31	55	76	19	21	18	29	17	18	27	17	23	45	7	25	31	27	33	13	23	28	18	16	28	25	31	10	29	22	22	18	17	15	38	14	40	27	14	27	14	14	21	20	20	9	9	10	4	11	8	17	5	23	15	30	10	11	12	11	23	9	32	7	4	14	14	23	4	18	22	10	12	12	9	6	13	3	12	16	4	32	3	15	8	6	8	40	26	4	6	6	16	8	35	7	10	10	14	9	23	16	21	33	24	46	22	9	22	13	12	28	9	11	13	19	11	8	8	45	7	6	13	17	9	12	15	15	13	13	18	25	64	19	32	28	18	8	20	11	17	26	20	12	25	39	12	25	13	18	11	53	21	12	11	6	33	12	23	36	15	24	32	11	19	12	76	24	8	38	4	17	52	20	52	5	12	26	21	32	20	21	13	30	38	11	17	21	14	11	22	24	20	6	52	4	13	10	34	12	14	17	33	7	60	22	7	32	18	17	20	16	26	18	12	22	39	52	22	15	45	53	19	16	30	23	63	47	35	34	108	10	82	42	16	42	102	20	18	26	18	64	28	26	53	35	73	15	28	51	22	49	7	20	54	24	40	16	41	10	22	36	36	31	14	67	27	32	36	13	18	18	27	17	6	16	23	50	16	35	16	39	35	26	37	40	37	29	32	90	59	25	76	40	31	18	6	14	16	45	15	14	68	13	24	17	25	7	14	53	12	8	30	15	19	38	10	55	5	10	11	18	25	30	14	10	36	45	26	23	21	18	14	18	31	13	3	34	15	39	9	15	29	25	52	1	25	25	32	35	16	29	30	16	26	16	19	55	26	19	17	5	34	7	12	23	19	28	17	0	47	24	18	12	30	11	22	9	14	11	43	40	7	21	59	15	13	30	22	10	19	8	36	15	6	18	31	3	2	2	6	11	4	5	6	3	1	14	1	3	3	5	18	1	8	8	2	11	6	6	2	13	5	2	4	25	13	2	8	4	3	2	1	3	2	3	3	6	1	11	31	1	8	3	0	11	2	19	5	8	2	3	0	2	11	11	4	25	22	13	13	7	7	5	3	1	1	1	4	0	0	9	2	2	9	6	8	5	2	1	8	22	4	11	3	2	23	20	3	0	4	0	4	7	21	8	12	1	19	0	10	2	1	2	1	5	4	10	11	3	2	2	3	5	3	0	11	10	6	4	0	5	1	4	0	12	4	5	0	4	4	7	1	1	3	2	4	16	1	3	1	2	4	21	3	17	1	4	2	19	0	1	4	11	1	13	2	3	3	2	2	2	2	1	21	1	4	5	7	2	5	4	4	5	1	0	2	2	2	5	4	5	5	3	3	0	0	1	0	0	1	1	0	15	4	10	2	0	2	4	0	12	5	5	0	0	0	1	2	2	5	2	1	5	0	1	4	1	0	2	0	8	4	1	0	1	0	8	2	3	0	2	4	0	0	2	1	0	6	19	1	1	0	6	7	10	7	0	2	0	0	8	4	6	0	1	0	9	3	3	2	2	0	3	2	3	0	2	10	7	1	3	6	1	1	4	3	0	5	1	1	0	2	4	2	3	2	1	11	2	5	5	4	4	4	8	19	3	6	11	1	14	4	2	1	3	5	9	8	6	4	5	4	5	4	2	5	8	7	2	9	9	5	6	5	0	4	17	1	1	7	4	9	29	8	10	8	1	2	14	0	2	3	11	1	15	3	4	10	0	4	6	3	4	2	11	12	0	5	2	4	3	3	7	2	14	4	2	1	24	6	2	7	2	26	6	15	29	4	2	1	3	4	3	10	2	7	2	4	5	1	2	2	4	1	0	0	3	8	6	4	4	3	1	5	2	0	10	7	9
chr1	1495680	1495681	AG	+	70	46	57	44	48	50	35	53	48	69	29	74	65	44	127	107	54	45	56	77	68	80	58	71	74	52	56	64	63	19	62	91	45	48	80	60	56	52	59	88	45	57	40	43	67	40	58	73	96	45	83	62	41	32	52	80	61	65	52	43	52	72	30	33	52	65	62	69	73	57	67	48	45	52	42	62	67	58	39	53	75	30	77	37	36	59	91	33	53	61	99	38	72	72	52	38	133	95	59	67	69	108	62	83	60	74	41	80	46	48	26	27	85	47	85	37	56	38	29	92	54	43	62	41	49	91	39	57	63	47	77	63	22	40	43	42	56	42	65	31	64	61	58	44	71	43	63	25	52	70	47	41	40	87	40	35	124	14	55	46	52	52	78	38	42	57	60	45	77	29	34	22	33	32	65	47	40	38	47	41	25	7	25	54	51	66	21	53	55	24	42	24	15	10	21	54	4	10	48	55	27	23	49	15	32	59	26	19	37	59	24	53	66	31	81	62	46	46	37	55	52	89	35	12	86	24	46	108	105	41	72	110	39	26	27	56	80	22	33	62	19	82	64	11	67	79	73	49	35	77	63	30	38	49	82	64	53	77	63	58	76	135	87	110	114	66	114	51	73	52	78	65	67	80	94	63	69	49	58	77	38	54	32	54	32	84	116	63	64	64	54	66	41	50	76	62	46	54	46	69	88	50	70	99	66	56	73	55	47	60	39	62	53	52	38	42	46	66	39	46	30	60	98	49	45	21	59	67	53	43	61	60	48	66	91	44	28	66	43	47	58	65	37	75	48	43	57	119	116	66	83	148	50	31	50	58	85	114	105	49	83	70	59	59	77	39	41	102	65	92	80	93	63	68	57	42	52	71	84	17	111	51	137	52	48	38	39	82	67	86	74	55	58	60	36	69	24	88	46	44	39	44	43	78	65	66	57	74	50	61	90	50	48	123	94	29	173	119	71	73	33	81	54	113	37	108	45	41	25	51	132	87	57	86	22	145	89	48	27	83	71	56	35	35	56	60	58	48	88	112	82	64	133	66	131	93	91	48	82	54	105	43	67	97	93	50	71	57	38	91	42	47	111	39	38	37	61	131	55	64	36	33	43	41	112	79	16	33	17	24	25	43	71	61	55	53	28	64	55	84	60	37	60	92	57	43	69	56	83	65	46	155	34	50	53	58	104	45	68	86	68	110	65	61	167	80	275	32	44	56	45	113	62	82	62	34	114	58	95	37	55	64	61	80	41	60	48	68	45	56	65	30	38	77	40	28	101	64	14	64	58	40	55	39	59	45	55	121	59	75	69	83	96	66	30	37	84	63	81	202	25	68	149	81	68	59	71	40	39	42	30	17	101	46	37	135	45	85	62	36	33	27	20	39	77	34	83	200	34	42	41	44	115	47	36	44	131	96	97	47	61	43	34	31	50	45	30	41	44	53	387	43	207	34	46	119	39	38	38	46	21	13	40	33	117	132	127	145	10	136	78	28	23	52	52	147	45	44	50	72	48	77	58	71	90	78	57	31	31	47	33	104	37	60	40	110	64	48	20	254	49	42	44	70	14	77	560	42	79	58	64	38	69	52	43	40	43	21	42	58	70	57	57	103	36	44	147	28	58	189	41	61	82	35	33	47	47	45	70	81	120	34	33	55	31	94	33	29	48	46	50	41	25	13	46	34	93	41	16	33	50	431	62	55	29	37	52	41	55	37	44	65	27	60	64	31	58	47	48	49	26	41	73	56	71	57	43	33	31	42	58	19	56	46	28	17	52	18	57	34	38	38	28	60	69	31	47	54	58	34	38	49	52	52	48	25	63	42	48	61	37	17	66	46	52	133	90	46	36	68	47	19	27	79	44	36	83	46	38	54	31	43	46	50	47	47	50	32	55	36	53	17	40	52	25	31	38	72	40	53	38	37	29	50	35	50	31	37	49	38	44	50	40	86	56	63	57	63	36	41	50	51	60	81	46	38	35	28	48	78	49	45	51	54	32	64	51	38	37	35	50	23	41	103	20	46	29	42	26	27	36	61	29	51	36	68	44	64	64	70	0	24	49	34	36	38	26	24	52	50	76	49	72	59	58	92	67	46	57	33	34	45	37	33	28	94	38	33	57	22	34	42	63	79	48	34	76	30	70	50	26	45	48	43	44	47	69	51	74	41	61	36	60	27	60	25	122	35	41	29	32	33	20	42	32	52	25	41	15	54	51	39	34	105	63	31	17	42	36	82	32	42	71	44	49	36	29	50	86	24	53	44	77	43	113	53	75	61	59	47	61	48	40	47	50	37	51	21	101	47	40	57	53	56	66	32	54	75	56	179	27	106	34	57	45	43	38	52	36	55	50	33	85	56	28	35	50	38	68	112	87	39	78	42	38	56	89	44	51	45	61	41	55	88	25	34	80	91	82	76	70	67	54	149	41	45	75	65	51	38	96	77	132	45	43	154	109	23	0	35	14	28	68	53	90	51	49	54	54	57	50	91	31	79	39	38	75	58	74	43	84	42	55	44	62	35	162	56	70	56	60	44	18	75	46	111	32	55	45	49	55	39	64	112	31	88	56	54	35	43	29	22	45	47	52	39	31	37	39	71	24	61	68	31	40	35	57	48	35	38	36	45	49	76	48	27	35	31	41	21	23	36	25	40	25	57	34	31	15	41	32	42	26	69	17	43	27	35	53	46	61	27	34	22	27	17	64	35	49	34	28	51	43	37	45	46	28	20	26	23	31	42	41	39	70	46	40	52	32	14	27	33	21	75	45	37	64	83	67	47	67	44	30	41	75	51	31	47	69	36	82	29	58	109	14	71	39	46	39	57	25	21	44	23	36	35	32	32	17	38	31	52	29	28	48	22	23	33	21	28	25	35	32	37	46	62	38	26	20	36	20	66	28	33	30	32	50	19	58	23	51	18	35	33	89	37	58	10	28	22	34	25	64	23	12	7	15	9	7	27	23	54	23	25	24	31	20	23	14	20	58	11	8	75	20	68	11	6	50	19	12	4	9	27	3	21	11	28	42	21	12	22	31	18	30	23	28	63	30	38	41	27	26	19	35	50	48	28	32	26	21	24	22	58	31	52	52	43	20	34	19	33	60	75	39	25	103	34	19	49	36	100	74	68	36	66	52	63	104	77	51	76	43	38	25	16	42	56	56	58	52	31	29	63	27	60	48	38	61	32	51	98	92	49	27	34	41	55	32	46	45	42	72	59	87	50	60	35	35	49	34	32	39	32	50	48	34	55	80	48	63	54	42	33	31	89	30	21	34	26	33	32	24	39	30	47	32	30	23	41	48	36	31	18	30	39	10	24	37	23	39	32	72	41	40	35	23	28	36	52	52	38	74	76	38	27	32	67	64	54	18	36	4	15	7	37	30	49	49	21	27	22	34	30	45	48	32	45	23	37	50	36	42	33	52	44	49	22	79	23	44	64	36	51	87	31	61	43	51	37	32	82	21	28	53	50	22	45	20	23	14	15	25	28	26	12	26	17	28	39	6	15	30	18	25	25	33	8	60	68	44	90	40	58	34	39	50	29	31	56	17	23	23	25	35	39	54	28	55	38	49	43	38	36	41	49	32	21	19	34	26	53	58	56	17	32	68	36	53	59	155	40	132	48	72	26	75	52	62	70	36	37	70	60	91	45	54	47	48	73	55	61	53	57	39	23	40	26	29	46	28	40	48	27	25	48	29	44	18	21	0	10	50	43	55	146	37	52	71	34	100	41	85	74	20	42	49	110	56	49	53	51	38	30	46	28	40	32	35	63	15	22	17	43	31	45	30	33	50	54	45	27	28	23	60	43	45	34	23	37	12	16	16	37	59	31	42	43	66	40	13	28	33	64	60	90	40	14	50	75	48	71	35	39	78	25	58	34	50	58	47	62	39	65	49	37	27	55	30	40	20	35	18	47	10	15	24	39	37	29	49	50	31	32	20	34	13	2	36	20	37	49	46	42	56	17	16	11	29	26	32	14	6	5	14	19	52	4	55	38	71	46	55	52	101	41	77	51	66	31	62	23	36	33	64	38	54	38	43	25	31	48	41	51	60	89	125	81	60	60	100	26	92	114	137	76	56	58	184	110	91	62	88	102	89	118	33	100	88	118	112	111	159	118	88	150	74	72	82	109	26	78	77	96	75	86	63	152	84	38	111	63	82	107	166	155	66	90	121	141	96	120	212	112	177	82	138	132	107	59	89	156	38	50	83	68	48	71	58	84	37	88	61	60	19	34	33	75	59	52	84	123	65	100	115	96	101	53	75	34	43	86	44	60	130	66	91	143	122	132	69	94	68	116	102	70	67	82	85	100	126	50	118	105	70	122	83	95	60	78	51	67	86	54	64	95	75	104	152	65	101	42	71	60	35	113	76	95	84	69	111	117	74	75	125	84	55	87	83	108	81	146	90	154	83	117	42	108	38	117	60	73	96	97	122	110	57	84	56	83	139	77	84	49	72	64	68	95	82	51	66	134	90	92	99	54	107	79	85	41	40	79	63	86	29	49	73	65	47	89	78	48	42	74	26	67	48	117	56	107	126	90	72	104	90	88	77	137	81	70	46	134	149	122	93	139	105	97	55	116	89	82	82	128	119	93	45	135	78	56	100	25	75	97	53	96	80	86	70	68	63	21	67	88	79	99	27	52	62	60	60	53	113	78	47	25	88	71	63	39	60	58	48	47	61	65	76	74	86	112	90	70	88	84	19	35	57	96	46	75	60	59	75	77	92	34	82	49	100	112	101	83	65	49	53	104	69	64	85	56	92	56	69	23	72	58	38	69	31	28	64	36	41	66	77	24	77	58	57	26	60	107	77	71	78	74	76	62	64	83	79	44	99	131	64	63	65	41	60	67	54	60	53	54	59	95	75	71	55	63	45	46	21	24	26	58	64	19	17	45	64	62	31	33	41	26	58	39	52	41	29	41	12	62	93	52	74	38	78	38	18	41	54	81	34	71	67	46	79	71	55	43	134	47	44	97	60	55	55	57	142	31	32	46	30	37	32	111	50	46	30	37	36	72	51	65	52	54	60	31	21	20	51	38	17	42	23	34	37	67	14	37	4	44	48	47	39	42	72	51	64	71	106	34	17	56	60	53	38	37	36	30	75	55	45	58	45	54	43	37	23	35	39	18	31	13	28	70	67	46	45	28	42	28	41	38	45	28	36	44	27	55	29	54	34	44	22	76	33	43	26	61	23	42	42	24	22	45	104	50	41	54	50	24	27	40	58	35	42	54	49	41	45	15	9	38	9	49	54	62	53	35	23	24	51	43	13	15	42	22	11	14	48	10	11	38	19	40	13	89	44	91	61	41	123	69	59	29	61	49	65	30	37	46	44	25	32	27	73	38	70	78	51	18	55	20	86	44	48	52	49	51	43	50	7	39	27	35	40	88	95	326	37	77	49	78	75	39	55	67	57	126	56	40	64	59	39	55	67	59	42	43	62	95	53	22	53	61	16	61	51	43	61	19	67	112	26	37	25	37	25	13	27	47	30	12	54	45	42	19	16	27	40	51	25	38	88	34	32	68	73	109	34	20	58	41	57	89	53	42	54	75	49	30	49	54	51	93	72	42	50	26	28	92	23	24	120	55	54	63	67	39	52	60	41	56	39	60	16	47	32	37	43	69	38	87	41	44	46	17	44	40	58	27	70	72	82	40	78	51	33	77	44	61	29	18	66	18	67	70	69	44	16	59	29	81	51	49	39	40	39	10	13	45	32	64	34	86	60	44	31	41	34	49	39	39	37	21	36	37	34	26	14	11	9	19	2	14	24	29	39	30	33	58	76	54	48	36	106	46	16	64	50	35	52	79	57	52	34	48	72	48	61	45	46	14	29	42	65	49	49	51	25	34	11	20	34	10	62	18	44	26	35	45	46	60	21	44	179	7	51	51	17	34	76	34	49	29	34	37	19	51	36	45	49	66	38	37	28	52	35	47	62	33	26	51	39	41	28	64	27	37	14	36	43	24	9	43	49	24	20	44	8	19	12	33	33	49	32	4	15	18	9	23	29	50	48	46	54	38	48	30	50	2	44	45	29	42	30	28	42	44	31	60	21	36	17	13	42	18	60	28	17	21	21	20	20	44	38	34	20	23	54	23	40	31	51	21	48	29	36	21	52	54	20	8	62	29	45	26	39	39	33	17	10	28	66	40	25	74	26	40	50	54	35	38	28	9	29	4	25	10	15	5	10	4	38	12	27	52	68	16	21	23	46	54	33	31	39	56	59	30	25	30	37	18	44	11	16	36	52	51	36	59	16	79	31	12	45	51	56	45	34	46	47	37	17	32	21	24	46	37	44	54	44	36	18	25	15	20	15	15	12	27	15	35	42	36	13	30	6	22	48	21	11	44	55	80	109	54	67	44	28	56	25	67	52	33	47	23	93	84	89	58	49	94	108	40	46	116	78	45	122	81	67	75	94	107	60	55	66	77	59	49	83	47	96	59	76	132	78	142	45	48	57	86	50	51	62	39	49	67	97	63	66	38	110	105	67	45	72	122	107	45	82	102	125	116	118	61	34	31	97	101	89	71	120	104	140	75	46	61	61	74	107	145	58	45	82	50	64	79	34	33	65	63	66	57	65	89	59	71	50	81	75	117	50	43	43	99	61	70	55	92	128	78	110	84	130	78	99	93	60	70	59	81	85	65	19	111	112	72	99	70	47	105	0	85	26	62	169	44	127	50	18	42	131	43	12	75	92	90	82	62	81	69	96	131	80	134	142	73	50	116	123	50	96	73	71	52	58	118	85	118	62	102	75	81	145	68	64	39	89	79	55	43	43	128	78	52	42	48	57	116	61	62	75	58	62	48	85	75	53	55	62	65	110	73	105	72	49	68	73	62	58	86	75	63	74	82	61	60	83	94	33	70	44	34	60	71	39	58	137	54	87	63	129	87	97	56	57	77	30	37	95	24	68	106	61	79	89	28	48	37	79	72	25	93	77	67	58	92	115	51	120	79	31	40	46	30	64	65	114	51	21	45	89	51	213	54	81	42	32	31	102	41	45	25	103	44	40	78	73	156	83	76	111	34	54	51	93	37	76	80	102	93	61	88	88	49	128	88	75	64	101	63	16	85	67	131	26	92	160	69	0	46	41	59	54	57	117	89	96	46	75	48	58	60	88	97	69	68	66	46	50	48	51	44	63	65	40	53	52	73	128	82	65	36	66	56	92	28	68	25	79	94	55	91	74	52	45	73	50	28	46	21	51	54	42	44	58	43	95	124	52	62	70	110	4	79	36	44	220	32	75	90	44	74	62	50	50	91	64	54	57	46	38	48	58	82	112	82	63	92	62	33	50	32	104	66	118	44	113	73	41	55	52	75	40	52	52	74	70	168	47	69	176	93	72	62	106	47	42	59	51	91	56	65	58	68	41	39	84	113	71	132	54	81	62	61	39	98	90	103	70	38	61	75	96	70	75	105	60	55	40	43	62	61	50	105	70	31	62	81	82	63	55	94	117	98	64	98	70	52	61	77	66	64	75	92	117	59	49	58	140	72	73	58	66	43	31	78	80	64	48	100	118	60	74	71	65	0	27	44	78	61	37	53	36	134	110	91	53	102	137	92	34	55	82	43	79	146	30	72	65	87	74	46	63	55	73	58	134	133	40	57	44	85	116	54	113	62	64	84	89	77	50	90	59	58	70	89	79	70	89	99	48	52	41	97	21	58	100	108	95	65	29	50	44	56	41	73	67	23	91	62	53	42	30	39	96	48	75	40	64	32	96	28	32	85	64	118	103	104	48	39	51	48	141	45	133	31	111	38	107	19	40	83	42	40	28	62	25	33	56	41	53	37	77	28	55	37	43	36	40	57	31	38	39	49	26	60	54	27	92	41	49	146	62	120	67	50	57	58	104	47	68	69	35	60	62	69	60	11	92	36	81	49	74	51	37	56	66	22	59	44	81	127	71	60	110	45	68	58	43	80	87	49	91	95	205	55	96	48	34	99	212	32	59	51	60	53	90	39	123	40	75	63	136	89	85	37	62	47	41	57	71	98	39	92	34	150	68	67	58	97	124	26	49	60	35	55	53	77	23	69	76	39	78	38	46	21	25	27	83	53	59	31	78	50	46	44	40	65	52	94	57	125	77	51	52	47	34	126	42	89	44	62	212	188	143	44	108	53	141	45	126	63	59	211	80	21	78	48	74	86	52	38	120	149	39	111	86	82	43	27	66	282	123	76	39	78	159	81	131	47	70	42	71	25	109	50	105	98	46	62	111	44	63	84	63	165	203	45	76	47	68	66	81	119	50	16	96	167	51	70	52	138	185	55	108	117	49	60	23	118	96	190	43	65	54	43	59	82	66	83	143	133	139	89	194	69	60	137	117	17	83	51	90	80	82	58	32	53	59	129	127	341	106	50	103	43	97	53	24	40	50	61	72	53	27	139	33	60	39	67	50	60	52	108	126	109	46	48	82	48	140	90	43	85	116	142	55	51	77	158	64	53	56	105	96	150	76	102	116	41	42	26	114	138	145	40	76	119	156	27	67	26	84	100	56	84	107	132	118	55	77	97	60	94	91	61	138	54	65	56	49	79	90	44	0	43	51	47	25	143	68	51	24	67	66	69	60	131	71	77	79	78	40	0	55	37	45	44	34	67	185	266	139	97	50	121	65	45	38	62	45	169	98	80	95	108	49	82	105	52	60	121	86	289	100	130	204	170	49	45	54	64	44	75	137	114	96	52	63	95	59	58	42	87	50	205	64	109	171	59	54	51	55	92	41	47	60	148	67	39	48	139	57	88	49	17	66	50	50	60	40	45	69	48	118	129	283	103	88	43	63	80	77	263	56	94	128	153	51	118	59	185	26	27	21	99	65	32	40	66	73	43	35	73	92	23	56	43	89	71	67	89	27	34	59	30	145	110	32	119	44	42	113	32	126	76	26	38	59	35	38	49	94	27	75	45	25	73	72	65	39	25	65	36	79	30	105	39	81	33	41	71	140	59	30	66	97	109	30	108	21	39	41	59	110	68	65	52	133	40	68	52	36	52	54	34	71	162	19	79	60	65	36	52	67	18	41	68	87	24	51	67	87	83	145	60	62	37	146	67	78	82	26	59	38	40	52	51	43	40	39	54	80	58	53	53	26	41	32	35	58	58	64	125	43	79	78	108	72	52	58	53	38	58	48	132	46	45	36	52	82	18	73	85	29	51	49	60	81	54	42	79	52	66	39	42	72	48	51	46	88	62	30	35	57	46	23	59	50	32	18	31	102	348	81	106	105	66	50	57	64	0	48	70	34	25	36	27	80	60	230	43	33	35	23	68	29	92	50	37	49	86	44	49	85	97	41	37	36	49	54	55	92	128	54	49	51	55	33	116	55	56	42	72	63	48	45	25	48	50	34	25	57	51	44	33	57	50	39	35	33	20	26	52	36	25	31	93	61	65	52	40	38	24	37	100	70	104	65	35	82	36	36	32	39	39	14	32	38	23	24	30	21	16	29	13	38	33	45	34	43	32	43	35	59	24	42	23	20	19	81	68	96	26	33	53	17	24	31	47	42	125	40	13	24	38	35	16	16	26	36	30	53	24	20	25	26	30	31	57	39	30	16	12	25	45	12	75	23	48	77	37	23	16	42	21	39	43	42	15	47	28	49	30	42	24	30	31	74	42	115	21	18	10	52	31	16	51	69	14	67	16	35	37	43	30	27	35	21	74	53	31	56	20	43	26	60	61	23	42	43	39	17	40	56	53	30	7	58	33	18	7	14	21	24	12	25	32	76	42	60	46	42	134	66	59	71	19	48	46	3	71	43	29	59	20	65	47	57	35	37	63	51	32	47	24	21	50	55	47	24	31	31	49	42	33	55	90	31	80	17	29	16	15	37	45	29	30	40	18	46	28	17	18	54	32	30	24	19	36	29	49	51	37	18	34	127	62	36	46	66	14	24	69	73	20	53	29	34	20	33	40	20	21	24	20	45	37	29	35	19	14	108	82	34	127	22	27	26	32	30	26	38	14	9	50	48	18	42	32	31	38	71	55	40	16	32	31	29	34	28	24	9	17	12	22	36	9	24	40	26	23	13	31	20	34	33	22	39	24	41	109	15	29	61	24	33	31	53	32	30	50	19	19	15	16	22	14	52	16	49	52	30	34	16	30	43	14	39	40	26	46	4	34	38	13	19	24	52	21	24	69	20	68	23	4	22	37	17	61	35	42	50	64	14	58	33	20	28	16	20	15	18	25	28	45	10	32	33	7	16	4	4	32	8	10	16	28	24	8	24	44	38	11	30	28	40	10	10	5	29	4	44	24	30	47	40	21	40	51	8	9	11	59	26	78	30	79	51	52	27	75	33	35	53	47	22	26	66	34	26	6	18	46	24	30	24	20	110	26	40	21	11	29	19	16	47	42	51	25	15	44	38	19	31	18	21	21	25	49	22	21	19	69	18	28	37	77	24	20	20	11	45	9	26	86	17	22	68	59	30	115	123	80	153	94	45	128	54	80	75	56	46	65	81	24	81	81	86	91	121	67	0	91	0	18	109	41	82	94	186	157	58	71	99	118	73	60	27	29	64	55	98	22	69	110	92	65	71	46	64	42	68	86	55	55	130	17	77	59	59	53	37	63	35	61	59	86	33	46	75	74	68	60	98	55	59	98	33	78	102	74	270	161	86	61	164	22	74	43	33	105	38	33	98	53	28	46	56	73	28	40	122	22	25	184	46	127	69	33	33	58	45	64	39	42	16	28	69	20	54	62	42	64	122	124	83	64	44	39	10	126	68	49	40	0	149	92	65	58	76	24	85	83	165	79	106	82	56	55	55	94	114	129	34	59	19	21	46	22	42	74	44	39	102	46	81	30	104	74	109	39	72	98	106	54	41	89	43	76	46	70	71	102	176	58	48	63	68	59	59	96	53	34	88	85	142	70	190	48	63	61	66	95	37	65	74	102	109	51	91	78	67	60	49	51	67	51	29	51	85	61	58	71	97	41	47	82	49	66	88	129	91	68	103	70	70	75	48	122	54	73	79	65	99	30	61	55	38	58	121	86	104	44	125	71	49	104	128	110	75	163	68	84	39	88	119	68	62	75	44	66	99	181	45	55	29	65	102	53	75	83	87	63	51	105	25	80	61	113	101	46	69	52	61	43	39	100	67	46	85	84	64	79	45	56	48	116	103	77	56	60	79	73	33	93	60	65	143	55	55	85	98	88	94	62	87	72	60	89	41	48	111	44	54	39	74	71	99	52	45	32	71	60	40	118	19	25	66	23	56	8	31	8	28	42	80	34	34	37	39	49	69	132	88	98	50	51	65	102	24	79	53	92	73	44	103	106	96	79	71	83	96	100	76	109	62	108	55	37	34	22	97	82	77	64	103	113	67	55	67	175	82	60	102	118	123	97	122	100	65	82	105	49	80	57	75	60	80	76	80	28	122	122	156	103	103	58	95	80	75	152	71	107	129	82	234	147	150	42	102	52	41	51	36	40	119	48	47	49	149	71	127	55	58	83	144	68	77	90	65	50	123	67	122	54	75	85	35	87	38	71	137	63	111	108	86	58	78	74	56	44	75	54	74	66	40	76	44	32	37	43	38	61	51	38	48	56	32	65	56	51	106	63	118	88	74	50	51	35	60	24	67	52	64	55	0	59	37	44	166	61	95	95	48	76	60	89	81	67	109	80	121	138	63	51	41	169	50	114	44	14	57	27	64	78	57	32	20	12	12	18	17	36	13	10	15	21	27	12	21	10	17	36	26	24	24	15	30	20	16	8	33	18	12	18	8	15	41	11	19	16	12	10	36	11	18	23	23	39	38	18	22	14	22	8	33	22	16	19	12	7	14	38	15	6	9	15	25	36	24	5	16	16	19	17	12	7	15	13	13	21	11	2	15	31	20	8	14	17	15	23	33	19	31	40	14	75	26	35	12	18	92	101	15	45	21	19	20	22	28	21	15	32	19	14	23	17	17	16	21	14	23	23	40	16	24	21	18	22	20	127	41	22	30	14	15	33	21	21	18	17	23	43	11	21	21	11	24	22	10	11	33	20	14	34	24	17	33	14	30	18	24	16	27	11	23	18	21	24	23	54	26	61	11	52	20	24	24	34	33	15	7	32	24	12	53	16	21	20	28	12	16	40	15	16	20	56	15	18	17	44	18	48	5	17	18	24	24	33	37	17	17	16	22	28	84	28	19	8	13	18	17	19	33	120	8	16	30	27	27	36	3	20	18	8	18	4	7	5	6	3	15	6	21	17	22	46	9	22	17	6	7	6	3	7	18	31	18	41	13	15	23	12	21	14	17	4	16	17	15	14	7	4	23	42	8	17	43	23	13	12	10	21	33	14	27	7	22	18	16	13	31	15	39	19	92	17	7	18	36	13	87	26	25	12	18	33	34	16	32	25	50	31	29	15	17	18	16	9	4	23	35	27	9	20	22	23	17	37	81	54	19	11	81	39	53	23	21	26	14	44	32	23	52	12	43	39	41	30	24	19	31	19	62	26	50	38	40	24	38	33	26	8	47	26	44	17	35	15	31	46	31	17	25	14	52	36	28	32	27	42	11	26	26	16	22	9	16	11	14	17	12	12	8	17	37	20	25	12	57	25	32	21	42	30	17	12	18	39	26	21	35	132	30	22	13	26	15	25	37	15	18	10	20	7	25	36	43	9	52	14	15	9	13	71	22	31	38	17	58	13	102	71	51	73	46	63	73	69	120	57	48	84	68	48	63	54	62	63	40	93	59	62	100	53	90	40	93	28	102	81	73	62	77	74	72	67	66	55	51	68	35	58	46	45	60	99	63	100	41	54	89	48	59	73	44	41	73	70	92	44	78	80	90	101	242	58	65	71	86	56	55	56	81	40	71	89	136	91	64	42	47	64	87	84	38	72	125	235	99	86	102	72	90	111	78	244	118	98	92	84	65	57	70	93	93	65	59	24	88	77	77	76	50	107	87	96	79	90	64	93	90	69	42	53	53	89	49	39	64	44	67	87	93	33	91	99	78	51	99	99	73	51	90	52	107	45	88	107	112	77	79	45	81	38	95	26	54	17	64	52	15	74	22	44	53	46	44	73	43	43	30	113	73	30	25	64	32	89	46	65	27	40	22	10	11	44	55	49	65	44	40	41	23	21	82	57	14	54	67	63	23	79	41	74	79	19	11	85	32	62	50	137	95	63	89	78	97	30	70	45	86	140	142	51	101	119	98	96	12	75	49	42	20	84	58	71	130	52	89	67	57	67	82	50	79	72	103	112	92	203	75	89	125	138	75	67	78	103	86	108	139	89	79	98	88	84	48	105	111	121	71	90	92	98	89	107	101	108	55	96	96	63	87	44	127	182	75	82	62	87	86	59	47	129	94	59	113	86	84	78	83	47	96	69	52	47	77	80	51	60	99	70	69	48	68	61	78	79	59	110	70	53	68	71	198	78	98	61	61	62	58	63	60	55	90	65	72	87	52	74	144	113	85	109	71	47	119	123	141	71	70	63	47	124	90	31	54	147	34	94	79	62	49	107	71	91	78	56	128	105	56	52	128	83	78	102	99	136	56	65	33	45	93	35	109	70	60	72	100	71	90	84	98	80	83	93	95	75	51	39	120	44	0	124	151	125	117	86	71	69	88	138	33	84	78	118	94	75	63	48	142	92	45	60	70	38	73	33	56	128	34	81	138	49	28	33	39	96	29	23	46	19	25	106	39	48	31	39	50	28	76	23	29	38	34	34	51	58	47	38	26	45	61	69	42	48	32	69	73	47	53	48	19	60	87	89	54	39	33	39	64	53	33	63	92	100	47	36	43	57	78	14	19	76	33	37	45	75	45	111	47	34	40	36	44	51	33	66	47	69	49	53	31	72	29	42	33	75	69	51	65	32	30	37	34	34	28	61	34	13	36	64	72	33	65	47	76	69	49	34	34	52	36	74	31	42	96	52	57	24	32	0	54	53	26	43	41	37	176	59	31	34	64	75	28	58	40	48	31	60	49	31	50	63	54	25	54	43	86	42	80	57	66	37	32	60	106	84	44	46	57	25	80	61	30	78	31	36	35	18	12	142	66	39	65	36	37	29	38	58	70	22	34	45	26	99	49	44	73	63	62	83	111	110	111	122	125	153	160	118	176	114	122	134	179	123	125	82	91	166	134	116	112	63	168	211	105	57	84	111	91	114	40	157	102	75	98	46	93	168	96	293	99	132	209	175	219	208	114	144	109	119	107	100	153	155	235	61	85	110	129	167	116	120	118	85	86	105	167	59	137	93	132	61	67	75	83	141	152	167	87	259	121	118	78	144	81	140	218	191	151	27	170	174	100	138	137	108	36	127	139	164	131	180	33	135	95	152	172	118	97	110	77	110	61	82	108	196	133	100	124	181	160	169	85	58	116	40	161	51	78	151	107	65	82	90	141	211	192	71	41	127	106	74	85	196	113	89	135	203	177	97	110	109	51	96	160	107	145	41	206	70	112	141	51	91	63	110	127	54	50	95	122	188	26	93	114	114	106	92	115	131	64	90	85	68	155	202	87	107	152	83	82	86	59	113	119	126	118	114	160	177	113	27	38	111	128	79	116	153	118	155	104	86	128	151	136	125	190	107	136	110	258	64	120	99	81	97	86	94	153	83	106	36	194	167	119	65	84	82	60	88	83	84	102	93	93	55	43	157	81	66	71	91	67	80	75	67	62	62	75	119	16	67	33	40	115	103	138	74	45	186	50	53	104	33	70	154	32	88	60	87	38	38	67	157	96	37	52	105	76	83	76	58	55	56	50	84	73	165	56	77	54	74	47	67	96	62	109	124	92	132	162	128	83	57	84	52	67	66	35	45	82	83	46	74	80	37	110	63	39	75	50	41	78	42	68	138	100	62	60	132	107	80	94	100	61	94	81	32	96	54	108	50	43	120	76	76	47	77	89	68	66	137	70	103	81	60	38	100	82	47	91	96	106	54	98	72	61	30	49	57	87	49	38	127	92	54	101	66	30	117	70	62	210	48	35	54	20	155	37	21	192	78	68	130	50	108	101	103	128	66	40	104	74	89	98	160	116	82	92	133	144	47	112	107	92	114	121	173	110	141	90	139	124	82	119	81	33	119	71	82	189	39	54	168	112	150	147	40	65	68	93	57	61	47	21	95	86	76	93	120	73	82	68	101	82	94	157	77	55	230	93	28	89	73	176	84	39	215	65	59	124	62	101	111	147	181	203	140	40	136	59	160	88	86	92	148	76	88	61	82	161	127	77	99	142	50	82	93	73	76	93	85	106	128	95	53	54	79	63	59	124	59	76	58	123	67	52	87	77	95	94	81	81	72	68	36	81	75	87	53	118	124	91	56	170	57	100	65	66	67	54	51	78	140	42	87	85	64	38	69	138	56	36	83	55	62	38	89	57	90	46	65	78	58	59	56	69	91	107	62	85	64	52	72	103	149	58	78	44	79	84	52	77	76	121	51	29	75	50	72	69	54	53	27	129	55	65	131	59	86	98	46	92	128	123	96	53	137	71	64	83	97	117	122	128	47	99	54	100	71	52	136	60	138	97	84	118	69	83	76	73	69	155	71	84	78	56	66	118	35	89	120	61	101	77	44	65	44	55	103	78	101	81	75	139	82	58	108	77	67	52	48	66	117	63	75	108	81	116	61	108	105	85	48	160	55	47	109	26	74	39	112	52	40	99	44	33	21	109	23	139	70	57	40	136	35	60	56	51	25	60	73	112	43	34	50	96	72	59	51	42	75	24	107	24	62	36	38	118	55	113	65	97	22	76	30	27	117	107	18	51	95	92	50	93	99	124	29	34	103	29	103	94	89	94	62	142	217	81	206	47	5	126	40	48	107	115	72	140	136	79	77	124	78	119	67	95	125	106	103	229	163	187	123	136	140	111	69	92	94	59	83	131	127	114	81	87	70	65	64	152	101	148	84	79	56	74	119	58	73	230	67	57	99	67	84	87	101	80	74	116	60	56	114	86	88	73	67	65	60	131	44	119	130	104	89	72	79	28	145	79	131	60	66	112	47	114	150	46	88	66	59	64	103	78	102	95	101	71	96	87	69	100	71	110	67	84	147	76	84	47	39	33	42	67	70	74	61	62	49	71	74	154	99	93	168	77	98	46	65	51	50	59	117	106	71	66	99	72	65	68	42	92	83	109	65	80	55	37	103	55	88	20	72	141	43	85	206	56	124	0	55	85	70	38	110	66	117	82	39	99	79	106	97	74	93	67	86	96	94	54	71	126	60	154	138	70	32	100	67	78	65	31	126	92	83	57	91	76	46	42	61	73	58	68	63	39	64	52	69	36	59	63	62	86	153	92	116	88	81	100	168	61	76	79	120	90	120	120	113	97	103	85	100	92	93	99	134	117	77	64	146	78	163	69	104	38	68	92	104	117	81	75	143	123	102	69	131	130	134	64	94	90	76	108	94	134	137	122	118	106	167	114	134	83	73	128	134	278	124	141	56	111	105	132	109	107	0	116	102	136	105	186	94	144	184	92	136	124	86	151	117	101	125	114	154	130	137	129	87	156	216	75	73	77	104	105	209	66	104	155	80	48	88	219	119	137	72	75	87	88	44	46	48	59	61	45	73	30	66	30	31	28	30	40	47	55	38	84	57	33	60	46	108	55	35	63	53	42	45	77	37	75	54	44	37	69	42	103	71	73	66	81	29	22	46	31	33	64	51	29	48	59	60	80	63	62	101	40	51	48	8	62	67	56	32	34	22	72	50	31	72	46	62	33	90	30	86	87	74	95	57	39	54	30	26	104	57	57	47	49	53	43	30	52	38	23	40	49	59	53	27	19	33	59	43	100	51	47	59	61	82	58	65	65	44	48	39	80	36	31	46	26	77	92	0	44	50	95	98	51	39	74	41	69	36	33	111	91	40	54	51	55	58	34	93	52	61	55	60	64	36	66	48	69	59	62	66	28	81	34	54	53	89	39	27	69	61	50	39	83	30	38	34	85	67	37	61	39	58	36	39	52	48	47	38	48	20	40	59	26	111	47	45	50	61	112	89	67	79	55	104	100	121	86	156	124	50	100	145	91	86	148	140	129	153	89	81	66	73	165	116	136	138	102	117	64	70	81	51	102	114	73	108	130	108	70	143	113	146	110	166	64	90	111	73	128	167	58	100	91	76	117	154	131	158	111	113	126	78	141	169	310	76	80	83	104	63	28	110	119	70	91	131	111	139	130	160	101	129	154	94	87	132	132	137	108	119	119	146	129	81	102	129	66	122	50	124	93	76	90	107	86	121	70	118	75	46	120	111	83	97	104	90	156	68	108	145	77	116	98	64	94	60	113	95	92	134	182	128	188	143	101	72	116	87	87	145	231	113	100	71	126	117	149	113	71	134	69	107	210	114	155	181	164	157	116	94	163	68	130	70	82	164	169	178	181	90	52	90	73	88	63	182	69	171	74	107	83	131	124	91	76	71	114	106	75	68	57	123	116	80	133	87	106	68	62	93	115	55	119	89	76	100	63	87	73	103	107	84	80	81	77	97	67	77	105	156	72	56	72	67	66	98	152	110	93	59	74	118	61	72	55	82	67	112	128	38	144	92	35	78	80	131	100	88	37	76	80	70	62	54	123	87	133	53	63	65	72	132	93	159	149	185	77	77	130	79	42	78	37	53	68	56	142	113	161	163	78	104	88	103	82	137	63	78	80	156	164	105	170	151	108	107	137	138	166	88	81	61	139	111	103	38	100	203	96	137	93	86	104	61	70	115	70	136	64	89	146	80	143	129	66	89	109	76	68	185	46	54	109	79	126	110	77	125	113	58	115	121	28	119	133	61	87	118	92	79	99	54	47	71	51	68	80	94	103	99	64	35	82	80	61	64	66	58	30	44	91	61	80	67	76	79	87	97	39	75	59	62	31	65	26	78	69	41	26	58	13	110	48	38	50	57	38	71	73	46	70	40	69	60	77	75	83	76	61	123	67	88	190	134	93	118	30	75	42	108	115	53	38	155	61	44	75	94	51	36	119	105	93	91	80	87	144	123	147	109	105	72	93	108	83	108	121	107	94	140	66	119	55	115	121	98	110	63	74	82	113	145	65	108	69	166	108	108	95	89	83	70	159	190	59	215	214	142	174	57	60	97	59	105	115	119	67	80	103	70	156	99	74	77	98	77	78	68	138	61	67	56	86	67	179	65	129	41	150	64	82	108	133	55	101	142	110	94	77	70	99	101	82	24	108	123	73	59	120	51	127	79	49	100	151	54	181	93	61	75	228	71	35	60	32	188	59	50	127	86	114	69	60	107	21	85	76	176	116	68	84	95	67	45	33	85	99	103	66	83	44	78	109	52	40	52	90	36	68	24	74	96	59	164	57	71	59	77	76	211	107	71	73	198	99	186	96	74	26	70	78	49	48	120	47	112	123	87	57	174	78	76	55	59	58	43	78	63	55	78	46	100	23	44	56	81	49	78	55	45	89	120	87	53	87	79	48	69	29	23	23	88	40	146	45	68	94	88	91	64	48	54	85	70	60	84	71	77	83	107	85	100	64	95	125	53	61	81	64	32	81	107	63	0	69	69	78	71	87	37	104	56	59	81	72	84	62	80	152	61	70	46	67	87	81	63	99	46	76	88	57	36	19	8	53	52	22	29	53	34	6	64	6	42	16	36	87	8	32	65	6	47	53	34	10	80	20	17	58	141	123	54	41	47	28	17	18	10	27	24	36	25	15	68	109	12	54	20	3	52	5	69	19	23	34	22	11	13	59	80	43	112	56	75	47	30	34	39	25	14	7	14	9	12	11	64	18	8	37	19	35	34	29	19	23	73	13	52	22	6	148	64	16	5	33	5	24	37	75	60	97	20	54	3	69	15	10	20	12	37	42	41	68	29	9	14	36	11	18	7	46	82	17	12	17	43	15	41	31	61	14	26	13	21	38	60	21	27	27	30	7	32	9	42	17	12	22	73	5	73	7	14	9	85	14	22	42	60	8	79	13	19	24	9	13	17	26	8	86	10	28	17	37	11	23	12	37	40	58	6	15	22	11	20	18	25	16	18	22	10	8	4	19	3	11	11	24	46	15	23	4	11	18	37	5	36	33	19	6	10	2	4	4	27	41	15	7	25	3	9	27	8	4	14	4	28	11	13	23	3	12	18	9	19	2	18	15	6	6	6	9	15	19	75	8	13	16	18	43	40	13	2	18	7	22	23	17	47	3	21	13	59	8	44	27	27	16	25	5	42	20	40	76	37	14	24	50	30	41	53	12	11	30	20	19	9	22	35	4	5	7	8	16	12	26	15	55	15	16	82	105	16	21	39	18	96	36	49	15	31	38	42	70	43	23	26	28	24	24	24	65	25	79	12	23	50	36	34	17	18	19	129	15	14	60	20	69	103	40	64	54	8	15	82	7	10	19	50	14	58	32	23	74	24	13	14	30	25	13	48	81	8	19	15	25	40	31	21	22	119	19	41	21	138	28	14	76	33	77	45	59	129	43	19	12	5	41	9	48	16	22	13	26	28	18	11	8	16	12	33	13	46	87	17	18	26	6	57	41	27	16	73	9	32
chr1	1759109	1759110	AG	-	4	6	5	5	6	9	2	14	2	5	1	5	2	6	16	2	2	3	3	0	5	5	3	4	5	8	5	2	3	2	4	5	6	4	6	4	0	7	6	3	3	3	2	2	5	2	7	2	5	8	6	0	5	1	1	1	2	2	1	1	2	2	4	3	1	6	10	6	1	7	6	1	0	0	7	4	2	4	0	0	3	2	10	9	1	6	2	5	4	1	5	1	4	3	9	5	7	5	5	13	2	7	12	7	4	4	4	1	2	0	2	2	7	1	5	3	1	2	1	3	1	1	6	4	2	7	2	1	3	3	3	2	3	4	0	2	4	3	3	4	3	8	3	0	3	2	1	3	6	6	10	8	5	1	8	3	6	4	8	5	6	6	8	4	1	2	4	2	4	0	0	1	4	5	6	6	2	12	0	2	1	0	4	2	9	9	0	7	5	1	4	0	1	0	3	4	0	1	2	9	2	3	4	2	4	3	1	1	3	2	0	1	1	0	6	3	0	4	2	2	4	4	7	0	4	2	4	1	9	7	4	3	0	1	0	1	7	3	0	4	0	2	1	0	2	6	2	3	2	5	7	1	8	0	0	4	0	2	4	2	8	4	2	5	1	0	4	5	0	5	3	1	2	1	4	4	2	4	1	2	1	5	1	2	2	1	5	2	5	3	7	5	1	2	3	1	4	3	3	6	3	15	3	6	0	4	1	4	2	4	11	5	4	3	2	3	1	1	1	2	5	7	4	5	6	4	7	7	3	3	10	2	4	7	3	5	3	10	7	1	2	7	4	3	5	4	2	1	4	4	5	4	8	3	1	5	3	4	2	1	8	0	5	3	6	4	2	2	1	0	4	3	3	0	2	0	2	8	0	0	3	2	9	0	2	4	3	6	1	2	3	2	4	2	7	7	3	2	0	2	3	2	2	2	2	2	3	4	1	3	2	9	3	13	1	2	5	0	3	2	1	4	8	5	4	1	5	3	3	3	2	9	4	7	4	5	4	2	6	19	2	0	1	0	6	2	1	4	3	7	3	0	9	0	6	5	5	5	3	3	1	0	1	0	7	4	4	4	4	2	0	1	4	5	3	3	0	7	2	2	3	2	5	6	0	0	0	4	4	1	1	3	3	1	4	4	2	3	1	5	11	0	4	1	3	1	0	1	4	4	2	5	5	3	0	3	3	3	1	2	6	6	1	3	3	4	2	3	6	2	3	3	2	4	1	2	2	1	7	4	4	7	6	3	6	3	2	1	4	3	7	2	0	6	0	0	2	5	0	4	0	1	0	2	4	5	0	3	3	2	1	3	3	5	4	3	11	1	4	7	6	2	3	1	1	5	2	5	2	8	4	1	7	4	3	12	3	4	7	6	5	1	1	2	2	1	0	11	5	5	3	5	2	5	3	2	5	6	3	2	6	7	3	7	13	0	5	6	5	17	6	11	1	8	3	7	4	2	6	3	6	2	4	4	2	3	2	3	0	4	6	6	1	9	3	5	4	2	2	5	6	2	9	11	7	12	5	1	6	1	6	5	4	5	5	2	5	1	5	2	6	3	1	6	4	4	9	9	4	7	5	5	1	9	2	2	6	5	1	4	9	6	1	5	1	0	8	3	14	3	2	2	1	6	4	1	2	4	2	4	28	8	2	14	5	3	2	6	17	10	8	10	3	1	8	0	1	2	5	5	6	1	10	6	1	0	8	1	0	2	4	3	4	9	7	1	2	1	2	3	3	2	0	2	2	9	2	3	3	5	8	1	2	5	2	1	2	1	2	1	2	0	1	9	3	5	0	1	4	3	4	6	2	0	2	4	2	3	2	2	2	4	8	9	3	6	4	4	1	5	4	0	2	8	1	4	1	0	5	0	4	0	6	3	6	5	7	4	0	3	2	2	4	1	3	1	2	4	4	3	1	4	2	4	6	6	5	2	3	3	4	1	1	4	5	9	4	3	1	2	7	3	5	2	2	5	3	0	4	1	0	3	6	2	3	1	3	2	5	0	2	6	1	1	2	3	3	2	2	5	2	0	3	1	3	1	1	1	1	3	0	3	1	3	3	1	0	3	1	0	2	3	4	2	4	7	1	4	4	2	2	0	1	5	2	1	0	4	10	10	3	3	4	7	2	3	4	4	2	1	1	5	7	1	0	1	8	5	2	2	0	2	1	3	3	0	2	4	2	1	0	1	6	4	2	2	2	3	0	2	8	7	0	14	1	3	0	4	2	6	3	0	4	4	2	2	7	3	6	1	1	3	1	4	6	3	4	4	2	1	3	1	2	2	6	9	1	2	1	3	3	3	2	3	3	1	3	8	1	9	1	4	1	1	6	0	1	1	0	3	4	0	2	2	1	0	2	3	3	9	2	0	2	2	2	8	11	1	1	1	3	4	7	5	4	5	4	3	3	4	2	1	0	11	3	6	9	1	4	0	3	0	2	0	2	1	3	2	0	1	0	1	3	3	5	3	4	6	0	2	0	5	2	6	4	7	0	4	4	1	2	1	0	1	3	1	0	1	1	3	6	4	0	2	1	12	1	1	3	2	3	0	4	0	2	5	2	3	1	7	1	0	0	0	0	1	1	0	3	1	2	8	1	1	3	1	3	1	3	3	1	1	1	2	2	1	2	5	4	1	1	4	0	1	0	10	0	2	3	0	2	4	0	3	1	2	3	4	3	1	2	1	1	1	2	1	2	4	4	0	0	2	2	0	4	1	1	0	1	0	3	6	0	2	0	4	4	3	2	9	1	1	3	5	6	2	1	6	7	1	2	4	9	9	8	1	7	3	2	1	3	2	3	2	2	0	2	4	4	0	2	1	1	1	2	1	5	0	2	4	1	3	0	3	2	1	0	3	4	2	1	6	2	6	5	0	1	1	4	1	1	2	2	2	3	0	2	2	5	4	3	5	7	1	4	5	2	1	3	6	6	2	5	0	3	1	5	0	2	4	0	10	0	0	2	2	1	3	0	0	1	0	0	2	2	4	0	0	3	1	0	0	1	1	0	0	0	1	4	3	4	1	0	1	3	1	2	3	3	1	3	1	2	0	4	1	2	0	2	2	2	1	1	0	1	5	1	2	0	1	0	10	8	0	2	11	7	2	3	2	2	2	2	1	1	1	2	5	2	1	4	3	6	1	0	1	5	4	6	7	2	3	2	3	5	1	2	3	2	4	1	1	2	8	1	2	6	2	5	2	2	0	2	4	3	4	5	4	0	7	3	5	0	2	4	5	4	0	0	2	0	3	1	5	2	2	0	0	2	0	0	1	1	3	3	4	1	3	2	3	2	1	2	1	10	1	2	0	0	1	4	0	1	3	0	2	3	2	0	1	0	5	0	4	0	0	1	3	2	2	0	1	0	0	0	1	1	0	1	0	0	0	1	0	0	0	0	1	0	1	1	2	1	0	2	0	1	1	2	3	2	0	1	2	0	2	0	1	1	0	1	3	1	0	2	4	0	1	0	0	0	0	1	1	1	0	0	0	1	1	0	1	1	1	1	1	0	0	2	0	1	4	0	2	1	2	0	0	2	2	0	3	0	0	0	1	0	0	3	0	1	1	0	0	0	0	0	0	0	0	1	0	1	0	0	1	1	2	3	0	7	0	3	0	1	0	0	0	3	2	0	1	1	0	0	0	2	0	1	2	1	1	1	1	2	1	0	1	0	1	0	2	0	2	1	1	0	0	1	0	0	0	1	0	2	2	2	1	0	2	2	0	0	1	1	0	0	0	3	1	0	0	2	1	1	0	0	0	0	1	0	1	0	0	1	0	0	1	1	0	1	1	2	0	1	2	1	0	0	0	0	0	1	1	0	0	2	0	2	1	3	0	1	1	3	1	2	1	3	0	4	4	1	0	4	1	0	1	1	2	0	2	2	4	1	2	2	1	1	1	0	1	0	1	0	0	1	1	2	0	2	1	0	1	0	0	0	0	1	0	1	0	1	0	0	0	1	0	0	0	0	0	0	0	0	1	1	0	2	1	1	2	3	0	5	3	4	3	0	1	0	0	1	1	0	0	0	0	0	0	2	1	1	1	4	2	1	1	0	4	2	1	3	4	1	2	2	7	4	1	6	0	3	1	1	1	0	0	2	1	2	1	1	6	1	1	4	0	2	4	4	2	0	0	0	1	4	7	5	4	4	4	1	4	1	2	10	4	1	2	3	0	1	2	2	2	0	4	3	2	1	0	1	2	1	1	2	0	1	1	1	2	1	0	0	6	1	3	4	2	3	1	3	0	5	3	4	6	1	1	2	3	1	3	4	5	2	3	1	1	1	1	1	2	3	1	2	4	1	3	1	4	7	1	3	3	5	5	3	3	1	0	1	1	4	6	5	1	4	7	2	1	2	0	2	7	3	6	6	2	7	2	1	2	5	3	0	4	7	2	6	8	4	1	1	1	3	4	3	1	1	4	13	2	2	2	2	6	5	6	3	1	3	2	2	0	3	7	5	2	4	0	3	3	1	0	2	2	1	2	4	6	0	0	0	1	4	1	2	2	3	2	0	0	0	2	0	1	3	4	5	3	0	2	5	5	3	5	7	2	3	2	4	3	3	4	5	6	1	2	2	3	2	3	2	2	1	0	1	1	3	1	3	4	0	0	2	1	0	1	1	2	1	2	5	2	2	0	1	1	1	1	1	3	1	1	0	1	0	1	2	0	2	2	2	1	0	2	1	1	3	0	4	4	1	1	3	2	5	3	1	5	5	1	1	1	1	0	1	0	0	2	0	0	0	1	3	2	1	0	0	3	1	0	2	2	0	1	0	0	0	0	3	0	1	0	2	1	2	1	1	1	1	0	6	0	0	1	5	1	0	1	3	0	1	4	0	3	3	4	1	0	0	1	0	0	2	0	0	2	1	0	0	0	0	0	3	0	0	3	3	0	1	1	3	0	2	0	3	0	1	2	0	3	3	0	3	1	1	0	1	1	0	3	2	1	0	0	0	1	5	0	0	1	3	2	1	3	0	0	1	1	1	1	0	2	1	0	2	3	0	0	0	1	0	2	1	1	3	1	2	0	0	0	0	1	0	1	2	0	2	1	0	0	1	0	0	3	2	3	3	1	0	0	0	2	0	0	2	2	0	0	0	1	1	3	0	0	1	1	1	0	0	0	1	0	0	2	0	1	1	2	0	0	0	0	0	0	2	0	1	0	0	1	1	0	1	0	1	2	2	1	1	0	1	1	0	0	0	0	0	1	1	0	1	1	0	0	3	0	2	1	0	0	0	0	0	3	0	1	0	0	0	0	2	1	0	0	2	2	0	1	1	1	1	0	2	0	0	2	1	1	4	2	3	3	0	1	1	1	1	0	0	1	0	0	1	0	0	1	1	1	0	0	0	1	0	2	2	2	0	0	1	2	0	1	0	1	2	0	0	13	0	3	0	1	1	0	2	1	1	0	1	0	1	3	1	0	0	1	1	3	0	0	0	0	0	2	0	3	1	1	3	0	1	2	0	2	1	0	2	0	1	3	1	0	0	0	0	0	0	0	0	1	1	2	3	0	2	1	1	2	3	0	0	2	2	1	1	1	1	1	2	2	1	0	0	2	1	0	0	0	0	4	0	0	1	1	0	0	0	0	0	2	0	5	3	1	0	1	0	1	2	1	0	2	0	0	1	0	3	2	1	2	0	0	0	2	0	2	3	3	0	1	1	1	2	2	1	1	3	2	0	5	0	1	0	0	0	2	0	0	0	1	4	1	2	3	0	1	0	1	1	2	1	2	0	1	1	1	2	0	1	1	0	0	0	1	0	1	2	1	0	0	0	6	1	0	3	2	0	1	4	0	0	2	0	1	2	1	0	0	0	2	3	0	0	2	2	3	0	1	0	0	0	1	0	0	0	1	0	0	0	1	1	3	0	0	1	1	1	2	0	1	2	0	2	2	1	1	0	1	0	0	0	1	0	2	1	0	0	1	1	0	3	0	0	3	2	1	0	1	0	1	0	1	0	1	2	1	0	1	0	2	0	0	0	1	0	0	0	3	0	0	2	0	0	1	0	1	2	0	6	0	0	1	1	0	2	1	1	0	1	0	0	1	0	0	3	0	1	0	1	0	0	0	0	2	1	1	1	2	3	1	0	0	0	0	2	0	1	3	1	1	2	0	5	3	3	0	2	2	2	1	0	1	1	2	2	1	1	1	0	1	1	1	0	0	1	0	1	0	2	1	0	0	1	0	0	2	8	0	3	1	2	3	3	2	4	0	0	0	0	0	0	1	1	0	0	2	2	1	0	4	0	1	0	0	1	2	0	2	1	2	0	2	2	1	1	0	4	0	1	0	1	1	0	1	1	2	0	1	0	1	0	1	0	0	0	0	0	0	3	0	0	3	1	3	1	0	1	1	3	0	1	0	0	0	0	0	7	2	7	8	2	7	5	3	6	3	6	2	3	3	3	4	2	3	2	6	4	3	1	5	4	2	2	2	2	2	4	5	2	3	4	3	6	5	5	1	1	2	1	2	0	2	7	1	7	3	2	6	4	4	2	1	2	1	5	1	0	2	8	2	15	0	3	4	5	6	3	3	4	5	2	2	3	2	3	2	7	7	1	2	4	3	4	5	1	0	0	6	9	4	4	9	5	4	0	1	4	4	5	4	6	3	4	3	2	0	3	2	4	1	0	4	7	0	2	4	8	4	3	2	1	3	0	2	5	3	2	2	3	3	2	0	3	0	1	5	3	4	1	1	1	4	5	2	2	2	8	5	4	1	3	0	1	0	6	3	1	5	6	0	3	0	4	3	1	4	8	0	3	6	1	5	3	9	4	4	2	4	4	7	2	3	2	1	4	1	2	4	3	4	1	1	3	3	4	3	4	3	4	3	3	0	1	3	5	1	1	1	6	3	5	6	1	0	4	3	1	0	0	1	1	2	8	2	6	1	4	2	0	2	0	1	0	5	1	2	5	0	2	1	3	2	1	3	2	3	4	2	0	0	3	3	2	1	0	0	4	7	2	3	1	0	5	2	4	4	1	0	2	1	3	0	0	3	4	1	0	3	5	4	2	2	4	3	4	1	2	2	6	3	1	2	3	2	0	1	0	1	5	7	2	3	0	3	1	6	0	7	12	3	0	1	1	8	1	5	4	3	2	1	2	2	4	8	2	5	5	0	1	9	2	1	3	3	3	3	2	3	1	7	1	5	1	1	3	3	2	2	1	0	5	7	1	0	3	3	2	3	2	2	4	3	0	0	3	3	3	0	1	0	2	0	3	8	3	0	1	2	3	3	2	2	1	4	3	0	6	3	12	0	1	4	6	1	1	4	2	2	4	2	2	5	1	1	4	3	8	3	4	5	4	2	1	6	0	2	1	3	7	10	7	4	1	5	1	3	4	3	1	6	3	2	0	3	0	3	2	3	8	4	6	3	6	9	1	2	2	3	3	5	2	3	0	2	7	9	4	4	5	1	0	2	4	2	0	6	6	4	5	1	6	3	6	5	7	7	10	2	7	6	2	5	1	6	3	1	1	7	1	3	3	2	6	0	6	1	6	0	1	2	3	6	3	4	7	5	2	0	5	1	4	6	3	2	8	1	3	3	11	6	1	4	3	1	1	6	4	1	0	2	10	2	3	1	2	4	5	1	7	5	6	2	5	4	7	2	7	1	3	7	2	7	1	0	5	5	3	4	1	4	0	9	3	4	2	6	3	2	4	6	0	6	4	3	5	5	3	4	5	0	0	5	3	2	2	3	7	5	5	3	7	1	5	3	4	4	2	0	6	1	2	2	2	3	3	0	2	1	2	3	5	5	5	2	0	1	3	1	2	0	2	4	1	8	1	1	2	0	1	2	1	4	3	1	1	6	3	2	1	3	8	5	3	13	5	1	5	4	1	3	8	4	3	2	5	2	1	4	3	1	6	7	1	3	2	3	0	2	1	3	6	6	2	5	5	8	12	1	0	4	5	3	2	2	5	3	2	0	4	1	3	6	10	2	6	4	1	3	4	0	4	3	1	0	3	9	5	0	9	2	4	4	1	5	3	5	4	1	5	1	2	0	0	1	2	1	2	2	4	2	1	9	2	2	5	2	0	0	1	0	1	0	0	0	2	4	0	3	7	5	3	2	6	3	6	4	0	0	3	4	0	4	3	0	4	6	2	4	4	3	4	4	4	1	3	1	1	0	2	1	0	2	3	3	0	8	3	3	1	0	3	3	3	6	5	1	4	1	4	2	0	5	6	0	2	0	1	1	3	5	2	0	2	0	0	0	4	4	4	2	0	2	1	4	1	4	0	3	0	5	0	8	2	1	4	2	10	2	4	3	1	1	3	4	0	2	0	1	0	2	2	5	2	5	1	5	0	3	1	2	0	3	1	3	2	4	1	1	2	3	6	1	1	0	0	2	2	3	2	1	2	1	1	1	1	2	1	4	3	4	2	1	2	1	3	7	5	2	4	1	3	1	2	3	1	1	4	1	2	0	4	3	3	3	1	4	1	1	3	1	4	2	2	0	0	0	1	2	5	4	0	1	3	0	1	2	1	0	1	2	0	2	1	1	1	0	3	3	1	3	1	2	0	1	2	4	0	1	2	2	1	1	2	2	4	0	3	0	1	2	1	4	4	3	2	0	1	3	3	0	1	6	2	2	4	1	0	1	1	1	1	4	0	3	1	5	1	0	2	1	2	2	1	1	4	8	0	0	1	0	5	2	1	4	2	2	0	3	6	1	0	4	2	1	1	2	0	1	2	1	0	0	2	4	4	3	2	0	8	4	4	0	2	6	0	3	1	0	3	1	0	1	0	2	1	1	0	2	0	2	2	0	2	1	2	2	2	0	1	5	5	0	1	1	4	4	4	5	0	1	3	4	2	2	1	4	2	0	4	4	2	3	1	4	2	2	5	2	3	3	1	3	4	2	2	0	1	2	2	4	7	3	1	2	6	3	1	2	2	0	5	4	4	6	2	1	5	1	6	4	3	1	1	3	1	3	1	1	5	1	2	6	4	0	5	1	2	3	3	2	4	5	2	2	3	2	3	1	2	10	2	2	6	2	2	1	3	1	4	9	2	0	4	2	6	8	1	1	7	2	16	3	2	1	2	0	0	2	3	3	3	3	2	3	0	2	2	4	4	1	3	0	1	5	2	2	2	4	1	8	5	4	1	0	4	0	3	4	3	1	3	1	4	4	5	1	2	3	5	3	2	7	3	4	4	1	0	4	6	6	1	2	3	3	3	2	2	2	1	3	2	3	3	5	3	10	7	2	11	5	0	2	5	0	1	4	2	4	1	1	4	2	9	3	0	5	4	5	1	4	2	1	3	2	1	3	1	3	0	1	5	2	2	8	0	3	5	1	0	0	4	1	0	0	2	4	0	2	2	3	3	2	1	0	3	4	5	2	5	4	1	5	6	3	1	2	1	3	2	0	0	1	4	3	4	3	6	5	3	0	5	1	4	0	2	1	2	1	3	2	0	2	4	3	0	2	0	2	0	2	6	3	2	2	6	4	1	0	0	1	3	2	0	1	3	2	0	3	1	1	6	6	6	2	4	1	4	0	1	0	1	1	1	1	2	2	2	3	2	1	3	3	2	1	0	0	1	2	2	8	2	1	1	1	4	0	1	0	1	10	7	3	4	5	7	2	0	5	4	1	7	7	1	0	1	2	3	1	1	1	4	3	3	0	3	1	5	2	0	0	2	11	2	2	0	0	2	1	3	4	0	4	6	4	0	1	1	2	2	2	3	4	1	0	1	2	1	0	3	0	8	3	2	1	2	11	4	3	5	1	4	2	0	2	0	1	12	1	2	2	2	2	2	3	2	1	1	4	2	9	0	0	2	0	0	7	2	0	2	1	4	3	1	2	3	2	1	8	2	0	1	0	3	1	0	0	6	2	4	0	2	3	0	1	2	1	0	0	9	0	1	0	7	2	1	2	3	1	2	1	1	1	4	2	0	1	1	0	0	2	0	2	2	2	3	0	2	2	2	3	1	1	2	2	1	0	0	1	3	2	0	1	2	3	0	4	3	2	1	0	3	1	1	1	0	2	1	0	3	0	1	3	1	2	0	5	0	1	2	2	2	0	5	0	1	0	0	1	1	1	2	2	1	0	0	2	1	0	1	2	4	0	3	2	1	1	1	3	3	0	0	1	2	0	1	3	5	2	0	0	0	0	3	1	1	0	3	0	1	3	0	3	0	2	1	1	4	3	0	2	3	1	1	1	0	1	2	3	0	1	1	0	1	0	0	1	0	3	1	0	2	1	0	2	1	1	1	1	1	1	0	0	0	0	2	1	4	0	0	1	1	0	1	0	0	1	0	2	1	4	0	0	0	14	0	1	1	0	1	3	5	0	3	0	1	3	0	1	2	0	3	1	1	0	0	4	0	2	0	0	4	2	0	3	2	2	0	1	5	1	0	2	1	0	0	2	1	0	1	6	0	2	0	2	2	2	0	3	5	2	1	1	0	2	2	1	2	0	1	2	3	0	0	3	0	2	1	0	1	3	3	0	5	3	0	1	0	1	2	1	2	0	2	3	2	0	2	0	1	3	1	4	2	1	1	2	2	2	1	1	3	1	4	2	2	1	2	2	3	2	2	4	1	1	3	2	0	1	5	3	1	2	4	5	1	2	1	2	1	7	1	1	5	2	1	2	1	1	2	2	2	1	2	5	0	2	2	3	2	2	1	1	3	2	5	0	2	3	4	2	3	5	2	1	6	3	5	2	4	4	0	3	2	2	2	0	2	6	4	3	0	2	1	3	1	3	8	0	2	3	2	2	0	1	2	2	4	0	3	1	0	5	0	3	1	3	1	2	6	5	4	4	3	2	1	2	2	1	1	2	6	2	4	4	9	6	6	3	0	6	4	4	3	2	3	4	12	2	3	3	2	9	6	7	6	1	7	6	13	11	8	5	3	2	4	4	3	9	4	4	4	5	3	2	7	10	4	6	6	4	3	1	4	3	6	1	4	2	3	7	3	6	4	11	6	1	9	5	3	5	4	17	4	4	7	2	9	3	16	2	5	4	3	2	7	16	10	8	6	10	1	9	4	27	1	9	8	9	7	5	14	7	6	4	3	9	7	2	1	7	9	1	9	11	4	2	2	0	7	5	3	3	3	4	9	5	3	1	5	2	7	3	5	8	2	10	5	6	6	9	2	6	5	2	4	3	1	4	5	1	1	1	3	9	5	6	6	1	5	1	4	2	2	7	7	1	4	2	4	4	6	4	2	6	4	4	5	1	3	1	0	1	2	0	3	1	2	2	2	3	0	3	0	1	3	2	8	1	7	2	1	0	1	3	5	5	9	0	6	3	2	8	5	5	5	5	8	4	1	3	2	4	0	3	1	4	6	9	5	9	2	12	3	9	10	9	3	7	12	4	1	1	1	3	8	8	0	1	4	9	10	1	5	2	12	1	3	3	8	5	3	13	2	7	1	1	5	5	0	7	1	18	0	4	2	3	4	10	10	5	2	2	6	6	14	5	9	7	6	4	1	6	1	3	10	5	2	3	9	7	4	8	4	3	7	4	4	1	6	3	9	0	7	2	4	3	4	3	3	8	1	6	1	5	6	3	6	1	6	4	0	2	0	3	5	3	11	9	0	3	2	2	2	3	9	7	2	4	0	2	3	4	7	2	9	7	3	8	2	5	6	1	2	5	0	1	3	2	2	2	4	0	2	2	1	0	0	0	7	0	1	3	2	3	1	1	1	0	0	2	0	1	1	1	1	0	0	0	2	1	2	0	0	0	3	1	1	1	1	0	1	2	0	2	1	1	1	0	2	1	1	1	4	0	2	2	2	0	0	3	0	0	1	0	1	3	2	1	0	2	4	3	2	1	0	1	0	1	1	0	2	0	1	1	1	1	0	1	0	0	0	1	0	1	3	6	3	1	0	0	1	1	1	0	2	3	0	2	2	0	1	0	2	1	1	3	0	0	2	1	1	1	0	0	0	0	3	1	2	2	0	4	1	14	9	1	1	2	2	1	2	0	1	2	4	0	0	1	0	2	0	2	0	0	2	4	2	2	0	1	3	0	3	3	1	0	2	0	3	3	1	0	0	2	2	6	0	3	0	1	0	1	1	4	1	1	4	0	0	2	0	0	1	1	1	1	0	1	0	1	0	0	0	0	0	2	0	1	0	1	0	1	2	0	0	0	1	0	2	0	0	0	0	0	3	2	0	5	0	0	3	4	1	0	1	0	0	1	0	1	0	1	0	0	2	1	0	0	0	3	0	1	0	0	1	1	1	0	0	1	0	0	1	3	1	0	2	0	0	1	1	0	0	0	2	0	1	0	2	0	4	0	1	1	2	0	0	0	0	0	0	2	0	1	2	3	1	0	0	1	0	3	3	0	2	1	2	0	1	0	0	0	2	1	2	2	2	2	0	1	3	1	0	1	1	6	0	3	1	3	0	2	1	2	0	1	0	4	0	1	4	1	2	1	1	3	2	1	4	2	6	1	1	1	3	0	0	1	2	3	1	0	2	2	0	1	1	1	0	0	1	0	1	0	3	1	0	1	0	1	2	0	0	0	0	1	1	0	0	0	1	1	1	1	1	1	0	1	1	2	2	0	0	2	2	0	2	4	2	0	2	1	0	2	1	9	0	1	1	0	0	3	0	0	1	2	0	0	2	1	3	0	2	1	2	1	1	2	1	0	1	1	3	1	7	0	0	3	3	1	9	2	5	2	0	2	2	1	4	4	8	5	3	9	5	1	4	2	8	4	7	1	7	3	6	0	6	2	7	7	1	7	1	7	2	3	7	5	7	5	4	1	5	6	7	0	3	7	5	2	1	4	5	2	2	1	4	4	4	4	6	4	4	6	1	4	5	2	4	7	6	4	2	8	1	3	3	8	4	5	6	2	2	4	5	5	4	8	6	22	9	13	9	3	3	4	10	12	2	5	3	4	4	6	0	4	5	5	4	4	5	9	3	8	8	3	5	3	4	4	3	5	4	1	9	3	6	4	3	4	2	2	4	8	3	7	3	2	5	6	6	8	3	6	1	0	1	0	3	5	0	2	3	7	0	8	1	2	5	1	4	5	2	1	4	2	1	0	3	4	1	12	6	2	3	3	2	0	1	0	1	3	6	3	3	1	2	2	2	1	1	2	2	4	3	1	1	4	1	0	2	1	1	1	0	4	2	6	9	2	1	3	1	4	6	6	7	3	1	8	3	3	2	2	1	3	0	1	0	2	5	3	1	3	5	6	6	1	3	8	1	4	6	9	3	3	6	2	3	5	7	0	5	7	4	3	4	2	4	6	1	11	3	3	2	4	1	1	0	0	2	1	4	11	0	5	5	7	5	2	7	3	2	6	5	3	5	2	5	1	5	5	3	3	4	2	5	5	5	4	3	4	2	1	6	5	2	3	1	5	5	2	4	0	4	4	4	3	1	4	6	13	2	2	5	5	3	1	11	4	2	2	1	5	2	6	3	9	3	9	1	3	8	6	3	3	7	3	15	2	2	5	1	5	5	3	8	13	3	5	6	1	7	6	6	5	5	2	7	1	6	7	4	3	1	3	7	1	1	2	1	5	3	3	7	2	4	1	5	1	4	5	2	2	3	6	0	15	2	5	2	9	1	5	3	1	1	4	3	6	0	4	1	1	3	6	8	6	9	3	6	1	4	4	0	6	1	6	0	3	4	4	1	1	0	0	2	1	0	3	2	0	1	0	2	2	1	1	2	0	1	0	1	0	1	5	1	3	3	3	2	3	0	3	1	2	0	1	1	2	4	1	3	1	1	3	2	1	5	4	2	0	3	2	1	4	1	1	3	4	3	3	2	8	2	2	4	4	3	2	0	6	2	3	3	3	1	3	1	0	0	2	2	1	1	1	3	3	2	4	2	1	0	1	0	6	5	2	1	3	3	2	1	0	0	2	2	1	2	1	4	3	5	1	2	0	2	2	0	0	1	0	2	4	0	0	1	2	1	2	4	1	2	4	5	0	2	2	0	1	3	1	6	1	2	3	3	2	1	1	4	5	1	1	1	1	1	3	4	2	2	0	3	1	0	3	2	1	3	3	1	1	0	4	0	0	2	3	1	0	3	5	2	5	0	8	5	1	6	3	3	3	3	2	2	6	5	1	6	4	2	2	1	10	0	0	6	4	5	1	3	7	3	2	3	3	3	1	3	3	5	4	2	2	3	2	1	3	1	3	0	3	5	2	2	5	4	9	2	7	0	6	5	9	2	4	3	4	2	2	2	2	0	3	2	0	1	1	6	4	3	1	4	6	1	3	1	6	0	2	2	10	4	4	4	2	0	3	2	3	0	2	1	6	1	5	1	2	0	7	2	0	2	0	5	3	1	4	4	2	2	0	8	3	6	6	3	3	7	2	4	2	3	1	5	1	3	2	0	3	0	5	2	2	2	7	4	2	0	2	5	1	4	2	9	5	1	0	3	3	3	4	5	1	3	2	3	4	2	3	0	8	2	2	4	0	11	6	2	1	3	2	7	5	4	2	3	5	5	7	4	8	3	2	4	2	1	4	1	2	4	1	3	5	4	2	8	1	1	1	5	3	2	12	0	2	1	1	8	4	4	3	4	2	1	3	2	0	4	2	1	2	2	5	2	1	0	4	8	4	3	3	0	3	0	3	1	0	8	1	1	2	0	2	1	0	4	5	2	0	1	2	1	1	4	4	2	1	4	1	0	3	4	4	0	8	1	2	3	1	1	5	3	4	3	1	3	4	2	4	4	3	0	4	3	3	1	1	10	1	1	4	2	2	1	2	1	4	2	3	2	1	1	3	1	1	3	4	0	0	3	1	5	3	3	0	1	2	2	1	2	0	1	2	2	2	2	4	2	8	1	4	6	1	5	2	1	2	4	6	3	3	2	1	5	5	1	2	0	7	1	2	6	0	2	3	0	3	0	5	0	2	0	2	3	3	1	1	0	2	4	1	3	2	5	3	1	3	3	0	1	1	1	0	3	0	1	2	1	1	0	1	1	1	1	0	0	0	0	2	0	1	5	4	0	0	0	3	4	3	3	0	1	1	3	0	1	1	1	3	0	1	3	3	2	2	3	4	6	1	1	0	0	2	0	2	0	4	4	0	0	0	0	3	0	2	1	2	3	4	3	1	3	2	1	1	1	0	3	1	2	0	5	3	3	0	2	0	7	0	2	1	1	6	2	1	0	3	1	4	4	2	3	5	1	1	2	9	3	1	0	1	1	0	1	4	3	2	2	0	9	0	2	3	0	2	2	3	2	3	6	1	0	2	0	3	1	1	1	2	0	5	2	1	4	11	2	2	3	1	0	0	5	2	3	5	1	5	1	1	9	2	1	2	4	5	2	1	1	2	2	4	0	2	0	1	3	0	4	5	1	3	0	2	0	2	1	2	4	1	0	3	1	3	1	1	2	1	2	0	3	3	1	3	1	2	1	0	1	0	0	1	0	5	2	1	1	0	0	4	3	1	1	3	0	4	3	1	1	2	5	3	3	4	2	2	0	4	3	3	4	4	3	1	0	2	4	0	0	0	2	1	4	4	3	0	6	3	9	1	2	1	1	1	1	0	2	3	1	1	0	1	1	0	4	2	6	2	3	8	8	3	6	1	8	3	3	0	5	0	0	2	0	1	0	5	0	2	4	1	2	2	0	1	1	1	0	0	3	1	1	0	0	1	1	0	4	0	1	2	1	0	1	1	1	0	1	6	4	3	1	1	1	3	1	0	0	1	1	2	2	0	2	1	2	1	1	2	0	0	2	0	2	0	2	2	2	0	2	1	3	2	0	0	2	1	1	1	3	3	0	4	1	4	0	0	0	0	2	0	0	3	2	0	4	8	2	0	1	4	0	0	6	2	3	3	1	1	1	3	1	7	0	0	3	6	2	0	3	2	3	0	1	0	1	0	2	7	8	1	1	2	1	0	0	5	0	2	1	2	2	3	7	5	0	4	1	1	1	2	3	3	0	1	0	3	1	0	4	1	2	2	1	2	0	2	1	2	13	4	1	0	7	4	1	2	0	0	1	0	1	1	2	6	1	3	4	2	1	3	1	2	5	2	4	3	1	0	1	3	2	7	6	3	6	1	10	2	12	4	11	10	4	5	1	2	3	5	3	2	4	0	6	7	2	5	5	3	8	3	2	0	10	3	4	7	1	8	2	4	5	0	2	12	1	9	0	3	4	8	2	3	2	1	4	2	4	9	1	3	3	4	2	1	5	1	3	2	5	1	1	0	1	2	1	1	6	2	1	13	10	4	5	6	4	1	1	1	3	2	2	5	7	6	4	2	3	4	3	2	5	8	9	3	11	12	12	9	4	4	6	2	11	3	13	11	12	6	4	7	13	9	4	8	5	10	8	5	12	1	8	8	2	4	8	2	5	2	2	3	8	5	2	4	4	4	7	6	7	6	1	10	4	6	8	0	3	3	5	3	8	10	2	7	1	3	1	6	1	2	8	7	10	0	21	3	5	9	33	3	6	6	8	3	7	16	6	7	12	9	5	16	8	5	15	14	7	3	5	2	11	6	2	14	9	13	4	13	12	4	3	1	5	8	3	3	4	3	4	1	1	3	6	0	1	4	1	2	3	2	0	1	1	1	3	8	0	2	1	5	1	2	2	2	2	2	1	4	6	9	6	3	5	1	4	3	2	1	4	3	1	1	3	9	1	5	0	4	1	5	4	3	2	4	0	2	3	3	4	3	0	2	2	2	2	4	1	4	1	2	3	6	2	3	9	5	7	1	2	1	2	2	8	3	2	1	1	5	0	0	4	1	0	4	3	1	0	4	0	1	1	0	3	2	1	0	3	1	1	1	2	1	2	1	0	1	3	1	4	0	0	0	2	3	2	4	1	3	3	2	5	3	0	2	6	2	0	2	4	3	4	2	5	3	1	3	3	2	2	3	11	2	3	2	7	1	1	2	2	6	2	0	4	2	1	5	1	0	1	3	0	2	4	1	3	1	2	0	1	4	6	1	3	2	4	5	4	0	1	1	2	1	1	3	2	3	4	2	4	2	6	0	3	1	2	2	4	3	2	5	4	2	4	1	4	2	3	1	6	1	3	3	1	2	5	3	1	5	1	5	0	4	12	0	3	5	3	4	1	10	3	1	0	3	3	2	5	3	9	4	4	1	6	2	4	3	7	5	16	4	3	5	4	4	2	4	2	1	6	4	4	4	2	1	7	9	5	5	4	2	1	1	3	4	5	2	3	4	1	4	2	4	0	3	3	8	6	1	6	3	3	2	3	0	3	1	4	8	0	8	8	4	1	1	3	4	2	3	1	1	5	2	0	2	3	4	6	5	1	3	1	4	2	4	4	5	2	1	5	5	4	8	5	3	3	5	5	3	9	8	7	1	5	4	2	2	6	2	5	0	4	1	3	2	0	2	2	4	3	8	1	1	2	5	1	2	4	4	5	1	2	2	2	2	4	5	6	9	5	5	16	7	6	4	6	3	7	3	3	4	9	4	6	6	10	10	2	2	8	5	4	2	2	6	8	2	2	5	5	2	6	5	4	0	6	5	2	5	6	4	8	8	6	6	13	2	4	5	2	8	6	4	6	6	5	3	3	1	6	2	2	3	4	3	3	2	13	6	4	7	6	8	4	7	4	4	6	3	5	2	8	5	6	1	2	9	3	3	5	14	2	9	15	3	4	8	9	3	2	12	1	21	2	3	3	5	6	4	7	1	6	11	4	5	6	4	8	2	2	6	1	4	4	0	7	1	7	3	3	3	4	1	1	14	3	2	7	2	8	10	4	6	3	3	3	3	4	8	6	1	2	3	4	3	2	1	3	1	3	2	0	3	2	7	2	2	4	5	4	2	1	0	4	3	7	1	4	3	1	2	6	1	2	5	5	2	3	4	0	4	0	1	2	7	1	3	3	2	3	4	3	1	1	1	3	2	3	4	2	1	4	3	3	2	1	5	6	2	3	14	1	2	2	2	5	3	1	4	1	3	2	3	1	3	1	2	4	3	4	4	1	3	8	1	5	1	3	4	6	6	4	2	9	6	3	4	0	7	2	5	0	2	4	3	6	4	2	0	1	4	4	12	5	2	4	5	1	4	2	2	4	0	5	4	6	5	4	7	9	6	5	3	11	0	5	7	2	3	9	2	6	4	0	2	1	5	4	4	4	5	3	2	5	2	2	6	7	1	1	7	5	3	2	2	5	4	3	4	3	4	3	2	3	4	3	3	1	1	2	1	4	8	1	2	5	1	5	7	1	9	4	3	3	3	4	4	2	4	1	7	0	1	4	5	3	5	3	0	0	5	3	1	2	5	3	1	5	1	3	3	3	2	1	0	2	2	2	7	2	5	2	2	1	4	2	1	1	4	8	0	2	5	5	4	0	5	8	3	3	2	5	1	5	6	1	1	7	2	1	1	3	0	3	3	6	2	3	2	2	1	3	0	4	0	1	3	6	4	5	2	6	5	2	5	1	4	2	7	2	3	2	1	8	4	1	0	4	5	1	6	1	8	2	3	2	5	2	1	0	2	1	4	1	1	1	3	6	0	5	4	2	1	5	5	5	2	1	4	1	5	4	6	5	0	2	3	1	3	3	3	7	8	3	2	1	2	13	11	9	8	11	2	2	6	1	16	17	8	8	2	19	34	0	3	2	10	1	6	14	21	15	11	10	6	5	14	1	1	11	8	16	5	6	3	10	1	8	20	5	19	5	4	1	15	26	16	3	2	24	5	30	5	19	2	3	23	24	8	8	11	9	35	4	16	9	3	7	20	7	14	11	5	5	5	0	0	9	3	8	3	8	26	17	14	4	8	2	9	20	4	23	17	2	11	6	2	7	4	15	17	0	8	2	10	2	7	9	10	10	5	5	4	4	1	3	20	4	10	1	37	3	7	8	2	10	8	11	1	7	16	5	9	24	18	6	9	0	17	9	14	24	10	15	3	11	3	2	24	16	20	4	13	56	9	9	6	12	5	2	12	1	3	7	3	11	10	8	6	12	5	1	12	6	4	2	3	3	2	18	2	15	3	2	7	6	25	1	0	9	2	7	3	1	10	2	7	2	3	6	6	12	2	6	2	1	0	7	6	1	1	2	2	8	6	0	8	1	13	5	2	19	1	5	1	3	1	1	1	0	5	0	3	2	9	1	9	10	10	7	5	5	4	1	6	4	0	6	8	6	8	3	6	11	4	13	4	2	17	9	12	2	3	4	1	5	4	2	5	6	6	4	1	26	13	18	2	5	4	9	5	2	5	1	5	7	1	4	5	6	7	6	17	3	9	3	3	6	36	14	11	15	9	8	3	4	2	7	1	9	14	7	29	6	15	15	7	14	2	28	6	9	3	4	3	13	4	5	3	5	5	12	5	6	1	4	13	3	3	4	10	16	8	5	3	10	1	6	4	4	6	17	24	25	1	10	1	27	5	3	10	5	5	16	1	5	31	5	20	12	2	15	19	13	2	2	10	10	10	17	4	11	6	8	6	5	8	6	0	3	4	13	9	7	1	20	3	5	12	14	6	11	1	9	12	4	1	11	10
[truncated: 33,165,407 more chars]
