# Supplementary material for: Landscape of adenosine-to-inosine RNA recoding across human tissues
Source: Nat Commun. 2022 Mar 4;13:1184. doi: 10.1038/s41467-022-28841-4 (PMC8897444; doi:10.1038/s41467-022-28841-4)
Supplement: Supplementary file 5 — Source Data [file 41467_2022_28841_MOESM5_ESM.zip › Figure5.xlsx]

## Sheet: Figure5b
%EditingCutoff	All sites		All conserved sites			Primate-specific sites			Conserved out of primates
	#ofSitesWithinCutoff	#ofSitesPassingEditingCutoff	#ofSitesWithinCutoff	#ofSitesPassingEditingCutoff	% conserved sites out of all sites passing cutoff	#ofSitesWithinCutoff	#ofSitesPassingEditingCutoff	% conserved sites out of all sites passing cutoff	#ofSitesWithinCutoff	#ofSitesPassingEditingCutoff	% conserved sites out of all sites passing cutoff
0	3	1517	2	835	0.550428	0	415	0.273566	0	307	0.202373
1	421	1514	151	833	0.550198	99	415	0.274108	47	307	0.202774
2	283	1093	146	682	0.623971	83	316	0.289113	49	260	0.237877
3	162	810	87	536	0.661728	46	233	0.287654	33	211	0.260494
4	109	648	63	449	0.692901	40	187	0.28858	17	178	0.274691
5	90	539	60	386	0.716141	30	147	0.272727	19	161	0.298701
6	60	449	38	326	0.726058	22	117	0.260579	8	142	0.316258
7	62	389	39	288	0.74036	21	95	0.244216	12	134	0.344473
8	36	327	19	249	0.761468	8	74	0.2263	7	122	0.373089
9	31	291	22	230	0.790378	10	66	0.226804	4	115	0.395189
10	35	260	27	208	0.8	10	56	0.215385	7	111	0.426923
11	17	225	13	181	0.804444	7	46	0.204444	3	104	0.462222
12	17	208	13	168	0.807692	2	39	0.1875	6	101	0.485577
13	15	191	11	155	0.811518	4	37	0.193717	5	95	0.497382
14	15	176	10	144	0.818182	7	33	0.1875	2		0
15	19	161	10	134	0.832298	3	26	0.161491	7		0
16	11	142	8	124	0.873239	2	23	0.161972	4		0
17	13	131	10	116	0.885496	5	21	0.160305	3		0
18	4	118	4	106	0.898305	0	16	0.135593	1		0
19	9	114	7	102	0.894737	1	16	0.140351	3		0
20	6	105	4	95	0.904762	0	15	0.142857	2		0
21	4	99	4	91	0.919192	1	15	0.151515	2	68	0.686869
22	5	95	5	87	0.915789	2	14	0.147368	3	66	0.694737
23	3	90	3	82	0.911111	1	12	0.133333	2	63	0.7
24	6	87	5	79	0.908046	0	11	0.126437	3	61	0.701149
25	1	81	1	74	0.91358	0	11	0.135802	1	58	0.716049
26	4	80	4	73	0.9125	2	11	0.1375	1	57	0.7125
27	2	76	2	69	0.907895	1	9	0.118421	1	56	0.736842
28	4	74	4	67	0.905405	2	8	0.108108	2	55	0.743243
29	4	70	4	63	0.9	0	6	0.0857143	4	53	0.757143
30	3	66	3	59	0.893939	0	6	0.0909091	2	49	0.742424
31	3	63	2	56	0.888889	0	6	0.0952381	2	47	0.746032
32	3	60	3	54	0.9	1	6	0.1	1	45	0.75
33	4	57	4	51	0.894737	2	5	0.0877193	2	44	0.77193
34	0	53	0	47	0.886792	0	3	0.0566038	0	42	0.792453
35	1	53	1	47	0.886792	0	3	0.0566038	1	42	0.792453
36	3	52	2	46	0.884615	0	3	0.0576923	2	41	0.788462
37	2	49	0	44	0.897959	0	3	0.0612245	0	39	0.795918
38	1	47	1	44	0.93617	0	3	0.0638298	1	39	0.829787
39	1	46	1	43	0.934783	1	3	0.0652174	0	38	0.826087
40	2	45	2	42	0.933333	1	2	0.0444444	1	38	0.844444
41	1	43	1	40	0.930233	0	1	0.0232558	1	37	0.860465
42	0	42	0	39	0.928571	0	1	0.0238095	0	36	0.857143
43	0	42	0	39	0.928571	0	1	0.0238095	0	36	0.857143
44	2	42	2	39	0.928571	0	1	0.0238095	2	36	0.857143
45	0	40	0	37	0.925	0	1	0.025	0	34	0.85
46	3	40	3	37	0.925	0	1	0.025	3	34	0.85
47	1	37	1	34	0.918919	0	1	0.027027	1	31	0.837838
48	0	36	0	33	0.916667	0	1	0.0277778	0	30	0.833333
49	2	36	2	33	0.916667	0	1	0.0277778	1	30	0.833333
50	0	34	0	31	0.911765	0	1	0.0294118	0	29	0.852941
51	0	34	0	31	0.911765	0	1	0.0294118	0	29	0.852941
52	2	34	1	31	0.911765	0	1	0.0294118	0	29	0.852941
53	1	32	1	30	0.9375	0	1	0.03125	1	29	0.90625
54	0	31	0	29	0.935484	0	1	0.0322581	0	28	0.903226
55	2	31	1	29	0.935484	1	1	0.0322581	0	28	0.903226
56	2	29	2	28	0.965517	0	0	0	2	28	0.965517
57	0	27	0	26	0.962963	0	0	0	0	26	0.962963
58	0	27	0	26	0.962963	0	0	0	0	26	0.962963
59	1	27	1	26	0.962963	0	0	0	1	26	0.962963
60	1	26	1	25	0.961538	0	0	0	1	25	0.961538
61	1	25	1	24	0.96	0	0	0	1	24	0.96
62	3	24	2	23	0.958333	0	0	0	2	23	0.958333
63	0	21	0	21	1	0	0	0	0	21	1
64	0	21	0	21	1	0	0	0	0	21	1
65	0	21	0	21	1	0	0	0	0	21	1
66	1	21	1	21	1	0	0	0	1	21	1
67	0	20	0	20	1	0	0	0	0	20	1
68	1	20	1	20	1	0	0	0	1	20	1
69	1	19	1	19	1	0	0	0	1	19	1
70	1	18	1	18	1	0	0	0	1	18	1
71	0	17	0	17	1	0	0	0	0	17	1
72	0	17	0	17	1	0	0	0	0	17	1
73	0	17	0	17	1	0	0	0	0	17	1
74	0	17	0	17	1	0	0	0	0	17	1
75	0	17	0	17	1	0	0	0	0	17	1
76	1	17	1	17	1	0	0	0	1	17	1
77	0	16	0	16	1	0	0	0	0	16	1
78	0	16	0	16	1	0	0	0	0	16	1
79	0	16	0	16	1	0	0	0	0	16	1
80	1	16	1	16	1	0	0	0	1	16	1
81	0	15	0	15	1	0	0	0	0	15	1
82	3	15	3	15	1	0	0	0	3	15	1
83	1	12	1	12	1	0	0	0	1	12	1
84	2	11	2	11	1	0	0	0	2	11	1
85	0	9	0	9	1	0	0	0	0	9	1
86	0	9	0	9	1	0	0	0	0	9	1
87	0	9	0	9	1	0	0	0	0	9	1
88	1	9	1	9	1	0	0	0	1	9	1
89	2	8	2	8	1	0	0	0	2	8	1
90	0	6	0	6	1	0	0	0	0	6	1
91	0	6	0	6	1	0	0	0	0	6	1
92	0	6	0	6	1	0	0	0	0	6	1
93	0	6	0	6	1	0	0	0	0	6	1
94	1	6	1	6	1	0	0	0	1	6	1
95	2	5	2	5	1	0	0	0	2	5	1
96	1	3	1	3	1	0	0	0	1	3	1
97	0	2	0	2	1	0	0	0	0	2	1
98	1	2	1	2	1	0	0	0	1	2	1
99	1	1	1	1	1	0	0	0	1	1	1

## Sheet: Figure5c_fn_over_fs
All sites
	<10%	>=10%	Total		fn/fs	<10%	>=10%
Nonsynonymous	879	177	1056		Observed	0.944473	0.866139
Synonymous	378	83	461
		Grand total	1517
Strongest site per gene
	<10%	>=10%			fn/fs	<10%	>=10%
Nonsynonymous	408	105			Observed	0.785363	1.52308
Synonymous	211	28
Background
N	6185931
S	2512451
fn/fs over all sites
fn	0.00017071
fs	0.000183486
fn/fs	0.93037

## Sheet: Figure5c_RandomRuns
GroupOfSites	EditingLevelCutoff	fn/fs
allSites	<10%	1.01035
allSites	<10%	0.973272
allSites	<10%	0.873645
allSites	<10%	0.914873
allSites	<10%	0.84148
allSites	<10%	0.901271
allSites	<10%	0.820258
allSites	<10%	1.06937
allSites	<10%	0.942317
allSites	<10%	0.977459
allSites	<10%	0.911272
allSites	<10%	0.879674
allSites	<10%	0.907703
allSites	<10%	1.04006
allSites	<10%	0.808149
allSites	<10%	1.0605
allSites	<10%	0.997492
allSites	<10%	0.996517
allSites	<10%	0.972847
allSites	<10%	1.07351
allSites	<10%	1.02726
allSites	<10%	1.07228
allSites	<10%	0.960636
allSites	<10%	1.01868
allSites	<10%	0.910854
allSites	<10%	1.05313
allSites	<10%	1.15331
allSites	<10%	0.979936
allSites	<10%	0.821623
allSites	<10%	0.955852
allSites	<10%	0.907687
allSites	<10%	0.887403
allSites	<10%	0.883105
allSites	<10%	0.945047
allSites	<10%	0.868702
allSites	<10%	0.848136
allSites	<10%	1.058
allSites	<10%	0.810738
allSites	<10%	0.899003
allSites	<10%	0.875633
allSites	<10%	0.911965
allSites	<10%	0.838133
allSites	<10%	0.945065
allSites	<10%	0.925684
allSites	<10%	1.0065
allSites	<10%	0.79976
allSites	<10%	0.943558
allSites	<10%	0.964193
allSites	<10%	1.02598
allSites	<10%	1.06337
allSites	<10%	1.05077
allSites	<10%	0.957939
allSites	<10%	0.947078
allSites	<10%	1.0914
allSites	<10%	1.03805
allSites	<10%	0.858603
allSites	<10%	0.883588
allSites	<10%	0.936184
allSites	<10%	1.09813
allSites	<10%	0.895774
allSites	<10%	0.90057
allSites	<10%	0.962817
allSites	<10%	0.895126
allSites	<10%	0.977262
allSites	<10%	0.880962
allSites	<10%	0.973239
allSites	<10%	1.01442
allSites	<10%	1.01987
allSites	<10%	1.19328
allSites	<10%	0.929847
allSites	<10%	0.823208
allSites	<10%	0.865531
allSites	<10%	0.987957
allSites	<10%	1.06352
allSites	<10%	0.851999
allSites	<10%	1.16525
allSites	<10%	0.914911
allSites	<10%	0.890162
allSites	<10%	0.926854
allSites	<10%	0.869767
allSites	<10%	1.0863
allSites	<10%	1.01528
allSites	<10%	0.995645
allSites	<10%	0.986525
allSites	<10%	0.936144
allSites	<10%	0.822843
allSites	<10%	0.783953
allSites	<10%	0.938959
allSites	<10%	0.784578
allSites	<10%	0.951427
allSites	<10%	1.06595
allSites	<10%	0.887256
allSites	<10%	0.96375
allSites	<10%	1.06692
allSites	<10%	1.02996
allSites	<10%	0.822927
allSites	<10%	0.928771
allSites	<10%	0.974386
allSites	<10%	0.858608
allSites	<10%	0.832981
strongSite	<10%	0.665625
strongSite	<10%	0.59998
strongSite	<10%	0.684074
strongSite	<10%	0.591178
strongSite	<10%	0.986559
strongSite	<10%	0.593043
strongSite	<10%	0.801986
strongSite	<10%	0.942672
strongSite	<10%	0.93049
strongSite	<10%	0.933532
strongSite	<10%	1.18763
strongSite	<10%	0.948381
strongSite	<10%	0.977473
strongSite	<10%	1.00826
strongSite	<10%	0.912403
strongSite	<10%	0.88037
strongSite	<10%	1.03585
strongSite	<10%	0.935627
strongSite	<10%	0.829648
strongSite	<10%	0.532939
strongSite	<10%	0.833678
strongSite	<10%	0.727043
strongSite	<10%	1.00352
strongSite	<10%	0.910181
strongSite	<10%	0.809079
strongSite	<10%	0.782533
strongSite	<10%	0.873
strongSite	<10%	0.749546
strongSite	<10%	0.781356
strongSite	<10%	0.886999
strongSite	<10%	0.774065
strongSite	<10%	0.821094
strongSite	<10%	0.933263
strongSite	<10%	0.795364
strongSite	<10%	0.973971
strongSite	<10%	0.674016
strongSite	<10%	0.854008
strongSite	<10%	0.844432
strongSite	<10%	0.875395
strongSite	<10%	0.864432
strongSite	<10%	1.05029
strongSite	<10%	0.706123
strongSite	<10%	1.014
strongSite	<10%	0.746733
strongSite	<10%	0.736588
strongSite	<10%	0.997753
strongSite	<10%	0.80528
strongSite	<10%	0.98985
strongSite	<10%	0.929335
strongSite	<10%	0.998737
strongSite	<10%	0.848446
strongSite	<10%	0.673194
strongSite	<10%	0.894848
strongSite	<10%	0.794702
strongSite	<10%	0.906651
strongSite	<10%	0.761157
strongSite	<10%	0.722299
strongSite	<10%	0.930565
strongSite	<10%	0.982954
strongSite	<10%	0.728572
strongSite	<10%	0.660132
strongSite	<10%	0.805182
strongSite	<10%	0.77334
strongSite	<10%	0.817562
strongSite	<10%	0.953741
strongSite	<10%	0.72304
strongSite	<10%	1.04972
strongSite	<10%	0.668877
strongSite	<10%	1.05377
strongSite	<10%	1.23916
strongSite	<10%	0.736139
strongSite	<10%	0.945137
strongSite	<10%	0.805272
strongSite	<10%	0.894959
strongSite	<10%	0.908889
strongSite	<10%	1.05997
strongSite	<10%	1.08561
strongSite	<10%	0.90247
strongSite	<10%	1.00832
strongSite	<10%	0.991271
strongSite	<10%	1.03121
strongSite	<10%	0.779021
strongSite	<10%	0.900525
strongSite	<10%	1.07827
strongSite	<10%	0.794461
strongSite	<10%	0.917947
strongSite	<10%	0.672657
strongSite	<10%	0.75253
strongSite	<10%	0.809403
strongSite	<10%	1.02249
strongSite	<10%	0.561005
strongSite	<10%	1.06704
strongSite	<10%	0.745158
strongSite	<10%	0.803415
strongSite	<10%	0.954223
strongSite	<10%	1.04187
strongSite	<10%	0.9519
strongSite	<10%	0.94586
strongSite	<10%	0.812259
strongSite	<10%	1.00158
allSites	>=10%	1.05484
allSites	>=10%	1.06183
allSites	>=10%	0.971019
allSites	>=10%	1.19431
allSites	>=10%	0.65454
allSites	>=10%	0.817032
allSites	>=10%	1.50468
allSites	>=10%	0.934385
allSites	>=10%	1.11738
allSites	>=10%	0.906884
allSites	>=10%	1.10481
allSites	>=10%	0.854849
allSites	>=10%	0.813686
allSites	>=10%	1.0723
allSites	>=10%	0.992258
allSites	>=10%	1.03234
allSites	>=10%	0.677278
allSites	>=10%	0.821176
allSites	>=10%	1.20665
allSites	>=10%	1.49072
allSites	>=10%	1.07518
allSites	>=10%	0.94904
allSites	>=10%	0.663256
allSites	>=10%	1.12127
allSites	>=10%	1.15598
allSites	>=10%	0.927188
allSites	>=10%	0.891823
allSites	>=10%	0.915585
allSites	>=10%	1.06065
allSites	>=10%	1.06363
allSites	>=10%	1.1658
allSites	>=10%	0.920775
allSites	>=10%	1.06219
allSites	>=10%	1.41907
allSites	>=10%	1.16329
allSites	>=10%	0.91522
allSites	>=10%	0.908927
allSites	>=10%	0.891769
allSites	>=10%	0.78696
allSites	>=10%	1.07525
allSites	>=10%	0.860641
allSites	>=10%	1.08589
allSites	>=10%	0.712894
allSites	>=10%	0.887106
allSites	>=10%	0.784511
allSites	>=10%	1.27654
allSites	>=10%	0.731339
allSites	>=10%	0.865127
allSites	>=10%	0.843459
allSites	>=10%	0.994583
allSites	>=10%	0.923945
allSites	>=10%	1.16221
allSites	>=10%	0.857537
allSites	>=10%	0.726384
allSites	>=10%	0.780237
allSites	>=10%	0.979032
allSites	>=10%	1.07322
allSites	>=10%	0.868723
allSites	>=10%	0.904526
allSites	>=10%	1.076
allSites	>=10%	1.05249
allSites	>=10%	1.00351
allSites	>=10%	0.982565
allSites	>=10%	1.24494
allSites	>=10%	0.858535
allSites	>=10%	0.895091
allSites	>=10%	0.954537
allSites	>=10%	1.04932
allSites	>=10%	0.850519
allSites	>=10%	0.961161
allSites	>=10%	1.15176
allSites	>=10%	0.728683
allSites	>=10%	1.32014
allSites	>=10%	1.24561
allSites	>=10%	0.784937
allSites	>=10%	0.953082
allSites	>=10%	0.836966
allSites	>=10%	0.964766
allSites	>=10%	0.732197
allSites	>=10%	0.749146
allSites	>=10%	0.879204
allSites	>=10%	0.861555
allSites	>=10%	1.25861
allSites	>=10%	1.34595
allSites	>=10%	0.816339
allSites	>=10%	1.08704
allSites	>=10%	0.944794
allSites	>=10%	1.28734
allSites	>=10%	0.819956
allSites	>=10%	0.873633
allSites	>=10%	0.823236
allSites	>=10%	0.912503
allSites	>=10%	0.756506
allSites	>=10%	0.990788
allSites	>=10%	0.768029
allSites	>=10%	1.08504
allSites	>=10%	1.07249
allSites	>=10%	1.10213
allSites	>=10%	0.948319
allSites	>=10%	0.94972
strongSite	>=10%	0.681798
strongSite	>=10%	0.615583
strongSite	>=10%	1.24
strongSite	>=10%	0.770514
strongSite	>=10%	0.808682
strongSite	>=10%	0.959398
strongSite	>=10%	1.13599
strongSite	>=10%	1.02391
strongSite	>=10%	0.993051
strongSite	>=10%	0.644037
strongSite	>=10%	0.718443
strongSite	>=10%	0.845197
strongSite	>=10%	1.47763
strongSite	>=10%	0.88702
strongSite	>=10%	0.5619
strongSite	>=10%	1.13279
strongSite	>=10%	0.854943
strongSite	>=10%	0.95647
strongSite	>=10%	0.539686
strongSite	>=10%	0.576248
strongSite	>=10%	0.80849
strongSite	>=10%	0.867179
strongSite	>=10%	0.819964
strongSite	>=10%	0.645324
strongSite	>=10%	0.77657
strongSite	>=10%	0.574617
strongSite	>=10%	0.565917
strongSite	>=10%	0.58532
strongSite	>=10%	1.05276
strongSite	>=10%	1.25542
strongSite	>=10%	0.574799
strongSite	>=10%	0.623597
strongSite	>=10%	0.95515
strongSite	>=10%	1.14875
strongSite	>=10%	0.847486
strongSite	>=10%	0.9498
strongSite	>=10%	0.623361
strongSite	>=10%	1.09783
strongSite	>=10%	0.702691
strongSite	>=10%	0.495432
strongSite	>=10%	0.669141
strongSite	>=10%	0.549439
strongSite	>=10%	0.686339
strongSite	>=10%	0.639955
strongSite	>=10%	0.506109
strongSite	>=10%	0.839088
strongSite	>=10%	0.553456
strongSite	>=10%	0.573546
strongSite	>=10%	1.13211
strongSite	>=10%	1.20031
strongSite	>=10%	1.48233
strongSite	>=10%	0.814302
strongSite	>=10%	0.890924
strongSite	>=10%	0.772594
strongSite	>=10%	1.24358
strongSite	>=10%	1.01021
strongSite	>=10%	0.84347
strongSite	>=10%	0.557308
strongSite	>=10%	0.817881
strongSite	>=10%	1.12346
strongSite	>=10%	0.440412
strongSite	>=10%	0.878425
strongSite	>=10%	1.42726
strongSite	>=10%	0.509893
strongSite	>=10%	0.899467
strongSite	>=10%	0.549287
strongSite	>=10%	0.816635
strongSite	>=10%	0.848697
strongSite	>=10%	1.12076
strongSite	>=10%	0.838648
strongSite	>=10%	1.10102
strongSite	>=10%	0.555708
strongSite	>=10%	0.833842
strongSite	>=10%	0.695573
strongSite	>=10%	1.22424
strongSite	>=10%	0.914652
strongSite	>=10%	0.852114
strongSite	>=10%	0.97549
strongSite	>=10%	0.629111
strongSite	>=10%	0.839033
strongSite	>=10%	0.614966
strongSite	>=10%	0.673555
strongSite	>=10%	0.881863
strongSite	>=10%	0.812658
strongSite	>=10%	1.58559
strongSite	>=10%	0.878291
strongSite	>=10%	0.956576
strongSite	>=10%	1.50865
strongSite	>=10%	0.652467
strongSite	>=10%	0.52689
strongSite	>=10%	0.742757
strongSite	>=10%	0.855899
strongSite	>=10%	0.504109
strongSite	>=10%	1.05505
strongSite	>=10%	0.69153
strongSite	>=10%	0.738544
strongSite	>=10%	0.609864
strongSite	>=10%	1.00218
strongSite	>=10%	0.966001
strongSite	>=10%	0.751019

## Sheet: Figure5d_allSites
Chromosome	Coordinate	Type	Level
chr6	25726444	Synonymous	0.00087089
chr6	25726270	Synonymous	0.00198807
chr7	142885464	Nonsynonymous	0.00917431
chrX	101656097	Nonsynonymous	0.0100051
chr21	33550561	Nonsynonymous	0.0100095
chr15	43535134	Nonsynonymous	0.0100393
chr11	124754244	Nonsynonymous	0.0100489
chr19	5708345	Nonsynonymous	0.0100492
chrX	54928936	Nonsynonymous	0.0100802
chr16	84179482	Nonsynonymous	0.0100869
chr2	219296266	Nonsynonymous	0.010116
chr1	11658572	Synonymous	0.0101219
chrX	101655998	Nonsynonymous	0.0101266
chr12	5981982	Nonsynonymous	0.0101438
chr1	12401673	Synonymous	0.0101664
chr11	65547495	Nonsynonymous	0.0102066
chr19	40205162	Nonsynonymous	0.0102247
chr2	219483948	Nonsynonymous	0.0102572
chr7	104166843	Nonsynonymous	0.0102586
chr19	42248765	Synonymous	0.0102591
chrX	149503347	Nonsynonymous	0.0102656
chr20	35653387	Nonsynonymous	0.010343
chr1	228148428	Nonsynonymous	0.0103561
chr19	12665794	Synonymous	0.0103683
chr7	97869078	Nonsynonymous	0.0104107
chr17	28717337	Synonymous	0.0104436
chr11	47378330	Synonymous	0.0104644
chr6	170583645	Nonsynonymous	0.0104758
chr7	1436838	Nonsynonymous	0.0106504
chr1	1014084	Nonsynonymous	0.0106507
chr7	158741673	Nonsynonymous	0.0106525
chr11	116849273	Nonsynonymous	0.0106551
chr1	180190458	Nonsynonymous	0.0106646
chr2	55049891	Nonsynonymous	0.0106719
chr10	100233315	Nonsynonymous	0.0107527
chr19	35013549	Nonsynonymous	0.0107624
chr19	11449126	Nonsynonymous	0.010784
chr19	7520051	Nonsynonymous	0.0108075
chr21	33550572	Synonymous	0.0108223
chr19	56089041	Nonsynonymous	0.0108247
chr21	33551015	Nonsynonymous	0.010845
chr7	99493675	Nonsynonymous	0.0108464
chr2	240466188	Synonymous	0.0108497
chr21	33551063	Nonsynonymous	0.0108498
chr6	34133136	Nonsynonymous	0.0108527
chr8	22221354	Nonsynonymous	0.0108693
chr7	99493692	Nonsynonymous	0.0108772
chr12	6856417	Nonsynonymous	0.0108831
chr17	44075811	Nonsynonymous	0.0108886
chr12	122981600	Nonsynonymous	0.0109073
chr11	679698	Synonymous	0.0109208
chr22	50221387	Nonsynonymous	0.0109285
chr1	36099111	Synonymous	0.0109308
chr4	77066294	Synonymous	0.0109364
chr19	42293761	Nonsynonymous	0.0109509
chr6	42938659	Synonymous	0.0109877
chr3	9944028	Nonsynonymous	0.0109922
chr4	70763598	Synonymous	0.0109987
chrX	54930225	Synonymous	0.0110248
chrX	101657036	Nonsynonymous	0.0110381
chr6	43066448	Synonymous	0.0110994
chr3	51978331	Nonsynonymous	0.0111119
chr16	24939375	Synonymous	0.0111199
chr20	37519174	Nonsynonymous	0.0111256
chr13	100262756	Synonymous	0.0111695
chr12	132774163	Nonsynonymous	0.0113015
chr16	67179834	Nonsynonymous	0.0113122
chr19	8498777	Nonsynonymous	0.0113392
chr14	67592650	Synonymous	0.0113701
chr9	133341650	Nonsynonymous	0.0113707
chr15	64974703	Synonymous	0.0113744
chr9	127806990	Nonsynonymous	0.0113835
chr22	50220447	Synonymous	0.0113962
chr19	42316553	Nonsynonymous	0.0114005
chr2	173910043	Nonsynonymous	0.0114129
chrX	49067708	Nonsynonymous	0.0114183
chr16	67543043	Nonsynonymous	0.0114228
chr4	77056024	Nonsynonymous	0.011448
chr22	50221591	Nonsynonymous	0.0114611
chr8	22591574	Nonsynonymous	0.0114759
chrX	48816495	Synonymous	0.0115005
chr19	48985549	Synonymous	0.0115024
chr19	42248816	Synonymous	0.0115073
chr15	48331690	Nonsynonymous	0.011528
chr5	175521957	Nonsynonymous	0.0115325
chr10	5915563	Nonsynonymous	0.0116644
chr19	16440886	Synonymous	0.0116653
chr15	20534521	Nonsynonymous	0.0116859
chr1	2561799	Synonymous	0.011703
chr1	2504186	Nonsynonymous	0.0117153
chr13	100262798	Synonymous	0.011732
chr16	75229572	Nonsynonymous	0.0117323
chr4	57110077	Nonsynonymous	0.0117342
chr16	29814524	Synonymous	0.0117647
chr12	50081596	Nonsynonymous	0.011811
chr12	55990038	Synonymous	0.01182
chr19	18931980	Nonsynonymous	0.0118248
chr1	220058874	Synonymous	0.0118406
chr14	99726246	Nonsynonymous	0.011855
chr6	30684880	Nonsynonymous	0.0118765
chr7	150369851	Nonsynonymous	0.0118938
chr16	30971487	Synonymous	0.0118976
chrX	54930333	Synonymous	0.011957
chr9	129809530	Nonsynonymous	0.0119952
chr11	64307214	Nonsynonymous	0.0120045
chr15	74591340	Synonymous	0.0120946
chr17	18151132	Nonsynonymous	0.0121227
chr17	42540961	Nonsynonymous	0.0121359
chr19	12881138	Nonsynonymous	0.012163
chr6	41584800	Nonsynonymous	0.0121671
chr5	139623454	Nonsynonymous	0.0122133
chr5	139481552	Synonymous	0.012267
chr3	50320053	Nonsynonymous	0.0122671
chr17	44092267	Nonsynonymous	0.0122678
chr3	39143483	Nonsynonymous	0.0122974
chr22	50248731	Synonymous	0.0123056
chr2	235042589	Nonsynonymous	0.0123186
chr21	26844633	Nonsynonymous	0.0123235
chrX	54929710	Nonsynonymous	0.0123665
chr14	88438248	Synonymous	0.0123907
chr7	45085707	Nonsynonymous	0.0124011
chr2	96866289	Synonymous	0.0124224
chr1	46035392	Nonsynonymous	0.0124936
chr9	133108138	Synonymous	0.0125137
chr6	33435210	Nonsynonymous	0.0125523
chr16	2527799	Nonsynonymous	0.012583
chr19	507775	Nonsynonymous	0.0125886
chr16	3013537	Nonsynonymous	0.012642
chr1	1787344	Nonsynonymous	0.0126785
chr1	27885309	Nonsynonymous	0.0127208
chr14	21092517	Synonymous	0.012725
chr2	97658610	Synonymous	0.012727
chr14	102348607	Nonsynonymous	0.012731
chr3	49122321	Synonymous	0.0127363
chr8	10428219	Synonymous	0.0127865
chr1	2561784	Synonymous	0.0127934
chr10	46010265	Synonymous	0.0128135
chr17	81245868	Synonymous	0.0128278
chr5	181059645	Nonsynonymous	0.0128542
chr21	33550991	Nonsynonymous	0.0129103
chr21	33551469	Synonymous	0.0129265
chr20	3672151	Nonsynonymous	0.0129266
chr19	1612293	Nonsynonymous	0.0129444
chr6	29659590	Synonymous	0.012987
chr21	33559981	Synonymous	0.0130003
chr15	20534517	Synonymous	0.0130453
chr20	64048167	Nonsynonymous	0.0130682
chr2	23999847	Nonsynonymous	0.0130719
chr1	37718471	Synonymous	0.0130719
chr13	80337158	Nonsynonymous	0.0131265
chr19	57859418	Nonsynonymous	0.0131523
chr11	65583728	Nonsynonymous	0.0131537
chr6	30909454	Nonsynonymous	0.0131567
chr11	75204454	Synonymous	0.0131809
chr16	3013532	Nonsynonymous	0.0132275
chr11	65583745	Nonsynonymous	0.0132377
chr19	42250505	Nonsynonymous	0.0132471
chr11	64903622	Nonsynonymous	0.0132565
chr22	20949798	Nonsynonymous	0.0132639
chr16	30358282	Nonsynonymous	0.0132869
chr12	120215648	Nonsynonymous	0.0133581
chr6	30685539	Synonymous	0.0133883
chr22	41437016	Synonymous	0.0133995
chr2	131146749	Nonsynonymous	0.0134052
chr17	82444093	Nonsynonymous	0.0134434
chr10	77819910	Nonsynonymous	0.0134724
chr22	20143504	Nonsynonymous	0.0134923
chr19	57702389	Nonsynonymous	0.0135088
chr7	44112652	Nonsynonymous	0.0136027
chr11	131911482	Nonsynonymous	0.0136153
chr21	33551037	Synonymous	0.0136241
chr13	100262790	Nonsynonymous	0.0136307
chr22	50220977	Nonsynonymous	0.0136435
chr1	32787020	Nonsynonymous	0.0136572
chr16	2281468	Synonymous	0.0136837
chr15	43534911	Synonymous	0.0137032
chr11	66625201	Nonsynonymous	0.0137161
chr4	15638586	Nonsynonymous	0.0137353
chr22	50221089	Synonymous	0.0137943
chrX	54929890	Nonsynonymous	0.0138324
chr5	157309801	Nonsynonymous	0.0138324
chr1	2561785	Nonsynonymous	0.0138388
chr19	57859554	Nonsynonymous	0.0138477
chr19	57859643	Nonsynonymous	0.013899
chr17	3663764	Nonsynonymous	0.013918
chr2	241678510	Nonsynonymous	0.0140083
chr15	40335350	Synonymous	0.0140086
chr2	219484826	Nonsynonymous	0.0140377
chr10	124993308	Synonymous	0.0140819
chr17	4544909	Nonsynonymous	0.0141032
chr14	24416757	Nonsynonymous	0.0141388
chr8	66152524	Nonsynonymous	0.0141509
chrX	54929194	Nonsynonymous	0.0141653
chr17	44398379	Nonsynonymous	0.01418
chr11	66509113	Synonymous	0.0141857
chr16	3286089	Nonsynonymous	0.0142476
chrX	37793737	Nonsynonymous	0.0142553
chr19	3543672	Nonsynonymous	0.0142697
chr19	17271637	Nonsynonymous	0.0142857
chr1	234608730	Synonymous	0.0143149
chr4	77066279	Synonymous	0.0143361
chr1	153933688	Nonsynonymous	0.0143425
chr7	102300868	Synonymous	0.0143885
chr1	32247518	Nonsynonymous	0.0144092
chr10	102400131	Nonsynonymous	0.0144231
chr17	1634824	Synonymous	0.0144285
chr17	74771822	Nonsynonymous	0.0144578
chr15	72756346	Nonsynonymous	0.0144585
chr2	233464180	Nonsynonymous	0.0144644
chr16	3013544	Nonsynonymous	0.0145101
chr11	65777946	Synonymous	0.0145296
chr9	138121962	Nonsynonymous	0.0145972
chr19	57701711	Nonsynonymous	0.0146177
chr21	33550979	Nonsynonymous	0.0146252
chr16	2253898	Nonsynonymous	0.0146628
chr1	109713684	Nonsynonymous	0.0146727
chr11	131911516	Nonsynonymous	0.0146735
chr14	24150271	Synonymous	0.0147727
chr19	38704990	Nonsynonymous	0.014829
chr14	21524304	Nonsynonymous	0.014844
chr1	52905035	Synonymous	0.0148576
chr9	129059180	Synonymous	0.0148642
chr15	74591282	Nonsynonymous	0.0148663
chr14	24331352	Nonsynonymous	0.014898
chr19	10467388	Nonsynonymous	0.0148996
chr14	99510746	Synonymous	0.0149267
chr19	45786329	Synonymous	0.0149496
chr17	75890888	Nonsynonymous	0.0149645
chrX	101625866	Nonsynonymous	0.0150091
chr3	46859575	Synonymous	0.0150348
chr14	50937763	Synonymous	0.0150402
chr21	33550541	Nonsynonymous	0.015047
chr22	50721198	Nonsynonymous	0.0150557
chr1	155015317	Synonymous	0.0150659
chr17	38722707	Nonsynonymous	0.0151016
chr19	15425534	Nonsynonymous	0.0151745
chr1	109713738	Nonsynonymous	0.0152196
chr12	122765320	Synonymous	0.015277
chrX	101657541	Nonsynonymous	0.0153156
chr21	33550548	Synonymous	0.0153332
chr9	93110581	Nonsynonymous	0.0153423
chr16	3013807	Nonsynonymous	0.0153846
chr19	38572078	Synonymous	0.0154076
chr11	65641120	Nonsynonymous	0.0154128
chr1	15932779	Nonsynonymous	0.0154265
chr2	219484427	Nonsynonymous	0.0154536
chr22	30025714	Synonymous	0.0154639
chr13	106567847	Nonsynonymous	0.0154736
chr12	132736967	Nonsynonymous	0.0154753
chr12	132774287	Nonsynonymous	0.0155135
chr16	29987979	Nonsynonymous	0.0155579
chr19	48499621	Nonsynonymous	0.0155652
chr14	75980676	Nonsynonymous	0.0155844
chrX	149504228	Nonsynonymous	0.0156141
chr16	84179222	Nonsynonymous	0.0156301
chrX	54930130	Nonsynonymous	0.0157024
chr2	42762968	Nonsynonymous	0.0157068
chr19	14482795	Nonsynonymous	0.0157104
chr15	75354699	Nonsynonymous	0.0157895
chr5	132814017	Synonymous	0.0158297
chrX	130066872	Nonsynonymous	0.015873
chr19	45786047	Synonymous	0.0159257
chr1	183533298	Synonymous	0.0159382
chr16	22534561	Synonymous	0.0159535
chr14	24066637	Synonymous	0.0159574
chr14	24370201	Nonsynonymous	0.0159599
chr2	215376615	Nonsynonymous	0.0160253
chr9	113260336	Nonsynonymous	0.0160298
chr2	218699038	Nonsynonymous	0.0160299
chr19	55616497	Nonsynonymous	0.0160347
chr1	161048357	Synonymous	0.0160428
chr21	33553374	Synonymous	0.0160705
chr1	1495681	Nonsynonymous	0.016126
chr17	3663818	Nonsynonymous	0.016129
chr1	36098271	Synonymous	0.0161619
chrX	108597385	Synonymous	0.0161774
chr12	48997891	Nonsynonymous	0.0162602
chr9	134401740	Nonsynonymous	0.0162773
chr13	100262820	Nonsynonymous	0.0163265
chr19	57859405	Synonymous	0.0163441
chr11	64307220	Nonsynonymous	0.016376
chr16	3013550	Nonsynonymous	0.0164359
chr2	219209305	Nonsynonymous	0.0164453
chrX	48688436	Nonsynonymous	0.0164745
chr2	108777143	Nonsynonymous	0.0165586
chr7	142030467	Nonsynonymous	0.0166415
chr1	156138500	Nonsynonymous	0.0166667
chrX	37795959	Synonymous	0.016708
chr17	81246613	Nonsynonymous	0.0167161
chrX	54930976	Nonsynonymous	0.0167173
chr16	29986745	Nonsynonymous	0.0167179
chr10	75399244	Synonymous	0.0167598
chr16	3013789	Nonsynonymous	0.0167785
chr17	45242370	Nonsynonymous	0.016791
chr12	49104772	Nonsynonymous	0.0168212
chr7	6652735	Nonsynonymous	0.0168291
chr10	3151278	Nonsynonymous	0.0169173
chr2	219483265	Synonymous	0.016919
chr15	88651980	Synonymous	0.0169492
chr7	100075597	Nonsynonymous	0.0169492
chr7	45074394	Nonsynonymous	0.0169503
chr7	97869129	Nonsynonymous	0.0170062
chr9	133108360	Synonymous	0.0170139
chr1	151133238	Nonsynonymous	0.017017
chr4	186191927	Nonsynonymous	0.0170274
chr17	75890784	Nonsynonymous	0.0170518
chr10	48450457	Nonsynonymous	0.0170648
chr9	137428132	Synonymous	0.0170667
chr3	50318262	Nonsynonymous	0.0170675
chr3	50253071	Synonymous	0.0170696
chrX	108597388	Synonymous	0.0170861
chr17	82437231	Nonsynonymous	0.0171048
chr16	3013602	Synonymous	0.0171117
chrX	54930393	Synonymous	0.0171391
chr21	33550602	Synonymous	0.0171535
chr9	127908393	Nonsynonymous	0.0171537
chr20	3671025	Nonsynonymous	0.0171906
chr19	57859367	Nonsynonymous	0.0172478
chr1	246842712	Nonsynonymous	0.017254
chr14	32735709	Nonsynonymous	0.01726
chr4	153704757	Nonsynonymous	0.0173244
chr6	32220871	Nonsynonymous	0.017331
chr1	2561800	Nonsynonymous	0.017372
chr1	16026189	Nonsynonymous	0.0173913
chr13	100262797	Nonsynonymous	0.0174173
chr19	45145698	Nonsynonymous	0.0174253
chrX	54930424	Nonsynonymous	0.0174461
chr11	65583712	Nonsynonymous	0.0174825
chr16	30953777	Nonsynonymous	0.0174852
chr4	57110086	Nonsynonymous	0.017532
chr16	27363377	Synonymous	0.0175353
chr9	129809496	Synonymous	0.017538
chr16	30026690	Nonsynonymous	0.0175649
chr17	75849674	Synonymous	0.0175658
chr6	137878768	Synonymous	0.0176061
chr1	17069158	Synonymous	0.017612
chr9	34400965	Nonsynonymous	0.0176354
chr13	100262789	Synonymous	0.0176557
chr22	21026616	Nonsynonymous	0.0176689
chr9	98203381	Synonymous	0.0176908
chr9	137457661	Nonsynonymous	0.0177021
chr17	80237067	Synonymous	0.0177492
chr1	32247603	Nonsynonymous	0.0177665
chr21	33551529	Synonymous	0.0177778
chr17	81228952	Synonymous	0.0178073
chr19	42250463	Nonsynonymous	0.0178483
chr19	42248718	Nonsynonymous	0.0179099
chr11	64307249	Nonsynonymous	0.0179432
chr9	130884808	Nonsynonymous	0.0179707
chr19	45695557	Nonsynonymous	0.0179775
chr6	37170441	Nonsynonymous	0.0179841
chr19	51612340	Nonsynonymous	0.018018
chrX	154014151	Nonsynonymous	0.0180204
chr19	900885	Nonsynonymous	0.0180372
chr16	29987769	Nonsynonymous	0.0180616
chrX	54929218	Nonsynonymous	0.0180964
chr19	40192331	Synonymous	0.0181068
chr4	1717411	Nonsynonymous	0.0181344
chr12	50081597	Nonsynonymous	0.018137
chr19	51745946	Nonsynonymous	0.0182232
chr4	57110052	Synonymous	0.018241
chr21	33550442	Nonsynonymous	0.0182825
chr19	2939354	Synonymous	0.0182999
chr11	117167491	Nonsynonymous	0.0183575
chr17	48933269	Nonsynonymous	0.0183747
chr1	156910007	Nonsynonymous	0.0183824
chr1	43971837	Nonsynonymous	0.0183855
chr8	143576468	Nonsynonymous	0.0184223
chr2	85327092	Nonsynonymous	0.0184345
chr20	3673460	Nonsynonymous	0.0184426
chr7	2541437	Synonymous	0.0184502
chr4	153704477	Nonsynonymous	0.0184856
chr14	22877335	Synonymous	0.0185021
chr1	161048089	Nonsynonymous	0.0185676
chr1	101013728	Synonymous	0.0185731
chr19	10831046	Nonsynonymous	0.0185818
chr20	45075150	Nonsynonymous	0.018582
chr11	67495525	Nonsynonymous	0.0186122
chr4	57110146	Nonsynonymous	0.0186813
chr19	57702551	Nonsynonymous	0.018684
chrX	54929236	Nonsynonymous	0.0187286
chr10	97334484	Nonsynonymous	0.018797
chr21	33550328	Nonsynonymous	0.0188438
chr7	6652684	Nonsynonymous	0.0188864
chr21	33551499	Synonymous	0.0189128
chr11	65583731	Nonsynonymous	0.0189547
chr15	75675623	Nonsynonymous	0.0189678
chr6	30949390	Nonsynonymous	0.0190786
chr8	143215028	Nonsynonymous	0.0190862
chr11	117315787	Synonymous	0.0190908
chr19	57702342	Nonsynonymous	0.0190955
chr12	69257815	Nonsynonymous	0.0191474
chr9	117712449	Synonymous	0.0191828
chr15	23644579	Nonsynonymous	0.0192308
chr16	28503769	Nonsynonymous	0.0192308
chr19	57859451	Nonsynonymous	0.0193034
chr12	550977	Synonymous	0.0193906
chr19	46775724	Nonsynonymous	0.0194553
chr17	7848145	Synonymous	0.0194624
chr4	168990291	Synonymous	0.0194632
chr20	45408312	Nonsynonymous	0.019499
chr1	43992354	Nonsynonymous	0.0195157
chr6	31810285	Nonsynonymous	0.0195171
chrX	54930961	Nonsynonymous	0.0195366
chr17	82015325	Nonsynonymous	0.0195489
chr1	156734117	Nonsynonymous	0.0195677
chr6	31954625	Synonymous	0.019576
chr16	3013459	Nonsynonymous	0.0196103
chr19	2249455	Synonymous	0.0196292
chr1	153933663	Synonymous	0.0196421
chr21	33550858	Nonsynonymous	0.0196546
chr21	33550941	Synonymous	0.0196575
chr9	89381342	Nonsynonymous	0.0196612
chr9	137438017	Nonsynonymous	0.0196629
chr15	90957676	Synonymous	0.0196701
chrX	54929950	Nonsynonymous	0.0197078
chr17	44967673	Nonsynonymous	0.0197137
chr17	42834783	Synonymous	0.0197233
chr13	100262795	Synonymous	0.019731
chr16	3013805	Nonsynonymous	0.0197628
chr18	35245635	Synonymous	0.0197972
chr10	44977899	Nonsynonymous	0.0198064
chr7	97869082	Synonymous	0.0198561
chr22	20431117	Nonsynonymous	0.0199005
chr9	34241437	Nonsynonymous	0.0200775
chrX	101657559	Synonymous	0.0200812
chr15	40335604	Nonsynonymous	0.0200831
chr7	92536926	Nonsynonymous	0.0200921
chr12	50081633	Nonsynonymous	0.0201657
chr11	67418843	Nonsynonymous	0.0201954
chr17	4672216	Synonymous	0.0202525
chr7	6654226	Nonsynonymous	0.0202589
chr16	3013832	Nonsynonymous	0.0202703
chr7	143380681	Nonsynonymous	0.0202758
chr22	39138652	Nonsynonymous	0.0203218
chr17	63910183	Synonymous	0.0203579
chr8	37841742	Nonsynonymous	0.0203679
chr18	76379433	Nonsynonymous	0.0204082
chr19	57859544	Nonsynonymous	0.0204082
chr15	40903088	Nonsynonymous	0.0204293
chr21	33550894	Nonsynonymous	0.020438
chr11	18729697	Nonsynonymous	0.0204604
chr16	3013475	Nonsynonymous	0.0204651
chr14	23575766	Nonsynonymous	0.0204778
chr19	4816865	Nonsynonymous	0.020508
chr13	100262802	Nonsynonymous	0.0205279
chr6	143941873	Nonsynonymous	0.0205371
chr6	31811545	Nonsynonymous	0.0205421
chr2	98563586	Nonsynonymous	0.0206186
chr17	64001808	Nonsynonymous	0.020625
chr1	43971919	Synonymous	0.0206795
chr3	48424226	Nonsynonymous	0.0208087
chr7	107758618	Nonsynonymous	0.0208167
chr1	155324452	Nonsynonymous	0.0208514
chr17	7190747	Synonymous	0.0208542
chr2	74414524	Synonymous	0.0208681
chr7	99493696	Nonsynonymous	0.0208872
chr7	102273385	Synonymous	0.0209119
chr17	28043194	Synonymous	0.0209225
chr17	28610568	Synonymous	0.0209728
chr16	81883329	Nonsynonymous	0.0210526
chr2	127505105	Synonymous	0.0210828
chrX	54929320	Nonsynonymous	0.0210849
chr7	149733999	Synonymous	0.0211092
chr17	78104786	Nonsynonymous	0.0211321
chr12	108567924	Synonymous	0.0211833
chr20	3857760	Synonymous	0.0212928
chr6	31811464	Nonsynonymous	0.0213233
chr5	150024276	Synonymous	0.0213291
chr19	57860021	Nonsynonymous	0.0214067
chr10	102475824	Nonsynonymous	0.021419
chr1	156670561	Synonymous	0.0214501
chr16	3013595	Nonsynonymous	0.0214523
chr1	155482258	Synonymous	0.0214894
chr3	62438123	Nonsynonymous	0.0215517
chr11	62613338	Synonymous	0.0215889
chr3	39098481	Nonsynonymous	0.0216437
chr6	167962510	Synonymous	0.0217093
chr12	113320449	Synonymous	0.021764
chr18	35245535	Nonsynonymous	0.0217832
chr10	124993309	Nonsynonymous	0.0217994
chrX	54930400	Nonsynonymous	0.0218278
chr6	31811537	Nonsynonymous	0.0218328
chr19	42272991	Nonsynonymous	0.021872
chr1	93154859	Nonsynonymous	0.0219557
chrX	102127139	Synonymous	0.0220264
chr18	35245760	Nonsynonymous	0.0220264
chr15	88651985	Nonsynonymous	0.0220588
chr3	100770759	Synonymous	0.0220588
chr16	3013493	Nonsynonymous	0.0220688
chr18	35245805	Nonsynonymous	0.0221187
chr15	88857124	Synonymous	0.0221339
chr6	31811549	Nonsynonymous	0.022146
chr18	35246085	Synonymous	0.022194
chr22	50221520	Nonsynonymous	0.022255
chr2	240596321	Synonymous	0.0222603
chr17	2058743	Nonsynonymous	0.0222672
chr18	35245979	Nonsynonymous	0.0222874
chr1	246842707	Nonsynonymous	0.022293
chr19	45780059	Nonsynonymous	0.022298
chr3	49012970	Nonsynonymous	0.022313
chr18	35245904	Nonsynonymous	0.0223436
chr21	33551073	Synonymous	0.0223532
chr6	148533799	Nonsynonymous	0.0223881
chr19	8334877	Nonsynonymous	0.0223988
chr12	52245501	Synonymous	0.0224801
chr12	6540557	Nonsynonymous	0.0225225
chr5	132815050	Nonsynonymous	0.0225825
chr19	57859635	Nonsynonymous	0.0226601
chr18	35246036	Nonsynonymous	0.0227412
chr9	129809487	Synonymous	0.0227586
chr6	33788454	Synonymous	0.0227978
chr16	29987490	Nonsynonymous	0.0228091
chr11	46366351	Nonsynonymous	0.0228471
chr14	61083638	Nonsynonymous	0.0228605
chr15	74591579	Synonymous	0.0228977
chr8	98948322	Synonymous	0.0229226
chr13	100262808	Nonsynonymous	0.0229485
chr4	1025346	Nonsynonymous	0.0229489
chr10	132141957	Nonsynonymous	0.0229607
chrX	30694433	Nonsynonymous	0.0229866
chr3	38252864	Nonsynonymous	0.0229971
chr10	73763570	Synonymous	0.0230005
chr19	900897	Nonsynonymous	0.023034
chr7	27173463	Nonsynonymous	0.0230639
chr12	49557770	Synonymous	0.0230769
chr18	35245908	Synonymous	0.0231006
chr19	55483719	Synonymous	0.0231388
chr11	65045350	Nonsynonymous	0.0231579
chr15	88879209	Nonsynonymous	0.0231957
chr15	74591299	Nonsynonymous	0.0232017
chr9	129809387	Nonsynonymous	0.0232856
chr17	82015167	Synonymous	0.0232919
chr11	45902592	Synonymous	0.0233218
chr18	35245731	Synonymous	0.0233702
chr15	84857330	Synonymous	0.0234375
chr6	31811632	Nonsynonymous	0.0234546
chr11	131911498	Nonsynonymous	0.0234702
chr12	50081622	Synonymous	0.0235058
chr21	33551046	Synonymous	0.0236151
chr6	31811704	Nonsynonymous	0.02365
chr19	57859443	Nonsynonymous	0.0236686
chr17	1635063	Nonsynonymous	0.0236874
chrX	54930616	Nonsynonymous	0.023704
chr16	3013556	Nonsynonymous	0.0237271
chr4	57110061	Synonymous	0.0237818
chr19	57859444	Synonymous	0.0238663
chr9	112224151	Nonsynonymous	0.0238828
chr10	31527009	Synonymous	0.0238994
chr22	50221647	Synonymous	0.0239315
chr19	2249485	Synonymous	0.0239521
chr16	67546370	Synonymous	0.0239554
chr15	75353818	Synonymous	0.0240126
chr14	26448439	Synonymous	0.0240352
chr2	151270699	Synonymous	0.0240729
chr6	43262923	Nonsynonymous	0.0240876
chr18	35246110	Nonsynonymous	0.0241026
chr14	61083599	Nonsynonymous	0.0241026
chr16	3013703	Nonsynonymous	0.0241317
chr19	4544061	Nonsynonymous	0.0241327
chr5	181224046	Nonsynonymous	0.0241362
chr17	75564397	Nonsynonymous	0.0242291
chr18	35245889	Nonsynonymous	0.0242588
chr13	100262766	Nonsynonymous	0.0242796
chr19	57859551	Nonsynonymous	0.0243243
chr15	40335491	Synonymous	0.0243488
chr19	48874408	Nonsynonymous	0.0243738
chr15	75353751	Nonsynonymous	0.0244249
chr19	45701886	Synonymous	0.0244396
chr19	36627364	Synonymous	0.0244821
chr19	55485742	Nonsynonymous	0.0244948
chr6	31810266	Synonymous	0.0245112
chr9	134048200	Synonymous	0.0245239
chr17	75920349	Synonymous	0.0246057
chr12	171320	Nonsynonymous	0.0246154
chrX	54929104	Nonsynonymous	0.0246821
chr1	2502701	Nonsynonymous	0.02472
chr16	28836423	Synonymous	0.0247445
chr19	2939343	Nonsynonymous	0.0247748
chr8	22572362	Nonsynonymous	0.0247803
chr3	52540453	Nonsynonymous	0.0247863
chr11	63818540	Synonymous	0.0248783
chr22	37373276	Synonymous	0.0249169
chr19	17784819	Nonsynonymous	0.0249267
chrX	54930721	Nonsynonymous	0.0249267
chr3	62438110	Synonymous	0.025
chr3	138950374	Synonymous	0.025012
chr17	75891312	Nonsynonymous	0.0250227
chr21	33550966	Nonsynonymous	0.0250438
chr22	50221315	Nonsynonymous	0.0250566
chr3	53786867	Nonsynonymous	0.0250643
chr17	75502189	Nonsynonymous	0.0250663
chr6	32052804	Nonsynonymous	0.0250701
chr17	78104741	Nonsynonymous	0.0251265
chr13	100262809	Nonsynonymous	0.0251646
chr2	55049836	Synonymous	0.0252061
chr5	150024280	Nonsynonymous	0.0252462
chr17	4980242	Synonymous	0.0253114
chrX	9684164	Synonymous	0.025449
chr19	55695339	Nonsynonymous	0.0254631
chrX	54930250	Nonsynonymous	0.0254669
chr6	31811446	Nonsynonymous	0.0254934
chr7	2538198	Synonymous	0.0255545
chr21	33552217	Nonsynonymous	0.0255646
chr19	18149699	Synonymous	0.0255948
chr19	48499002	Synonymous	0.0256323
chr11	6625465	Synonymous	0.0256959
chr17	28981597	Synonymous	0.0257485
chr1	159206137	Nonsynonymous	0.0257967
chr21	29581447	Synonymous	0.0258065
chrX	49176131	Nonsynonymous	0.0258359
chr9	137243170	Nonsynonymous	0.0258864
chr1	177230023	Synonymous	0.0259366
chr3	9817670	Nonsynonymous	0.0259781
chr14	61083628	Synonymous	0.0259951
chr14	61083610	Synonymous	0.0260445
chr9	129809414	Nonsynonymous	0.0261843
chr22	23836935	Synonymous	0.0262172
chr6	31810165	Nonsynonymous	0.0262637
chr7	97869107	Nonsynonymous	0.0262939
chr6	101924710	Nonsynonymous	0.0263158
chr1	32247504	Nonsynonymous	0.0263208
chr18	35245820	Nonsynonymous	0.0264085
chr6	31810267	Nonsynonymous	0.0264151
chr16	28503768	Nonsynonymous	0.0264151
chr2	74465031	Nonsynonymous	0.026462
chr18	35245869	Synonymous	0.0264862
chr3	9834813	Nonsynonymous	0.0264945
chr8	102829879	Nonsynonymous	0.0265454
chr4	128861807	Nonsynonymous	0.0266124
chr9	129009294	Nonsynonymous	0.0266178
chr17	39665898	Nonsynonymous	0.026643
chrX	53193079	Nonsynonymous	0.0266812
chr16	30969631	Synonymous	0.0267012
chr16	58045115	Nonsynonymous	0.0267606
chr6	31810156	Nonsynonymous	0.0267975
chr17	38510029	Nonsynonymous	0.0268414
chr8	144357667	Nonsynonymous	0.0268618
chr9	137349167	Synonymous	0.0268788
chr19	57860055	Nonsynonymous	0.0269134
chr18	35246113	Nonsynonymous	0.0269172
chr16	23068470	Nonsynonymous	0.0269542
chr1	2561720	Nonsynonymous	0.0270392
chr2	238145740	Nonsynonymous	0.0271284
chr17	82015337	Nonsynonymous	0.0271547
chr21	33551926	Nonsynonymous	0.0274462
chr5	32420028	Synonymous	0.0274657
chr18	35246155	Nonsynonymous	0.0274699
chr12	57470935	Nonsynonymous	0.0274914
chr11	61509836	Nonsynonymous	0.0275229
chr4	686280	Nonsynonymous	0.0276213
chr19	46493698	Nonsynonymous	0.0276498
chr18	35245819	Nonsynonymous	0.0276498
chrX	54929770	Nonsynonymous	0.0276923
chr9	93289113	Synonymous	0.027704
chrX	48823265	Nonsynonymous	0.0277239
chr1	27879972	Synonymous	0.0277778
chr14	61083698	Nonsynonymous	0.0278884
chr18	35245787	Nonsynonymous	0.0278905
chr15	65133063	Nonsynonymous	0.0279451
chr12	50081609	Nonsynonymous	0.0279503
chr20	36591410	Synonymous	0.027972
chr2	238145776	Nonsynonymous	0.027972
chr4	6301639	Nonsynonymous	0.0280166
chr18	35246142	Synonymous	0.0280837
chr20	45802003	Nonsynonymous	0.02824
chr17	78205650	Nonsynonymous	0.0283172
chr9	136208973	Nonsynonymous	0.0283299
chr19	5151480	Nonsynonymous	0.0283585
chr16	3966778	Nonsynonymous	0.0284238
chrX	54930493	Nonsynonymous	0.0284348
chr18	35246231	Nonsynonymous	0.0284576
chr19	57860033	Nonsynonymous	0.0284863
chr3	8990551	Synonymous	0.0285194
chr9	35092186	Synonymous	0.0285285
chr5	150024279	Synonymous	0.028539
chr1	16058555	Nonsynonymous	0.0285714
chr8	143599434	Nonsynonymous	0.0285714
chr3	9947899	Nonsynonymous	0.0285714
chr18	35246226	Synonymous	0.0286738
chr17	79794950	Nonsynonymous	0.0287137
chrX	2877221	Nonsynonymous	0.0287278
chr20	46047558	Nonsynonymous	0.0288194
chr15	23644578	Synonymous	0.0288462
chr21	33550878	Synonymous	0.0288584
chr1	248847930	Nonsynonymous	0.0289993
chr6	31811623	Nonsynonymous	0.0290429
chr10	48822408	Synonymous	0.0290618
chr19	14160674	Synonymous	0.0291091
chr18	36139548	Nonsynonymous	0.0291508
chr16	677872	Synonymous	0.0291751
chr18	2913196	Nonsynonymous	0.0291751
chr12	48345466	Synonymous	0.0292339
chr6	31811450	Nonsynonymous	0.0292549
chr7	6652756	Nonsynonymous	0.0293378
chr2	131028076	Nonsynonymous	0.0293772
chr8	37841999	Nonsynonymous	0.0294118
chr11	65583740	Nonsynonymous	0.0295396
chr15	75207740	Synonymous	0.0295858
chr15	84862707	Nonsynonymous	0.029661
chr6	31810131	Synonymous	0.0296654
chr4	168990272	Nonsynonymous	0.0297422
chr18	35245936	Nonsynonymous	0.0298426
chrX	101657547	Nonsynonymous	0.0298549
chr6	31954697	Synonymous	0.0298657
chr8	102828594	Synonymous	0.0298898
chr1	1284003	Nonsynonymous	0.0299213
chr7	106660637	Nonsynonymous	0.03
chr10	101003714	Nonsynonymous	0.0300233
chr16	28499706	Nonsynonymous	0.0300353
chr18	35246063	Nonsynonymous	0.0300708
chr15	75353758	Synonymous	0.0301173
chr1	10629986	Nonsynonymous	0.0301291
chrX	54930453	Synonymous	0.0301548
chr19	48497519	Nonsynonymous	0.030303
chr14	24414963	Nonsynonymous	0.0303541
chr18	24181182	Nonsynonymous	0.0304066
chr16	69022905	Nonsynonymous	0.0304083
chr1	150579353	Nonsynonymous	0.0304171
chr6	109446724	Nonsynonymous	0.0305748
chr3	45677019	Nonsynonymous	0.0306122
chr21	33550907	Nonsynonymous	0.0307293
chr10	122210968	Synonymous	0.0307317
chr18	35245987	Nonsynonymous	0.0307366
chr13	100262796	Nonsynonymous	0.0307463
chr5	177524591	Synonymous	0.0307586
chr12	122981654	Nonsynonymous	0.0308194
chr18	35245672	Nonsynonymous	0.0308483
chr3	49718484	Nonsynonymous	0.0309859
chr11	133919800	Nonsynonymous	0.0309859
chr21	33550515	Synonymous	0.0310649
chr4	57110049	Synonymous	0.0310698
chr19	1428994	Synonymous	0.0310958
chr2	219483711	Nonsynonymous	0.0311043
chr22	31341460	Nonsynonymous	0.031106
chr15	88879196	Synonymous	0.031144
chr15	23644493	Nonsynonymous	0.0311526
chr18	35245383	Synonymous	0.03125
chr19	57859251	Nonsynonymous	0.03125
chr5	61472791	Nonsynonymous	0.0312578
chr1	27012621	Nonsynonymous	0.0312998
chr16	31464535	Synonymous	0.0315156
chr1	16971538	Nonsynonymous	0.0315215
chr2	219537991	Nonsynonymous	0.0316456
chr6	42256770	Synonymous	0.031676
chr18	35246104	Nonsynonymous	0.031764
chr17	1635145	Synonymous	0.0318894
chr20	35274530	Nonsynonymous	0.0318907
chr17	7353119	Synonymous	0.0319135
chr17	36607675	Synonymous	0.0319343
chr1	155207809	Nonsynonymous	0.0319489
chr14	21092345	Nonsynonymous	0.0319969
chr7	76285686	Nonsynonymous	0.032
chr9	136953899	Nonsynonymous	0.0321782
chr19	17511738	Synonymous	0.0322474
chr10	97320084	Nonsynonymous	0.0322581
chr14	23575772	Nonsynonymous	0.0322581
chr16	30969637	Synonymous	0.0323215
chr3	38140549	Nonsynonymous	0.0325196
chr19	57859628	Nonsynonymous	0.0327519
chr18	35246266	Nonsynonymous	0.0329057
chr18	35246001	Synonymous	0.0329087
chr12	56351331	Nonsynonymous	0.0329793
chr21	33550482	Synonymous	0.0330762
chr21	33550368	Synonymous	0.0330882
chr11	722104	Nonsynonymous	0.03314
chr5	31515495	Synonymous	0.033241
chr11	6632548	Synonymous	0.0334395
chr2	219435309	Nonsynonymous	0.0335253
chr14	23575760	Nonsynonymous	0.0336468
chr21	33550631	Nonsynonymous	0.0336936
chr16	3285730	Synonymous	0.0337006
chr18	35246156	Nonsynonymous	0.0337408
chr4	154234596	Synonymous	0.0337838
chr7	99493663	Nonsynonymous	0.0338463
chr16	86511015	Nonsynonymous	0.034188
chr6	31810324	Nonsynonymous	0.0341975
chr21	33550861	Nonsynonymous	0.0342022
chr8	143985573	Nonsynonymous	0.0342089
chr7	150955471	Synonymous	0.0344156
chr16	84174706	Nonsynonymous	0.0344349
chr16	2094147	Synonymous	0.0344504
chr6	42925608	Nonsynonymous	0.0344828
chr6	32202304	Nonsynonymous	0.0346214
chr17	82015263	Synonymous	0.0347003
chr17	27648981	Nonsynonymous	0.0347323
chr17	29571904	Synonymous	0.03476
chr11	32435257	Nonsynonymous	0.0348304
chr1	150579458	Nonsynonymous	0.0348356
chr15	75208430	Synonymous	0.0348425
chr16	30971550	Synonymous	0.0349295
chr13	100262792	Nonsynonymous	0.034965
chrX	153445190	Nonsynonymous	0.0350318
chr13	45516231	Nonsynonymous	0.0351072
chr17	75890795	Nonsynonymous	0.035115
chr9	136672273	Nonsynonymous	0.0351305
chrX	54930781	Nonsynonymous	0.0351663
chr12	57470514	Nonsynonymous	0.0352505
chr22	42077854	Synonymous	0.0352599
chr2	47021932	Nonsynonymous	0.0353017
chr6	31810260	Synonymous	0.0353088
chr16	3013562	Nonsynonymous	0.0353722
chr19	45780348	Synonymous	0.0354475
chr6	12124681	Nonsynonymous	0.0354839
chrX	54929860	Nonsynonymous	0.0355533
chr18	35245903	Nonsynonymous	0.0355711
chr20	46583605	Nonsynonymous	0.0355731
chr19	57859139	Nonsynonymous	0.0356021
chr17	82015287	Synonymous	0.0358127
chr2	235042472	Nonsynonymous	0.0358298
chr6	31811412	Synonymous	0.0358822
chr1	35565623	Nonsynonymous	0.0358839
chr21	33550530	Synonymous	0.0358954
chr16	28504013	Synonymous	0.036036
chr19	1468348	Nonsynonymous	0.036036
chr1	26879729	Nonsynonymous	0.0361502
chr19	50668044	Nonsynonymous	0.0361842
chr11	62578785	Synonymous	0.036215
chr6	31810173	Synonymous	0.0362447
chr13	100262822	Nonsynonymous	0.0364002
chr8	144530489	Nonsynonymous	0.036447
chr4	174977817	Synonymous	0.0364742
chr19	57859375	Synonymous	0.0365279
chr19	57455772	Nonsynonymous	0.0365359
chr21	33550566	Synonymous	0.0365481
chr16	3013695	Synonymous	0.0368783
chr10	97455630	Synonymous	0.0368964
chr18	35246240	Nonsynonymous	0.0369108
chr6	109446751	Nonsynonymous	0.036977
chr22	50220422	Nonsynonymous	0.0370165
chr5	150024266	Nonsynonymous	0.0370692
chr6	31810457	Nonsynonymous	0.0371314
chr9	114337102	Synonymous	0.0372501
chr17	47582796	Nonsynonymous	0.0373652
chr2	238145719	Nonsynonymous	0.0373945
chr1	1281248	Nonsynonymous	0.0374449
chr3	46265988	Nonsynonymous	0.0374532
chr16	4752546	Nonsynonymous	0.0376045
chr7	99493695	Nonsynonymous	0.0377432
chr13	100262825	Synonymous	0.0380112
chr1	150579341	Nonsynonymous	0.0380349
chr12	57525530	Nonsynonymous	0.0381418
chr11	65297201	Nonsynonymous	0.0381797
chr6	31810206	Synonymous	0.0382974
chr17	19024249	Nonsynonymous	0.0383481
chr14	61083613	Synonymous	0.0383978
chr3	62438135	Nonsynonymous	0.0384615
chr19	35033983	Nonsynonymous	0.0384615
chr18	35246120	Nonsynonymous	0.0385787
chr18	35245988	Nonsynonymous	0.0385945
chr2	19913558	Synonymous	0.03862
chrX	130066871	Synonymous	0.0387597
chr19	57859727	Nonsynonymous	0.0388281
chr9	129809427	Synonymous	0.0389355
chr12	119156673	Nonsynonymous	0.038961
chr18	35246058	Synonymous	0.038961
chr6	31810393	Nonsynonymous	0.0390208
chr11	46366420	Nonsynonymous	0.0390492
chr1	156479314	Nonsynonymous	0.0390522
chrX	54929212	Nonsynonymous	0.0390805
chr12	68746722	Nonsynonymous	0.0391621
chrX	54929074	Nonsynonymous	0.0392398
chr15	75353760	Nonsynonymous	0.0393383
chr2	36517403	Synonymous	0.0394548
chr17	7408632	Nonsynonymous	0.039604
chr20	41358810	Nonsynonymous	0.039801
chr21	44330701	Nonsynonymous	0.0398104
chr19	57455883	Nonsynonymous	0.039924
chrX	153767207	Nonsynonymous	0.0399408
chr21	33551002	Nonsynonymous	0.0401109
chr12	7096567	Nonsynonymous	0.0401396
chr9	35560603	Synonymous	0.0402332
chr18	76379811	Nonsynonymous	0.0402685
chr11	64307331	Nonsynonymous	0.0402712
chr6	34133111	Nonsynonymous	0.0403226
chr2	166409849	Nonsynonymous	0.0405405
chr9	129809502	Synonymous	0.0405818
chr17	57979280	Nonsynonymous	0.0406734
chr11	64219583	Synonymous	0.040691
chr9	114091905	Nonsynonymous	0.0407166
chr6	31811515	Nonsynonymous	0.0408461
chr1	151133233	Nonsynonymous	0.0409639
chrX	153767194	Nonsynonymous	0.0410373
chr9	136378723	Nonsynonymous	0.0410525
chr18	62978390	Synonymous	0.0411072
chr1	6424969	Nonsynonymous	0.041116
chr22	21057111	Nonsynonymous	0.0411392
chr1	26345126	Nonsynonymous	0.0413223
chr6	101924718	Synonymous	0.0414293
chr19	40607480	Synonymous	0.0415356
chr1	15934354	Nonsynonymous	0.0415625
chr20	45886865	Synonymous	0.0416082
chrX	130067076	Nonsynonymous	0.0416313
chr16	57382593	Nonsynonymous	0.0416999
chr19	57859328	Nonsynonymous	0.0417362
chr9	125585583	Nonsynonymous	0.042041
chr17	57979277	Nonsynonymous	0.0421714
chr20	49908414	Nonsynonymous	0.0422535
chr15	65133594	Nonsynonymous	0.0422535
chr6	132751257	Nonsynonymous	0.0424028
chr4	1025337	Nonsynonymous	0.0424102
chr21	26844675	Nonsynonymous	0.0424411
chr4	77048532	Nonsynonymous	0.0425866
chr19	56384074	Nonsynonymous	0.0426471
chrX	54929683	Nonsynonymous	0.0427177
chr21	33550853	Nonsynonymous	0.0429498
chr16	30969622	Synonymous	0.0430076
chr19	57813338	Nonsynonymous	0.0431034
chr16	2079387	Synonymous	0.0431691
chr19	36016159	Nonsynonymous	0.0433497
chr18	35246204	Nonsynonymous	0.0433604
chr3	147410983	Nonsynonymous	0.0435323
chr10	97664918	Nonsynonymous	0.0435556
chr14	20452052	Nonsynonymous	0.0436851
chr5	138344951	Nonsynonymous	0.0437152
chr13	100262826	Nonsynonymous	0.0438783
chrX	49590714	Nonsynonymous	0.04389
chr13	100262786	Synonymous	0.0439262
chr1	27382592	Nonsynonymous	0.0442478
chr19	44299629	Nonsynonymous	0.0443439
chr19	56384260	Nonsynonymous	0.0443459
chr7	97869089	Nonsynonymous	0.0444063
chr19	57701961	Nonsynonymous	0.0444444
chr3	391062	Synonymous	0.0444904
chr18	35245895	Nonsynonymous	0.0445026
chr6	31810178	Nonsynonymous	0.0445159
chr16	3013454	Nonsynonymous	0.0445219
chr2	30640384	Nonsynonymous	0.0446429
chr9	123370341	Nonsynonymous	0.0447761
chr11	76403996	Nonsynonymous	0.0451895
chr12	111746149	Synonymous	0.0453381
chr11	64307370	Nonsynonymous	0.0453534
chr9	34513120	Nonsynonymous	0.0453752
chr16	88533625	Nonsynonymous	0.0454545
chr10	71293924	Synonymous	0.045489
chr19	48874424	Synonymous	0.0455512
chr16	28608298	Nonsynonymous	0.0457364
chr21	33550434	Synonymous	0.0457881
chr1	1291373	Synonymous	0.0458645
chr19	44288994	Synonymous	0.0458716
chr19	40047433	Synonymous	0.0459184
chr3	15413933	Synonymous	0.0459408
chr2	238238918	Nonsynonymous	0.0459753
chr1	152911225	Synonymous	0.0462963
chr3	9810247	Nonsynonymous	0.0466102
chr21	44422396	Synonymous	0.0466165
chr6	70232706	Nonsynonymous	0.0469854
chr1	109713674	Synonymous	0.0471698
chr6	33186553	Nonsynonymous	0.0472441
chr17	2057564	Nonsynonymous	0.0472441
chr16	31363296	Synonymous	0.0473118
chr9	114092549	Nonsynonymous	0.0473373
chr19	35746748	Nonsynonymous	0.0473961
chr6	31810432	Nonsynonymous	0.0474421
chr10	97714382	Nonsynonymous	0.0474596
chr10	46549672	Synonymous	0.047619
chr19	2934718	Nonsynonymous	0.047619
chr19	44299650	Nonsynonymous	0.0477707
chr9	129809488	Nonsynonymous	0.0478326
chr19	1615371	Nonsynonymous	0.048072
chr8	80687395	Nonsynonymous	0.0482574
chr14	73279408	Synonymous	0.0483242
chr7	151019070	Nonsynonymous	0.0485437
chr3	62438159	Nonsynonymous	0.0485437
chr6	31810469	Nonsynonymous	0.0485817
chr12	57471031	Nonsynonymous	0.0486322
chr4	6301644	Nonsynonymous	0.0488503
chr16	67189077	Synonymous	0.048913
chr11	74701619	Nonsynonymous	0.0490357
chr6	31811447	Nonsynonymous	0.0490402
chr6	32202309	Synonymous	0.0491368
chr18	35245917	Synonymous	0.0491464
chr19	57474368	Nonsynonymous	0.0494505
chr21	33551806	Nonsynonymous	0.0495842
chr17	42543712	Nonsynonymous	0.049591
chr19	44289075	Synonymous	0.0496403
chr14	104939850	Nonsynonymous	0.049763
chrX	54929062	Nonsynonymous	0.0498938
chrX	153445278	Synonymous	0.05
chr11	124987974	Nonsynonymous	0.05
chr19	57859205	Nonsynonymous	0.0500357
chr19	10283543	Nonsynonymous	0.0500662
chr1	15807585	Nonsynonymous	0.0501055
chr19	14482902	Synonymous	0.0501726
chr12	56782065	Synonymous	0.0501988
chr11	774040	Nonsynonymous	0.0502984
chr15	45120766	Nonsynonymous	0.0504732
chr1	205659632	Nonsynonymous	0.0504988
chr19	57455784	Nonsynonymous	0.0507812
chr2	165388700	Nonsynonymous	0.0508475
chrX	54930370	Nonsynonymous	0.0511996
chr11	74701638	Nonsynonymous	0.0513238
chr6	31811676	Synonymous	0.0513453
chr15	75353744	Nonsynonymous	0.0513687
chr18	35245806	Synonymous	0.0514512
chr6	31810666	Nonsynonymous	0.0515059
chr1	12031801	Nonsynonymous	0.051619
chr6	31811491	Nonsynonymous	0.051719
chr2	218263379	Nonsynonymous	0.0517241
chr1	230978658	Nonsynonymous	0.0519231
chr16	3013796	Nonsynonymous	0.0519685
chr18	35245616	Nonsynonymous	0.0521531
chr19	56384574	Synonymous	0.0522523
chr18	35245561	Nonsynonymous	0.0523784
chr6	31810933	Nonsynonymous	0.0523929
chr18	35245777	Nonsynonymous	0.052521
chr7	97869093	Nonsynonymous	0.0528995
chr6	31811584	Nonsynonymous	0.0529946
chr19	56384477	Nonsynonymous	0.0530547
chr19	44288877	Nonsynonymous	0.053075
chr19	56384322	Synonymous	0.0531136
chr19	57813348	Nonsynonymous	0.0533333
chr15	75677012	Nonsynonymous	0.0534149
chr19	57776659	Nonsynonymous	0.0534247
chr19	2939325	Nonsynonymous	0.053859
chr2	219169369	Nonsynonymous	0.0539829
chr1	222991546	Nonsynonymous	0.0542636
chr19	57876982	Nonsynonymous	0.0543319
chr5	176532445	Nonsynonymous	0.0544904
chr21	33552196	Nonsynonymous	0.0545019
chr14	61083618	Nonsynonymous	0.0547736
chr1	148104591	Nonsynonymous	0.0549242
chr15	29123519	Synonymous	0.0549806
chr6	31811590	Nonsynonymous	0.0551045
chr11	46873418	Nonsynonymous	0.0551876
chr14	61083689	Nonsynonymous	0.0552632
chr6	31795188	Synonymous	0.055336
chr21	33550446	Synonymous	0.0556866
chr2	219435194	Nonsynonymous	0.0557391
chr6	31811331	Nonsynonymous	0.0557967
chr3	58156067	Nonsynonymous	0.0557978
chr5	61643384	Synonymous	0.0558511
chr1	120005342	Synonymous	0.0558659
chr15	45120716	Nonsynonymous	0.0560748
chr2	42048309	Nonsynonymous	0.0560748
chr6	31811100	Synonymous	0.0562914
chr9	129809428	Nonsynonymous	0.0566257
chr18	35246071	Nonsynonymous	0.056724
chr1	1281229	Synonymous	0.0568182
chr19	46022795	Nonsynonymous	0.0569106
chr18	35246260	Nonsynonymous	0.0570321
chr6	31810836	Synonymous	0.0570362
chr19	56384213	Nonsynonymous	0.0570962
chr18	35245749	Synonymous	0.0574346
chr6	31811016	Synonymous	0.0575435
chr19	57813306	Nonsynonymous	0.057554
chr7	158136669	Nonsynonymous	0.0576631
chr18	35245890	Synonymous	0.0577457
chr22	36937603	Nonsynonymous	0.0578035
chr11	76403989	Nonsynonymous	0.0578778
chr17	39670286	Nonsynonymous	0.0580819
chr18	48758192	Synonymous	0.0581707
chrX	154351589	Nonsynonymous	0.0583435
chr21	33550847	Nonsynonymous	0.0584708
chr19	56384392	Nonsynonymous	0.0584879
chr15	45120715	Nonsynonymous	0.0588235
chr16	74637928	Synonymous	0.0591716
chr8	144355532	Nonsynonymous	0.0592258
chr6	31810860	Synonymous	0.0592269
chr15	45120628	Nonsynonymous	0.0593047
chr17	48121401	Nonsynonymous	0.0593505
chr19	18177741	Nonsynonymous	0.0594027
chr13	40809556	Synonymous	0.0594302
chr6	31810085	Nonsynonymous	0.0594595
chr19	46775588	Synonymous	0.0594796
chr19	57859207	Synonymous	0.0596591
chr6	31810839	Synonymous	0.0597095
chr19	14755108	Nonsynonymous	0.0598802
chr15	45120693	Synonymous	0.0603448
chr15	45120675	Synonymous	0.0603448
chr1	43971879	Nonsynonymous	0.0605607
chr1	36098009	Nonsynonymous	0.0606061
chr21	33550500	Synonymous	0.0606794
chr19	51643653	Nonsynonymous	0.0607735
chr19	4651913	Nonsynonymous	0.0610786
chr16	11275843	Nonsynonymous	0.0610932
chr10	100983512	Nonsynonymous	0.0611855
chr19	56384561	Nonsynonymous	0.0612613
chr15	23646574	Nonsynonymous	0.0617284
chr11	8640835	Nonsynonymous	0.0617577
chr6	42256771	Nonsynonymous	0.0617651
chr15	45120610	Nonsynonymous	0.0619266
chrX	54930580	Nonsynonymous	0.0623377
chr19	51333802	Nonsynonymous	0.0623608
chr2	112390230	Synonymous	0.0625
chr11	72704216	Nonsynonymous	0.0627803
chr6	31810352	Nonsynonymous	0.0630578
chr19	57859215	Nonsynonymous	0.0633075
chr11	8624949	Nonsynonymous	0.0634921
chr10	62805423	Nonsynonymous	0.0639205
chr19	41892068	Nonsynonymous	0.0639303
chr19	57876960	Nonsynonymous	0.0639869
chr6	31810842	Synonymous	0.0643828
chr17	75920350	Nonsynonymous	0.0644178
chr12	108567927	Synonymous	0.0646802
chr19	57859131	Nonsynonymous	0.0650155
chr10	70145555	Synonymous	0.065312
chr6	31811662	Nonsynonymous	0.0653989
chr19	57455889	Nonsynonymous	0.0654008
chr19	44288985	Synonymous	0.0654058
chr19	48499231	Nonsynonymous	0.0654762
chr3	133928687	Synonymous	0.0655738
chr19	578083	Nonsynonymous	0.0656566
chr19	57776603	Nonsynonymous	0.0664207
chr19	44299656	Nonsynonymous	0.0664336
chr19	56384575	Nonsynonymous	0.0664336
chr6	31810201	Nonsynonymous	0.0666054
chr19	56384643	Synonymous	0.0666667
chr11	61957430	Nonsynonymous	0.0668414
chr17	78104702	Nonsynonymous	0.066876
chr11	46366923	Nonsynonymous	0.0670391
chr19	50668011	Nonsynonymous	0.0671642
chrX	54929801	Nonsynonymous	0.0672492
chr3	62874759	Nonsynonymous	0.0675676
chr6	31810477	Nonsynonymous	0.067922
chr5	139813570	Synonymous	0.0680923
chr19	3453812	Nonsynonymous	0.068403
chr17	38510020	Nonsynonymous	0.0684932
chr19	57876939	Nonsynonymous	0.0685468
chr14	24429041	Nonsynonymous	0.0686695
chr17	18151239	Nonsynonymous	0.0687023
chr6	31810489	Nonsynonymous	0.0689198
chr6	31811456	Nonsynonymous	0.0689987
chr15	45120773	Nonsynonymous	0.0693069
chr19	57776604	Nonsynonymous	0.0693215
chr12	133120713	Synonymous	0.0693467
chr11	65581687	Nonsynonymous	0.0694087
chr16	57683952	Nonsynonymous	0.0697674
chr19	40398607	Nonsynonymous	0.07
chr16	22123641	Nonsynonymous	0.0701754
chr20	46012550	Nonsynonymous	0.0703125
chr18	35245722	Synonymous	0.0703485
chr6	31811703	Synonymous	0.0707643
chrX	2907426	Nonsynonymous	0.0711864
chrX	54929050	Nonsynonymous	0.0713584
chr2	165388790	Nonsynonymous	0.0714286
chr2	238145788	Nonsynonymous	0.0719903
chr1	45508804	Synonymous	0.072
chr19	44299716	Nonsynonymous	0.072314
chr19	44289087	Synonymous	0.0724234
chr1	20892711	Nonsynonymous	0.0726257
chr6	31810249	Nonsynonymous	0.0727001
chr19	57858861	Nonsynonymous	0.0728555
chr6	41033000	Nonsynonymous	0.0731707
chr12	133120456	Nonsynonymous	0.0736041
chr3	9834876	Nonsynonymous	0.0737116
chr1	36098404	Nonsynonymous	0.0738916
chr21	33550919	Nonsynonymous	0.0739882
chr20	46174732	Nonsynonymous	0.0740741
chr12	133120394	Nonsynonymous	0.0742794
chr1	161047800	Nonsynonymous	0.0743163
chr2	85694946	Nonsynonymous	0.0743802
chr19	2939377	Nonsynonymous	0.074813
chr4	157336726	Nonsynonymous	0.074813
chr19	57859262	Nonsynonymous	0.0748201
chr1	10947763	Nonsynonymous	0.075
chr12	6638308	Nonsynonymous	0.0751566
chr15	45120769	Nonsynonymous	0.0751634
chr19	56384476	Nonsynonymous	0.0751634
chr12	133120867	Nonsynonymous	0.0752033
chrX	153767151	Synonymous	0.0752489
chr17	75890792	Nonsynonymous	0.0753061
chr15	45120639	Synonymous	0.0754717
chr11	74701615	Synonymous	0.0756303
chr19	17284114	Synonymous	0.0757576
chr19	56383976	Nonsynonymous	0.0760649
chr7	43445250	Nonsynonymous	0.0762712
chr3	147410777	Nonsynonymous	0.0763359
chr7	75879143	Nonsynonymous	0.0763506
chr19	2939363	Synonymous	0.0765864
chr18	35246147	Nonsynonymous	0.0768501
chr7	39951446	Nonsynonymous	0.0769231
chr4	57110062	Nonsynonymous	0.0770565
chr6	31811712	Synonymous	0.0774207
chr1	150553844	Nonsynonymous	0.0779221
chr6	31811308	Nonsynonymous	0.0781169
chr19	56384560	Nonsynonymous	0.0781528
chr15	84857579	Synonymous	0.0781555
chr17	4499319	Nonsynonymous	0.0782609
chr22	50221253	Nonsynonymous	0.0786041
chr6	31810396	Nonsynonymous	0.0786179
chr19	56384583	Synonymous	0.0788177
chr10	46549445	Nonsynonymous	0.0789474
chr2	42048266	Nonsynonymous	0.0790816
chr19	57455747	Nonsynonymous	0.0791367
chr17	7246056	Nonsynonymous	0.0791614
chr19	57858860	Nonsynonymous	0.0791618
chr7	39950700	Nonsynonymous	0.0794045
chr1	247424459	Nonsynonymous	0.0797452
chr19	50667866	Nonsynonymous	0.0798722
chr15	65133612	Nonsynonymous	0.0806452
chr1	109713682	Nonsynonymous	0.0806994
chr19	57813368	Nonsynonymous	0.0810811
chr3	147410954	Nonsynonymous	0.0820633
chr1	155181887	Nonsynonymous	0.0827836
chr20	37519131	Nonsynonymous	0.0830953
chr19	57455799	Nonsynonymous	0.0831793
chr2	27454006	Synonymous	0.0832667
chr21	33550974	Synonymous	0.0836154
chr12	133120700	Nonsynonymous	0.0837696
chr17	42543937	Nonsynonymous	0.083887
chr6	31810177	Nonsynonymous	0.0841334
chr14	26448309	Nonsynonymous	0.0842066
chr17	36510880	Synonymous	0.0843547
chr6	31811718	Synonymous	0.0844627
chr18	51196925	Synonymous	0.0850222
chr11	101129051	Nonsynonymous	0.0852273
chr6	31810463	Nonsynonymous	0.0853392
chr6	31810390	Nonsynonymous	0.085668
chr5	181224043	Nonsynonymous	0.08572
chr12	57470784	Nonsynonymous	0.0865385
chr12	50081604	Synonymous	0.0867313
chr19	45500679	Nonsynonymous	0.086771
chr19	53982302	Nonsynonymous	0.0872093
chr3	147411010	Nonsynonymous	0.0874251
chr11	61957449	Synonymous	0.0876882
chr15	43534731	Synonymous	0.0878143
chr2	106425249	Synonymous	0.088
chr3	147410776	Nonsynonymous	0.0883905
chr3	122910978	Synonymous	0.0886752
chr11	2909284	Nonsynonymous	0.0887097
chr19	57876995	Synonymous	0.0887892
chr16	633209	Nonsynonymous	0.0890411
chr9	136484710	Nonsynonymous	0.0890411
chr2	165388728	Nonsynonymous	0.089172
chr4	157360141	Synonymous	0.0894819
chr19	57859644	Nonsynonymous	0.0901141
chr9	136484532	Synonymous	0.0903226
chr17	50626234	Nonsynonymous	0.0903762
chr19	578111	Synonymous	0.0905588
chr19	57455838	Nonsynonymous	0.0907127
chr19	57455884	Synonymous	0.0917969
chr1	47439332	Synonymous	0.092084
chr16	29813237	Synonymous	0.0924989
chr12	133120447	Nonsynonymous	0.0925
chr19	57813360	Nonsynonymous	0.0925926
chr19	56384834	Nonsynonymous	0.0930233
chr12	133120632	Synonymous	0.0930233
chr1	148104587	Nonsynonymous	0.0932755
chr2	165388727	Nonsynonymous	0.09375
chr2	165388712	Nonsynonymous	0.0946746
chr1	53594418	Nonsynonymous	0.0946746
chr3	147410759	Nonsynonymous	0.0948276
chr5	38949384	Nonsynonymous	0.0949523
chr12	133120704	Synonymous	0.0958549
chr2	165344706	Nonsynonymous	0.0961538
chrX	54929158	Nonsynonymous	0.0968755
chr20	45802004	Synonymous	0.0972128
chr14	61083625	Synonymous	0.0972858
chr21	33550462	Nonsynonymous	0.097972
chr19	56384307	Synonymous	0.0980132
chr16	982143	Nonsynonymous	0.0980392
chr12	133120556	Nonsynonymous	0.0981013
chr2	218699086	Nonsynonymous	0.0983213
chr4	77056011	Nonsynonymous	0.0987375
chr16	66827985	Synonymous	0.0993548
chr5	1034874	Nonsynonymous	0.0998686
chr12	133120602	Synonymous	0.1
chr6	31811303	Nonsynonymous	0.100565
chr2	165388791	Nonsynonymous	0.100592
chr3	53786873	Nonsynonymous	0.10068
chr19	37698465	Nonsynonymous	0.10076
chr19	57685299	Nonsynonymous	0.101036
chr12	133120322	Nonsynonymous	0.101152
chr9	131228189	Nonsynonymous	0.101361
chr19	57682220	Synonymous	0.101747
chr6	31811631	Synonymous	0.101763
chr22	37374134	Synonymous	0.101828
chr21	33551799	Synonymous	0.102324
chr19	42225078	Synonymous	0.102326
chrX	51408424	Nonsynonymous	0.102397
chr12	133120616	Nonsynonymous	0.10249
chr12	133120452	Synonymous	0.103125
chr15	65133113	Synonymous	0.103183
chr19	57859383	Nonsynonymous	0.103382
chr19	44299727	Synonymous	0.104061
chr7	77696618	Nonsynonymous	0.104816
chr6	31810383	Synonymous	0.104915
chr19	57686575	Synonymous	0.105023
chr19	2939366	Synonymous	0.105087
chr6	31810448	Nonsynonymous	0.105618
chr11	63290507	Synonymous	0.106667
chr21	33550950	Synonymous	0.106958
chr6	157981975	Nonsynonymous	0.107143
chrX	114731361	Nonsynonymous	0.107143
chr19	2939387	Synonymous	0.10733
chr6	31740478	Synonymous	0.108787
chr1	43971842	Nonsynonymous	0.109113
chr4	17803656	Nonsynonymous	0.109231
chr13	110186431	Synonymous	0.109253
chr6	31810569	Synonymous	0.109684
chr17	44398445	Nonsynonymous	0.109865
chr1	149887329	Nonsynonymous	0.110032
chr16	77735466	Nonsynonymous	0.111111
chr1	20342515	Synonymous	0.111732
chr18	35245735	Nonsynonymous	0.112913
chr6	31811309	Nonsynonymous	0.11315
chr16	29991515	Nonsynonymous	0.113539
chr22	50221276	Nonsynonymous	0.113904
chr6	31810502	Nonsynonymous	0.114045
chr15	84857664	Nonsynonymous	0.114744
chr11	76404015	Synonymous	0.115324
chr11	46366298	Synonymous	0.115324
chr1	160350197	Nonsynonymous	0.11612
chr19	35034003	Nonsynonymous	0.116667
chr19	15178881	Nonsynonymous	0.116928
chr12	19347005	Synonymous	0.11898
chr6	31545409	Nonsynonymous	0.119196
chr17	75890794	Synonymous	0.119207
chrX	54930520	Nonsynonymous	0.12037
chr2	42048304	Synonymous	0.120474
chr2	165344705	Nonsynonymous	0.121019
chr12	133120315	Nonsynonymous	0.123342
chr18	35245690	Nonsynonymous	0.124083
chr19	57686495	Nonsynonymous	0.124214
chr12	133120784	Nonsynonymous	0.124688
chr6	31810447	Nonsynonymous	0.126135
chr12	133120364	Nonsynonymous	0.126374
chr8	102829409	Synonymous	0.126726
chr12	133120461	Synonymous	0.126932
chr17	48769915	Synonymous	0.127072
chr12	133120368	Synonymous	0.127517
chr9	137031233	Nonsynonymous	0.128205
chr6	31811516	Nonsynonymous	0.128578
chr12	133120481	Nonsynonymous	0.129032
chr12	53286054	Synonymous	0.129534
chr19	8605694	Nonsynonymous	0.13036
chr19	56383994	Nonsynonymous	0.13085
chrX	114731357	Nonsynonymous	0.131387
chrX	54930304	Nonsynonymous	0.133034
chr6	31811457	Synonymous	0.133642
chr3	46408483	Nonsynonymous	0.133853
chr6	31810468	Nonsynonymous	0.135549
chr12	133120434	Synonymous	0.13617
chr19	56384140	Nonsynonymous	0.136767
chr6	31811668	Nonsynonymous	0.137264
chr16	77735469	Nonsynonymous	0.138032
chr13	45516235	Synonymous	0.138179
chr16	77735438	Synonymous	0.138535
chr1	999279	Nonsynonymous	0.138864
chr12	57470864	Synonymous	0.139535
chr12	133120377	Synonymous	0.140805
chr19	56384059	Nonsynonymous	0.141405
chr7	39951024	Nonsynonymous	0.141655
chr12	133120532	Nonsynonymous	0.141975
chr12	50081641	Nonsynonymous	0.142164
chr1	156734112	Nonsynonymous	0.143987
chr1	1759110	Nonsynonymous	0.144068
chr6	31810395	Synonymous	0.1455
chr16	77735458	Nonsynonymous	0.146505
chr15	23646595	Nonsynonymous	0.147239
chr22	50221335	Synonymous	0.147316
chr6	31811557	Nonsynonymous	0.14756
chr17	18151240	Nonsynonymous	0.14966
chr15	65132981	Synonymous	0.149828
chrX	121048626	Synonymous	0.149856
chr20	37519161	Nonsynonymous	0.150335
chr10	99330105	Nonsynonymous	0.150641
chr11	46366291	Nonsynonymous	0.150808
chr2	165388737	Nonsynonymous	0.150943
chr1	1759204	Nonsynonymous	0.151899
chr6	31810183	Nonsynonymous	0.152321
chr17	1752674	Nonsynonymous	0.152416
chr2	107870722	Synonymous	0.152708
chr3	147411011	Nonsynonymous	0.153389
chr19	54635604	Nonsynonymous	0.155965
chrX	54929134	Nonsynonymous	0.156136
chr3	147410948	Nonsynonymous	0.15677
chr17	8392806	Nonsynonymous	0.157407
chr6	31811310	Synonymous	0.157625
chr6	31811661	Synonymous	0.157819
chr6	31811613	Synonymous	0.158115
chr2	165388729	Synonymous	0.158228
chr1	230978637	Nonsynonymous	0.158333
chr19	16572042	Nonsynonymous	0.159061
chr1	149887325	Synonymous	0.16
chr19	7520407	Nonsynonymous	0.161964
chr19	18173937	Synonymous	0.162295
chr11	63290504	Synonymous	0.162393
chrX	114731360	Synonymous	0.164286
chr16	57683956	Synonymous	0.164444
chr2	219483543	Nonsynonymous	0.167836
chr2	219169294	Nonsynonymous	0.168478
chr1	155309905	Nonsynonymous	0.168971
chr19	53982325	Nonsynonymous	0.169231
chr19	55622307	Nonsynonymous	0.169962
chr19	43593316	Synonymous	0.170332
chr1	33270581	Nonsynonymous	0.170446
chr6	31810248	Synonymous	0.171176
chr6	34133126	Nonsynonymous	0.172336
chr4	2833829	Nonsynonymous	0.173108
chr19	45498863	Nonsynonymous	0.174242
chr6	31811643	Synonymous	0.175329
chr9	129809392	Nonsynonymous	0.175887
chr14	73279389	Nonsynonymous	0.176158
chr19	57859118	Nonsynonymous	0.178302
chr17	44967852	Nonsynonymous	0.179153
chr19	57685341	Nonsynonymous	0.179293
chr5	38949385	Synonymous	0.179388
chr11	76404001	Nonsynonymous	0.182909
chrX	114848125	Nonsynonymous	0.186916
chr1	43824883	Nonsynonymous	0.18705
chr12	133120350	Synonymous	0.189041
chr1	8614653	Nonsynonymous	0.190538
chr12	133120292	Nonsynonymous	0.190751
chr7	100600113	Nonsynonymous	0.191606
chr12	133120448	Nonsynonymous	0.193955
chr11	61007595	Nonsynonymous	0.19403
chr15	23646139	Nonsynonymous	0.195171
chr16	77735479	Nonsynonymous	0.198212
chr20	45887107	Nonsynonymous	0.198238
chr15	65133348	Nonsynonymous	0.19863
chr13	33017162	Nonsynonymous	0.200886
chr11	76403956	Nonsynonymous	0.201893
chr11	61957444	Nonsynonymous	0.20367
chr16	57683958	Nonsynonymous	0.204236
chr7	39950703	Nonsynonymous	0.206907
chr11	76403995	Nonsynonymous	0.20997
chr17	49847286	Nonsynonymous	0.211538
chr6	31810338	Synonymous	0.211957
chr3	48621612	Nonsynonymous	0.217647
chr6	31810299	Synonymous	0.218129
chr3	9765990	Nonsynonymous	0.220574
chr6	31811688	Synonymous	0.225322
chr3	147410769	Synonymous	0.226138
chr6	31811598	Synonymous	0.227475
chr6	31811790	Synonymous	0.229167
chr6	31810200	Synonymous	0.23226
chr1	149887662	Synonymous	0.232558
chr15	65133729	Nonsynonymous	0.235135
chr3	71774456	Nonsynonymous	0.24
chr20	37519170	Nonsynonymous	0.244301
chr11	76404014	Nonsynonymous	0.244866
chr11	76403977	Nonsynonymous	0.248397
chr15	65132996	Synonymous	0.248521
chr2	209970889	Nonsynonymous	0.249258
chr6	31811505	Synonymous	0.253038
chr3	147410781	Synonymous	0.261204
chr1	2504641	Nonsynonymous	0.262004
chr7	39950979	Nonsynonymous	0.263947
chr2	229262716	Synonymous	0.266187
chr17	42981070	Nonsynonymous	0.271414
chr16	57683959	Synonymous	0.27218
chr6	33788465	Nonsynonymous	0.281441
chr11	46366948	Nonsynonymous	0.285904
chr12	133120938	Synonymous	0.286713
chr8	102829408	Nonsynonymous	0.287797
chr11	63290402	Synonymous	0.294118
chr6	101924697	Synonymous	0.294798
chr1	149887659	Synonymous	0.296
chr6	31810341	Synonymous	0.29835
chr6	31811541	Synonymous	0.300801
chr19	14482793	Nonsynonymous	0.304186
chr6	31811526	Synonymous	0.306051
chr7	39950991	Nonsynonymous	0.312649
chr12	133120339	Nonsynonymous	0.313514
chr1	1759200	Nonsynonymous	0.3172
chr4	77058527	Nonsynonymous	0.320667
chr12	57625434	Nonsynonymous	0.321008
chr3	75736912	Nonsynonymous	0.322
chr21	33550495	Nonsynonymous	0.332553
chr4	157336727	Synonymous	0.335249
chr2	219435001	Synonymous	0.337025
chr6	31811484	Synonymous	0.339688
chr19	14482881	Synonymous	0.354104
chr19	35166329	Nonsynonymous	0.361616
chr12	52473470	Nonsynonymous	0.364649
chr21	33551013	Synonymous	0.368191
chr3	147410868	Synonymous	0.377525
chr1	151838739	Nonsynonymous	0.379562
chr3	53786865	Nonsynonymous	0.388381
chr10	46549812	Nonsynonymous	0.393028
chr19	7520387	Nonsynonymous	0.408524
chr12	4912576	Nonsynonymous	0.409091
chr3	58156064	Nonsynonymous	0.415343
chr7	39950928	Nonsynonymous	0.445183
chrX	108735773	Nonsynonymous	0.447368
chr2	219483610	Synonymous	0.467052
chr6	44152612	Nonsynonymous	0.467639
chr19	46649597	Nonsynonymous	0.469965
chr8	10898245	Nonsynonymous	0.470149
chr13	77698241	Nonsynonymous	0.491289
chr6	101889814	Nonsynonymous	0.494262
chr19	46649480	Nonsynonymous	0.524138
chr16	28984887	Nonsynonymous	0.525024
chr7	39950745	Nonsynonymous	0.538961
chr9	18481	Nonsynonymous	0.553763
chr17	39670276	Nonsynonymous	0.555336
chrX	114848121	Nonsynonymous	0.5625
chr14	26448324	Nonsynonymous	0.566015
chr15	23646169	Nonsynonymous	0.594595
chr3	58156074	Nonsynonymous	0.604796
chrX	114848126	Nonsynonymous	0.616412
chr21	33550969	Nonsynonymous	0.621665
chr11	5269810	Synonymous	0.624343
chr1	160332454	Nonsynonymous	0.624986
chr21	29581430	Nonsynonymous	0.666192
chr13	45516236	Nonsynonymous	0.689867
chrX	114848131	Nonsynonymous	0.691288
chr5	38949393	Nonsynonymous	0.701742
chr3	62438132	Nonsynonymous	0.7669
chr5	157309800	Nonsynonymous	0.800415
chr11	105933968	Nonsynonymous	0.825137
chrX	114848119	Nonsynonymous	0.826004
chr2	219483602	Nonsynonymous	0.828526
chr6	101889827	Nonsynonymous	0.833128
chr12	57470841	Nonsynonymous	0.843602
chrX	152189847	Nonsynonymous	0.846323
chr15	75353746	Synonymous	0.887049
chr7	39950949	Nonsynonymous	0.896014
chr6	101924714	Nonsynonymous	0.897442
chrX	154351582	Nonsynonymous	0.943258
chr15	75353745	Nonsynonymous	0.958105
chr4	157360142	Nonsynonymous	0.959983
chr4	57110068	Nonsynonymous	0.962611
chrX	123465111	Nonsynonymous	0.981723
chr4	157336723	Nonsynonymous	0.997191

## Sheet: Figure5d_strongestPerGene
Chromosome	Coordinate	Gene	Type	Level
chr6	25726270	HIST1H2AA	Synonymous	0.00198807
chr7	142885464	TRPV6	Nonsynonymous	0.00917431
chr11	124754244	ESAM	Nonsynonymous	0.0100489
chr19	5708345	LONP1	Nonsynonymous	0.0100492
chr2	219296266	PTPRN	Nonsynonymous	0.010116
chr1	11658572	FBXO44	Synonymous	0.0101219
chr12	5981982	VWF	Nonsynonymous	0.0101438
chr1	12401673	VPS13D	Synonymous	0.0101664
chr11	65547495	LTBP3	Nonsynonymous	0.0102066
chr7	104166843	ORC5	Nonsynonymous	0.0102586
chr20	35653387	RBM12	Nonsynonymous	0.010343
chr1	228148428	GUK1	Nonsynonymous	0.0103561
chr19	12665794	MAN2B1	Synonymous	0.0103683
chr17	28717337	NARR	Synonymous	0.0104436
chr11	47378330	SPI1	Synonymous	0.0104644
chr6	170583645	PDCD2	Nonsynonymous	0.0104758
chr7	1436838	MICALL2	Nonsynonymous	0.0106504
chr1	1014084	ISG15	Nonsynonymous	0.0106507
chr7	158741673	ESYT2	Nonsynonymous	0.0106525
chr11	116849273	SIK3	Nonsynonymous	0.0106551
chr1	180190458	QSOX1	Nonsynonymous	0.0106646
chr10	100233315	CWF19L1	Nonsynonymous	0.0107527
chr19	35013549	GRAMD1A	Nonsynonymous	0.0107624
chr19	11449126	PRKCSH	Nonsynonymous	0.010784
chr19	56089041	ZNF787	Nonsynonymous	0.0108247
chr2	240466188	GPC1	Synonymous	0.0108497
chr8	22221354	PHYHIP	Nonsynonymous	0.0108693
chr12	6856417	USP5	Nonsynonymous	0.0108831
chr17	44075811	G6PC3	Nonsynonymous	0.0108886
chr11	679698	DEAF1	Synonymous	0.0109208
chr6	42938659	CNPY3	Synonymous	0.0109877
chr3	9944028	CRELD1	Nonsynonymous	0.0109922
chr4	70763598	RUFY3	Synonymous	0.0109987
chr6	43066448	KLC4	Synonymous	0.0110994
chr3	51978331	ABHD14A-ACY1	Nonsynonymous	0.0111119
chr16	24939375	ARHGAP17	Synonymous	0.0111199
chr16	67179834	KIAA0895L	Nonsynonymous	0.0113122
chr19	8498777	PRAM1	Nonsynonymous	0.0113392
chr14	67592650	PIGH	Synonymous	0.0113701
chr9	133341650	MED22	Nonsynonymous	0.0113707
chr15	64974703	SPG21	Synonymous	0.0113744
chr9	127806990	FPGS	Nonsynonymous	0.0113835
chr19	42316553	TMEM145	Nonsynonymous	0.0114005
chr2	173910043	SP3	Nonsynonymous	0.0114129
chrX	49067708	CCDC120	Nonsynonymous	0.0114183
chr8	22591574	PDLIM2	Nonsynonymous	0.0114759
chr19	48985549	GYS1	Synonymous	0.0115024
chr15	48331690	DUT	Nonsynonymous	0.011528
chr5	175521957	SFXN1	Nonsynonymous	0.0115325
chr10	5915563	FBXO18	Nonsynonymous	0.0116644
chr19	16440886	EPS15L1	Synonymous	0.0116653
chr16	75229572	BCAR1	Nonsynonymous	0.0117323
chr12	55990038	RAB5B	Synonymous	0.01182
chr19	18931980	HOMER3	Nonsynonymous	0.0118248
chr1	220058874	BPNT1	Synonymous	0.0118406
chr14	99726246	CYP46A1	Nonsynonymous	0.011855
chr7	150369851	REPIN1	Nonsynonymous	0.0118938
chr19	12881138	DNASE2	Nonsynonymous	0.012163
chr6	41584800	FOXP4	Nonsynonymous	0.0121671
chr5	139623454	UBE2D2	Nonsynonymous	0.0122133
chr5	139481552	TMEM173	Synonymous	0.012267
chr17	44092267	HDAC5	Nonsynonymous	0.0122678
chr3	39143483	CSRNP1	Nonsynonymous	0.0122974
chr22	50248731	HDAC10	Synonymous	0.0123056
chr14	88438248	SPATA7	Synonymous	0.0123907
chr7	45085707	NACAD	Nonsynonymous	0.0124011
chr2	96866289	SEMA4C	Synonymous	0.0124224
chr1	46035392	MAST2	Nonsynonymous	0.0124936
chr6	33435210	SYNGAP1	Nonsynonymous	0.0125523
chr16	2527799	AMDHD2	Nonsynonymous	0.012583
chr19	507775	TPGS1	Nonsynonymous	0.0125886
chr1	1787344	GNB1	Nonsynonymous	0.0126785
chr2	97658610	ACTR1B	Synonymous	0.012727
chr14	102348607	CINP	Nonsynonymous	0.012731
chr3	49122321	LAMB2	Synonymous	0.0127363
chr8	10428219	MSRA	Synonymous	0.0127865
chr10	46010265	NCOA4	Synonymous	0.0128135
chr5	181059645	BTNL9	Nonsynonymous	0.0128542
chr6	29659590	MOG	Synonymous	0.012987
chr15	20534517	GOLGA6L6	Synonymous	0.0130453
chr20	64048167	SOX18	Nonsynonymous	0.0130682
chr1	37718471	EPHA10	Synonymous	0.0130719
chr2	23999847	UBXN2A	Nonsynonymous	0.0130719
chr13	80337158	SPRY2	Nonsynonymous	0.0131265
chr6	30909454	GTF2H4	Nonsynonymous	0.0131567
chr11	75204454	SLCO2B1	Synonymous	0.0131809
chr11	64903622	ATG2A	Nonsynonymous	0.0132565
chr22	20949798	CRKL	Nonsynonymous	0.0132639
chr16	30358282	TBC1D10B	Nonsynonymous	0.0132869
chr12	120215648	PXN	Nonsynonymous	0.0133581
chr6	30685539	PPP1R18	Synonymous	0.0133883
chr22	41437016	TOB2	Synonymous	0.0133995
chr2	131146749	PLEKHB2	Nonsynonymous	0.0134052
chr17	82444093	C17orf62	Nonsynonymous	0.0134434
chr10	77819910	DLG5	Nonsynonymous	0.0134724
chr22	20143504	ZDHHC8	Nonsynonymous	0.0134923
chr7	44112652	AEBP1	Nonsynonymous	0.0136027
chr1	32787020	YARS	Nonsynonymous	0.0136572
chr16	2281468	ABCA3	Synonymous	0.0136837
chr11	66625201	RBM14	Nonsynonymous	0.0137161
chr4	15638586	FBXL5	Nonsynonymous	0.0137353
chr2	241678510	DTYMK	Nonsynonymous	0.0140083
chr17	4544909	MYBBP1A	Nonsynonymous	0.0141032
chr8	66152524	TRIM55	Nonsynonymous	0.0141509
chr11	66509113	DPP3	Synonymous	0.0141857
chr19	3543672	C19orf71	Nonsynonymous	0.0142697
chr19	17271637	BABAM1	Nonsynonymous	0.0142857
chr1	234608730	IRF2BP2	Synonymous	0.0143149
chr7	102300868	SH2B2	Synonymous	0.0143885
chr10	102400131	NFKB2	Nonsynonymous	0.0144231
chr17	74771822	NAT9	Nonsynonymous	0.0144578
chr15	72756346	ADPGK	Nonsynonymous	0.0144585
chr2	233464180	DGKD	Nonsynonymous	0.0144644
chr11	65777946	AP5B1	Synonymous	0.0145296
chr9	138121962	CACNA1B	Nonsynonymous	0.0145972
chr16	2253898	RNPS1	Nonsynonymous	0.0146628
chr14	24150271	RNF31	Synonymous	0.0147727
chr19	38704990	ACTN4	Nonsynonymous	0.014829
chr14	21524304	SALL2	Nonsynonymous	0.014844
chr1	52905035	ECHDC2	Synonymous	0.0148576
chr9	129059180	FAM73B	Synonymous	0.0148642
chr14	24331352	ADCY4	Nonsynonymous	0.014898
chr19	10467388	PDE4A	Nonsynonymous	0.0148996
chr14	99510746	CCNK	Synonymous	0.0149267
chrX	101625866	ARMCX3	Nonsynonymous	0.0150091
chr3	46859575	MYL3	Synonymous	0.0150348
chr14	50937763	PYGL	Synonymous	0.0150402
chr22	50721198	SHANK3	Nonsynonymous	0.0150557
chr1	155015317	ZBTB7B	Synonymous	0.0150659
chr17	38722707	MLLT6	Nonsynonymous	0.0151016
chr19	15425534	WIZ	Nonsynonymous	0.0151745
chr12	122765320	DENR	Synonymous	0.015277
chr9	93110581	CARD19	Nonsynonymous	0.0153423
chr19	38572078	RYR1	Synonymous	0.0154076
chr11	65641120	SIPA1	Nonsynonymous	0.0154128
chr22	30025714	MTMR3	Synonymous	0.0154639
chr13	106567847	ARGLU1	Nonsynonymous	0.0154736
chr12	132736967	ANKLE2	Nonsynonymous	0.0154753
chr12	132774287	GOLGA3	Nonsynonymous	0.0155135
chr14	75980676	TGFB3	Nonsynonymous	0.0155844
chrX	149504228	IDS	Nonsynonymous	0.0156141
chr16	84179222	TAF1C	Nonsynonymous	0.0156301
chr2	42762968	OXER1	Nonsynonymous	0.0157068
chr19	45786047	DMWD	Synonymous	0.0159257
chr1	183533298	SMG7	Synonymous	0.0159382
chr16	22534561	NPIPB5	Synonymous	0.0159535
chr14	24066637	CARMIL3	Synonymous	0.0159574
chr14	24370201	NFATC4	Nonsynonymous	0.0159599
chr2	215376615	FN1	Nonsynonymous	0.0160253
chr9	113260336	SLC31A1	Nonsynonymous	0.0160298
chr19	55616497	ZNF865	Nonsynonymous	0.0160347
chr1	1495681	ATAD3B	Nonsynonymous	0.016126
chr17	3663818	TAX1BP3	Nonsynonymous	0.016129
chr12	48997891	DDN	Nonsynonymous	0.0162602
chr9	134401740	RXRA	Nonsynonymous	0.0162773
chr2	219209305	ZFAND2B	Nonsynonymous	0.0164453
chrX	48688436	WAS	Nonsynonymous	0.0164745
chr2	108777143	RANBP2	Nonsynonymous	0.0165586
chr7	142030467	MGAM	Nonsynonymous	0.0166415
chr1	156138500	LMNA	Nonsynonymous	0.0166667
chrX	37795959	CYBB	Synonymous	0.016708
chr17	81246613	SLC38A10	Nonsynonymous	0.0167161
chr10	75399244	ZNF503	Synonymous	0.0167598
chr17	45242370	FMNL1	Nonsynonymous	0.016791
chr12	49104772	LMBR1L	Nonsynonymous	0.0168212
chr10	3151278	PITRM1	Nonsynonymous	0.0169173
chr7	100075597	ZNF3	Nonsynonymous	0.0169492
chr7	45074394	CCM2	Nonsynonymous	0.0169503
chr9	133108360	RALGDS	Synonymous	0.0170139
chr4	186191927	CYP4V2	Nonsynonymous	0.0170274
chr10	48450457	ARHGAP22	Nonsynonymous	0.0170648
chr9	137428132	NOXA1	Synonymous	0.0170667
chr3	50318262	HYAL2	Nonsynonymous	0.0170675
chr3	50253071	GNAI2	Synonymous	0.0170696
chrX	108597388	COL4A5	Synonymous	0.0170861
chr17	82437231	HEXDC	Nonsynonymous	0.0171048
chr9	127908393	ST6GALNAC4	Nonsynonymous	0.0171537
chr14	32735709	AKAP6	Nonsynonymous	0.01726
chr1	16026189	CLCNKA	Nonsynonymous	0.0173913
chr19	45145698	PPP1R37	Nonsynonymous	0.0174253
chr16	30953777	ORAI3	Nonsynonymous	0.0174852
chr16	27363377	IL4R	Synonymous	0.0175353
chr16	30026690	FAM57B	Nonsynonymous	0.0175649
chr17	75849674	WBP2	Synonymous	0.0175658
chr6	137878768	TNFAIP3	Synonymous	0.0176061
chr1	17069158	PADI2	Synonymous	0.017612
chr9	34400965	FAM219A	Nonsynonymous	0.0176354
chr22	21026616	P2RX6	Nonsynonymous	0.0176689
chr9	98203381	TBC1D2	Synonymous	0.0176908
chr9	137457661	NSMF	Nonsynonymous	0.0177021
chr17	80237067	SLC26A11	Synonymous	0.0177492
chr17	81228952	ENTHD2	Synonymous	0.0178073
chr19	42248718	ERF	Nonsynonymous	0.0179099
chr9	130884808	ABL1	Nonsynonymous	0.0179707
chr6	37170441	PIM1	Nonsynonymous	0.0179841
chr19	51612340	SIGLEC5	Nonsynonymous	0.018018
chrX	154014151	IRAK1	Nonsynonymous	0.0180204
chr19	40192331	MAP3K10	Synonymous	0.0181068
chr4	1717411	TMEM129	Nonsynonymous	0.0181344
chr19	51745946	FPR1	Nonsynonymous	0.0182232
chr11	117167491	PAFAH1B2	Nonsynonymous	0.0183575
chr17	48933269	SNF8	Nonsynonymous	0.0183747
chr1	156910007	PEAR1	Nonsynonymous	0.0183824
chr8	143576468	NAPRT	Nonsynonymous	0.0184223
chr2	85327092	TGOLN2	Nonsynonymous	0.0184345
chr20	3673460	ADAM33	Nonsynonymous	0.0184426
chr4	153704477	TLR2	Nonsynonymous	0.0184856
chr14	22877335	LRP10	Synonymous	0.0185021
chr1	101013728	DPH5	Synonymous	0.0185731
chr19	10831046	DNM2	Nonsynonymous	0.0185818
chr20	45075150	STK4	Nonsynonymous	0.018582
chr11	67495525	PITPNM1	Nonsynonymous	0.0186122
chr10	97334484	FRAT2	Nonsynonymous	0.018797
chr6	30949390	DPCR1	Nonsynonymous	0.0190786
chr8	143215028	GPIHBP1	Nonsynonymous	0.0190862
chr11	117315787	BACE1	Synonymous	0.0190908
chr12	69257815	CPSF6	Nonsynonymous	0.0191474
chr9	117712449	TLR4	Synonymous	0.0191828
chr12	550977	B4GALNT3	Synonymous	0.0193906
chr17	7848145	KDM6B	Synonymous	0.0194624
chr20	45408312	DBNDD2	Nonsynonymous	0.019499
chr1	43992354	CCDC24	Nonsynonymous	0.0195157
chr1	153933663	DENND4B	Synonymous	0.0196421
chr9	89381342	SEMA4D	Nonsynonymous	0.0196612
chr9	137438017	ENTPD8	Nonsynonymous	0.0196629
chr15	90957676	RCCD1	Synonymous	0.0196701
chr17	42834783	PSME3	Synonymous	0.0197233
chr10	44977899	C10orf10	Nonsynonymous	0.0198064
chr22	20431117	SCARF2	Nonsynonymous	0.0199005
chr9	34241437	UBAP1	Nonsynonymous	0.0200775
chr7	92536926	RBM48	Nonsynonymous	0.0200921
chr11	67418843	CARNS1	Nonsynonymous	0.0201954
chr17	4672216	PELP1	Synonymous	0.0202525
chr7	143380681	LOC100507507	Nonsynonymous	0.0202758
chr22	39138652	CBX7	Nonsynonymous	0.0203218
chr17	63910183	CSHL1	Synonymous	0.0203579
chr15	40903088	VPS18	Nonsynonymous	0.0204293
chr11	18729697	PTPN5	Nonsynonymous	0.0204604
chr19	4816865	TICAM1	Nonsynonymous	0.020508
chr6	143941873	PLAGL1	Nonsynonymous	0.0205371
chr2	98563586	INPP4A	Nonsynonymous	0.0206186
chr17	64001808	PRR29	Nonsynonymous	0.020625
chr3	48424226	PLXNB1	Nonsynonymous	0.0208087
chr7	107758618	CBLL1	Nonsynonymous	0.0208167
chr1	155324452	RUSC1	Nonsynonymous	0.0208514
chr17	7190747	DLG4	Synonymous	0.0208542
chr2	74414524	C2orf81	Synonymous	0.0208681
chr7	102273385	CUX1	Synonymous	0.0209119
chr17	28043194	NLK	Synonymous	0.0209225
chr17	28610568	SGK494	Synonymous	0.0209728
chr16	81883329	PLCG2	Nonsynonymous	0.0210526
chr2	127505105	IWS1	Synonymous	0.0210828
chr7	149733999	KRBA1	Synonymous	0.0211092
chr20	3857760	MAVS	Synonymous	0.0212928
chr10	102475824	MFSD13A	Nonsynonymous	0.021419
chr1	156670561	NES	Synonymous	0.0214501
chr1	155482258	ASH1L	Synonymous	0.0214894
chr11	62613338	ROM1	Synonymous	0.0215889
chr3	39098481	GORASP1	Nonsynonymous	0.0216437
chr6	167962510	MLLT4	Synonymous	0.0217093
chr12	113320449	SLC8B1	Synonymous	0.021764
chr10	124993309	CTBP2	Nonsynonymous	0.0217994
chr19	42272991	CIC	Nonsynonymous	0.021872
chr1	93154859	TMED5	Nonsynonymous	0.0219557
chrX	102127139	TCEAL2	Synonymous	0.0220264
chr3	100770759	ABI3BP	Synonymous	0.0220588
chr15	88651985	ISG20	Nonsynonymous	0.0220588
chr15	88857124	ACAN	Synonymous	0.0221339
chr2	240596321	CAPN10	Synonymous	0.0222603
chr1	246842707	AHCTF1	Nonsynonymous	0.022293
chr3	49012970	WDR6	Nonsynonymous	0.022313
chr6	148533799	SASH1	Nonsynonymous	0.0223881
chr19	8334877	KANK3	Nonsynonymous	0.0223988
chr12	52245501	KRT7	Synonymous	0.0224801
chr12	6540557	IFFO1	Nonsynonymous	0.0225225
chr5	132815050	SOWAHA	Nonsynonymous	0.0225825
chr8	98948322	OSR2	Synonymous	0.0229226
chr10	132141957	JAKMIP3	Nonsynonymous	0.0229607
chrX	30694433	GK	Nonsynonymous	0.0229866
chr3	38252864	OXSR1	Nonsynonymous	0.0229971
chr10	73763570	SEC24C	Synonymous	0.0230005
chr19	900897	R3HDM4	Nonsynonymous	0.023034
chr7	27173463	HOXA10	Nonsynonymous	0.0230639
chr12	49557770	KCNH3	Synonymous	0.0230769
chr19	55483719	ZNF628	Synonymous	0.0231388
chr11	65045350	NAALADL1	Nonsynonymous	0.0231579
chr15	74591299	ARID3B	Nonsynonymous	0.0232017
chr11	45902592	MAPK8IP1	Synonymous	0.0233218
chr11	131911498	NTM	Nonsynonymous	0.0234702
chr9	112224151	PTBP3	Nonsynonymous	0.0238828
chr10	31527009	ZEB1	Synonymous	0.0238994
chr19	2249485	AMH	Synonymous	0.0239521
chr16	67546370	FAM65A	Synonymous	0.0239554
chr2	151270699	NMI	Synonymous	0.0240729
chr6	43262923	TTBK1	Nonsynonymous	0.0240876
chr19	4544061	SEMA6B	Nonsynonymous	0.0241327
chr17	75564397	LLGL2	Nonsynonymous	0.0242291
chr15	40335491	C15orf52	Synonymous	0.0243488
chr19	45701886	QPCTL	Synonymous	0.0244396
chr19	36627364	ZNF382	Synonymous	0.0244821
chr19	55485742	NAT14	Nonsynonymous	0.0244948
chr9	134048200	BRD3	Synonymous	0.0245239
chr12	171320	IQSEC3	Nonsynonymous	0.0246154
chr16	28836423	ATXN2L	Synonymous	0.0247445
chr8	22572362	SORBS3	Nonsynonymous	0.0247803
chr3	52540453	SMIM4	Nonsynonymous	0.0247863
chr11	63818540	C11orf84	Synonymous	0.0248783
chr19	17784819	FCHO1	Nonsynonymous	0.0249267
chr3	138950374	FOXL2NB	Synonymous	0.025012
chr17	75502189	CASKIN2	Nonsynonymous	0.0250663
chr6	32052804	TNXB	Nonsynonymous	0.0250701
chr2	55049836	RTN4	Synonymous	0.0252061
chr17	4980242	CAMTA2	Synonymous	0.0253114
chrX	9684164	TBL1X	Synonymous	0.025449
chr19	55695339	EPN1	Nonsynonymous	0.0254631
chr7	2538198	BRAT1	Synonymous	0.0255545
chr19	18149699	MAST3	Synonymous	0.0255948
chr17	28981597	SEZ6	Synonymous	0.0257485
chr1	159206137	ACKR1	Nonsynonymous	0.0257967
chrX	49176131	PRICKLE3	Nonsynonymous	0.0258359
chr9	137243170	TUBB4B	Nonsynonymous	0.0258864
chr1	177230023	BRINP2	Synonymous	0.0259366
chr22	23836935	DERL3	Synonymous	0.0262172
chr1	32247504	FAM167B	Nonsynonymous	0.0263208
chr2	74465031	MOGS	Nonsynonymous	0.026462
chr3	9834813	ARPC4-TTLL3	Nonsynonymous	0.0264945
chr4	128861807	JADE1	Nonsynonymous	0.0266124
chr9	129009294	SH3GLB2	Nonsynonymous	0.0266178
chr17	39665898	TCAP	Nonsynonymous	0.026643
chrX	53193079	KDM5C	Nonsynonymous	0.0266812
chr16	58045115	MMP15	Nonsynonymous	0.0267606
chr9	137349167	EXD3	Synonymous	0.0268788
chr16	23068470	USP31	Nonsynonymous	0.0269542
chr1	2561720	TNFRSF14	Nonsynonymous	0.0270392
chr5	32420028	ZFR	Synonymous	0.0274657
chr11	61509836	LRRC10B	Nonsynonymous	0.0275229
chr4	686280	MFSD7	Nonsynonymous	0.0276213
chr19	46493698	PNMAL2	Nonsynonymous	0.0276498
chr9	93289113	WNK2	Synonymous	0.027704
chrX	48823265	HDAC6	Nonsynonymous	0.0277239
chr1	27879972	THEMIS2	Synonymous	0.0277778
chr20	36591410	TGIF2	Synonymous	0.027972
chr17	78205650	AFMID	Nonsynonymous	0.0283172
chr9	136208973	QSOX2	Nonsynonymous	0.0283299
chr19	5151480	KDM4B	Nonsynonymous	0.0283585
chr16	3966778	ADCY9	Nonsynonymous	0.0284238
chr3	8990551	SRGAP3	Synonymous	0.0285194
chr9	35092186	PIGO	Synonymous	0.0285285
chr3	9947899	PRRT3	Nonsynonymous	0.0285714
chr8	143599434	TIGD5	Nonsynonymous	0.0285714
chr1	16058555	FAM131C	Nonsynonymous	0.0285714
chr17	79794950	CBX8	Nonsynonymous	0.0287137
chrX	2877221	GYG2	Nonsynonymous	0.0287278
chr20	46047558	SLC12A5	Nonsynonymous	0.0288194
chr1	248847930	ZNF672	Nonsynonymous	0.0289993
chr10	48822408	WDFY4	Synonymous	0.0290618
chr19	14160674	ADGRL1	Synonymous	0.0291091
chr18	36139548	ELP2	Nonsynonymous	0.0291508
chr16	677872	RHBDL1	Synonymous	0.0291751
chr18	2913196	EMILIN2	Nonsynonymous	0.0291751
chr12	48345466	ZNF641	Synonymous	0.0292339
chr7	6652756	ZNF316	Nonsynonymous	0.0293378
chr2	131028076	ARHGEF4	Nonsynonymous	0.0293772
chr8	37841999	ADGRA2	Nonsynonymous	0.0294118
chr4	168990272	CBR4	Nonsynonymous	0.0297422
chrX	101657547	ARMCX2	Nonsynonymous	0.0298549
chr6	31954697	NELFE	Synonymous	0.0298657
chr7	106660637	CCDC71L	Nonsynonymous	0.03
chr10	101003714	LZTS2	Nonsynonymous	0.0300233
chr1	10629986	PEX14	Nonsynonymous	0.0301291
chr14	24414963	NYNRIN	Nonsynonymous	0.0303541
chr18	24181182	OSBPL1A	Nonsynonymous	0.0304066
chr16	69022905	TANGO6	Nonsynonymous	0.0304083
chr3	45677019	LIMD1	Nonsynonymous	0.0306122
chr10	122210968	TACC2	Synonymous	0.0307317
chr5	177524591	FAM193B	Synonymous	0.0307586
chr12	122981654	ARL6IP4	Nonsynonymous	0.0308194
chr3	49718484	AMIGO3	Nonsynonymous	0.0309859
chr11	133919800	IGSF9B	Nonsynonymous	0.0309859
chr19	1428994	DAZAP1	Synonymous	0.0310958
chr22	31341460	PATZ1	Nonsynonymous	0.031106
chr15	88879196	HAPLN3	Synonymous	0.031144
chr5	61472791	ZSWIM6	Nonsynonymous	0.0312578
chr1	27012621	FAM46B	Nonsynonymous	0.0312998
chr16	31464535	ARMC5	Synonymous	0.0315156
chr1	16971538	CROCC	Nonsynonymous	0.0315215
chr2	219537991	ASIC4	Nonsynonymous	0.0316456
chr17	1635145	SCARF1	Synonymous	0.0318894
chr20	35274530	MMP24	Nonsynonymous	0.0318907
chr17	7353119	KCTD11	Synonymous	0.0319135
chr17	36607675	MRM1	Synonymous	0.0319343
chr1	155207809	THBS3	Nonsynonymous	0.0319489
chr14	21092345	ZNF219	Nonsynonymous	0.0319969
chr7	76285686	SRRM3	Nonsynonymous	0.032
chr9	136953899	LCN12	Nonsynonymous	0.0321782
chr19	17511738	PGLS	Synonymous	0.0322474
chr10	97320084	FRAT1	Nonsynonymous	0.0322581
chr3	38140549	MYD88	Nonsynonymous	0.0325196
chr12	56351331	STAT2	Nonsynonymous	0.0329793
chr11	722104	EPS8L2	Nonsynonymous	0.03314
chr5	31515495	DROSHA	Synonymous	0.033241
chr11	6632548	DCHS1	Synonymous	0.0334395
chr14	23575760	JPH4	Nonsynonymous	0.0336468
chr16	3285730	ZNF263	Synonymous	0.0337006
chr4	154234596	DCHS2	Synonymous	0.0337838
chr16	86511015	FOXF1	Nonsynonymous	0.034188
chr8	143985573	PARP10	Nonsynonymous	0.0342089
chr7	150955471	KCNH2	Synonymous	0.0344156
chr16	84174706	DNAAF1	Nonsynonymous	0.0344349
chr16	2094147	PKD1	Synonymous	0.0344504
chr6	42925608	PTCRA	Nonsynonymous	0.0344828
chr17	27648981	LGALS9	Nonsynonymous	0.0347323
chr17	29571904	TP53I13	Synonymous	0.03476
chr11	32435257	WT1	Nonsynonymous	0.0348304
chr15	75208430	C15orf39	Synonymous	0.0348425
chr9	136672273	EGFL7	Nonsynonymous	0.0351305
chr22	42077854	FAM109B	Synonymous	0.0352599
chr2	47021932	TTC7A	Nonsynonymous	0.0353017
chr19	45780348	DMPK	Synonymous	0.0354475
chr6	12124681	HIVEP1	Nonsynonymous	0.0354839
chr20	46583605	SLC13A3	Nonsynonymous	0.0355731
chr17	82015287	ASPSCR1	Synonymous	0.0358127
chr2	235042472	SH3BP4	Nonsynonymous	0.0358298
chr1	35565623	NCDN	Nonsynonymous	0.0358839
chr16	28504013	IL27	Synonymous	0.036036
chr19	1468348	APC2	Nonsynonymous	0.036036
chr1	26879729	GPN2	Nonsynonymous	0.0361502
chr11	62578785	TUT1	Synonymous	0.036215
chr8	144530489	ARHGAP39	Nonsynonymous	0.036447
chr4	174977817	ADAM29	Synonymous	0.0364742
chr10	97455630	ZDHHC16	Synonymous	0.0368964
chr6	109446751	MICAL1	Nonsynonymous	0.036977
chr5	150024266	HMGXB3	Nonsynonymous	0.0370692
chr9	114337102	AKNA	Synonymous	0.0372501
chr17	47582796	NPEPPS	Nonsynonymous	0.0373652
chr3	46265988	CCR3	Nonsynonymous	0.0374532
chr16	4752546	ZNF500	Nonsynonymous	0.0376045
chr7	99493695	ZNF394	Nonsynonymous	0.0377432
chr1	150579341	MCL1	Nonsynonymous	0.0380349
chr12	57525530	MBD6	Nonsynonymous	0.0381418
chr11	65297201	POLA2	Nonsynonymous	0.0381797
chr17	19024249	GRAP	Nonsynonymous	0.0383481
chr2	19913558	WDR35	Synonymous	0.03862
chr12	119156673	SRRM4	Nonsynonymous	0.038961
chr1	156479314	MEF2D	Nonsynonymous	0.0390522
chr12	68746722	SLC35E3	Nonsynonymous	0.0391621
chr2	36517403	CRIM1	Synonymous	0.0394548
chr17	7408632	NLGN2	Nonsynonymous	0.039604
chr20	41358810	LPIN3	Nonsynonymous	0.039801
chr21	44330701	C21orf2	Nonsynonymous	0.0398104
chr12	7096567	C1RL	Nonsynonymous	0.0401396
chr9	35560603	RUSC2	Synonymous	0.0402332
chr18	76379811	ZNF516	Nonsynonymous	0.0402685
chr2	166409849	SCN7A	Nonsynonymous	0.0405405
chr11	64219583	FERMT3	Synonymous	0.040691
chr1	151133233	SEMA6C	Nonsynonymous	0.0409639
chr9	136378723	SNAPC4	Nonsynonymous	0.0410525
chr18	62978390	PHLPP1	Synonymous	0.0411072
chr1	6424969	ESPN	Nonsynonymous	0.041116
chr22	21057111	LRRC74B	Nonsynonymous	0.0411392
chr1	26345126	AIM1L	Nonsynonymous	0.0413223
chr19	40607480	LTBP4	Synonymous	0.0415356
chr1	15934354	SPEN	Nonsynonymous	0.0415625
chrX	130067076	ELF4	Nonsynonymous	0.0416313
chr16	57382593	CX3CL1	Nonsynonymous	0.0416999
chr9	125585583	MAPKAP1	Nonsynonymous	0.042041
chr17	57979277	VEZF1	Nonsynonymous	0.0421714
chr20	49908414	SPATA2	Nonsynonymous	0.0422535
chr6	132751257	VNN2	Nonsynonymous	0.0424028
chr4	1025337	FGFRL1	Nonsynonymous	0.0424102
chr21	26844675	ADAMTS1	Nonsynonymous	0.0424411
chr16	30969622	SETD1A	Synonymous	0.0430076
chr16	2079387	TSC2	Synonymous	0.0431691
chr19	36016159	CLIP3	Nonsynonymous	0.0433497
chr10	97664918	PI4K2A	Nonsynonymous	0.0435556
chr14	20452052	OSGEP	Nonsynonymous	0.0436851
chr5	138344951	FAM53C	Nonsynonymous	0.0437152
chrX	49590714	GAGE2A	Nonsynonymous	0.04389
chr13	100262786	PCCA	Synonymous	0.0439262
chr1	27382592	CD164L2	Nonsynonymous	0.0442478
chr19	57701961	ZNF154	Nonsynonymous	0.0444444
chr3	391062	CHL1	Synonymous	0.0444904
chr2	30640384	LCLAT1	Nonsynonymous	0.0446429
chr9	123370341	CRB2	Nonsynonymous	0.0447761
chr12	111746149	ACAD10	Synonymous	0.0453381
chr11	64307370	ESRRA	Nonsynonymous	0.0453534
chr9	34513120	DNAI1	Nonsynonymous	0.0453752
chr16	88533625	ZFPM1	Nonsynonymous	0.0454545
chr10	71293924	UNC5B	Synonymous	0.045489
chr19	48874424	PPP1R15A	Synonymous	0.0455512
chr16	28608298	SULT1A1	Nonsynonymous	0.0457364
chr19	40047433	ZNF780B	Synonymous	0.0459184
chr3	15413933	METTL6	Synonymous	0.0459408
chr2	238238918	HES6	Nonsynonymous	0.0459753
chr1	152911225	IVL	Synonymous	0.0462963
chr21	44422396	TRPM2	Synonymous	0.0466165
chr6	70232706	COL9A1	Nonsynonymous	0.0469854
chr17	2057564	HIC1	Nonsynonymous	0.0472441
chr6	33186553	COL11A2	Nonsynonymous	0.0472441
chr16	31363296	ITGAX	Synonymous	0.0473118
chr9	114092549	KIF12	Nonsynonymous	0.0473373
chr19	35746748	PSENEN	Nonsynonymous	0.0473961
chr10	97714382	MARVELD1	Nonsynonymous	0.0474596
chr19	1615371	TCF3	Nonsynonymous	0.048072
chr8	80687395	ZNF704	Nonsynonymous	0.0482574
chr7	151019070	ATG9B	Nonsynonymous	0.0485437
chr4	6301644	WFS1	Nonsynonymous	0.0488503
chr16	67189077	EXOC3L1	Synonymous	0.048913
chr6	32202309	NOTCH4	Synonymous	0.0491368
chr19	57474368	ZNF772	Nonsynonymous	0.0494505
chr14	104939850	AHNAK2	Nonsynonymous	0.049763
chrX	153445278	TREX2	Synonymous	0.05
chr11	124987974	CCDC15	Nonsynonymous	0.05
chr19	10283543	ICAM1	Nonsynonymous	0.0500662
chr1	15807585	UQCRHL	Nonsynonymous	0.0501055
chr12	56782065	HSD17B6	Synonymous	0.0501988
chr11	774040	PDDC1	Nonsynonymous	0.0502984
chr1	205659632	SLC45A3	Nonsynonymous	0.0504988
chr1	12031801	MIIP	Nonsynonymous	0.051619
chr2	218263379	GPBAR1	Nonsynonymous	0.0517241
chr16	3013796	CLDN9	Nonsynonymous	0.0519685
chr7	97869093	ASNS	Nonsynonymous	0.0528995
chr15	75677012	CSPG4	Nonsynonymous	0.0534149
chr1	222991546	DISP1	Nonsynonymous	0.0542636
chr5	176532445	RNF44	Nonsynonymous	0.0544904
chr15	29123519	FAM189A1	Synonymous	0.0549806
chr11	46873418	LRP4	Nonsynonymous	0.0551876
chr6	31795188	VARS	Synonymous	0.055336
chr5	61643384	C5orf64	Synonymous	0.0558511
chr1	120005342	NOTCH2	Synonymous	0.0558659
chr1	1281229	SCNN1D	Synonymous	0.0568182
chr19	46022795	PGLYRP1	Nonsynonymous	0.0569106
chr7	158136669	PTPRN2	Nonsynonymous	0.0576631
chr22	36937603	CSF2RB	Nonsynonymous	0.0578035
chr18	48758192	CTIF	Synonymous	0.0581707
chr16	74637928	RFWD3	Synonymous	0.0591716
chr8	144355532	FBXL6	Nonsynonymous	0.0592258
chr17	48121401	SNX11	Nonsynonymous	0.0593505
chr13	40809556	SLC25A15	Synonymous	0.0594302
chr19	46775588	SLC1A5	Synonymous	0.0594796
chr19	14755108	ADGRE2	Nonsynonymous	0.0598802
chr19	51643653	SIGLEC14	Nonsynonymous	0.0607735
chr19	4651913	TNFAIP8L1	Nonsynonymous	0.0610786
chr16	11275843	PRM2	Nonsynonymous	0.0610932
chr10	100983512	SEMA4G	Nonsynonymous	0.0611855
chr6	42256771	TRERF1	Nonsynonymous	0.0617651
chr19	51333802	VSIG10L	Nonsynonymous	0.0623608
chr2	112390230	RGPD8	Synonymous	0.0625
chr11	72704216	ARAP1	Nonsynonymous	0.0627803
chr11	8624949	TRIM66	Nonsynonymous	0.0634921
chr10	62805423	ADO	Nonsynonymous	0.0639205
chr19	41892068	ARHGEF1	Nonsynonymous	0.0639303
chr17	75920350	FBF1	Nonsynonymous	0.0644178
chr12	108567927	ISCU	Synonymous	0.0646802
chr10	70145555	TYSND1	Synonymous	0.065312
chr19	48499231	LMTK3	Nonsynonymous	0.0654762
chr3	133928687	C3orf36	Synonymous	0.0655738
chr17	78104702	TNRC6C	Nonsynonymous	0.066876
chr5	139813570	PSD2	Synonymous	0.0680923
chr19	3453812	NFIC	Nonsynonymous	0.068403
chr17	38510020	ARHGAP23	Nonsynonymous	0.0684932
chr14	24429041	CBLN3	Nonsynonymous	0.0686695
chr19	57776604	ZNF586	Nonsynonymous	0.0693215
chr11	65581687	EHBP1L1	Nonsynonymous	0.0694087
chr19	40398607	PRX	Nonsynonymous	0.07
chr16	22123641	VWA3A	Nonsynonymous	0.0701754
chr20	46012550	MMP9	Nonsynonymous	0.0703125
chrX	2907426	ARSD	Nonsynonymous	0.0711864
chr2	238145788	KLHL30	Nonsynonymous	0.0719903
chr1	45508804	MMACHC	Synonymous	0.072
chr1	20892711	EIF4G3	Nonsynonymous	0.0726257
chr6	41033000	UNC5CL	Nonsynonymous	0.0731707
chr3	9834876	TTLL3	Nonsynonymous	0.0737116
chr1	36098404	COL8A2	Nonsynonymous	0.0738916
chr20	46174732	CDH22	Nonsynonymous	0.0740741
chr1	161047800	ARHGAP30	Nonsynonymous	0.0743163
chr2	85694946	GNLY	Nonsynonymous	0.0743802
chr1	10947763	C1orf127	Nonsynonymous	0.075
chr12	6638308	ACRBP	Nonsynonymous	0.0751566
chrX	153767151	PLXNB3	Synonymous	0.0752489
chr15	45120639	DUOXA1	Synonymous	0.0754717
chr11	74701615	CHRDL2	Synonymous	0.0756303
chr19	17284114	ANKLE1	Synonymous	0.0757576
chr7	43445250	HECW1	Nonsynonymous	0.0762712
chr7	75879143	RHBDD2	Nonsynonymous	0.0763506
chr1	150553844	ADAMTSL4	Nonsynonymous	0.0779221
chr17	4499319	SPNS2	Nonsynonymous	0.0782609
chr17	7246056	CTDNEP1	Nonsynonymous	0.0791614
chr1	247424459	NLRP3	Nonsynonymous	0.0797452
chr19	50667866	SHANK1	Nonsynonymous	0.0798722
chr1	109713682	GSTM5	Nonsynonymous	0.0806994
chr1	155181887	TRIM46	Nonsynonymous	0.0827836
chr2	27454006	IFT172	Synonymous	0.0832667
chr17	42543937	NAGLU	Nonsynonymous	0.083887
chr17	36510880	MYO19	Synonymous	0.0843547
chr18	51196925	MEX3C	Synonymous	0.0850222
chr11	101129051	PGR	Nonsynonymous	0.0852273
chr5	181224043	TRIM41	Nonsynonymous	0.08572
chr15	43534731	PPIP5K1	Synonymous	0.0878143
chr2	106425249	RGPD3	Synonymous	0.088
chr3	122910978	SEMA5B	Synonymous	0.0886752
chr11	2909284	SLC22A18	Nonsynonymous	0.0887097
chr19	57876995	ZNF814	Synonymous	0.0887892
chr16	633209	WFIKKN1	Nonsynonymous	0.0890411
chr9	136484532	C9orf163	Synonymous	0.0903226
chr17	50626234	CACNA1G	Nonsynonymous	0.0903762
chr19	578111	BSG	Synonymous	0.0905588
chr19	57455884	VN1R1	Synonymous	0.0917969
chr1	47439332	FOXD2	Synonymous	0.092084
chr16	29813237	PRRT2	Synonymous	0.0924989
chr19	57813360	ZNF552	Nonsynonymous	0.0925926
chr1	148104587	NBPF11	Nonsynonymous	0.0932755
chr1	53594418	GLIS1	Nonsynonymous	0.0946746
chr20	45802004	DNTTIP1	Synonymous	0.0972128
chr14	61083625	SLC38A6	Synonymous	0.0972858
chr16	982143	SOX8	Nonsynonymous	0.0980392
chr2	218699086	STK36	Nonsynonymous	0.0983213
chr16	66827985	NAE1	Synonymous	0.0993548
chr5	1034874	NKD2	Nonsynonymous	0.0998686
chr19	37698465	ZNF607	Nonsynonymous	0.10076
chr9	131228189	NUP214	Nonsynonymous	0.101361
chr22	37374134	ELFN2	Synonymous	0.101828
chr19	42225078	ZNF526	Synonymous	0.102326
chrX	51408424	CXorf67	Nonsynonymous	0.102397
chr19	44299727	ZNF235	Synonymous	0.104061
chr7	77696618	RSBN1L	Nonsynonymous	0.104816
chr6	157981975	SYNJ2	Nonsynonymous	0.107143
chr19	2939387	ZNF77	Synonymous	0.10733
chr6	31740478	MSH5	Synonymous	0.108787
chr1	43971842	DPH2	Nonsynonymous	0.109113
chr4	17803656	DCAF16	Nonsynonymous	0.109231
chr13	110186431	COL4A1	Synonymous	0.109253
chr17	44398445	GPATCH8	Nonsynonymous	0.109865
chr1	20342515	VWA5B1	Synonymous	0.111732
chr16	29991515	TAOK2	Nonsynonymous	0.113539
chr15	84857664	ALPK3	Nonsynonymous	0.114744
chr1	160350197	NCSTN	Nonsynonymous	0.11612
chr19	35034003	SCN1B	Nonsynonymous	0.116667
chr19	15178881	NOTCH3	Nonsynonymous	0.116928
chr12	19347005	PLEKHA5	Synonymous	0.11898
chr6	31545409	ATP6V1G2	Nonsynonymous	0.119196
chr17	75890794	TRIM65	Synonymous	0.119207
chr2	42048304	PKDCC	Synonymous	0.120474
chr18	35245690	ZNF397	Nonsynonymous	0.124083
chr17	48769915	TTLL6	Synonymous	0.127072
chr9	137031233	FUT7	Nonsynonymous	0.128205
chr12	53286054	ESPL1	Synonymous	0.129534
chr19	8605694	ADAMTS10	Nonsynonymous	0.13036
chr3	46408483	CCRL2	Nonsynonymous	0.133853
chr1	999279	HES4	Nonsynonymous	0.138864
chr19	56384059	ZNF582	Nonsynonymous	0.141405
chr12	50081641	ASIC1	Nonsynonymous	0.142164
chr1	156734112	RRNAD1	Nonsynonymous	0.143987
chr22	50221335	TUBGCP6	Synonymous	0.147316
chr17	18151240	MYO15A	Nonsynonymous	0.14966
chrX	121048626	GLUD2	Synonymous	0.149856
chr10	99330105	CNNM1	Nonsynonymous	0.150641
chr17	1752674	SERPINF2	Nonsynonymous	0.152416
chr2	107870722	RGPD4	Synonymous	0.152708
chr19	54635604	LILRB1	Nonsynonymous	0.155965
chrX	54929134	TRO	Nonsynonymous	0.156136
chr17	8392806	RNF222	Nonsynonymous	0.157407
chr2	165388729	SCN2A	Synonymous	0.158228
chr1	230978637	TTC13	Nonsynonymous	0.158333
chr19	16572042	SLC35E1	Nonsynonymous	0.159061
chr1	149887325	HIST2H2AC	Synonymous	0.16
chr19	18173937	IFI30	Synonymous	0.162295
chr2	219169294	SLC23A3	Nonsynonymous	0.168478
chr1	155309905	FDPS	Nonsynonymous	0.168971
chr19	53982325	CACNG8	Nonsynonymous	0.169231
chr19	55622307	ZNF784	Nonsynonymous	0.169962
chr19	43593316	IRGQ	Synonymous	0.170332
chr1	33270581	ZNF362	Nonsynonymous	0.170446
chr6	34133126	GRM4	Nonsynonymous	0.172336
chr4	2833829	SH3BP2	Nonsynonymous	0.173108
chr19	45498863	PPM1N	Nonsynonymous	0.174242
chr9	129809392	TOR1B	Nonsynonymous	0.175887
chr14	73279389	NUMB	Nonsynonymous	0.176158
chr19	57859118	ZNF587	Nonsynonymous	0.178302
chr17	44967852	C1QL1	Nonsynonymous	0.179153
chr19	57685341	ZNF551	Nonsynonymous	0.179293
chr1	43824883	ST3GAL3	Nonsynonymous	0.18705
chr1	8614653	RERE	Nonsynonymous	0.190538
chr7	100600113	FBXO24	Nonsynonymous	0.191606
chr11	61007595	CD6	Nonsynonymous	0.19403
chr16	77735479	NUDT7	Nonsynonymous	0.198212
chr20	45887107	SPATA25	Nonsynonymous	0.198238
chr13	33017162	KL	Nonsynonymous	0.200886
chr11	61957444	BEST1	Nonsynonymous	0.20367
chr17	49847286	FLJ45513	Nonsynonymous	0.211538
chr3	48621612	TMEM89	Nonsynonymous	0.217647
chr3	9765990	OGG1	Nonsynonymous	0.220574
chr3	71774456	PROK2	Nonsynonymous	0.24
chr20	37519170	BLCAP	Nonsynonymous	0.244301
chr11	76403977	LOC100506127	Nonsynonymous	0.248397
chr15	65132996	PDCD7	Synonymous	0.248521
chr2	209970889	UNC80	Nonsynonymous	0.249258
chr1	2504641	PLCH2	Nonsynonymous	0.262004
chr2	229262716	PID1	Synonymous	0.266187
chr17	42981070	RUNDC1	Nonsynonymous	0.271414
chr16	57683959	ADGRG3	Synonymous	0.27218
chr6	33788465	LEMD2	Nonsynonymous	0.281441
chr11	46366948	DGKZ	Nonsynonymous	0.285904
chr8	102829408	AZIN1	Nonsynonymous	0.287797
chr11	63290402	SLC22A10	Synonymous	0.294118
chr1	149887659	HIST2H2AB	Synonymous	0.296
chr12	133120339	ZNF891	Nonsynonymous	0.313514
chr1	1759200	NADK	Nonsynonymous	0.3172
chr4	77058527	CCNI	Nonsynonymous	0.320667
chr12	57625434	SLC26A10	Nonsynonymous	0.321008
chr3	75736912	ZNF717	Nonsynonymous	0.322
chr6	31811484	HSPA1L	Synonymous	0.339688
chr19	14482881	GIPC1	Synonymous	0.354104
chr19	35166329	FXYD5	Nonsynonymous	0.361616
chr12	52473470	KRT6C	Nonsynonymous	0.364649
chr3	147410868	ZIC1	Synonymous	0.377525
chr1	151838739	C2CD4D	Nonsynonymous	0.379562
chr3	53786865	CACNA1D	Nonsynonymous	0.388381
chr10	46549812	GPRIN2	Nonsynonymous	0.393028
chr19	7520387	ZNF358	Nonsynonymous	0.408524
chr12	4912576	KCNA1	Nonsynonymous	0.409091
chrX	108735773	IRS4	Nonsynonymous	0.447368
chr6	44152612	TMEM63B	Nonsynonymous	0.467639
chr8	10898245	XKR6	Nonsynonymous	0.470149
chr13	77698241	SLAIN1	Nonsynonymous	0.491289
chr19	46649480	DACT3	Nonsynonymous	0.524138
chr16	28984887	LAT	Nonsynonymous	0.525024
chr9	18481	WASH1	Nonsynonymous	0.553763
chr17	39670276	PNMT	Nonsynonymous	0.555336
chr14	26448324	NOVA1	Nonsynonymous	0.566015
chr15	23646169	MAGEL2	Nonsynonymous	0.594595
chr3	58156074	FLNB	Nonsynonymous	0.604796
chr21	33550969	SON	Nonsynonymous	0.621665
chr11	5269810	HBE1	Synonymous	0.624343
chr1	160332454	COPA	Nonsynonymous	0.624986
chr21	29581430	GRIK1	Nonsynonymous	0.666192
chr13	45516236	COG3	Nonsynonymous	0.689867
chr5	38949393	RICTOR	Nonsynonymous	0.701742
chr3	62438132	CADPS	Nonsynonymous	0.7669
chr5	157309800	CYFIP2	Nonsynonymous	0.800415
chr11	105933968	GRIA4	Nonsynonymous	0.825137
chrX	114848119	HTR2C	Nonsynonymous	0.826004
chr2	219483602	SPEG	Nonsynonymous	0.828526
chr12	57470841	GLI1	Nonsynonymous	0.843602
chrX	152189847	GABRA3	Nonsynonymous	0.846323
chr7	39950949	CDK13	Nonsynonymous	0.896014
chr6	101924714	GRIK2	Nonsynonymous	0.897442
chrX	154351582	FLNA	Nonsynonymous	0.943258
chr15	75353745	NEIL1	Nonsynonymous	0.958105
chr4	57110068	IGFBP7	Nonsynonymous	0.962611
chrX	123465111	GRIA3	Nonsynonymous	0.981723
chr4	157336723	GRIA2	Nonsynonymous	0.997191

## Sheet: Figure5e_observed
Type	#	incidence
Synonymous	239	0.000173331
Restorative	8	0.000239887
Diversifying	581	0.000136134
Background
Synonymous	1378863
Restorative	33349
Diversifying	4267861

## Sheet: Figure5e_randoms
See Figure5e_randoms.txt file

## Sheet: Figure5f
Chromosome	Coordinate	Level	Type
chr2	219483603	0.828526	diversifying
chr5	150024277	0.0213291	synonymous
chr15	84857665	0.114744	diversifying
chr1	230978638	0.158333	diversifying
chr14	21092518	0.012725	synonymous
chr19	42316554	0.0114005	diversifying
chr14	21524305	0.014844	diversifying
chr16	81883330	0.0210526	diversifying
chrX	49067709	0.0114183	diversifying
chr4	15638587	0.0137353	diversifying
chr6	12124682	0.0354839	diversifying
chr1	161047801	0.0743163	diversifying
chr19	56384584	0.0788177	synonymous
chr19	3543673	0.0142697	diversifying
chrX	54929237	0.0187286	diversifying
chr12	50081642	0.142164	diversifying
chr12	6540558	0.0225225	diversifying
chr9	138121963	0.0145972	diversifying
chr22	50220978	0.0136435	diversifying
chr6	34133112	0.0403226	diversifying
chr18	48758193	0.0581707	synonymous
chr19	48499003	0.0256323	synonymous
chrX	37795960	0.016708	synonymous
chr15	75353747	0.887049	synonymous
chr8	22572363	0.0247803	diversifying
chr17	75920351	0.0644178	diversifying
chrX	54930494	0.0284348	diversifying
chr11	65583713	0.0174825	diversifying
chr1	156670562	0.0214501	synonymous
chr19	56384575	0.0522523	synonymous
chr6	43066449	0.0110994	synonymous
chr20	37519132	0.0830953	diversifying
chr17	74771823	0.0144578	diversifying
chr10	5915564	0.0116644	diversifying
chr3	39143484	0.0122974	diversifying
chr11	6625466	0.0256959	synonymous
chr1	1759201	0.3172	diversifying
chr15	75675624	0.0189678	diversifying
chr15	40335351	0.0140086	synonymous
chr3	46859576	0.0150348	synonymous
chr9	129809531	0.0119952	diversifying
chr7	151019071	0.0485437	diversifying
chr22	50220448	0.0113962	synonymous
chr6	109446752	0.036977	diversifying
chr15	65133613	0.0806452	diversifying
chr9	123370342	0.0447761	diversifying
chr11	61957445	0.20367	diversifying
chr12	49104773	0.0168212	diversifying
chr19	578084	0.0656566	diversifying
chr11	61007596	0.19403	diversifying
chr11	2909285	0.0887097	diversifying
chr16	57683953	0.0697674	diversifying
chr5	38949385	0.0949523	diversifying
chr2	36517404	0.0394548	synonymous
chr3	52540454	0.0247863	diversifying
chr7	92536927	0.0200921	diversifying
chr17	48769916	0.127072	synonymous
chr5	175521958	0.0115325	synonymous
chr18	51196926	0.0850222	synonymous
chr6	33788455	0.0227978	synonymous
chr2	240466189	0.0108497	synonymous
chr9	136953900	0.0321782	diversifying
chr2	215376616	0.0160253	diversifying
chr16	28504014	0.036036	synonymous
chr9	129809489	0.0478326	diversifying
chr17	7190748	0.0208542	synonymous
chr4	57110062	0.0237818	synonymous
chr15	45120770	0.0751634	diversifying
chr17	82437232	0.0171048	diversifying
chr17	4499320	0.0782609	diversifying
chr15	74591300	0.0232017	diversifying
chr11	6632549	0.0334395	synonymous
chr19	42293762	0.0109509	diversifying
chr19	46775725	0.0194553	diversifying
chr6	30685540	0.0133883	synonymous
chr16	11275844	0.0610932	diversifying
chr1	161048358	0.0160428	synonymous
chr6	31795189	0.055336	synonymous
chr10	101003715	0.0300233	diversifying
chr16	22123642	0.0701754	diversifying
chr1	27012622	0.0312998	diversifying
chr4	57110053	0.018241	synonymous
chr3	147410770	0.226138	synonymous
chr19	45498864	0.174242	diversifying
chr11	46366421	0.0390492	diversifying
chr16	3285731	0.0337006	synonymous
chr17	42540962	0.0121359	diversifying
chr16	57382594	0.0416999	diversifying
chr6	157981976	0.107143	diversifying
chr1	161048090	0.0185676	diversifying
chr9	89381343	0.0196612	restorative
chr17	7408633	0.039604	diversifying
chr4	157336724	0.997191	diversifying
chr12	50081623	0.0235058	synonymous
chr6	109446725	0.0305748	diversifying
chr16	28499707	0.0300353	diversifying
chr15	45120716	0.0588235	diversifying
chr2	241678511	0.0140083	diversifying
chr19	2249486	0.0239521	synonymous
chr19	48874425	0.0455512	synonymous
chr6	101889828	0.833128	diversifying
chr3	46408484	0.133853	diversifying
chr17	3663765	0.013918	diversifying
chr22	30025715	0.0154639	synonymous
chr14	61083614	0.0383978	synonymous
chr15	75353745	0.0513687	diversifying
chr3	39098482	0.0216437	diversifying
chr19	7520408	0.161964	diversifying
chr17	44075812	0.0108886	diversifying
chrX	54929891	0.0138324	diversifying
chr7	39950992	0.312649	diversifying
chr20	45802005	0.0972128	synonymous
chr20	46583606	0.0355731	diversifying
chr14	26448440	0.0240352	synonymous
chr11	64307332	0.0402712	diversifying
chr12	119156674	0.038961	diversifying
chr16	31464536	0.0315156	synonymous
chr11	46366299	0.115324	synonymous
chr10	132141958	0.0229607	diversifying
chr16	28503769	0.0264151	diversifying
chr19	5708346	0.0100492	diversifying
chrX	54929711	0.0123665	diversifying
chr16	67543044	0.0114228	diversifying
chr13	100262803	0.0205279	diversifying
chr6	34133137	0.0108527	diversifying
chr13	45516232	0.0351072	diversifying
chr7	99493676	0.0108464	diversifying
chr11	774041	0.0502984	diversifying
chr11	64903623	0.0132565	diversifying
chr7	99493693	0.0108772	diversifying
chr17	28981598	0.0257485	synonymous
chr20	35274531	0.0318907	diversifying
chr17	1635064	0.0236874	diversifying
chrX	54929195	0.0141653	diversifying
chr14	73279390	0.176158	diversifying
chr17	57979278	0.0421714	diversifying
chr19	17784820	0.0249267	diversifying
chr8	66152525	0.0141509	diversifying
chrX	54928937	0.0100802	diversifying
chr19	17511739	0.0322474	synonymous
chr1	230978659	0.0519231	diversifying
chr11	47378331	0.0104644	synonymous
chr19	2939364	0.0765864	synonymous
chr1	246842713	0.017254	diversifying
chr19	2249456	0.0196292	synonymous
chr2	42048267	0.0790816	diversifying
chr13	100262797	0.0307463	diversifying
chr2	30640385	0.0446429	diversifying
chr16	23068471	0.0269542	diversifying
chr17	1752675	0.152416	diversifying
chr17	28610569	0.0209728	synonymous
chr11	65583729	0.0131537	diversifying
chr17	44092268	0.0122678	diversifying
chr11	74701616	0.0756303	synonymous
chr17	38722708	0.0151016	diversifying
chr15	65133730	0.235135	diversifying
chr8	144530490	0.036447	diversifying
chr10	75399245	0.0167598	synonymous
chr9	93110582	0.0153423	diversifying
chr12	113320450	0.021764	synonymous
chr2	108777144	0.0165586	diversifying
chr1	16971539	0.0315215	diversifying
chr6	30909455	0.0131567	diversifying
chr11	117315788	0.0190908	synonymous
chr18	76379812	0.0402685	diversifying
chr17	39670287	0.0580819	diversifying
chr19	38704991	0.014829	diversifying
chr12	5981983	0.0101438	diversifying
chr1	222991547	0.0542636	diversifying
chr15	75353761	0.0393383	diversifying
chrX	54930977	0.0167173	diversifying
chr16	84179223	0.0156301	diversifying
chr6	42925609	0.0344828	diversifying
chr5	150024280	0.028539	synonymous
chr6	31954698	0.0298657	synonymous
chr11	18729698	0.0204604	diversifying
chr14	75980677	0.0155844	diversifying
chrX	54930722	0.0249267	diversifying
chr11	124754245	0.0100489	diversifying
chr17	82015288	0.0358127	synonymous
chr19	36627365	0.0244821	synonymous
chr3	53786868	0.0250643	diversifying
chr2	42048305	0.120474	synonymous
chr19	1615372	0.048072	diversifying
chr4	57110078	0.0117342	diversifying
chr19	2939378	0.074813	diversifying
chr13	100262793	0.034965	diversifying
chr19	51333803	0.0623608	diversifying
chr10	3151279	0.0169173	diversifying
chr11	131911499	0.0234702	diversifying
chr3	147410869	0.377525	synonymous
chr11	46366949	0.285904	diversifying
chr2	74465032	0.026462	diversifying
chr1	155482259	0.0214894	synonymous
chrX	130066873	0.015873	diversifying
chr10	102475825	0.021419	diversifying
chr11	75204455	0.0131809	synonymous
chr2	85327093	0.0184345	diversifying
chr11	64307221	0.016376	diversifying
chr4	57110069	0.962611	diversifying
chr1	149887663	0.232558	synonymous
chr14	61083639	0.0228605	diversifying
chr21	44330702	0.0398104	diversifying
chr19	7520052	0.0108075	diversifying
chr6	101924715	0.897442	diversifying
chr19	42248817	0.0115073	synonymous
chr8	102829409	0.287797	diversifying
chr12	4912577	0.409091	diversifying
chr3	147411011	0.0874251	diversifying
chr1	36099112	0.0109308	synonymous
chr17	82015326	0.0195489	diversifying
chr16	24939376	0.0111199	synonymous
chr20	3671026	0.0171906	diversifying
chr5	31515496	0.033241	synonymous
chr20	45887108	0.198238	diversifying
chr1	26345127	0.0413223	diversifying
chr19	18149700	0.0255948	synonymous
chr1	27879973	0.0277778	synonymous
chr11	65641121	0.0154128	diversifying
chr4	128861808	0.0266124	diversifying
chr16	57683959	0.204236	diversifying
chr15	40335605	0.0200831	diversifying
chr1	15932780	0.0154265	diversifying
chr16	30358283	0.0132869	diversifying
chr5	139813571	0.0680923	synonymous
chr11	46366352	0.0228471	diversifying
chr6	31954626	0.019576	synonymous
chrX	154351590	0.0583435	diversifying
chr16	28984888	0.525024	diversifying
chr5	157309801	0.800415	diversifying
chr14	61083611	0.0260445	synonymous
chr2	165388792	0.100592	diversifying
chr1	177230024	0.0259366	synonymous
chr15	45120774	0.0693069	diversifying
chr12	49557771	0.0230769	synonymous
chr14	73279409	0.0483242	synonymous
chr2	165388713	0.0946746	diversifying
chr2	219435310	0.0335253	diversifying
chr20	49908415	0.0422535	diversifying
chr9	137031234	0.128205	diversifying
chr17	78104787	0.0211321	diversifying
chr17	75564398	0.0242291	diversifying
chr10	31527010	0.0238994	synonymous
chrX	54930581	0.0623377	diversifying
chr14	26448310	0.0842066	diversifying
chr20	3672152	0.0129266	diversifying
chr13	100262757	0.0111695	synonymous
chr14	50937764	0.0150402	synonymous
chr19	15178882	0.116928	diversifying
chr10	124993309	0.0140819	synonymous
chr17	78104742	0.0251265	diversifying
chr3	53786866	0.388381	diversifying
chr16	69022906	0.0304083	diversifying
chr20	46047559	0.0288194	diversifying
chr8	143215029	0.0190862	diversifying
chr11	117167492	0.0183575	diversifying
chr21	44422397	0.0466165	synonymous
chr14	21092346	0.0319969	diversifying
chr17	75890796	0.035115	diversifying
chr19	56384141	0.136767	diversifying
chr11	61957450	0.0876882	synonymous
chr16	982144	0.0980392	diversifying
chr4	157336727	0.074813	diversifying
chr19	40192332	0.0181068	synonymous
chr2	219483611	0.467052	synonymous
chr17	80237068	0.0177492	synonymous
chr18	76379434	0.0204082	diversifying
chr15	65132997	0.248521	synonymous
chr19	56384561	0.0781528	diversifying
chr6	148533800	0.0223881	diversifying
chr4	2833830	0.173108	diversifying
chr15	65133114	0.103183	synonymous
chr6	101924698	0.294798	synonymous
chr19	43593317	0.170332	synonymous
chr15	74591580	0.0228977	synonymous
chr2	219435195	0.0557391	diversifying
chr19	1468349	0.036036	diversifying
chr2	151270700	0.0240729	synonymous
chr19	17284115	0.0757576	synonymous
chr4	57110050	0.0310698	synonymous
chr7	39950701	0.0794045	diversifying
chr4	157360142	0.0894819	synonymous
chrX	54929861	0.0355533	diversifying
chr13	100262791	0.0136307	diversifying
chr11	8640836	0.0617577	diversifying
chr5	157309802	0.0138324	diversifying
chr16	84174707	0.0344349	diversifying
chr11	63818541	0.0248783	synonymous
chr3	49012971	0.022313	diversifying
chr11	61957431	0.0668414	diversifying
chr15	45120611	0.0619266	diversifying
chr17	48933270	0.0183747	diversifying
chr12	48345467	0.0292339	synonymous
chr2	219483712	0.0311043	diversifying
chr16	86511016	0.034188	diversifying
chrX	54929213	0.0390805	diversifying
chr22	20143505	0.0134923	diversifying
chr3	147410984	0.0435323	diversifying
chr16	67189078	0.048913	synonymous
chr12	50081598	0.018137	diversifying
chr16	84179483	0.0100869	restorative
chr19	578112	0.0905588	synonymous
chr4	686281	0.0276213	diversifying
chr15	65133595	0.0422535	diversifying
chr4	6301645	0.0488503	diversifying
chrX	49176132	0.0258359	diversifying
chr4	77058528	0.320667	diversifying
chr14	20452053	0.0436851	diversifying
chr2	219483949	0.0102572	diversifying
chr19	56384214	0.0570962	diversifying
chr7	39950980	0.263947	diversifying
chr11	131911517	0.0146735	diversifying
chr6	167962511	0.0217093	synonymous
chr3	46265989	0.0374532	diversifying
chr4	168990292	0.0194632	synonymous
chrX	54930401	0.0218278	diversifying
chr11	74701639	0.0513238	diversifying
chr12	56351332	0.0329793	diversifying
chr19	14160675	0.0291091	synonymous
chr15	64974704	0.0113744	synonymous
chr19	56384477	0.0751634	diversifying
chr19	11449127	0.010784	diversifying
chr12	57470515	0.0352505	diversifying
chr17	4980243	0.0253114	synonymous
chr13	100262798	0.0174173	diversifying
chr2	165388738	0.150943	diversifying
chr13	45516237	0.689867	diversifying
chr1	1759111	0.144068	diversifying
chr3	48621613	0.217647	diversifying
chr19	56384835	0.0930233	diversifying
chr15	74591341	0.0120946	synonymous
chr1	20342516	0.111732	synonymous
chr22	50221277	0.113904	diversifying
chr6	41033001	0.0731707	diversifying
chr19	42248766	0.0102591	synonymous
chr19	56384393	0.0584879	diversifying
chr10	99330106	0.150641	diversifying
chr20	3673461	0.0184426	diversifying
chr19	8334878	0.0223988	diversifying
chr1	149887330	0.110032	diversifying
chrX	54929063	0.0498938	diversifying
chr9	35560604	0.0402332	synonymous
chr2	165388729	0.089172	diversifying
chr16	633210	0.0890411	diversifying
chr17	75890785	0.0170518	restorative
chr19	45145699	0.0174253	diversifying
chr3	58156065	0.415343	diversifying
chr11	64307371	0.0453534	diversifying
chr3	147410955	0.0820633	diversifying
chr13	100262796	0.019731	synonymous
chr1	247424460	0.0797452	diversifying
chr19	48499232	0.0654762	diversifying
chrX	54929951	0.0197078	diversifying
chr17	38510021	0.0684932	diversifying
chr19	8605695	0.13036	diversifying
chr11	65583732	0.0189547	diversifying
chr1	156479315	0.0390522	diversifying
chr2	219537992	0.0316456	diversifying
chr12	57470842	0.843602	diversifying
chr11	65583741	0.0295396	diversifying
chr20	46012551	0.0703125	diversifying
chr15	88879210	0.0231957	diversifying
chr5	139623455	0.0122133	diversifying
chr15	65133349	0.19863	diversifying
chr17	57979281	0.0406734	diversifying
chr14	61083626	0.0972858	synonymous
chrX	54929684	0.0427177	restorative
chr13	100262787	0.0439262	synonymous
chr11	67418844	0.0201954	diversifying
chr17	75890793	0.0753061	diversifying
chr12	48997892	0.0162602	diversifying
chr17	44398446	0.109865	diversifying
chr1	20892712	0.0726257	diversifying
chr17	75891313	0.0250227	diversifying
chr3	122910979	0.0886752	synonymous
chr9	129809388	0.0232856	diversifying
chr10	70145556	0.065312	synonymous
chr14	23575767	0.0204778	diversifying
chr11	46366292	0.150808	diversifying
chr2	219296267	0.010116	diversifying
chr2	219484827	0.0140377	diversifying
chr22	50248732	0.0123056	synonymous
chr21	29581431	0.666192	diversifying
chr11	45902593	0.0233218	synonymous
chr8	102829880	0.0265454	diversifying
chr15	90957677	0.0196701	synonymous
chr15	74591283	0.0148663	diversifying
chr19	56383977	0.0760649	diversifying
chr1	155207810	0.0319489	diversifying
chr6	29659591	0.012987	synonymous
chr19	56384576	0.0664336	diversifying
chr1	43971880	0.0605607	diversifying
chr8	102829410	0.126726	synonymous
chr4	6301640	0.0280166	diversifying
chr11	74701620	0.0490357	diversifying
chrX	37793738	0.0142553	diversifying
chr12	50081634	0.0201657	diversifying
chrX	54930394	0.0171391	synonymous
chrX	53193080	0.0266812	diversifying
chr9	136672274	0.0351305	diversifying
chr7	104166844	0.0102586	diversifying
chr20	45408313	0.019499	diversifying
chr12	57470785	0.0865385	diversifying
chr17	7848146	0.0194624	synonymous
chr17	29571905	0.03476	synonymous
chrX	130066872	0.0387597	synonymous
chr9	129809393	0.175887	diversifying
chr1	46035393	0.0124936	restorative
chrX	54930131	0.0157024	diversifying
chr1	153933689	0.0143425	diversifying
chrX	54930617	0.023704	diversifying
chr2	235042473	0.0358298	diversifying
chrX	54930962	0.0195366	diversifying
chr16	67546371	0.0239554	synonymous
chr5	38949386	0.179388	synonymous
chr16	28836424	0.0247445	synonymous
chr4	57110147	0.0186813	diversifying
chr19	45786330	0.0149496	synonymous
chr11	72704217	0.0627803	diversifying
chr7	99493696	0.0377432	diversifying
chr3	9765991	0.220574	diversifying
chr19	45500680	0.086771	diversifying
chr5	61472792	0.0312578	diversifying
chr11	124987975	0.05	diversifying
chr8	22591575	0.0114759	diversifying
chr13	100262767	0.0242796	diversifying
chr9	131228190	0.101361	diversifying
chr13	100262827	0.0438783	diversifying
chr1	43971843	0.109113	diversifying
chr2	219483266	0.016919	synonymous
chr12	69257816	0.0191474	diversifying
chr4	57110063	0.0770565	diversifying
chr17	44398380	0.01418	diversifying
chr19	35013550	0.0107624	diversifying
chr1	35565624	0.0358839	diversifying
chr9	129809428	0.0389355	synonymous
chr9	136378724	0.0410525	diversifying
chr19	15425535	0.0151745	diversifying
chr17	78104703	0.066876	diversifying
chr5	38949394	0.701742	diversifying
chr16	2281469	0.0136837	synonymous
chr21	26844634	0.0123235	diversifying
chr17	82015264	0.0347003	synonymous
chr17	3663819	0.016129	diversifying
chr16	677873	0.0291751	synonymous
chr19	46649598	0.469965	diversifying
chr17	36510881	0.0843547	synonymous
chr10	124993310	0.0217994	diversifying
chr21	29581448	0.0258065	synonymous
chr1	32247505	0.0263208	diversifying
chr19	46022796	0.0569106	diversifying
chr10	102400132	0.0144231	diversifying
chr4	157336728	0.335249	synonymous
chr14	88438249	0.0123907	synonymous
chr11	8624950	0.0634921	diversifying
chr19	7520388	0.408524	diversifying
chr19	40607481	0.0415356	synonymous
chrX	54929219	0.0180964	diversifying
chr12	132774288	0.0155135	diversifying
chr15	45120717	0.0560748	diversifying
chr1	155181888	0.0827836	diversifying
chrX	54930305	0.133034	diversifying
chr19	48874409	0.0243738	diversifying
chr13	100262809	0.0229485	diversifying
chr9	114337103	0.0372501	synonymous
chr2	55049837	0.0252061	synonymous
chr19	42250506	0.0132471	diversifying
chr1	180190459	0.0106646	diversifying
chr4	157360143	0.959983	diversifying
chr12	6856418	0.0108831	diversifying
chr5	1034875	0.0998686	diversifying
chr15	75353746	0.958105	diversifying
chrX	54929135	0.156136	diversifying
chr19	10467389	0.0148996	diversifying
chr7	1436839	0.0106504	diversifying
chr3	71774457	0.24	diversifying
chr13	100262823	0.0364002	diversifying
chr7	39950704	0.206907	diversifying
chr11	65581688	0.0694087	diversifying
chr2	98563587	0.0206186	diversifying
chr16	30953778	0.0174852	diversifying
chr12	6638309	0.0751566	diversifying
chr17	82015338	0.0271547	diversifying
chr11	64219584	0.040691	synonymous
chr14	23575773	0.0322581	diversifying
chr20	45886866	0.0416082	synonymous
chr1	205659633	0.0504988	diversifying
chr11	64307215	0.0120045	diversifying
chr7	39950950	0.896014	diversifying
chr16	28503770	0.0192308	diversifying
chr10	122210969	0.0307317	synonymous
chr5	177524592	0.0307586	synonymous
chr1	160332455	0.624986	diversifying
chrX	130067077	0.0416313	diversifying
chr9	34241438	0.0200775	diversifying
chr22	20431118	0.0199005	diversifying
chr17	4672217	0.0202525	synonymous
chr3	50253072	0.0170696	synonymous
chr1	101013729	0.0185731	synonymous
chr15	75354700	0.0157895	diversifying
chr11	105933969	0.825137	diversifying
chr3	147410777	0.0883905	diversifying
chr11	46366924	0.0670391	diversifying
chr19	48497520	0.030303	diversifying
chr9	129809415	0.0261843	diversifying
chr9	125585584	0.042041	diversifying
chr16	29987491	0.0228091	diversifying
chr1	1759205	0.151899	diversifying
chr17	42981071	0.271414	diversifying
chrX	108735774	0.447368	diversifying
chrX	54929051	0.0713584	diversifying
chr19	42248719	0.0179099	diversifying
chr20	37519175	0.0111256	diversifying
chr15	45120694	0.0603448	synonymous
chr17	42543713	0.049591	diversifying
chr1	160350198	0.11612	diversifying
chr1	33270582	0.170446	diversifying
chr22	50221592	0.0114611	diversifying
chr15	65132982	0.149828	synonymous
chr6	43262924	0.0240876	diversifying
chr1	159206138	0.0257967	diversifying
chr16	75229573	0.0117323	diversifying
chr15	40903089	0.0204293	diversifying
chr1	32247604	0.0177665	diversifying
chr15	88857125	0.0221339	synonymous
chr1	93154860	0.0219557	synonymous
chr14	32735710	0.01726	diversifying
chr22	50221090	0.0137943	synonymous
chr1	246842708	0.022293	diversifying
chr12	55990039	0.01182	synonymous
chr2	165388791	0.0714286	diversifying
chr16	88533626	0.0454545	diversifying
chr3	147410782	0.261204	synonymous
chr17	75920350	0.0246057	synonymous
chr15	75677013	0.0534149	diversifying
chr13	33017163	0.200886	diversifying
chr1	32787021	0.0136572	diversifying
chr13	100262799	0.011732	synonymous
chr19	48499622	0.0155652	diversifying
chr4	77056025	0.011448	diversifying
chr12	50081605	0.0867313	synonymous
chr11	64307250	0.0179432	diversifying
chr1	53594419	0.0946746	diversifying
chr2	238145720	0.0373945	diversifying
chr3	9944029	0.0109922	diversifying
chrX	108597386	0.0161774	synonymous
chr2	23999848	0.0130719	diversifying
chr7	39951447	0.0769231	diversifying
chr15	84857580	0.0781555	synonymous
chr17	4544910	0.0141032	diversifying
chr11	722105	0.03314	diversifying
chr1	151133234	0.0409639	diversifying
chr17	1634825	0.0144285	synonymous
chr15	45120676	0.0603448	synonymous
chr14	24066638	0.0159574	synonymous
chr11	101129052	0.0852273	diversifying
chr12	53286055	0.129534	synonymous
chr3	147410949	0.15677	diversifying
chr13	100262790	0.0176557	synonymous
chr7	45085708	0.0124011	diversifying
chr1	8614654	0.190538	diversifying
chr2	165388730	0.158228	synonymous
chr21	26844676	0.0424411	diversifying
chrX	123465112	0.981723	diversifying
chr12	57470865	0.139535	synonymous
chrX	54929802	0.0672492	diversifying
chr15	75353819	0.0240126	synonymous
chr9	114092550	0.0473373	diversifying
chr1	120005343	0.0558659	synonymous
chr1	12401674	0.0101664	synonymous
chr6	143941874	0.0205371	diversifying
chr2	240596322	0.0222603	synonymous
chr20	45802004	0.02824	diversifying
chr9	134401741	0.0162773	diversifying
chr22	50221521	0.022255	diversifying
chr11	65583746	0.0132377	diversifying
chr1	149887660	0.296	synonymous
chr13	100262821	0.0163265	diversifying
chr1	36098405	0.0738916	diversifying
chr6	101889815	0.494262	diversifying
chr2	165388728	0.09375	diversifying
chr15	75353752	0.0244249	diversifying
chr16	74637929	0.0591716	synonymous
chr6	101924719	0.0414293	synonymous
chr19	35034004	0.116667	restorative
chr22	50221254	0.0786041	diversifying
chr2	127505106	0.0210828	synonymous
chr19	50668012	0.0671642	diversifying
chr16	29986746	0.0167179	diversifying
chr5	139481553	0.012267	synonymous
chr4	57110087	0.017532	diversifying
chr4	168990273	0.0297422	diversifying
chr10	77819911	0.0134724	diversifying
chr9	98203382	0.0176908	synonymous
chr1	15934355	0.0415625	diversifying
chr6	30684881	0.0118765	diversifying
chr7	39950746	0.538961	diversifying
chr16	3286090	0.0142476	diversifying
chr1	150553845	0.0779221	diversifying
chr19	56384261	0.0443459	diversifying
chr9	35092187	0.0285285	synonymous
chr6	34133127	0.172336	diversifying
chrX	54930521	0.12037	diversifying
chr19	42250464	0.0178483	diversifying
chr22	50221648	0.0239315	synonymous
chr9	137438018	0.0196629	diversifying
chr22	39138653	0.0203218	diversifying
chr15	45120767	0.0504732	diversifying
chr7	43445251	0.0762712	diversifying
chr6	137878769	0.0176061	synonymous
chr22	37374135	0.101828	synonymous
chr16	27363378	0.0175353	synonymous
chr16	57683960	0.27218	synonymous
chr4	1025338	0.0424102	diversifying
chr2	219483544	0.167836	diversifying
chr19	2939367	0.105087	synonymous
chr9	34513121	0.0453752	diversifying
chr15	40335492	0.0243488	synonymous
chrX	54929771	0.0276923	diversifying
chr3	8990552	0.0285194	synonymous
chr2	165344706	0.121019	diversifying
chr4	77066280	0.0143361	synonymous
chr17	50626235	0.0903762	diversifying
chr15	29123520	0.0549806	synonymous
chr2	219484428	0.0154536	diversifying
chr1	37718472	0.0130719	synonymous
chr1	156734113	0.143987	diversifying
chr11	65045351	0.0231579	diversifying
chr2	238145777	0.027972	diversifying
chr10	48450458	0.0170648	diversifying
chr19	56384562	0.0612613	diversifying
chr7	39951025	0.141655	diversifying
chr1	12031802	0.051619	diversifying
chrX	54929159	0.0968755	diversifying
chr2	209970890	0.249258	diversifying
chr15	45120640	0.0754717	synonymous
chr2	235042590	0.0123186	diversifying
chr14	61083600	0.0241026	diversifying
chr2	96866290	0.0124224	synonymous
chr11	65547496	0.0102066	diversifying
chr20	46174733	0.0740741	diversifying
chr2	238145741	0.0271284	diversifying
chr19	56384060	0.141405	diversifying
chr8	102828595	0.0298898	synonymous
chr1	155015318	0.0150659	synonymous
chr20	41358811	0.039801	diversifying
chr9	127806991	0.0113835	diversifying
chr17	39670277	0.555336	diversifying
chrX	54929075	0.0392398	diversifying
chr3	45677020	0.0306122	diversifying
chr5	176532446	0.0544904	diversifying
chr9	129809429	0.0566257	diversifying
chr22	50221336	0.147316	synonymous
chr20	45075151	0.018582	diversifying
chr17	75890889	0.0149645	diversifying
chr7	39950929	0.445183	diversifying
chr5	150024267	0.0370692	diversifying
chrX	54929105	0.0246821	diversifying
chr1	36098272	0.0161619	synonymous
chr14	24331353	0.014898	diversifying
chr6	70232707	0.0469854	diversifying
chr14	23575761	0.0336468	diversifying
chr14	22877336	0.0185021	synonymous
chr19	2939326	0.053859	diversifying
chr19	16440887	0.0116653	synonymous
chr9	129809503	0.0405818	synonymous
chr13	100262826	0.0380112	synonymous
chr2	165388701	0.0508475	diversifying
chr19	900898	0.023034	diversifying
chr22	37373277	0.0249169	synonymous
chr13	110186432	0.109253	synonymous
chr8	80687396	0.0482574	diversifying
chr19	3453813	0.068403	diversifying
chr3	58156068	0.0557978	diversifying
chr1	32247519	0.0144092	diversifying
chr2	219435002	0.337025	synonymous
chrX	54930782	0.0351663	diversifying
chr17	82444094	0.0134434	diversifying
chrX	54930371	0.0511996	diversifying
chr19	56384308	0.0980132	synonymous
chr13	100262810	0.0251646	diversifying
chr15	75207741	0.0295858	synonymous
chrX	54930454	0.0301548	synonymous
chr19	50667867	0.0798722	diversifying
chr19	41892069	0.0639303	diversifying
chr1	17069159	0.017612	synonymous
chr1	36098010	0.0606061	diversifying
chr10	48822409	0.0290618	synonymous
chr12	68746723	0.0391621	diversifying
chr14	61083629	0.0259951	synonymous
chr12	132774164	0.0113015	diversifying
chr9	129809497	0.017538	synonymous
chr17	82015168	0.0232919	synonymous
chr9	112224152	0.0238828	diversifying
chr15	84857331	0.0234375	synonymous
chr7	99493664	0.0338463	diversifying
chr17	42543938	0.083887	diversifying
chr17	1635146	0.0318894	synonymous
chr19	56384644	0.0666667	synonymous
chr1	26879730	0.0361502	diversifying
chr4	186191928	0.0170274	diversifying
chr1	156138501	0.0166667	diversifying
chr2	219169370	0.0539829	diversifying
chr19	5151481	0.0283585	diversifying
chr16	58045116	0.0267606	diversifying
chr12	57471032	0.0486322	diversifying
chr20	37519162	0.150335	diversifying
chr19	8498778	0.0113392	diversifying
chr17	36607676	0.0319343	synonymous
chr4	77066295	0.0109364	synonymous
chr14	61083699	0.0278884	diversifying
chr9	129809488	0.0227586	synonymous
chr8	98948323	0.0229226	synonymous
chr13	106567848	0.0154736	diversifying
chr6	33435211	0.0125523	diversifying
chr3	391063	0.0444904	synonymous
chr22	50221388	0.0109285	diversifying
chr3	53786874	0.10068	diversifying
chr20	37519171	0.244301	diversifying
chr5	138344952	0.0437152	diversifying
chr3	147410778	0.0763359	diversifying
chrX	54930226	0.0110248	synonymous
chr17	78205651	0.0283172	diversifying
chr1	151133239	0.017017	diversifying
chr11	67495526	0.0186122	diversifying
chr19	50668045	0.0361842	diversifying
chr14	61083690	0.0552632	diversifying
chr17	45242371	0.016791	diversifying
chr19	56384478	0.0530547	diversifying
chr19	56384075	0.0426471	diversifying
chr1	43971838	0.0183855	diversifying
chr18	36139549	0.0291508	diversifying
chr7	45074395	0.0169503	diversifying
chr4	77056012	0.0987375	diversifying
chr14	99726247	0.011855	diversifying
chr15	75208431	0.0348425	synonymous
chr15	75353759	0.0301173	synonymous
chr17	75890795	0.119207	synonymous
chr12	57470936	0.0274914	diversifying
chr15	45120629	0.0593047	diversifying
chr19	45786048	0.0159257	synonymous
chrX	108597389	0.0170861	synonymous
chr8	37842000	0.0294118	diversifying
chr3	58156075	0.604796	diversifying
chr19	1428995	0.0310958	synonymous
chr16	57683957	0.164444	synonymous
chr2	233464181	0.0144644	diversifying
chr19	35033984	0.0384615	diversifying
chr2	47021933	0.0353017	diversifying
chr19	2934719	0.047619	diversifying
chr19	2939388	0.10733	synonymous
chr19	2939355	0.0182999	synonymous
chr19	2939344	0.0247748	diversifying
chr5	150024281	0.0252462	diversifying
chr15	72756347	0.0144585	diversifying
chr11	46873419	0.0551876	diversifying
chr3	147410760	0.0948276	diversifying
chr14	61083619	0.0547736	restorative
chr6	101924711	0.0263158	diversifying
chr3	38140550	0.0325196	diversifying
chr1	153933664	0.0196421	synonymous
chr9	113260337	0.0160298	diversifying
chr2	55049892	0.0106719	diversifying
chr17	79794951	0.0287137	diversifying
chr1	1787345	0.0126785	diversifying
chr4	1717412	0.0181344	diversifying
chr19	56384323	0.0531136	synonymous
chr12	50081597	0.011811	diversifying
chrX	54930251	0.0254669	diversifying
chr14	26448325	0.566015	diversifying
chr1	27885310	0.0127208	synonymous
chrX	54930334	0.011957	synonymous
chr15	84862708	0.029661	diversifying
chr3	147411012	0.153389	diversifying
chr14	24370202	0.0159599	diversifying
chr22	50221316	0.0250566	diversifying
chr19	40205163	0.0102247	diversifying
chr12	50081610	0.0279503	diversifying
chr19	46775589	0.0594796	synonymous
chr19	900886	0.0180372	diversifying
chr12	550978	0.0193906	synonymous
chr13	77698242	0.491289	diversifying
chr22	50220423	0.0370165	restorative
chr1	156734118	0.0195677	diversifying
chr7	107758619	0.0208167	diversifying
chr9	93289114	0.027704	synonymous
chr2	219169295	0.168478	diversifying
chr14	99510747	0.0149267	synonymous
chr18	2913197	0.0291751	diversifying
chr2	238145789	0.0719903	diversifying
chrX	54929321	0.0210849	diversifying
chr19	48985550	0.0115024	synonymous
chr19	46649481	0.524138	diversifying
chr1	43971920	0.0206795	synonymous
chr1	183533299	0.0159382	synonymous
chr17	8392807	0.157407	diversifying
chr15	88879197	0.031144	synonymous
chr9	136208974	0.0283299	diversifying
chr19	56383995	0.13085	diversifying
chr9	137428133	0.0170667	synonymous
chr15	65133064	0.0279451	diversifying
chr11	133919801	0.0309859	diversifying
chr17	75502190	0.0250663	diversifying
chr6	33788466	0.281441	diversifying
chr14	24414964	0.0303541	diversifying
chr3	49122322	0.0127363	synonymous
chr14	24416758	0.0141388	diversifying
chr4	77048533	0.0425866	diversifying
chr11	66625202	0.0137161	diversifying
chr13	45516236	0.138179	synonymous
chr16	67179835	0.0113122	diversifying
chrX	54930425	0.0174461	diversifying
chr6	44152613	0.467639	diversifying
chr18	62978391	0.0411072	synonymous
chr9	114091906	0.0407166	diversifying
chr7	99493697	0.0208872	diversifying
chr8	37841743	0.0203679	diversifying
chr2	165344707	0.0961538	diversifying
chr16	29987770	0.0180616	diversifying
chr12	57525531	0.0381418	diversifying
chr5	32420029	0.0274657	synonymous
chr11	679699	0.0109208	synonymous
chr2	42048310	0.0560748	diversifying
chr10	71293925	0.045489	synonymous
chr1	149887326	0.16	synonymous
chr17	38510030	0.0268414	diversifying
chr7	158741674	0.0106525	diversifying
chr3	100770760	0.0220588	synonymous
