# Supplementary material for: Landscape of adenosine-to-inosine RNA recoding across human tissues
Source: Nat Commun. 2022 Mar 4;13:1184. doi: 10.1038/s41467-022-28841-4 (PMC8897444; doi:10.1038/s41467-022-28841-4)
Supplement: Supplementary file 5 — Source Data [file 41467_2022_28841_MOESM5_ESM.zip › Figure5e_randoms.txt]

Synonymous	Restorative	Diversifying
292	11	525
297	7	524
286	12	530
258	8	562
277	8	543
273	11	544
260	12	556
263	9	556
274	10	544
294	8	526
272	9	547
286	15	527
249	16	563
260	10	558
272	5	551
270	16	542
284	10	534
293	8	527
254	7	567
273	8	547
275	9	544
263	14	551
269	9	550
259	9	560
261	12	555
279	18	531
271	5	552
246	6	576
257	9	562
254	7	567
270	11	547
271	9	548
242	6	580
244	13	571
272	9	547
267	11	550
278	7	543
284	9	535
267	9	552
285	10	533
270	10	548
268	10	550
271	12	545
279	6	543
277	13	538
274	8	546
265	6	557
258	16	554
297	17	514
274	4	550
288	13	527
260	17	551
287	6	535
275	7	546
266	9	553
291	11	526
282	10	536
304	9	515
268	4	556
273	8	547
258	8	562
286	7	535
259	11	558
267	12	549
282	11	535
261	10	557
260	10	558
274	8	546
271	13	544
270	12	546
285	11	532
288	9	531
272	7	549
282	11	535
263	12	553
259	7	562
271	13	544
270	13	545
282	13	533
267	8	553
284	12	532
262	12	554
248	9	571
265	16	547
257	15	556
269	8	551
256	13	559
281	8	539
277	14	537
275	14	539
292	10	526
293	8	527
251	7	570
275	10	543
258	11	559
289	16	523
296	16	516
272	6	550
242	10	576
244	14	570
268	14	546
266	12	550
259	13	556
282	12	534
265	12	551
283	8	537
265	12	551
257	13	558
269	14	545
264	7	557
242	10	576
251	10	567
250	9	569
268	10	550
255	14	559
251	15	562
278	8	542
259	10	559
292	10	526
288	6	534
263	9	556
271	6	551
243	12	573
268	8	552
258	13	557
279	15	534
278	10	540
273	15	540
274	11	543
259	14	555
265	13	550
267	9	552
281	8	539
251	14	563
275	10	543
256	10	562
256	14	558
275	11	542
265	11	552
281	7	540
260	14	554
261	17	550
293	6	529
284	7	537
274	15	539
258	15	555
274	10	544
262	12	554
259	13	556
290	9	529
257	8	563
262	7	559
263	6	559
265	13	550
272	12	544
262	10	556
247	15	566
244	9	575
274	16	538
271	9	548
269	11	548
284	7	537
257	13	558
283	11	534
246	10	572
270	11	547
253	15	560
251	11	566
260	7	561
255	17	556
265	9	554
261	13	554
280	6	542
272	5	551
261	11	556
277	11	540
277	13	538
281	4	543
270	10	548
241	8	579
312	6	510
252	12	564
270	15	543
281	10	537
278	9	541
271	9	548
253	13	562
237	13	578
281	8	539
255	11	562
294	12	522
261	11	556
280	12	536
281	14	533
283	11	534
275	8	545
251	13	564
290	11	527
271	13	544
262	10	556
273	8	547
255	6	567
251	12	565
247	14	567
256	6	566
263	7	558
285	14	529
272	10	546
270	11	547
263	4	561
259	10	559
262	8	558
270	14	544
245	7	576
281	11	536
266	9	553
282	10	536
270	15	543
248	6	574
260	12	556
287	7	534
281	13	534
276	7	545
251	4	573
258	9	561
282	5	541
267	14	547
263	16	549
275	6	547
272	15	541
268	9	551
276	12	540
243	7	578
277	9	542
263	12	553
259	14	555
264	13	551
266	13	549
270	6	552
254	9	565
278	12	538
251	6	571
254	13	561
262	9	557
286	11	531
267	9	552
266	9	553
266	11	551
281	6	541
270	11	547
276	7	545
269	8	551
281	6	541
274	14	540
272	8	548
244	19	565
279	11	538
272	14	542
271	10	547
271	8	549
281	4	543
273	9	546
254	13	561
267	7	554
272	6	550
294	8	526
284	5	539
269	11	548
256	10	562
242	8	578
258	12	558
256	7	565
269	10	549
276	10	542
274	10	544
275	15	538
259	8	561
270	12	546
282	6	540
237	13	578
270	14	544
260	15	553
257	12	559
283	9	536
256	8	564
258	10	560
251	5	572
277	12	539
254	9	565
262	10	556
269	9	550
243	7	578
280	15	533
305	9	514
248	7	573
260	12	556
271	11	546
259	5	564
263	10	555
261	14	553
262	13	553
269	9	550
269	9	550
253	14	561
247	12	569
266	12	550
253	7	568
248	13	567
279	10	539
273	6	549
289	10	529
269	16	543
272	10	546
262	7	559
280	9	539
252	13	563
286	3	539
274	8	546
282	6	540
268	20	540
238	20	570
279	19	530
274	14	540
266	11	551
269	5	554
276	9	543
266	10	552
279	13	536
279	8	541
268	9	551
261	10	557
262	8	558
291	11	526
256	12	560
265	7	556
318	8	502
269	11	548
281	9	538
273	10	545
253	15	560
268	12	548
279	10	539
286	5	537
266	15	547
263	15	550
252	10	566
285	11	532
250	7	571
282	18	528
281	8	539
252	9	567
264	7	557
250	4	574
268	10	550
285	8	535
254	14	560
242	7	579
258	10	560
243	8	577
233	18	577
259	12	557
255	11	562
265	18	545
283	7	538
269	16	543
260	14	554
256	13	559
262	13	553
279	14	535
261	14	553
256	8	564
279	12	537
260	9	559
274	10	544
273	11	544
262	10	556
255	12	561
263	11	554
272	9	547
268	17	543
254	8	566
263	6	559
275	5	548
269	16	543
281	17	530
243	10	575
246	6	576
274	12	542
266	9	553
288	10	530
247	15	566
264	12	552
252	10	566
290	9	529
264	10	554
281	13	534
256	14	558
270	7	551
250	15	563
265	13	550
254	10	564
263	12	553
274	11	543
257	9	562
276	12	540
251	4	573
247	10	571
287	13	528
289	6	533
272	9	547
271	8	549
267	13	548
279	6	543
275	10	543
274	13	541
277	5	546
274	13	541
255	8	565
265	9	554
257	7	564
262	6	560
277	10	541
290	12	526
262	8	558
282	9	537
279	6	543
256	6	566
275	13	540
269	8	551
270	14	544
252	8	568
270	12	546
270	16	542
274	7	547
242	15	571
274	10	544
266	15	547
270	6	552
261	9	558
258	9	561
261	5	562
278	12	538
269	11	548
257	13	558
289	11	528
261	8	559
249	6	573
290	9	529
272	11	545
283	6	539
266	9	553
286	11	531
265	8	555
245	10	573
277	13	538
287	15	526
281	13	534
265	10	553
256	12	560
266	6	556
272	11	545
278	9	541
257	10	561
251	10	567
258	10	560
282	10	536
271	10	547
272	12	544
271	12	545
291	16	521
257	9	562
266	5	557
270	13	545
247	9	572
246	7	575
275	5	548
290	6	532
253	11	564
254	9	565
285	5	538
278	6	544
280	7	541
263	14	551
275	6	547
275	10	543
257	12	559
275	8	545
251	9	568
287	11	530
272	14	542
278	8	542
261	8	559
285	12	531
266	9	553
270	9	549
254	5	569
266	12	550
281	11	536
269	15	544
256	12	560
260	16	552
285	13	530
299	11	518
272	12	544
270	15	543
272	7	549
241	7	580
259	17	552
266	14	548
254	8	566
274	10	544
303	10	515
267	11	550
258	10	560
285	9	534
252	13	563
280	8	540
278	7	543
260	6	562
276	3	549
274	9	545
254	8	566
244	11	573
263	10	555
270	13	545
288	12	528
280	11	537
259	13	556
268	4	556
256	9	563
266	12	550
277	15	536
275	9	544
286	4	538
285	20	523
266	8	554
267	8	553
247	14	567
257	12	559
258	13	557
254	10	564
287	11	530
257	11	560
272	10	546
274	4	550
283	7	538
246	12	570
267	8	553
243	15	570
270	11	547
279	10	539
280	10	538
280	7	541
272	11	545
255	6	567
276	8	544
260	8	560
253	12	563
270	14	544
285	8	535
247	8	573
290	9	529
253	16	559
271	8	549
275	11	542
256	5	567
270	12	546
261	10	557
248	11	569
259	9	560
273	9	546
250	14	564
256	11	561
253	16	559
259	10	559
284	8	536
285	9	534
275	17	536
249	8	571
243	13	572
279	9	540
294	8	526
280	15	533
265	6	557
254	17	557
257	11	560
261	14	553
284	12	532
272	9	547
263	11	554
281	10	537
236	13	579
275	9	544
286	8	534
264	10	554
281	8	539
272	8	548
281	11	536
278	14	536
290	13	525
268	9	551
273	11	544
260	11	557
282	5	541
271	10	547
275	11	542
269	10	549
266	10	552
286	7	535
253	8	567
251	14	563
268	18	542
255	5	568
276	9	543
282	14	532
271	12	545
295	9	524
293	8	527
261	6	561
265	10	553
280	8	540
264	11	553
281	21	526
257	15	556
259	13	556
259	11	558
275	12	541
247	10	571
233	17	578
257	8	563
283	12	533
281	8	539
246	12	570
274	15	539
261	9	558
273	13	542
296	6	526
268	7	553
275	15	538
294	8	526
290	6	532
278	12	538
257	9	562
257	11	560
284	8	536
278	10	540
263	16	549
264	13	551
277	8	543
267	11	550
263	10	555
266	14	548
249	16	563
262	10	556
293	8	527
264	9	555
260	16	552
261	11	556
276	5	547
255	10	563
248	11	569
269	11	548
263	11	554
259	11	558
249	10	569
248	9	571
252	6	570
265	11	552
256	13	559
265	6	557
265	18	545
278	7	543
260	10	558
282	10	536
256	20	552
242	10	576
275	13	540
268	11	549
264	12	552
276	11	541
272	13	543
269	14	545
277	5	546
261	7	560
270	9	549
284	13	531
289	8	531
270	9	549
264	9	555
289	14	525
262	14	552
254	10	564
250	14	564
271	16	541
282	9	537
262	13	553
283	9	536
291	12	525
263	8	557
265	13	550
259	9	560
278	13	537
279	6	543
279	15	534
275	12	541
259	9	560
273	12	543
282	12	534
266	16	546
268	5	555
280	11	537
265	14	549
257	10	561
272	15	541
262	8	558
256	7	565
277	6	545
257	9	562
279	13	536
271	10	547
239	17	572
261	14	553
274	17	537
242	15	571
277	12	539
253	6	569
256	12	560
244	14	570
266	8	554
244	13	571
255	10	563
255	15	558
262	14	552
263	6	559
262	16	550
292	10	526
280	11	537
276	7	545
261	12	555
287	16	525
262	14	552
274	12	542
272	9	547
276	11	541
283	14	531
279	11	538
269	16	543
261	14	553
275	16	537
254	9	565
273	7	548
265	13	550
294	4	530
253	14	561
253	11	564
276	7	545
260	9	559
257	7	564
283	11	534
261	15	552
261	13	554
258	11	559
242	6	580
261	10	557
285	13	530
277	8	543
275	7	546
263	11	554
267	10	551
275	9	544
268	9	551
271	8	549
275	14	539
266	15	547
276	8	544
246	9	573
264	6	558
301	12	515
257	11	560
289	6	533
288	14	526
287	9	532
267	14	547
259	10	559
259	9	560
244	8	576
275	12	541
299	13	516
261	15	552
263	8	557
257	10	561
269	9	550
268	12	548
282	15	531
245	8	575
293	7	528
263	12	553
256	12	560
296	11	521
262	7	559
240	6	582
264	10	554
295	10	523
256	7	565
266	7	555
258	10	560
259	11	558
288	9	531
273	10	545
275	6	547
276	11	541
250	9	569
288	11	529
272	8	548
272	8	548
251	15	562
281	7	540
254	11	563
276	6	546
258	18	552
274	3	551
285	9	534
281	9	538
241	13	574
266	13	549
272	8	548
292	11	525
270	8	550
267	11	550
263	11	554
266	6	556
276	12	540
263	6	559
261	10	557
289	12	527
279	10	539
284	11	533
282	10	536
271	5	552
265	14	549
261	14	553
269	10	549
263	13	552
265	12	551
303	12	513
261	9	558
265	9	554
240	8	580
267	9	552
253	11	564
265	7	556
268	6	554
290	15	523
245	8	575
252	13	563
257	9	562
261	12	555
295	3	530
271	10	547
265	4	559
278	9	541
249	10	569
268	13	547
263	17	548
262	19	547
302	9	517
270	10	548
297	9	522
277	17	534
251	5	572
253	10	565
267	7	554
243	10	575
252	10	566
262	9	557
272	13	543
262	8	558
273	9	546
289	16	523
259	12	557
250	10	568
281	15	532
260	12	556
263	13	552
261	11	556
282	14	532
271	14	543
243	11	574
246	15	567
297	7	524
275	6	547
299	8	521
265	12	551
284	12	532
280	13	535
271	10	547
271	11	546
275	12	541
266	7	555
281	10	537
266	8	554
274	11	543
276	10	542
265	13	550
236	13	579
283	12	533
254	19	555
274	12	542
257	11	560
271	4	553
287	12	529
297	7	524
298	7	523
298	11	519
271	8	549
278	8	542
276	5	547
250	4	574
254	17	557
272	6	550
260	9	559
297	14	517
287	7	534
248	12	568
259	9	560
276	14	538
269	9	550
281	9	538
252	7	569
262	15	551
274	10	544
247	13	568
251	16	561
289	7	532
247	8	573
272	15	541
301	8	519
278	10	540
270	8	550
268	14	546
234	9	585
273	9	546
262	6	560
270	11	547
278	14	536
264	8	556
264	11	553
241	12	575
270	6	552
281	10	537
261	9	558
244	8	576
245	7	576
264	12	552
254	9	565
254	12	562
273	16	539
254	10	564
281	10	537
277	9	542
266	15	547
259	13	556
246	5	577
264	10	554
268	18	542
247	11	570
280	14	534
265	10	553
271	9	548
269	7	552
269	11	548
259	10	559
232	10	586
261	11	556
260	15	553
274	9	545
282	8	538
272	6	550
259	14	555
286	12	530
250	8	570
267	9	552
259	13	556
293	9	526
279	14	535
276	13	539
290	11	527
291	12	525
259	11	558
253	11	564
278	18	532
264	10	554
280	10	538
262	14	552
251	11	566
251	8	569
264	7	557
264	12	552
250	7	571
278	8	542
275	5	548
250	16	562
277	8	543
267	9	552
259	8	561
276	10	542
260	7	561
280	9	539
268	7	553
268	12	548
266	9	553
265	8	555
271	5	552
259	12	557
275	13	540
258	5	565
250	9	569
278	9	541
275	7	546
268	14	546
274	14	540
270	9	549
263	9	556
260	5	563
255	16	557
255	7	566
276	8	544
261	10	557
279	11	538
276	16	536
279	8	541
254	11	563
270	13	545
275	10	543
277	8	543
262	9	557
262	14	552
278	9	541
266	10	552
238	10	580
280	18	530
283	13	532
238	6	584
255	8	565
296	10	522
275	9	544
263	5	560
283	8	537
253	10	565
263	15	550
284	7	537
274	8	546
274	13	541
266	7	555
265	5	558
272	12	544
300	12	516
260	7	561
275	10	543
254	11	563
276	16	536
262	10	556
249	11	568
268	5	555
276	8	544
280	10	538
282	7	539
270	14	544
274	9	545
278	13	537
283	10	535
285	12	531
262	10	556
270	13	545
265	10	553
269	14	545
264	10	554
261	13	554
282	7	539
270	9	549
274	10	544
283	8	537
265	12	551
256	7	565
255	10	563
264	9	555
253	8	567
279	14	535
271	7	550
267	8	553
270	20	538
263	12	553
282	9	537
272	7	549
275	9	544
267	6	555
266	7	555
248	14	566
249	12	567
271	15	542
258	9	561
267	9	552
274	12	542
286	11	531
249	13	566
293	3	532
263	14	551
267	13	548
287	7	534
270	7	551
284	10	534
268	8	552
263	13	552
274	6	548
270	10	548
257	11	560
264	12	552
271	7	550
285	13	530
246	7	575
240	13	575
265	8	555
269	8	551
285	12	531
274	9	545
270	12	546
261	16	551
278	10	540
272	8	548
252	10	566
262	9	557
260	9	559
264	9	555
268	12	548
261	12	555
257	7	564
293	7	528
268	12	548
264	10	554
252	10	566
253	5	570
258	14	556
272	8	548
271	7	550
260	9	559
275	7	546
269	10	549
279	14	535
273	9	546
246	9	573
267	6	555
258	9	561
268	14	546
255	8	565
269	12	547
288	11	529
264	13	551
261	10	557
285	5	538
265	10	553
259	10	559
270	16	542
284	7	537
286	15	527
269	9	550
292	10	526
271	11	546
272	9	547
273	11	544
272	11	545
271	14	543
249	10	569
283	11	534
287	9	532
255	12	561
248	15	565
265	5	558
254	9	565
287	13	528
270	6	552
259	8	561
268	19	541
247	12	569
278	6	544
267	10	551
257	11	560
267	8	553
264	7	557
268	11	549
254	6	568
283	8	537
269	14	545
273	15	540
255	7	566
258	9	561
243	10	575
284	8	536
270	2	556
260	13	555
268	9	551
274	16	538
265	10	553
276	11	541
266	13	549
264	7	557
271	12	545
259	8	561
271	12	545
238	15	575
261	13	554
276	9	543
247	16	565
263	8	557
264	7	557
278	14	536
278	18	532
240	12	576
247	11	570
273	9	546
245	15	568
280	8	540
276	8	544
297	8	523
260	10	558
292	15	521
273	10	545
270	12	546
255	11	562
284	8	536
273	12	543
280	6	542
279	16	533
278	10	540
273	11	544
267	14	547
295	8	525
248	8	572
272	11	545
259	9	560
281	15	532
274	15	539
274	6	548
274	6	548
263	15	550
247	9	572
289	14	525
272	5	551
261	10	557
268	10	550
276	9	543
287	12	529
280	11	537
269	10	549
301	10	517
262	11	555
244	12	572
268	10	550
283	9	536
278	8	542
275	13	540
253	7	568
281	11	536
276	11	541
261	9	558
272	13	543
256	9	563
256	8	564
263	8	557
254	15	559
274	4	550
241	10	577
273	8	547
266	9	553
265	14	549
269	13	546
254	14	560
274	10	544
276	13	539
277	11	540
273	10	545
270	11	547
264	12	552
274	9	545
279	12	537
264	7	557
243	6	579
298	12	518
283	10	535
288	3	537
262	8	558
272	9	547
265	14	549
268	9	551
263	8	557
266	10	552
260	8	560
274	8	546
286	8	534
278	12	538
275	8	545
272	9	547
265	8	555
268	12	548
268	11	549
274	13	541
260	10	558
287	13	528
239	9	580
260	14	554
263	14	551
282	9	537
270	5	553
292	8	528
250	11	567
299	12	517
269	10	549
258	10	560
263	10	555
263	13	552
282	11	535
290	7	531
262	5	561
268	15	545
236	13	579
267	11	550
270	8	550
269	14	545
279	11	538
273	10	545
278	13	537
276	12	540
279	14	535
248	10	570
248	10	570
262	9	557
264	14	550
253	11	564
260	9	559
262	10	556
267	9	552
294	7	527
283	12	533
279	9	540
273	10	545
262	10	556
256	15	557
254	12	562
284	13	531
280	5	543
268	8	552
257	9	562
254	15	559
280	12	536
278	5	545
262	9	557
274	10	544
261	9	558
287	10	531
272	17	539
293	11	524
266	8	554
256	8	564
257	19	552
247	9	572
282	13	533
242	6	580
277	13	538
278	16	534
262	7	559
263	11	554
237	11	580
285	10	533
267	10	551
274	8	546
288	13	527
268	9	551
249	7	572
246	16	566
280	15	533
302	5	521
262	6	560
276	12	540
262	11	555
269	18	541
267	11	550
285	11	532
249	10	569
285	6	537
288	8	532
281	13	534
276	7	545
282	7	539
256	17	555
254	12	562
280	11	537
278	12	538
247	14	567
274	5	549
264	7	557
293	18	517
260	10	558
283	10	535
264	15	549
271	9	548
274	7	547
267	14	547
279	8	541
279	15	534
279	10	539
273	8	547
249	5	574
283	11	534
281	10	537
254	11	563
269	10	549
261	7	560
263	15	550
278	7	543
267	8	553
249	12	567
253	9	566
256	12	560
264	12	552
280	11	537
273	13	542
282	8	538
269	10	549
251	4	573
281	9	538
255	14	559
248	8	572
265	11	552
268	11	549
241	9	578
291	7	530
260	10	558
286	11	531
244	9	575
253	12	563
268	17	543
277	12	539
287	15	526
277	9	542
262	15	551
278	11	539
278	5	545
293	15	520
257	11	560
245	10	573
274	10	544
273	5	550
246	16	566
260	13	555
276	6	546
279	9	540
305	6	517
263	15	550
257	9	562
275	12	541
242	18	568
259	11	558
265	8	555
270	7	551
275	12	541
268	13	547
248	11	569
260	9	559
249	12	567
281	12	535
282	9	537
237	8	583
264	8	556
249	9	570
277	9	542
266	10	552
268	10	550
293	9	526
273	11	544
273	7	548
283	13	532
270	8	550
283	8	537
250	11	567
280	13	535
252	10	566
293	4	531
275	14	539
281	12	535
255	6	567
264	9	555
261	9	558
285	13	530
272	16	540
276	11	541
257	6	565
271	16	541
254	12	562
277	6	545
284	14	530
253	16	559
276	9	543
250	10	568
275	10	543
283	15	530
274	9	545
250	9	569
271	13	544
283	13	532
284	11	533
276	12	540
280	9	539
261	9	558
262	10	556
262	12	554
265	9	554
248	15	565
255	11	562
256	7	565
284	10	534
274	10	544
253	17	558
280	20	528
279	9	540
274	11	543
269	9	550
266	10	552
275	7	546
266	10	552
267	11	550
254	14	560
265	6	557
276	5	547
258	14	556
292	9	527
289	8	531
275	12	541
273	18	537
265	11	552
269	11	548
287	5	536
278	10	540
263	9	556
270	13	545
242	9	577
264	7	557
268	9	551
277	7	544
268	4	556
256	7	565
280	13	535
241	11	576
280	7	541
269	5	554
279	7	542
285	16	527
271	11	546
278	9	541
262	6	560
264	7	557
262	6	560
273	11	544
268	10	550
282	12	534
276	8	544
249	7	572
253	14	561
266	12	550
267	15	546
263	17	548
244	14	570
265	10	553
288	5	535
260	10	558
290	8	530
296	6	526
266	10	552
259	11	558
254	9	565
292	14	522
289	9	530
245	13	570
272	8	548
274	10	544
281	18	529
261	10	557
252	8	568
280	13	535
269	12	547
287	11	530
258	9	561
265	11	552
274	14	540
272	6	550
256	14	558
253	7	568
280	10	538
284	9	535
268	11	549
268	7	553
278	7	543
264	8	556
276	5	547
266	8	554
258	9	561
233	8	587
283	8	537
270	8	550
260	13	555
263	7	558
279	6	543
285	10	533
259	11	558
268	14	546
263	5	560
277	6	545
264	10	554
278	8	542
280	13	535
283	7	538
253	5	570
277	7	544
274	7	547
275	7	546
277	6	545
269	9	550
279	17	532
280	14	534
258	8	562
259	11	558
289	7	532
267	11	550
277	14	537
242	10	576
249	10	569
283	9	536
265	10	553
282	9	537
270	9	549
279	14	535
258	9	561
261	11	556
267	12	549
269	9	550
280	10	538
278	15	535
258	12	558
281	6	541
288	12	528
273	7	548
267	9	552
293	13	522
273	10	545
269	11	548
269	5	554
272	7	549
253	8	567
268	5	555
294	10	524
272	3	553
254	10	564
274	11	543
271	6	551
285	3	540
267	12	549
300	8	520
258	15	555
257	3	568
268	10	550
263	12	553
264	9	555
263	7	558
273	11	544
265	10	553
279	8	541
262	10	556
277	17	534
251	12	565
295	13	520
255	12	561
251	14	563
261	8	559
287	8	533
284	5	539
267	10	551
254	11	563
264	13	551
237	10	581
265	10	553
255	13	560
276	10	542
280	9	539
265	17	546
253	14	561
263	7	558
264	10	554
261	12	555
281	3	544
281	6	541
266	8	554
264	10	554
240	5	583
274	8	546
271	12	545
250	9	569
256	11	561
269	11	548
262	10	556
252	8	568
301	10	517
282	9	537
263	13	552
256	14	558
302	5	521
273	6	549
260	14	554
274	9	545
246	8	574
281	14	533
273	8	547
269	8	551
246	11	571
256	7	565
258	10	560
277	7	544
255	13	560
257	9	562
285	13	530
265	6	557
290	16	522
261	13	554
271	13	544
262	7	559
274	17	537
259	13	556
289	8	531
291	11	526
259	10	559
263	7	558
258	11	559
258	12	558
259	10	559
261	5	562
267	12	549
255	10	563
257	14	557
292	12	524
235	4	589
271	9	548
263	15	550
270	12	546
281	11	536
252	9	567
231	8	589
259	15	554
279	8	541
255	13	560
249	14	565
265	9	554
259	7	562
280	8	540
245	10	573
254	6	568
265	13	550
273	12	543
279	8	541
268	12	548
278	11	539
251	7	570
290	6	532
285	19	524
250	19	559
305	12	511
291	5	532
285	9	534
251	14	563
271	10	547
301	8	519
263	9	556
264	9	555
290	5	533
272	10	546
289	7	532
279	8	541
292	11	525
274	13	541
289	17	522
279	12	537
241	11	576
248	18	562
277	6	545
288	15	525
245	16	567
272	7	549
258	9	561
267	15	546
276	3	549
276	13	539
272	7	549
282	10	536
271	11	546
273	10	545
281	10	537
279	11	538
281	3	544
280	7	541
265	8	555
261	6	561
272	23	533
272	9	547
291	10	527
264	7	557
274	8	546
296	5	527
272	13	543
254	6	568
263	12	553
262	13	553
272	7	549
281	7	540
268	6	554
262	7	559
268	10	550
267	15	546
286	10	532
258	6	564
268	12	548
265	13	550
259	12	557
268	7	553
255	9	564
254	4	570
265	8	555
275	13	540
277	10	541
261	12	555
265	7	556
268	9	551
256	12	560
270	13	545
266	8	554
271	8	549
268	14	546
301	11	516
285	11	532
276	6	546
260	11	557
263	7	558
272	16	540
277	12	539
269	15	544
263	13	552
241	12	575
274	9	545
257	15	556
265	6	557
262	7	559
273	12	543
272	13	543
249	9	570
255	10	563
241	12	575
295	8	525
273	6	549
279	12	537
251	8	569
289	10	529
261	16	551
262	10	556
273	7	548
246	13	569
280	9	539
270	9	549
269	11	548
257	7	564
268	14	546
267	9	552
286	15	527
249	11	568
267	1	560
257	10	561
286	11	531
302	8	518
258	17	553
281	12	535
258	11	559
282	8	538
280	16	532
253	9	566
269	16	543
255	10	563
271	12	545
246	13	569
266	16	546
272	11	545
268	10	550
255	14	559
276	14	538
268	11	549
251	5	572
269	9	550
275	8	545
262	9	557
274	9	545
266	10	552
256	6	566
266	10	552
287	11	530
269	8	551
259	15	554
278	10	540
273	8	547
271	7	550
270	8	550
278	8	542
255	10	563
286	11	531
277	18	533
259	11	558
280	9	539
242	9	577
259	12	557
255	9	564
285	5	538
253	15	560
280	7	541
288	14	526
280	7	541
257	13	558
254	9	565
284	12	532
255	9	564
288	6	534
256	8	564
264	8	556
257	13	558
266	9	553
283	12	533
273	11	544
279	10	539
269	6	553
278	14	536
260	11	557
255	11	562
254	12	562
285	7	536
281	9	538
274	9	545
291	10	527
278	5	545
267	9	552
283	8	537
272	13	543
268	11	549
278	11	539
285	20	523
244	12	572
268	12	548
280	10	538
291	9	528
261	8	559
281	10	537
274	9	545
263	11	554
265	14	549
268	12	548
268	17	543
278	8	542
265	13	550
300	10	518
294	17	517
274	10	544
259	11	558
276	14	538
266	12	550
261	11	556
276	5	547
245	8	575
261	14	553
276	15	537
265	12	551
281	3	544
290	9	529
259	10	559
264	15	549
278	10	540
276	22	530
252	10	566
287	12	529
235	7	586
270	10	548
273	9	546
263	10	555
243	5	580
276	12	540
272	16	540
288	9	531
246	18	564
270	7	551
261	9	558
[truncated: 998,000+ more rows]
